# Supplementary material for: Differentiated kidney tubular cell-derived extracellular vesicles enhance maturation of tubuloids
Source: J Nanobiotechnology. 2022 Jul 15;20:326. doi: 10.1186/s12951-022-01506-6 (PMC9284832; doi:10.1186/s12951-022-01506-6)
Supplement: Supplementary file 6 — Additional file 6: Table S2. List of all proteins identified in EV-OAT1 and its expression levels in respect to EV-14.4. [file 12951_2022_1506_MOESM6_ESM.xlsx]

## Sheet: 20210120_fullexp1dec2020_select
Intensity CTRL_14_1_26	Intensity CTRL_14_2_25	Intensity CTRL_14_4_27	Intensity CTRL_14_4_34	Intensity EV_55	Intensity EV_57_58	Intensity OAT1_26	Intensity OAT1_27	Student's T-test Significant EV-OAT1_CTRL	Student's T-test significant	Filter_x>1	Filter_x<-1	Student's T-test significant_Filter_x>1	Student's T-test significant_Filter_x<-1	-Log Student's T-test p-value EV-OAT1_CTRL	Student's T-test q-value EV-OAT1_CTRL	Student's T-test Difference EV-OAT1_CTRL	Student's T-test Test statistic EV-OAT1_CTRL	Majority protein IDs
NaN	NaN	NaN	NaN	-2.24747	NaN	NaN	NaN			Discard	Discard			0	1	NaN	0	A5A3E0;P0CG38;P0CG39
NaN	2.7658	NaN	NaN	NaN	NaN	NaN	NaN			Discard	Discard			0	1	NaN	0	A6NMY6
NaN	NaN	NaN	NaN	NaN	-1.58187	NaN	NaN			Discard	Discard			0	1	NaN	0	O00161
NaN	NaN	NaN	NaN	-3.17463	-1.96467	-3.82655	-2.13267			Discard	Discard			0	1	NaN	0	O00186
NaN	NaN	NaN	NaN	NaN	-5.54234	NaN	-4.8258			Discard	Discard			0	1	NaN	0	O00194
NaN	NaN	NaN	NaN	-3.39006	-3.63266	NaN	NaN			Discard	Discard			0	1	NaN	0	O00264
NaN	NaN	NaN	-2.59999	NaN	NaN	NaN	NaN			Discard	Discard			0	1	NaN	0	O00267
NaN	NaN	NaN	NaN	NaN	-3.01009	NaN	NaN			Discard	Discard			0	1	NaN	0	O00329
NaN	NaN	NaN	NaN	NaN	-2.99913	-2.32915	-4.89491			Discard	Discard			0	1	NaN	0	O00401
NaN	NaN	NaN	NaN	NaN	NaN	-4.14005	-3.83935			Discard	Discard			0	1	NaN	0	O00471
NaN	NaN	NaN	NaN	-1.74051	-3.74344	NaN	NaN			Discard	Discard			0	1	NaN	0	O00584
NaN	NaN	NaN	NaN	NaN	NaN	NaN	-4.12811			Discard	Discard			0	1	NaN	0	O14662
NaN	NaN	NaN	NaN	NaN	NaN	NaN	-2.45474			Discard	Discard			0	1	NaN	0	O14828
NaN	NaN	NaN	NaN	NaN	NaN	-5.32994	-5.0456			Discard	Discard			0	1	NaN	0	O14874
NaN	NaN	NaN	NaN	-2.40834	-2.47741	-3.07029	-2.53049			Discard	Discard			0	1	NaN	0	O14907
NaN	NaN	NaN	NaN	-4.72687	NaN	-4.20271	NaN			Discard	Discard			0	1	NaN	0	O14972
NaN	NaN	-5.47054	NaN	NaN	NaN	NaN	NaN			Discard	Discard			0	1	NaN	0	O15013
NaN	NaN	NaN	NaN	NaN	-3.56124	-3.22335	-2.89707			Discard	Discard			0	1	NaN	0	O15027
NaN	NaN	NaN	NaN	NaN	NaN	-2.88968	-2.35169			Discard	Discard			0	1	NaN	0	O15042
NaN	NaN	NaN	NaN	NaN	-5.14922	NaN	NaN			Discard	Discard			0	1	NaN	0	O15084
NaN	-3.06864	NaN	-2.75772	NaN	NaN	NaN	NaN			Discard	Discard			0	1	NaN	0	O15116
NaN	NaN	NaN	NaN	NaN	NaN	NaN	-3.42265			Discard	Discard			0	1	NaN	0	O15126
NaN	NaN	NaN	NaN	NaN	-3.50292	NaN	NaN			Discard	Discard			0	1	NaN	0	O15173
NaN	NaN	NaN	NaN	NaN	-3.39016	NaN	NaN			Discard	Discard			0	1	NaN	0	Q15796;P84022;O15198;Q15797;Q99717
-3.50297	NaN	NaN	NaN	NaN	NaN	NaN	NaN			Discard	Discard			0	1	NaN	0	O15231
NaN	NaN	NaN	NaN	NaN	-2.14962	NaN	-5.72457			Discard	Discard			0	1	NaN	0	O15357
NaN	NaN	NaN	NaN	-3.18399	NaN	NaN	NaN			Discard	Discard			0	1	NaN	0	O43293
NaN	NaN	NaN	NaN	NaN	NaN	-6.37654	NaN			Discard	Discard			0	1	NaN	0	O43432
NaN	NaN	NaN	NaN	NaN	-1.72533	NaN	-4.12546			Discard	Discard			0	1	NaN	0	O43493
NaN	NaN	NaN	NaN	NaN	NaN	NaN	-1.18297			Discard	Discard			0	1	NaN	0	O43504
NaN	NaN	NaN	NaN	NaN	NaN	-3.57622	-3.21995			Discard	Discard			0	1	NaN	0	O43660
NaN	NaN	NaN	NaN	-2.7259	-2.36356	-3.39795	-2.49447			Discard	Discard			0	1	NaN	0	O43670
NaN	NaN	NaN	NaN	-2.56242	-3.01588	-4.08772	NaN			Discard	Discard			0	1	NaN	0	O43847
NaN	NaN	NaN	NaN	NaN	-1.98136	-3.51841	-4.61408			Discard	Discard			0	1	NaN	0	O60264
NaN	NaN	NaN	NaN	NaN	-5.50364	NaN	NaN			Discard	Discard			0	1	NaN	0	O60292
NaN	NaN	NaN	NaN	NaN	-4.80916	-4.02618	-3.90865			Discard	Discard			0	1	NaN	0	O60306
-2.30651	NaN	NaN	NaN	NaN	NaN	NaN	NaN			Discard	Discard			0	1	NaN	0	O60318
NaN	NaN	NaN	NaN	-2.16657	-2.42632	NaN	NaN			Discard	Discard			0	1	NaN	0	O60361
NaN	NaN	NaN	NaN	NaN	-6.62166	NaN	-1.53268			Discard	Discard			0	1	NaN	0	O60437
NaN	NaN	NaN	NaN	NaN	NaN	NaN	-3.16607			Discard	Discard			0	1	NaN	0	O60493
NaN	NaN	NaN	NaN	NaN	NaN	-4.29918	-4.27658			Discard	Discard			0	1	NaN	0	O60518
NaN	NaN	NaN	NaN	NaN	-4.43434	NaN	NaN			Discard	Discard			0	1	NaN	0	O60551
NaN	NaN	NaN	NaN	NaN	-3.8234	NaN	NaN			Discard	Discard			0	1	NaN	0	O60687
NaN	-5.37782	NaN	NaN	NaN	NaN	NaN	NaN			Discard	Discard			0	1	NaN	0	O60739
NaN	NaN	NaN	NaN	NaN	-5.17681	NaN	NaN			Discard	Discard			0	1	NaN	0	O75306
NaN	NaN	NaN	NaN	NaN	-1.20061	NaN	NaN			Discard	Discard			0	1	NaN	0	O75376
NaN	NaN	NaN	NaN	NaN	-5.50093	NaN	NaN			Discard	Discard			0	0.999757	NaN	0	O75448
NaN	NaN	-0.288301	NaN	NaN	NaN	NaN	NaN			Discard	Discard			0	0.999234	NaN	0	O75462
NaN	NaN	NaN	NaN	NaN	-2.76818	NaN	NaN			Discard	Discard			0	0.998711	NaN	0	O75477;O94905
NaN	NaN	NaN	NaN	-2.08345	-1.0561	NaN	NaN			Discard	Discard			0	0.997668	NaN	0	O75508
NaN	-2.39302	-3.71597	-2.45811	NaN	NaN	NaN	NaN			Discard	Discard			0	0.997147	NaN	0	O75521
NaN	NaN	NaN	NaN	NaN	NaN	NaN	-3.38059			Discard	Discard			0	0.996626	NaN	0	O75525
NaN	NaN	NaN	NaN	NaN	NaN	NaN	-1.9485			Discard	Discard			0	0.995587	NaN	0	O75695
-2.81962	NaN	NaN	NaN	NaN	NaN	NaN	NaN			Discard	Discard			0	0.992998	NaN	0	O75882
NaN	NaN	NaN	NaN	NaN	NaN	NaN	-1.50718			Discard	Discard			0	0.991452	NaN	0	O75954
NaN	NaN	NaN	NaN	-5.53671	NaN	NaN	NaN			Discard	Discard			0	0.990937	NaN	0	O75962
NaN	NaN	NaN	NaN	NaN	-3.19341	NaN	-3.62417			Discard	Discard			0	0.990423	NaN	0	O75976
NaN	NaN	NaN	NaN	-2.122	NaN	NaN	NaN			Discard	Discard			0	0.989397	NaN	0	O76054;Q9UDX4
NaN	-0.397524	-0.855907	-0.789185	NaN	NaN	NaN	NaN			Discard	Discard			0	0.988885	NaN	0	O76061
NaN	NaN	NaN	NaN	-0.273981	-0.631922	NaN	NaN			Discard	Discard			0	0.988373	NaN	0	O94763
NaN	NaN	NaN	NaN	NaN	-2.36479	NaN	NaN			Discard	Discard			0	0.987351	NaN	0	O94808
-4.21418	NaN	NaN	NaN	NaN	NaN	NaN	NaN			Discard	Discard			0	0.985821	NaN	0	O94830
NaN	NaN	NaN	NaN	NaN	NaN	-5.2722	-2.73854			Discard	Discard			0	0.984805	NaN	0	O94906
NaN	NaN	NaN	NaN	-4.24666	-3.48902	NaN	NaN			Discard	Discard			0	0.98379	NaN	0	O95299
NaN	NaN	NaN	NaN	NaN	NaN	NaN	-1.08233			Discard	Discard			0	0.983283	NaN	0	O95302
NaN	NaN	NaN	NaN	-4.71804	-3.11307	NaN	NaN			Discard	Discard			0	0.981767	NaN	0	O95479
NaN	NaN	-3.96056	-3.16425	NaN	NaN	NaN	NaN			Discard	Discard			0	0.981262	NaN	0	O95497
NaN	NaN	-0.218134	-2.90336	NaN	NaN	NaN	NaN			Discard	Discard			0	0.980255	NaN	0	O95633
NaN	NaN	NaN	NaN	NaN	NaN	-4.54401	-4.92896			Discard	Discard			0	0.979752	NaN	0	O95639
NaN	NaN	NaN	NaN	NaN	NaN	NaN	-2.94547			Discard	Discard			0	0.978747	NaN	0	O95772
NaN	NaN	NaN	NaN	NaN	-1.03342	NaN	NaN			Discard	Discard			0	0.978246	NaN	0	O95810
-2.06811	NaN	NaN	NaN	NaN	NaN	NaN	NaN			Discard	Discard			0	0.976745	NaN	0	O95832
NaN	NaN	NaN	NaN	-4.29554	NaN	NaN	-3.12414			Discard	Discard			0	0.976245	NaN	0	Q9UKU9;O95841
NaN	-4.06009	-4.95312	-5.83076	NaN	NaN	NaN	NaN			Discard	Discard			0	0.975747	NaN	0	O96007
NaN	NaN	NaN	NaN	NaN	NaN	-0.942495	NaN			Discard	Discard			0	0.975248	NaN	0	P00167
NaN	NaN	NaN	0.0339317	NaN	NaN	NaN	NaN			Discard	Discard			0	0.974253	NaN	0	P00505
NaN	NaN	NaN	NaN	NaN	-3.86528	-2.17144	0.111706			Discard	Discard			0	0.97326	NaN	0	P00813
0.236376	NaN	-1.17937	-1.58978	NaN	NaN	NaN	NaN			Discard	Discard			0	0.972764	NaN	0	P01008
NaN	NaN	NaN	NaN	NaN	-0.197989	-2.65223	-2.21952			Discard	Discard			0	0.971774	NaN	0	P01011
NaN	NaN	NaN	NaN	-1.19294	NaN	NaN	NaN			Discard	Discard			0	0.97128	NaN	0	P01023
2.2563	NaN	NaN	NaN	NaN	NaN	NaN	NaN			Discard	Discard			0	0.970293	NaN	0	P01605;P01624;P04434;P04207
-0.684149	-2.06583	NaN	-2.19887	NaN	NaN	NaN	NaN			Discard	Discard			0	0.969308	NaN	0	P01876
NaN	NaN	-2.786	NaN	NaN	NaN	NaN	NaN			Discard	Discard			0	0.968325	NaN	0	P02647
NaN	NaN	NaN	-5.76862	NaN	NaN	NaN	NaN			Discard	Discard			0	0.967834	NaN	0	P02652
NaN	NaN	NaN	NaN	-2.94043	-3.20696	NaN	NaN			Discard	Discard			0	0.966364	NaN	0	P04424
NaN	NaN	NaN	NaN	-2.23665	1.24808	NaN	-2.06563			Discard	Discard			0	0.965876	NaN	0	P04843
NaN	NaN	NaN	NaN	-3.66765	-3.98222	NaN	NaN			Discard	Discard			0	0.964412	NaN	0	P05204;Q15651
NaN	NaN	NaN	NaN	NaN	-4.42999	NaN	NaN			Discard	Discard			0	0.961498	NaN	0	P07196
NaN	NaN	-1.35829	-2.28231	NaN	NaN	NaN	NaN			Discard	Discard			0	0.959566	NaN	0	P08294
NaN	-2.15904	-1.80725	NaN	NaN	NaN	NaN	NaN			Discard	Discard			0	0.959084	NaN	0	P08476
-3.7289	NaN	NaN	NaN	NaN	NaN	NaN	NaN			Discard	Discard			0	0.957161	NaN	0	P09884
NaN	NaN	NaN	NaN	-0.35862	NaN	NaN	NaN			Discard	Discard			0	0.956681	NaN	0	P09960
NaN	NaN	-4.51031	NaN	NaN	NaN	NaN	NaN			Discard	Discard			0	0.955246	NaN	0	P0DKV0
NaN	NaN	NaN	NaN	NaN	NaN	NaN	1.8721			Discard	Discard			0	0.954768	NaN	0	P10412
NaN	NaN	-3.10562	NaN	NaN	NaN	NaN	NaN			Discard	Discard			0	0.953338	NaN	0	P11277
NaN	NaN	NaN	NaN	NaN	-4.72779	NaN	NaN			Discard	Discard			0	0.952862	NaN	0	P11498
NaN	-1.93636	-2.8328	NaN	NaN	NaN	NaN	NaN			Discard	Discard			0	0.951438	NaN	0	P12277
NaN	-2.61484	-1.79656	NaN	NaN	NaN	NaN	NaN			Discard	Discard			0	0.950491	NaN	0	P12644
NaN	NaN	NaN	NaN	-2.0214	NaN	NaN	NaN			Discard	Discard			0	0.949545	NaN	0	P13056
NaN	NaN	NaN	-3.55059	NaN	NaN	NaN	NaN			Discard	Discard			0	0.949074	NaN	0	P13521
-5.0927	NaN	NaN	-2.57909	NaN	NaN	NaN	NaN			Discard	Discard			0	0.948602	NaN	0	P13671
NaN	NaN	NaN	NaN	NaN	NaN	-3.36901	NaN			Discard	Discard			0	0.947661	NaN	0	P13929
NaN	NaN	NaN	NaN	NaN	NaN	NaN	-1.95022			Discard	Discard			0	0.94719	NaN	0	P14384
NaN	NaN	NaN	NaN	NaN	NaN	-3.85251	-3.07266			Discard	Discard			0	0.946721	NaN	0	P14649
NaN	NaN	-4.46214	NaN	NaN	NaN	NaN	NaN			Discard	Discard			0	0.945783	NaN	0	P15289
NaN	NaN	NaN	NaN	-2.00516	-2.23215	NaN	NaN			Discard	Discard			0	0.945315	NaN	0	P15586
-1.82575	-1.81211	NaN	-2.50257	NaN	NaN	NaN	NaN			Discard	Discard			0	0.944847	NaN	0	P16402
NaN	NaN	NaN	NaN	-2.83059	-0.27342	NaN	-4.35282			Discard	Discard			0	0.94438	NaN	0	P16615
-3.08931	NaN	NaN	NaN	NaN	NaN	NaN	NaN			Discard	Discard			0	0.943447	NaN	0	P17302
NaN	NaN	NaN	NaN	-2.74607	NaN	NaN	NaN			Discard	Discard			0	0.941586	NaN	0	P20336
NaN	NaN	NaN	NaN	NaN	-1.90719	-2.4546	-1.91622			Discard	Discard			0	0.940658	NaN	0	P20645
-2.94856	NaN	NaN	-5.05531	NaN	NaN	NaN	NaN			Discard	Discard			0	0.939732	NaN	0	P20774
NaN	NaN	NaN	NaN	-3.57272	-5.00017	-4.89015	NaN			Discard	Discard			0	0.93927	NaN	0	P20936
NaN	NaN	NaN	NaN	NaN	-2.60964	NaN	NaN			Discard	Discard			0	0.938808	NaN	0	P21127;Q9UQ88
NaN	NaN	-1.65959	-2.7658	NaN	NaN	NaN	NaN			Discard	Discard			0	0.938347	NaN	0	P21246
NaN	-4.96681	NaN	NaN	NaN	NaN	NaN	NaN			Discard	Discard			0	0.937886	NaN	0	P21580
NaN	NaN	NaN	NaN	-1.29197	0.389999	-2.29794	-1.17926			Discard	Discard			0	0.937426	NaN	0	P22352
NaN	NaN	NaN	NaN	NaN	NaN	NaN	-1.71638			Discard	Discard			0	0.936966	NaN	0	P22413
NaN	NaN	-2.28407	-2.44331	NaN	NaN	NaN	NaN			Discard	Discard			0	0.936506	NaN	0	P22748
NaN	NaN	-2.04373	NaN	NaN	NaN	NaN	NaN			Discard	Discard			0	0.935588	NaN	0	P23109
NaN	-2.06901	NaN	NaN	NaN	NaN	NaN	NaN			Discard	Discard			0	0.93513	NaN	0	P23193;Q15560
NaN	NaN	NaN	NaN	-3.54648	-2.68152	-2.601	-2.20418			Discard	Discard			0	0.934673	NaN	0	P23297
NaN	NaN	NaN	NaN	NaN	-2.88906	NaN	-0.484053			Discard	Discard			0	0.934215	NaN	0	P23634
NaN	NaN	NaN	NaN	-1.12168	NaN	NaN	NaN			Discard	Discard			0	0.933302	NaN	0	P24592
NaN	NaN	-1.28345	NaN	NaN	NaN	NaN	NaN			Discard	Discard			0	0.932846	NaN	0	P24593
NaN	NaN	NaN	NaN	-3.85303	-3.39024	NaN	NaN			Discard	Discard			0	0.931936	NaN	0	P25391
NaN	-2.2582	NaN	NaN	NaN	NaN	NaN	NaN			Discard	Discard			0	0.931027	NaN	0	P26440
NaN	NaN	NaN	NaN	-0.849461	0.577391	0.616808	1.18184			Discard	Discard			0	0.930573	NaN	0	P26447
NaN	NaN	NaN	NaN	-3.47331	-3.18214	NaN	NaN			Discard	Discard			0	0.93012	NaN	0	P26572
NaN	NaN	NaN	NaN	-1.64102	-1.15379	NaN	NaN			Discard	Discard			0	0.928311	NaN	0	P28331
-2.76637	NaN	NaN	NaN	NaN	NaN	NaN	NaN			Discard	Discard			0	0.92786	NaN	0	P28336
NaN	NaN	NaN	NaN	NaN	-2.56168	-3.81928	-3.47561			Discard	Discard			0	0.927409	NaN	0	P28340
NaN	NaN	NaN	NaN	NaN	-4.18101	NaN	NaN			Discard	Discard			0	0.926959	NaN	0	P28370
NaN	-4.77699	-4.72084	-2.96819	NaN	NaN	NaN	NaN			Discard	Discard			0	0.926509	NaN	0	P28838
NaN	NaN	NaN	NaN	-1.28472	NaN	NaN	NaN			Discard	Discard			0	0.92606	NaN	0	P29218
-2.11952	-2.74454	-2.83508	NaN	NaN	NaN	NaN	NaN			Discard	Discard			0	0.925611	NaN	0	P29279
NaN	NaN	NaN	NaN	-2.99208	-3.07896	NaN	NaN			Discard	Discard			0	0.924267	NaN	0	P30040
NaN	NaN	NaN	NaN	-2.44456	-2.29	NaN	NaN			Discard	Discard			0	0.92382	NaN	0	P30086
NaN	NaN	NaN	NaN	NaN	NaN	-3.63612	-3.00016			Discard	Discard			0	0.923373	NaN	0	P30260
NaN	NaN	NaN	NaN	-4.26443	-4.07683	NaN	NaN			Discard	Discard			0	0.922036	NaN	0	P30740
NaN	NaN	NaN	NaN	-3.47891	-4.11942	-2.9033	-3.37773			Discard	Discard			0	0.921591	NaN	0	P30876
-3.29601	NaN	NaN	NaN	NaN	NaN	NaN	NaN			Discard	Discard			0	0.921146	NaN	0	P31146
NaN	NaN	NaN	NaN	NaN	NaN	-3.75522	-3.66863			Discard	Discard			0	0.920702	NaN	0	P31483
NaN	NaN	NaN	NaN	NaN	NaN	NaN	-3.59242			Discard	Discard			0	0.920258	NaN	0	P32321
NaN	NaN	NaN	NaN	NaN	-0.814629	NaN	-2.42779			Discard	Discard			0	0.919372	NaN	0	P33527
NaN	NaN	NaN	NaN	NaN	NaN	NaN	-3.89758			Discard	Discard			0	0.91893	NaN	0	P34810
NaN	NaN	NaN	NaN	NaN	NaN	-0.712973	-2.74616			Discard	Discard			0	0.918488	NaN	0	P34931
NaN	NaN	NaN	NaN	NaN	-0.633192	NaN	NaN			Discard	Discard			0	0.918046	NaN	0	P35232
NaN	NaN	-3.86113	-4.14886	NaN	NaN	NaN	NaN			Discard	Discard			0	0.917164	NaN	0	P35240
NaN	NaN	NaN	NaN	NaN	-2.41781	NaN	NaN			Discard	Discard			0	0.916724	NaN	0	P35249
NaN	NaN	-2.54858	NaN	NaN	NaN	NaN	NaN			Discard	Discard			0	0.915406	NaN	0	P35442
NaN	NaN	NaN	NaN	-1.48333	-1.80499	NaN	NaN			Discard	Discard			0	0.914091	NaN	0	P35749
NaN	NaN	NaN	NaN	-1.12655	0.153509	NaN	NaN			Discard	Discard			0	0.911038	NaN	0	P39656
NaN	-4.15295	NaN	NaN	NaN	NaN	NaN	NaN			Discard	Discard			0	0.91017	NaN	0	P40306
NaN	NaN	NaN	NaN	NaN	-1.19611	NaN	NaN			Discard	Discard			0	0.909303	NaN	0	P41226
NaN	NaN	NaN	-1.998	NaN	NaN	NaN	NaN			Discard	Discard			0	0.908438	NaN	0	P42126
NaN	NaN	NaN	NaN	NaN	NaN	-3.31716	NaN			Discard	Discard			0	0.906282	NaN	0	P43155
NaN	-5.23758	NaN	NaN	NaN	NaN	NaN	NaN			Discard	Discard			0	0.905422	NaN	0	P45985
NaN	NaN	-3.97379	-4.64642	NaN	NaN	NaN	NaN			Discard	Discard			0	0.904565	NaN	0	P46439;Q03013;P09488
NaN	NaN	NaN	NaN	NaN	-4.87291	NaN	NaN			Discard	Discard			0	0.904136	NaN	0	P48047
NaN	NaN	NaN	NaN	-2.27617	-0.641851	-0.424063	-0.155643			Discard	Discard			0	0.903281	NaN	0	P48507
NaN	NaN	NaN	NaN	NaN	-2.57576	NaN	NaN			Discard	Discard			0	0.902427	NaN	0	P48723
NaN	NaN	NaN	-0.483591	NaN	NaN	NaN	NaN			Discard	Discard			0	0.902001	NaN	0	P48745
NaN	NaN	NaN	NaN	NaN	NaN	-4.8025	-4.04074			Discard	Discard			0	0.901575	NaN	0	P48960
NaN	NaN	NaN	NaN	NaN	-4.49615	-3.45946	-2.47964			Discard	Discard			0	0.90115	NaN	0	P49005
NaN	NaN	NaN	NaN	NaN	NaN	-2.47505	-2.81314			Discard	Discard			0	0.9003	NaN	0	P49023
NaN	-4.16992	NaN	NaN	NaN	NaN	NaN	NaN			Discard	Discard			0	0.899452	NaN	0	P49366
NaN	-3.8662	NaN	NaN	NaN	NaN	NaN	NaN			Discard	Discard			0	0.899028	NaN	0	P49407
NaN	-2.66043	NaN	NaN	NaN	NaN	NaN	NaN			Discard	Discard			0	0.898605	NaN	0	P49642
NaN	NaN	NaN	NaN	-3.68993	-3.15724	-3.15248	-3.05667			Discard	Discard			0	0.89776	NaN	0	P49753;Q86TX2
NaN	NaN	NaN	NaN	NaN	-3.23421	NaN	NaN			Discard	Discard			0	0.896917	NaN	0	P49788
NaN	NaN	NaN	NaN	NaN	-4.29057	NaN	-3.88408			Discard	Discard			0	0.895235	NaN	0	P50443
NaN	NaN	-3.36863	-3.59999	NaN	NaN	NaN	NaN			Discard	Discard			0	0.894396	NaN	0	P50579
NaN	NaN	NaN	NaN	-3.05227	-1.20967	NaN	-2.66486			Discard	Discard			0	0.892724	NaN	0	P51159
NaN	NaN	NaN	NaN	NaN	NaN	-4.24216	NaN			Discard	Discard			0	0.892307	NaN	0	P51580
NaN	-4.44294	NaN	NaN	NaN	NaN	NaN	NaN			Discard	Discard			0	0.891057	NaN	0	P51784
NaN	NaN	-1.77225	NaN	NaN	NaN	NaN	NaN			Discard	Discard			0	0.890227	NaN	0	P51884
NaN	NaN	NaN	NaN	NaN	-3.03744	NaN	-3.28292			Discard	Discard			0	0.88857	NaN	0	P52701
NaN	-2.35314	-4.63479	NaN	NaN	NaN	NaN	NaN			Discard	Discard			0	0.888156	NaN	0	P52735
NaN	NaN	NaN	NaN	NaN	NaN	-2.996	-1.86743			Discard	Discard			0	0.885685	NaN	0	P54750
NaN	NaN	NaN	NaN	-4.71804	-5.32564	NaN	-3.83349			Discard	Discard			0	0.885274	NaN	0	P54803
-2.86705	NaN	NaN	NaN	NaN	NaN	NaN	NaN			Discard	Discard			0	0.884044	NaN	0	P55058
NaN	NaN	NaN	NaN	-3.90057	-4.0231	NaN	-4.01837			Discard	Discard			0	0.883227	NaN	0	P55196
NaN	NaN	0.153076	-1.38283	NaN	NaN	NaN	NaN			Discard	Discard			0	0.882003	NaN	0	P55899
-3.17121	NaN	NaN	NaN	NaN	NaN	NaN	NaN			Discard	Discard			0	0.880376	NaN	0	P59768
NaN	NaN	NaN	NaN	NaN	-1.07015	NaN	-2.54356			Discard	Discard			0	0.879971	NaN	0	P60468
NaN	NaN	NaN	NaN	NaN	NaN	NaN	-4.50707			Discard	Discard			0	0.879565	NaN	0	P60604
NaN	NaN	NaN	NaN	NaN	NaN	NaN	-3.61602			Discard	Discard			0	0.877948	NaN	0	P62837;P61077
NaN	NaN	NaN	NaN	NaN	-4.83905	NaN	NaN			Discard	Discard			0	0.877544	NaN	0	P62875
NaN	NaN	NaN	NaN	NaN	NaN	NaN	-2.80488			Discard	Discard			0	0.876738	NaN	0	P62942
NaN	NaN	NaN	-2.41187	NaN	NaN	NaN	NaN			Discard	Discard			0	0.876336	NaN	0	P62993
NaN	NaN	NaN	NaN	NaN	-2.55053	NaN	-3.68032			Discard	Discard			0	0.875131	NaN	0	P63218
NaN	NaN	NaN	NaN	-1.38078	NaN	NaN	NaN			Discard	Discard			0	0.87393	NaN	0	P67775
NaN	-3.49796	-3.36297	-3.42684	NaN	NaN	NaN	NaN			Discard	Discard			0	0.87353	NaN	0	P68036
NaN	NaN	NaN	NaN	-4.79489	NaN	NaN	NaN			Discard	Discard			0	0.871934	NaN	0	P80217
NaN	NaN	NaN	NaN	-5.00117	-3.65026	NaN	NaN			Discard	Discard			0	0.870741	NaN	0	P82094
NaN	NaN	NaN	NaN	-1.24277	-4.09909	NaN	NaN			Discard	Discard			0	0.870345	NaN	0	P83110
-3.51231	-4.215	NaN	-5.2058	NaN	NaN	NaN	NaN			Discard	Discard			0	0.869948	NaN	0	P83111
NaN	NaN	NaN	NaN	NaN	NaN	-1.78746	NaN			Discard	Discard			0	0.868761	NaN	0	P83916
NaN	NaN	NaN	NaN	-2.26937	-1.96088	-2.07754	-1.55609			Discard	Discard			0	0.867971	NaN	0	P84095
NaN	NaN	NaN	NaN	NaN	NaN	-2.84439	NaN			Discard	Discard			0	0.866789	NaN	0	P98175
NaN	NaN	NaN	NaN	-4.11995	NaN	NaN	NaN			Discard	Discard			0	0.866396	NaN	0	P98179
NaN	NaN	NaN	-3.37256	NaN	NaN	NaN	NaN			Discard	Discard			0	0.866003	NaN	0	P99999
-1.27786	NaN	NaN	NaN	NaN	NaN	NaN	NaN			Discard	Discard			0	0.864826	NaN	0	Q00765
NaN	NaN	NaN	NaN	NaN	-2.6224	NaN	NaN			Discard	Discard			0	0.863653	NaN	0	Q01469
NaN	NaN	NaN	NaN	NaN	NaN	-0.104797	0.975504			Discard	Discard			0	0.863262	NaN	0	Q01628;Q01629;P13164
NaN	NaN	NaN	NaN	NaN	-3.69623	NaN	NaN			Discard	Discard			0	0.862482	NaN	0	Q01831
NaN	NaN	NaN	NaN	-1.98621	NaN	NaN	NaN			Discard	Discard			0	0.862093	NaN	0	Q01970
-3.16172	-2.31204	NaN	-0.661987	NaN	NaN	NaN	NaN			Discard	Discard			0	0.861315	NaN	0	Q02539
NaN	NaN	NaN	-0.999481	NaN	NaN	NaN	NaN			Discard	Discard			0	0.860927	NaN	0	Q02833
NaN	NaN	NaN	NaN	-3.42288	NaN	NaN	NaN			Discard	Discard			0	0.859764	NaN	0	Q04828;P52895
NaN	NaN	NaN	NaN	0.937021	1.08447	NaN	1.44178			Discard	Discard			0	0.859377	NaN	0	Q04941
NaN	NaN	NaN	NaN	NaN	NaN	-2.63717	-2.38742			Discard	Discard			0	0.858991	NaN	0	Q05193
NaN	NaN	NaN	NaN	-3.78554	NaN	NaN	NaN			Discard	Discard			0	0.858218	NaN	0	Q05397
NaN	NaN	NaN	NaN	-0.696905	1.97013	NaN	-2.29713			Discard	Discard			0	0.857063	NaN	0	Q07065
NaN	-2.88838	NaN	NaN	NaN	NaN	NaN	NaN			Discard	Discard			0	0.856678	NaN	0	Q08357
NaN	NaN	NaN	NaN	NaN	-1.36317	-3.22368	-2.82961			Discard	Discard			0	0.856294	NaN	0	Q08752
NaN	NaN	NaN	NaN	NaN	NaN	NaN	-2.41355			Discard	Discard			0	0.855527	NaN	0	Q0VGL1
NaN	-3.33386	NaN	-3.26577	NaN	NaN	NaN	NaN			Discard	Discard			0	0.854761	NaN	0	Q11201
NaN	NaN	NaN	NaN	NaN	-1.41631	NaN	-3.6036			Discard	Discard			0	0.853996	NaN	0	Q12846
NaN	NaN	NaN	NaN	NaN	-5.51327	NaN	-5.76965			Discard	Discard			0	0.853615	NaN	0	Q12899
NaN	-2.64237	NaN	NaN	NaN	NaN	NaN	NaN			Discard	Discard			0	0.852852	NaN	0	Q12931
NaN	NaN	NaN	NaN	NaN	-3.0689	-1.31972	NaN			Discard	Discard			0	0.852471	NaN	0	Q12933
NaN	NaN	NaN	NaN	-2.66619	-2.87434	NaN	-2.01395			Discard	Discard			0	0.851711	NaN	0	Q12972
-3.55848	NaN	NaN	NaN	NaN	NaN	NaN	NaN			Discard	Discard			0	0.851331	NaN	0	Q13085
NaN	NaN	NaN	NaN	NaN	NaN	NaN	-4.4907			Discard	Discard			0	0.850952	NaN	0	Q13107
NaN	NaN	NaN	NaN	NaN	-5.82659	NaN	NaN			Discard	Discard			0	0.850194	NaN	0	Q13158
NaN	NaN	NaN	NaN	NaN	-1.32923	NaN	NaN			Discard	Discard			0	0.849438	NaN	0	Q13214
0.764673	0.281248	NaN	-2.54936	NaN	NaN	NaN	NaN			Discard	Discard			0	0.848683	NaN	0	Q13219
NaN	-0.971838	NaN	NaN	NaN	NaN	NaN	NaN			Discard	Discard			0	0.848306	NaN	0	Q13253
NaN	NaN	NaN	NaN	NaN	NaN	NaN	-4.83643			Discard	Discard			0	0.847177	NaN	0	Q13325
NaN	NaN	NaN	NaN	-3.02611	NaN	NaN	-2.89658			Discard	Discard			0	0.846426	NaN	0	Q15819;Q13404
NaN	NaN	NaN	NaN	NaN	-3.55747	-2.901	-2.53412			Discard	Discard			0	0.846051	NaN	0	Q13425
NaN	NaN	NaN	NaN	-4.21093	-3.69307	NaN	NaN			Discard	Discard			0	0.843435	NaN	0	Q13523
NaN	NaN	NaN	NaN	NaN	NaN	NaN	-3.43492			Discard	Discard			0	0.843062	NaN	0	Q13591
NaN	NaN	NaN	NaN	NaN	NaN	NaN	-2.11481			Discard	Discard			0	0.842318	NaN	0	Q13636;Q9UL26
NaN	NaN	NaN	NaN	NaN	-2.74511	NaN	-1.45837			Discard	Discard			0	0.841947	NaN	0	Q13637
NaN	-1.53466	NaN	NaN	NaN	NaN	NaN	NaN			Discard	Discard			0	0.841205	NaN	0	Q13748;Q6PEY2
NaN	NaN	NaN	NaN	NaN	-4.42423	-2.5789	-2.10914			Discard	Discard			0	0.840835	NaN	0	Q13769
NaN	NaN	-4.0992	NaN	NaN	NaN	NaN	NaN			Discard	Discard			0	0.840465	NaN	0	Q13867
NaN	NaN	NaN	NaN	NaN	NaN	0.410131	-0.538792			Discard	Discard			0	0.840095	NaN	0	Q13938
NaN	NaN	NaN	NaN	NaN	-2.91767	NaN	-2.53351			Discard	Discard			0	0.839356	NaN	0	Q14141
NaN	-3.75092	NaN	NaN	NaN	NaN	NaN	NaN			Discard	Discard			0	0.838619	NaN	0	Q14157
NaN	NaN	NaN	NaN	NaN	NaN	0.470915	NaN			Discard	Discard			0	0.837883	NaN	0	Q14191
NaN	NaN	NaN	NaN	-3.18951	-3.63128	NaN	NaN			Discard	Discard			0	0.837516	NaN	0	Q14257
NaN	NaN	-2.41704	NaN	NaN	NaN	NaN	NaN			Discard	Discard			0	0.836782	NaN	0	Q14508
-4.20671	NaN	NaN	NaN	NaN	NaN	NaN	NaN			Discard	Discard			0	0.836415	NaN	0	Q14657
NaN	NaN	NaN	NaN	NaN	NaN	-2.63175	-2.72601			Discard	Discard			0	0.836049	NaN	0	Q14676
NaN	NaN	NaN	NaN	NaN	-2.43082	-2.20931	-1.44544			Discard	Discard			0	0.835318	NaN	0	Q14699
NaN	NaN	NaN	NaN	-2.12595	-1.44917	NaN	-1.03843			Discard	Discard			0	0.832768	NaN	0	Q15018
NaN	NaN	NaN	NaN	NaN	-2.34151	NaN	-3.17657			Discard	Discard			0	0.832405	NaN	0	Q15043
NaN	NaN	NaN	NaN	NaN	NaN	-3.47499	NaN			Discard	Discard			0	0.832042	NaN	0	Q15057
NaN	NaN	NaN	NaN	-0.776024	NaN	NaN	-1.85615			Discard	Discard			0	0.831679	NaN	0	Q15113
NaN	NaN	NaN	NaN	NaN	NaN	-4.12309	-4.08752			Discard	Discard			0	0.830956	NaN	0	Q15126
NaN	-4.41609	NaN	NaN	NaN	NaN	NaN	NaN			Discard	Discard			0	0.830594	NaN	0	Q15139
NaN	NaN	NaN	NaN	NaN	-3.37107	NaN	NaN			Discard	Discard			0	0.830233	NaN	0	Q15274
-3.49165	-2.56069	NaN	NaN	NaN	NaN	NaN	NaN			Discard	Discard			0	0.829872	NaN	0	Q15276
NaN	NaN	NaN	NaN	-2.51798	-2.38963	-2.47184	-2.53344			Discard	Discard			0	0.829512	NaN	0	Q15286
NaN	NaN	NaN	NaN	NaN	-4.69095	-3.86735	NaN			Discard	Discard			0	0.829152	NaN	0	Q15291
NaN	NaN	-4.21909	NaN	NaN	NaN	NaN	NaN			Discard	Discard			0	0.826281	NaN	0	Q15814
NaN	NaN	NaN	NaN	NaN	-4.84674	NaN	NaN			Discard	Discard			0	0.825924	NaN	0	Q15831
NaN	NaN	NaN	NaN	NaN	NaN	NaN	-3.97913			Discard	Discard			0	0.82521	NaN	0	Q15904
NaN	NaN	-2.83681	NaN	NaN	NaN	NaN	NaN			Discard	Discard			0	0.824854	NaN	0	Q15916
NaN	NaN	NaN	NaN	NaN	NaN	-3.2704	NaN			Discard	Discard			0	0.824142	NaN	0	Q16513;Q6P5Z2
NaN	NaN	NaN	NaN	NaN	NaN	NaN	-3.42083			Discard	Discard			0	0.823786	NaN	0	Q16539
NaN	NaN	NaN	NaN	NaN	-4.56301	NaN	NaN			Discard	Discard			0	0.823076	NaN	0	Q16718
NaN	NaN	NaN	NaN	NaN	NaN	-2.04309	NaN			Discard	Discard			0	0.822367	NaN	0	Q16740
NaN	NaN	NaN	NaN	NaN	-0.415054	NaN	NaN			Discard	Discard			0	0.820247	NaN	0	Q2M3C6
NaN	NaN	NaN	NaN	NaN	NaN	NaN	-4.52967			Discard	Discard			0	0.819895	NaN	0	Q2TAA2
NaN	NaN	NaN	-3.92434	NaN	NaN	NaN	NaN			Discard	Discard			0	0.819543	NaN	0	Q2TAL8
NaN	NaN	NaN	NaN	NaN	-0.113394	NaN	NaN			Discard	Discard			0	0.818489	NaN	0	Q3LXA3
NaN	-1.96357	NaN	NaN	NaN	NaN	NaN	NaN			Discard	Discard			0	0.818139	NaN	0	Q4ADV7
-3.9644	NaN	NaN	NaN	NaN	NaN	NaN	NaN			Discard	Discard			0	0.817438	NaN	0	Q4KMP7
NaN	NaN	NaN	NaN	-3.1831	-2.70015	NaN	-2.77383			Discard	Discard			0	0.817089	NaN	0	Q4KMQ2
NaN	NaN	NaN	NaN	-1.38392	-3.53027	-2.07525	0.408081			Discard	Discard			0	0.816739	NaN	0	Q4U2R8
NaN	NaN	NaN	NaN	-4.20786	-3.92004	NaN	NaN			Discard	Discard			0	0.81639	NaN	0	Q52LW3
-2.79478	-2.8546	NaN	NaN	NaN	NaN	NaN	NaN			Discard	Discard			0	0.815692	NaN	0	Q53FT3
NaN	NaN	NaN	NaN	NaN	NaN	-4.4599	NaN			Discard	Discard			0	0.815344	NaN	0	Q53GG5
NaN	NaN	NaN	NaN	-4.14762	-3.48013	NaN	NaN			Discard	Discard			0	0.814996	NaN	0	Q53GQ0
-4.52764	NaN	NaN	NaN	NaN	NaN	NaN	NaN			Discard	Discard			0	0.814648	NaN	0	Q53GT1
NaN	NaN	NaN	NaN	NaN	NaN	NaN	-0.926409			Discard	Discard			0	0.814301	NaN	0	Q53TN4
NaN	NaN	NaN	NaN	NaN	NaN	-5.13247	-1.85819			Discard	Discard			0	0.813954	NaN	0	Q562E7
NaN	NaN	NaN	NaN	NaN	-4.16985	NaN	-4.74181			Discard	Discard			0	0.813607	NaN	0	Q5BKZ1
NaN	NaN	NaN	NaN	0.491961	-0.533556	NaN	NaN			Discard	Discard			0	0.813261	NaN	0	Q5CZC0
NaN	NaN	NaN	NaN	NaN	NaN	NaN	-1.91498			Discard	Discard			0	0.812223	NaN	0	Q5HYC2
NaN	NaN	NaN	-1.22564	NaN	NaN	NaN	NaN			Discard	Discard			0	0.811878	NaN	0	Q5JUR7
NaN	NaN	-2.24997	-4.18425	NaN	NaN	NaN	NaN			Discard	Discard			0	0.811188	NaN	0	Q5SGD2
NaN	-1.79655	NaN	NaN	NaN	NaN	NaN	NaN			Discard	Discard			0	0.809812	NaN	0	Q5T215
NaN	NaN	NaN	NaN	-3.51948	-4.073	NaN	NaN			Discard	Discard			0	0.808783	NaN	0	Q5VW32
NaN	NaN	NaN	NaN	NaN	-1.90751	-1.53973	0.583216			Discard	Discard			0	0.808098	NaN	0	Q5VWQ8
NaN	NaN	NaN	NaN	NaN	-3.86909	-3.55193	-1.66328			Discard	Discard			0	0.807415	NaN	0	Q5VZM2;Q7L523
NaN	NaN	NaN	NaN	NaN	-3.16695	NaN	-3.57051			Discard	Discard			0	0.806733	NaN	0	Q63HN8
NaN	NaN	NaN	NaN	NaN	NaN	NaN	-3.13698			Discard	Discard			0	0.806051	NaN	0	Q66K79
NaN	NaN	NaN	NaN	-2.60381	-2.70315	-4.56255	-2.33568			Discard	Discard			0	0.805711	NaN	0	Q68CZ2
NaN	NaN	NaN	NaN	NaN	-5.14832	-3.68552	-2.75586			Discard	Discard			0	0.805372	NaN	0	Q69YN4
NaN	NaN	NaN	NaN	NaN	NaN	-2.63044	-2.3866			Discard	Discard			0	0.804693	NaN	0	Q6I9Y2
NaN	NaN	NaN	NaN	NaN	NaN	-3.72373	-3.99727			Discard	Discard			0	0.803001	NaN	0	Q6NYC8
NaN	NaN	NaN	NaN	-2.11807	-2.45402	-3.86925	-3.91881			Discard	Discard			0	0.802663	NaN	0	Q6NZY4
NaN	NaN	NaN	NaN	-2.94644	-3.60916	NaN	-4.87567			Discard	Discard			0	0.801989	NaN	0	Q6P3W7
NaN	NaN	NaN	NaN	NaN	NaN	NaN	-3.43676			Discard	Discard			0	0.801652	NaN	0	Q6P9B6
NaN	NaN	NaN	NaN	3.32072	3.45926	NaN	NaN			Discard	Discard			0	0.800308	NaN	0	Q6S8J3
NaN	NaN	NaN	NaN	-2.18041	-3.68564	NaN	NaN			Discard	Discard			0	0.799973	NaN	0	Q6UVK1
NaN	NaN	NaN	NaN	-4.3972	NaN	NaN	NaN			Discard	Discard			0	0.799638	NaN	0	Q6UWE0
NaN	NaN	NaN	NaN	NaN	-4.78736	NaN	-3.87929			Discard	Discard			0	0.799303	NaN	0	Q6UWI4
0.317518	NaN	NaN	NaN	NaN	NaN	NaN	NaN			Discard	Discard			0	0.798635	NaN	0	Q6V1P9
NaN	NaN	NaN	NaN	NaN	-2.83788	NaN	NaN			Discard	Discard			0	0.798301	NaN	0	Q6W2J9
NaN	NaN	NaN	NaN	NaN	NaN	-4.8092	NaN			Discard	Discard			0	0.797967	NaN	0	Q6ZMK1
NaN	NaN	NaN	NaN	NaN	NaN	-2.57826	NaN			Discard	Discard			0	0.797634	NaN	0	Q6ZQX7
NaN	-5.45847	NaN	NaN	NaN	NaN	NaN	NaN			Discard	Discard			0	0.797301	NaN	0	Q6ZRP7
NaN	NaN	NaN	NaN	NaN	-2.7277	NaN	-1.59868			Discard	Discard			0	0.796968	NaN	0	Q6ZTI6
NaN	NaN	NaN	NaN	-3.19443	-3.02266	-3.34399	NaN			Discard	Discard			0	0.796636	NaN	0	Q6ZVM7
NaN	NaN	NaN	NaN	NaN	NaN	NaN	-4.20444			Discard	Discard			0	0.796304	NaN	0	Q70E73
NaN	NaN	NaN	NaN	NaN	-2.27811	NaN	NaN			Discard	Discard			0	0.795972	NaN	0	Q70UQ0
NaN	NaN	NaN	NaN	NaN	NaN	NaN	-4.42363			Discard	Discard			0	0.79564	NaN	0	Q7L2J0
NaN	NaN	NaN	NaN	-4.12266	-3.07435	NaN	NaN			Discard	Discard			0	0.794978	NaN	0	Q7L5Y1
NaN	NaN	NaN	NaN	-2.59564	-3.56487	NaN	NaN			Discard	Discard			0	0.794647	NaN	0	Q7L9L4;Q9H8S9
NaN	NaN	NaN	NaN	NaN	NaN	NaN	-2.05471			Discard	Discard			0	0.794316	NaN	0	Q7Z2W4
NaN	NaN	NaN	NaN	-4.16443	NaN	-2.87497	NaN			Discard	Discard			0	0.793656	NaN	0	Q7Z3D6
NaN	NaN	NaN	NaN	NaN	NaN	-5.8214	-5.25995			Discard	Discard			0	0.793326	NaN	0	Q7Z3E5
NaN	NaN	NaN	NaN	-4.53146	-4.43438	NaN	NaN			Discard	Discard			0	0.792997	NaN	0	Q7Z460;O75122
NaN	NaN	NaN	NaN	NaN	NaN	-2.08253	-2.39891			Discard	Discard			0	0.79201	NaN	0	Q7Z5L9
NaN	NaN	NaN	NaN	NaN	NaN	NaN	-4.95452			Discard	Discard			0	0.791682	NaN	0	Q7Z5R6
NaN	NaN	-2.77731	NaN	NaN	NaN	NaN	NaN			Discard	Discard			0	0.788087	NaN	0	Q86Y82
-3.87174	NaN	NaN	NaN	NaN	NaN	NaN	NaN			Discard	Discard			0	0.787762	NaN	0	Q86YQ8
-2.1421	-4.40791	NaN	NaN	NaN	NaN	NaN	NaN			Discard	Discard			0	0.787438	NaN	0	Q8IUI8
NaN	NaN	NaN	NaN	-0.816542	-1.90457	NaN	NaN			Discard	Discard			0	0.787113	NaN	0	Q8IV08
NaN	NaN	-4.45843	-4.15903	NaN	NaN	NaN	NaN			Discard	Discard			0	0.785817	NaN	0	Q8IXH7
NaN	NaN	NaN	NaN	NaN	-4.68756	NaN	NaN			Discard	Discard			0	0.785494	NaN	0	Q8IXJ6
NaN	NaN	NaN	NaN	NaN	-5.89748	NaN	NaN			Discard	Discard			0	0.784848	NaN	0	Q8IYB1
NaN	NaN	NaN	NaN	-3.45068	-3.12582	NaN	NaN			Discard	Discard			0	0.784204	NaN	0	Q8IYD1
NaN	NaN	-3.01316	NaN	NaN	NaN	NaN	NaN			Discard	Discard			0	0.783882	NaN	0	Q8IZA0
NaN	NaN	NaN	NaN	NaN	NaN	-5.85885	-4.25885			Discard	Discard			0	0.78356	NaN	0	Q8IZL8
NaN	NaN	NaN	NaN	-3.85988	-5.53852	NaN	-6.14875			Discard	Discard			0	0.782918	NaN	0	Q8N392
NaN	NaN	NaN	NaN	NaN	NaN	NaN	-2.4109			Discard	Discard			0	0.781956	NaN	0	Q8N5R6
-2.36606	NaN	NaN	NaN	NaN	NaN	NaN	NaN			Discard	Discard			0	0.781316	NaN	0	Q8N806
NaN	NaN	NaN	NaN	NaN	-3.4128	-3.5431	NaN			Discard	Discard			0	0.780358	NaN	0	Q8N8Y2
NaN	-3.42839	NaN	NaN	NaN	NaN	NaN	NaN			Discard	Discard			0	0.780039	NaN	0	Q8NAF0
-1.13641	NaN	NaN	NaN	NaN	NaN	NaN	NaN			Discard	Discard			0	0.779721	NaN	0	Q8NB90
NaN	NaN	NaN	-5.27329	NaN	NaN	NaN	NaN			Discard	Discard			0	0.779084	NaN	0	Q8NBJ7
NaN	NaN	NaN	-4.67	NaN	NaN	NaN	NaN			Discard	Discard			0	0.778449	NaN	0	Q8ND76
NaN	-5.57359	NaN	-1.04127	NaN	NaN	NaN	NaN			Discard	Discard			0	0.778132	NaN	0	Q8NDA8
NaN	NaN	NaN	NaN	NaN	NaN	-1.10193	-1.5035			Discard	Discard			0	0.777815	NaN	0	Q8NF50
NaN	NaN	NaN	NaN	NaN	-4.80477	-4.61714	NaN			Discard	Discard			0	0.777498	NaN	0	Q8NFF5
NaN	-5.41209	NaN	NaN	NaN	NaN	NaN	NaN			Discard	Discard			0	0.777182	NaN	0	Q8NFH8
NaN	NaN	NaN	NaN	NaN	NaN	NaN	-2.58813			Discard	Discard			0	0.776866	NaN	0	Q8NFP9
NaN	NaN	NaN	NaN	0.234936	NaN	NaN	NaN			Discard	Discard			0	0.77655	NaN	0	Q8NFU5
NaN	NaN	NaN	NaN	NaN	-2.82282	NaN	NaN			Discard	Discard			0	0.775919	NaN	0	Q8TB61
-2.53678	-4.20237	1.73777	-1.63433	NaN	NaN	NaN	NaN			Discard	Discard			0	0.775604	NaN	0	Q8TB73
NaN	NaN	NaN	NaN	NaN	-3.71657	-3.9967	-1.20947			Discard	Discard			0	0.77466	NaN	0	Q8TCU6
NaN	NaN	NaN	NaN	NaN	NaN	-4.46349	NaN			Discard	Discard			0	0.774345	NaN	0	Q8TDP1
-3.68922	NaN	NaN	NaN	NaN	NaN	NaN	NaN			Discard	Discard			0	0.773718	NaN	0	Q8TEA8
-3.03369	-2.85138	1.85843	NaN	NaN	NaN	NaN	NaN			Discard	Discard			0	0.773405	NaN	0	Q8WTU2
NaN	NaN	NaN	NaN	NaN	-3.47071	-4.62445	NaN			Discard	Discard			0	0.773091	NaN	0	Q8WTW3
NaN	NaN	NaN	NaN	NaN	-2.55775	-1.9826	NaN			Discard	Discard			0	0.772779	NaN	0	Q8WU90
NaN	NaN	NaN	NaN	-3.2761	NaN	NaN	NaN			Discard	Discard			0	0.772466	NaN	0	Q8WUA8
NaN	-1.78327	NaN	NaN	NaN	NaN	NaN	NaN			Discard	Discard			0	0.772154	NaN	0	Q8WUF5
NaN	NaN	NaN	NaN	NaN	-3.23836	NaN	NaN			Discard	Discard			0	0.771842	NaN	0	Q8WUM0
-3.26201	-0.185282	-1.71375	-2.45101	NaN	NaN	NaN	NaN			Discard	Discard			0	0.77153	NaN	0	Q8WUP2
NaN	NaN	NaN	NaN	NaN	-1.4249	-1.03678	-0.768827			Discard	Discard			0	0.771218	NaN	0	Q8WVC0
NaN	NaN	NaN	NaN	NaN	NaN	NaN	-2.03563			Discard	Discard			0	0.770907	NaN	0	Q8WVJ2
NaN	NaN	NaN	NaN	NaN	NaN	-5.32634	-5.35584			Discard	Discard			0	0.770596	NaN	0	Q8WVY7
NaN	-4.44129	NaN	NaN	NaN	NaN	NaN	NaN			Discard	Discard			0	0.770285	NaN	0	Q8WWI1
-2.10916	NaN	NaN	NaN	NaN	NaN	NaN	NaN			Discard	Discard			0	0.769354	NaN	0	Q8WXD2
NaN	-2.07295	NaN	-2.72189	NaN	NaN	NaN	NaN			Discard	Discard			0	0.768425	NaN	0	Q8WYK1
NaN	NaN	NaN	NaN	-4.7484	NaN	NaN	NaN			Discard	Discard			0	0.768116	NaN	0	Q8WZ82
NaN	NaN	NaN	NaN	NaN	-4.04906	NaN	NaN			Discard	Discard			0	0.767807	NaN	0	Q92504
NaN	NaN	NaN	-2.9087	NaN	NaN	NaN	NaN			Discard	Discard			0	0.76719	NaN	0	Q92541
NaN	NaN	NaN	NaN	-2.41677	-2.18388	-3.25364	-2.69337			Discard	Discard			0	0.766882	NaN	0	Q92544
NaN	NaN	NaN	NaN	NaN	NaN	NaN	-2.33535			Discard	Discard			0	0.766574	NaN	0	Q92600
NaN	NaN	NaN	NaN	NaN	NaN	NaN	-5.64943			Discard	Discard			0	0.765959	NaN	0	Q92620
NaN	NaN	NaN	NaN	-3.36866	NaN	NaN	NaN			Discard	Discard			0	0.764732	NaN	0	Q92804
NaN	NaN	NaN	NaN	NaN	-3.50368	NaN	-2.51326			Discard	Discard			0	0.763814	NaN	0	Q92925
NaN	NaN	NaN	NaN	-1.51639	-0.789417	-0.923231	-1.12151			Discard	Discard			0	0.763509	NaN	0	Q92930
NaN	NaN	NaN	NaN	-4.6275	-4.20613	NaN	NaN			Discard	Discard			0	0.763204	NaN	0	Q92974
NaN	NaN	NaN	NaN	0.430643	-2.57667	-4.50407	-4.32479			Discard	Discard			0	0.762899	NaN	0	Q92990
-3.26817	NaN	NaN	NaN	NaN	NaN	NaN	NaN			Discard	Discard			0	0.762594	NaN	0	Q92995
NaN	NaN	NaN	NaN	-5.48478	NaN	NaN	NaN			Discard	Discard			0	0.76229	NaN	0	Q93050
NaN	NaN	NaN	NaN	NaN	NaN	NaN	-2.49965			Discard	Discard			0	0.761986	NaN	0	Q969E2
NaN	NaN	NaN	NaN	NaN	0.114698	-2.60969	-2.31526			Discard	Discard			0	0.761682	NaN	0	Q969G5
NaN	NaN	NaN	NaN	NaN	NaN	-3.71795	-2.36958			Discard	Discard			0	0.761075	NaN	0	Q96A65
NaN	-4.62348	-3.55778	-2.68293	NaN	NaN	NaN	NaN			Discard	Discard			0	0.760468	NaN	0	Q96AX1
-4.10787	-4.26543	NaN	NaN	NaN	NaN	NaN	NaN			Discard	Discard			0	0.760166	NaN	0	Q96B36
NaN	NaN	NaN	NaN	NaN	-4.29579	NaN	NaN			Discard	Discard			0	0.759863	NaN	0	Q96BP3
NaN	NaN	NaN	NaN	-3.23495	NaN	NaN	NaN			Discard	Discard			0	0.758957	NaN	0	Q96CN7
NaN	NaN	NaN	NaN	NaN	-4.19323	-4.83232	NaN			Discard	Discard			0	0.758656	NaN	0	Q96CV9
NaN	NaN	NaN	NaN	NaN	NaN	-4.51887	-2.27891			Discard	Discard			0	0.758354	NaN	0	Q96CW5
NaN	NaN	NaN	NaN	-2.51438	NaN	NaN	NaN			Discard	Discard			0	0.758053	NaN	0	Q96D15
NaN	NaN	NaN	NaN	-1.78453	-2.74316	NaN	NaN			Discard	Discard			0	0.757151	NaN	0	Q96EE3
NaN	NaN	NaN	NaN	NaN	NaN	NaN	-5.65549			Discard	Discard			0	0.756851	NaN	0	Q96EP0
NaN	NaN	NaN	NaN	NaN	-3.89091	NaN	NaN			Discard	Discard			0	0.756552	NaN	0	Q96ER3
NaN	NaN	-3.26412	NaN	NaN	NaN	NaN	NaN			Discard	Discard			0	0.755952	NaN	0	Q96EY5
NaN	NaN	NaN	NaN	NaN	-2.06539	NaN	NaN			Discard	Discard			0	0.755653	NaN	0	Q96EZ8
NaN	NaN	NaN	NaN	-4.3736	-4.52986	NaN	NaN			Discard	Discard			0	0.755354	NaN	0	Q96FN4
NaN	NaN	NaN	NaN	NaN	NaN	-1.02513	-1.61592			Discard	Discard			0	0.755056	NaN	0	Q96FV2
NaN	NaN	NaN	NaN	NaN	-3.21056	NaN	NaN			Discard	Discard			0	0.754459	NaN	0	Q96H79
NaN	NaN	NaN	NaN	NaN	-4.11945	NaN	-5.23523			Discard	Discard			0	0.753863	NaN	0	Q96HY6
NaN	NaN	NaN	NaN	-3.24731	-3.82967	-3.31234	-1.54665			Discard	Discard			0	0.753566	NaN	0	Q96IU4
NaN	NaN	NaN	NaN	-1.58783	NaN	NaN	NaN			Discard	Discard			0	0.753269	NaN	0	Q96IZ0
NaN	NaN	NaN	NaN	NaN	NaN	NaN	-4.7456			Discard	Discard			0	0.752082	NaN	0	Q96KS9
NaN	NaN	NaN	NaN	-4.63311	-3.11916	NaN	NaN			Discard	Discard			0	0.750604	NaN	0	Q96Q11
NaN	-1.99201	NaN	-1.3654	NaN	NaN	NaN	NaN			Discard	Discard			0	0.750309	NaN	0	Q96QT4
NaN	NaN	NaN	NaN	NaN	-4.35503	NaN	NaN			Discard	Discard			0	0.750014	NaN	0	Q96RD7
NaN	NaN	NaN	NaN	NaN	NaN	NaN	-0.704702			Discard	Discard			0	0.748838	NaN	0	Q96S97
-3.79842	-3.46907	NaN	NaN	NaN	NaN	NaN	NaN			Discard	Discard			0	0.747958	NaN	0	Q96T60
NaN	NaN	NaN	NaN	NaN	-1.49203	-2.62206	NaN			Discard	Discard			0	0.747372	NaN	0	Q99519
-3.0703	-4.30223	NaN	-4.04108	NaN	NaN	NaN	NaN			Discard	Discard			0	0.746788	NaN	0	Q99598
NaN	NaN	NaN	NaN	NaN	NaN	-5.41969	NaN			Discard	Discard			0	0.746496	NaN	0	Q99614
NaN	NaN	NaN	NaN	NaN	-1.13582	NaN	NaN			Discard	Discard			0	0.746204	NaN	0	Q99623
NaN	NaN	NaN	NaN	NaN	NaN	-3.06129	-2.3662			Discard	Discard			0	0.745912	NaN	0	Q99653
NaN	NaN	NaN	NaN	NaN	NaN	-3.20985	NaN			Discard	Discard			0	0.744749	NaN	0	Q9BQ69
NaN	NaN	NaN	NaN	NaN	NaN	-3.16101	-1.8958			Discard	Discard			0	0.744458	NaN	0	Q9BQS8
NaN	NaN	NaN	NaN	NaN	NaN	-3.7941	-3.26985			Discard	Discard			0	0.744168	NaN	0	Q9BRF8
NaN	NaN	NaN	NaN	NaN	NaN	NaN	-3.72279			Discard	Discard			0	0.743878	NaN	0	Q9BSH4
NaN	NaN	NaN	NaN	-5.12731	NaN	-3.90158	-1.97374			Discard	Discard			0	0.743589	NaN	0	Q9BTU6
NaN	-3.98941	NaN	NaN	NaN	NaN	NaN	NaN			Discard	Discard			0	0.743299	NaN	0	Q9BTV5
NaN	-2.54583	NaN	NaN	NaN	NaN	NaN	NaN			Discard	Discard			0	0.742432	NaN	0	Q9BUL8
NaN	NaN	NaN	NaN	NaN	NaN	-3.37585	-3.09397			Discard	Discard			0	0.742144	NaN	0	Q9BUP3
NaN	NaN	NaN	NaN	NaN	-4.06412	-4.07862	-1.95834			Discard	Discard			0	0.741855	NaN	0	Q9BUQ8
NaN	NaN	NaN	NaN	NaN	NaN	NaN	-1.65625			Discard	Discard			0	0.741567	NaN	0	Q9BV40
-2.84113	NaN	NaN	NaN	NaN	NaN	NaN	NaN			Discard	Discard			0	0.740992	NaN	0	Q9BW71
NaN	NaN	NaN	NaN	NaN	NaN	-1.61557	-3.52982			Discard	Discard			0	0.740704	NaN	0	Q9BW83
NaN	NaN	NaN	NaN	NaN	NaN	-4.9594	-6.00383			Discard	Discard			0	0.740417	NaN	0	Q9BW92
NaN	NaN	NaN	NaN	NaN	-4.18834	NaN	NaN			Discard	Discard			0	0.74013	NaN	0	Q9BXB4
NaN	-5.05707	NaN	-5.15505	NaN	NaN	NaN	NaN			Discard	Discard			0	0.739557	NaN	0	Q9BXI6
NaN	NaN	NaN	NaN	-5.08241	NaN	NaN	NaN			Discard	Discard			0	0.739271	NaN	0	Q9BXW6
NaN	NaN	NaN	NaN	NaN	NaN	NaN	-3.96851			Discard	Discard			0	0.738985	NaN	0	Q9BZ29
NaN	NaN	NaN	NaN	NaN	-3.4482	NaN	NaN			Discard	Discard			0	0.738413	NaN	0	Q9BZF9
NaN	NaN	0.271711	-2.03571	NaN	NaN	NaN	NaN			Discard	Discard			0	0.737842	NaN	0	Q9BZW7
NaN	NaN	NaN	NaN	NaN	NaN	-2.67293	NaN			Discard	Discard			0	0.736988	NaN	0	Q9C0J8
-4.65163	-5.44013	-5.31874	NaN	NaN	NaN	NaN	NaN			Discard	Discard			0	0.736704	NaN	0	Q9NXR1;Q9GZM8
NaN	NaN	NaN	NaN	NaN	NaN	NaN	-5.42043			Discard	Discard			0	0.73642	NaN	0	Q9GZP4
NaN	NaN	NaN	NaN	NaN	-3.56604	-2.92446	-1.56703			Discard	Discard			0	0.736136	NaN	0	Q9GZQ3
NaN	NaN	NaN	NaN	NaN	NaN	NaN	-3.51295			Discard	Discard			0	0.735569	NaN	0	Q9H081
NaN	NaN	NaN	NaN	NaN	NaN	-4.87286	NaN			Discard	Discard			0	0.735285	NaN	0	Q9H0A0
NaN	-4.35796	NaN	-4.36074	NaN	NaN	NaN	NaN			Discard	Discard			0	0.735002	NaN	0	Q9H0C8
-3.92725	NaN	-5.30379	NaN	NaN	NaN	NaN	NaN			Discard	Discard			0	0.734437	NaN	0	Q9H0L4
NaN	NaN	NaN	NaN	NaN	-4.32222	NaN	NaN			Discard	Discard			0	0.733872	NaN	0	Q9H0Q0
NaN	NaN	NaN	NaN	1.28079	NaN	NaN	NaN			Discard	Discard			0	0.73359	NaN	0	Q9H0W5
NaN	-4.74366	NaN	NaN	NaN	NaN	NaN	NaN			Discard	Discard			0	0.733309	NaN	0	Q9H0W8
NaN	NaN	NaN	NaN	NaN	NaN	-4.54211	-4.43195			Discard	Discard			0	0.733027	NaN	0	Q9H1A7;P52435;Q9GZM3
NaN	NaN	NaN	NaN	NaN	-2.55986	-2.72098	-2.81139			Discard	Discard			0	0.732746	NaN	0	Q9H1J7
NaN	NaN	NaN	NaN	NaN	-1.82675	NaN	-1.80054			Discard	Discard			0	0.732465	NaN	0	Q9H299
NaN	NaN	NaN	-3.50895	NaN	NaN	NaN	NaN			Discard	Discard			0	0.731623	NaN	0	Q9H2P0
NaN	-4.91648	-5.39641	NaN	NaN	NaN	NaN	NaN			Discard	Discard			0	0.731343	NaN	0	Q9H2U1
NaN	-3.25877	NaN	-1.26421	NaN	NaN	NaN	NaN			Discard	Discard			0	0.731063	NaN	0	Q9H2X0
NaN	NaN	NaN	NaN	NaN	-4.15247	NaN	-4.57901			Discard	Discard			0	0.729945	NaN	0	Q9H410
-2.00593	-0.408451	NaN	NaN	NaN	NaN	NaN	NaN			Discard	Discard			0	0.729387	NaN	0	Q9H4F8
NaN	NaN	NaN	NaN	-1.54773	-0.704762	NaN	NaN			Discard	Discard			0	0.729109	NaN	0	Q9H4G0
NaN	NaN	NaN	NaN	NaN	NaN	NaN	-5.40821			Discard	Discard			0	0.728831	NaN	0	Q9H583
NaN	NaN	NaN	NaN	NaN	-0.819773	NaN	NaN			Discard	Discard			0	0.728552	NaN	0	Q9H5N1
-3.70338	NaN	NaN	NaN	NaN	NaN	NaN	NaN			Discard	Discard			0	0.728275	NaN	0	Q9H7D0
NaN	NaN	NaN	NaN	NaN	-2.10884	NaN	NaN			Discard	Discard			0	0.727165	NaN	0	Q9H8H0
NaN	NaN	NaN	-4.64742	NaN	NaN	NaN	NaN			Discard	Discard			0	0.726612	NaN	0	Q9H974
NaN	NaN	NaN	NaN	-1.83602	-4.58304	-4.89253	-4.82106			Discard	Discard			0	0.726335	NaN	0	Q9H9A6
-3.76883	NaN	NaN	NaN	NaN	NaN	NaN	NaN			Discard	Discard			0	0.726059	NaN	0	Q9H9E3
NaN	NaN	NaN	NaN	-3.46338	NaN	NaN	NaN			Discard	Discard			0	0.725783	NaN	0	Q9H9G7
-3.38226	NaN	NaN	NaN	NaN	NaN	NaN	NaN			Discard	Discard			0	0.725508	NaN	0	Q9HAS0
NaN	NaN	NaN	NaN	NaN	NaN	-1.97224	NaN			Discard	Discard			0	0.724132	NaN	0	Q9HBI5
0.589857	1.87999	3.70443	3.45039	NaN	NaN	NaN	NaN			Discard	Discard			0	0.723857	NaN	0	Q9HCB6
-1.35512	NaN	0.92963	NaN	NaN	NaN	NaN	NaN			Discard	Discard			0	0.723583	NaN	0	Q9HCM2
NaN	NaN	NaN	NaN	NaN	-4.97043	-3.71203	NaN			Discard	Discard			0	0.723309	NaN	0	Q9HCN4
NaN	NaN	NaN	-3.25992	NaN	NaN	NaN	NaN			Discard	Discard			0	0.723035	NaN	0	Q9HD34
NaN	NaN	NaN	NaN	NaN	NaN	NaN	-4.03734			Discard	Discard			0	0.722215	NaN	0	Q9NP72
NaN	NaN	NaN	NaN	NaN	-5.9079	NaN	NaN			Discard	Discard			0	0.721942	NaN	0	Q9NP77
NaN	NaN	NaN	NaN	NaN	NaN	-3.04328	-2.46446			Discard	Discard			0	0.721669	NaN	0	Q9NPE3
NaN	NaN	-1.94011	NaN	NaN	NaN	NaN	NaN			Discard	Discard			0	0.721396	NaN	0	Q9NQ66
NaN	NaN	NaN	NaN	NaN	NaN	-3.1486	NaN			Discard	Discard			0	0.720852	NaN	0	Q9NQT4
NaN	NaN	NaN	NaN	NaN	NaN	-2.73255	-2.18267			Discard	Discard			0	0.72058	NaN	0	Q9NQT5
NaN	NaN	NaN	NaN	NaN	NaN	-3.29509	NaN			Discard	Discard			0	0.719494	NaN	0	Q9NR56
-1.74454	NaN	-1.54299	-1.11678	NaN	NaN	NaN	NaN			Discard	Discard			0	0.719223	NaN	0	Q9NRA8
NaN	NaN	NaN	NaN	NaN	NaN	NaN	-4.26536			Discard	Discard			0	0.718681	NaN	0	Q9NRL3
-3.60551	NaN	NaN	NaN	NaN	NaN	NaN	NaN			Discard	Discard			0	0.717871	NaN	0	Q9NRY4
NaN	NaN	NaN	NaN	NaN	-4.4376	NaN	NaN			Discard	Discard			0	0.717601	NaN	0	Q9NRY5
NaN	NaN	NaN	NaN	NaN	NaN	NaN	-2.02403			Discard	Discard			0	0.717062	NaN	0	Q9NSK0
NaN	NaN	NaN	NaN	-4.13524	NaN	NaN	NaN			Discard	Discard			0	0.716793	NaN	0	Q9NSY0
-4.06345	-2.12917	NaN	NaN	NaN	NaN	NaN	NaN			Discard	Discard			0	0.716255	NaN	0	Q9NTJ4
NaN	NaN	NaN	NaN	NaN	-2.49174	-2.77449	-3.02659			Discard	Discard			0	0.715987	NaN	0	Q9NTZ6
NaN	NaN	NaN	NaN	-4.25937	NaN	NaN	NaN			Discard	Discard			0	0.715718	NaN	0	Q9NUJ1
NaN	NaN	NaN	NaN	-3.5057	NaN	NaN	NaN			Discard	Discard			0	0.71545	NaN	0	Q9NUJ3
NaN	NaN	NaN	NaN	NaN	-2.64124	NaN	NaN			Discard	Discard			0	0.714914	NaN	0	Q9NUY8
NaN	NaN	NaN	NaN	NaN	NaN	-4.20946	-4.28501			Discard	Discard			0	0.714647	NaN	0	Q9NV56
NaN	NaN	NaN	NaN	-4.32603	-4.92465	NaN	NaN			Discard	Discard			0	0.714379	NaN	0	Q9NV70
NaN	NaN	NaN	NaN	NaN	NaN	-3.16725	-3.38263			Discard	Discard			0	0.714112	NaN	0	Q9NVP1
NaN	NaN	NaN	NaN	-4.10265	NaN	NaN	NaN			Discard	Discard			0	0.713845	NaN	0	Q9NVX2
NaN	-3.00247	NaN	NaN	NaN	NaN	NaN	NaN			Discard	Discard			0	0.713312	NaN	0	Q9NX24
NaN	NaN	NaN	NaN	NaN	NaN	NaN	-3.46247			Discard	Discard			0	0.712779	NaN	0	Q9NX76
NaN	NaN	NaN	NaN	NaN	-5.09927	NaN	NaN			Discard	Discard			0	0.712248	NaN	0	Q9NXU5
NaN	NaN	NaN	NaN	NaN	NaN	-4.29424	NaN			Discard	Discard			0	0.711717	NaN	0	Q9NYB0
NaN	NaN	NaN	NaN	NaN	-2.99436	-2.18963	NaN			Discard	Discard			0	0.711187	NaN	0	Q9NYF8
NaN	NaN	NaN	NaN	NaN	-4.31218	NaN	NaN			Discard	Discard			0	0.710393	NaN	0	Q9NYU1
NaN	NaN	NaN	NaN	-4.45007	NaN	-2.83577	-1.6274			Discard	Discard			0	0.709865	NaN	0	Q9NZD8
NaN	NaN	NaN	NaN	NaN	NaN	NaN	-3.28419			Discard	Discard			0	0.709337	NaN	0	Q9NZN5
NaN	NaN	NaN	NaN	-5.1566	-4.82824	-3.47001	-3.03741			Discard	Discard			0	0.709074	NaN	0	Q9P0J1
-2.61063	-2.41286	NaN	NaN	NaN	NaN	NaN	NaN			Discard	Discard			0	0.708811	NaN	0	Q9P0J7
NaN	NaN	NaN	NaN	NaN	NaN	-2.00711	-2.31331			Discard	Discard			0	0.708285	NaN	0	Q9P217
-1.79541	NaN	NaN	NaN	NaN	NaN	NaN	NaN			Discard	Discard			0	0.708022	NaN	0	Q9P253
NaN	NaN	NaN	NaN	NaN	NaN	NaN	-5.45345			Discard	Discard			0	0.70776	NaN	0	Q9P260
NaN	NaN	NaN	NaN	-2.4421	NaN	-2.05751	NaN			Discard	Discard			0	0.707498	NaN	0	Q9P2R7
NaN	NaN	NaN	NaN	NaN	NaN	-5.35026	-4.96601			Discard	Discard			0	0.706974	NaN	0	Q9UBB6
NaN	NaN	NaN	NaN	NaN	NaN	NaN	-4.83687			Discard	Discard			0	0.706189	NaN	0	Q9UBP6
NaN	NaN	-4.76019	NaN	NaN	NaN	NaN	NaN			Discard	Discard			0	0.705928	NaN	0	Q9UBQ6
-2.73381	NaN	NaN	NaN	NaN	NaN	NaN	NaN			Discard	Discard			0	0.705667	NaN	0	Q9UBU8
NaN	NaN	NaN	NaN	-0.275837	-3.74177	NaN	NaN			Discard	Discard			0	0.705407	NaN	0	Q9UBU9
NaN	NaN	NaN	NaN	-3.28264	-2.06104	NaN	NaN			Discard	Discard			0	0.705146	NaN	0	Q9UBX1
NaN	NaN	NaN	NaN	NaN	NaN	NaN	-3.48466			Discard	Discard			0	0.704366	NaN	0	Q9UGJ0
NaN	NaN	NaN	NaN	-3.81315	NaN	NaN	NaN			Discard	Discard			0	0.704106	NaN	0	Q9UHD2
NaN	NaN	NaN	NaN	NaN	-1.74454	NaN	NaN			Discard	Discard			0	0.703587	NaN	0	Q9UHN6
NaN	NaN	NaN	1.8789	NaN	NaN	NaN	NaN			Discard	Discard			0	0.70281	NaN	0	Q9UI47
NaN	-2.05274	NaN	-4.265	NaN	NaN	NaN	NaN			Discard	Discard			0	0.702293	NaN	0	Q9UIJ7
NaN	-4.21713	NaN	NaN	NaN	NaN	NaN	NaN			Discard	Discard			0	0.702035	NaN	0	Q9UJA5
NaN	NaN	NaN	NaN	NaN	-1.79098	-2.3964	-1.91424			Discard	Discard			0	0.701777	NaN	0	Q9UJX2
NaN	NaN	NaN	NaN	NaN	NaN	NaN	-2.28247			Discard	Discard			0	0.701519	NaN	0	Q9UJX3
NaN	NaN	NaN	NaN	NaN	NaN	NaN	-1.09467			Discard	Discard			0	0.701262	NaN	0	Q9UJX6
NaN	NaN	NaN	NaN	NaN	-5.10009	NaN	NaN			Discard	Discard			0	0.701004	NaN	0	Q9UK22
NaN	-4.20555	NaN	NaN	NaN	NaN	NaN	NaN			Discard	Discard			0	0.700747	NaN	0	Q9UK41
NaN	NaN	NaN	NaN	NaN	NaN	-4.4286	-2.3019			Discard	Discard			0	0.70049	NaN	0	Q9UK45
NaN	NaN	NaN	NaN	NaN	-2.7513	-1.55772	-1.42772			Discard	Discard			0	0.699977	NaN	0	Q9UKF6
NaN	NaN	NaN	NaN	-1.86376	NaN	NaN	-1.73553			Discard	Discard			0	0.69972	NaN	0	Q9UKK3
NaN	NaN	NaN	NaN	NaN	-3.7745	-2.1199	-2.07542			Discard	Discard			0	0.699464	NaN	0	Q9UKL0;Q9P2K3
NaN	NaN	NaN	NaN	-4.62384	NaN	NaN	NaN			Discard	Discard			0	0.698952	NaN	0	Q9UKP4
NaN	NaN	NaN	NaN	NaN	NaN	-3.34459	NaN			Discard	Discard			0	0.69844	NaN	0	Q9UKV0
NaN	-2.62684	NaN	NaN	NaN	NaN	NaN	NaN			Discard	Discard			0	0.698185	NaN	0	Q9ULH1
NaN	NaN	NaN	NaN	NaN	-2.17784	NaN	-3.13341			Discard	Discard			0	0.69793	NaN	0	Q9ULQ1
NaN	NaN	NaN	NaN	NaN	NaN	NaN	-3.50932			Discard	Discard			0	0.69742	NaN	0	Q9ULX6
NaN	NaN	NaN	NaN	NaN	NaN	-4.07776	-3.89641			Discard	Discard			0	0.696911	NaN	0	Q9UM22
NaN	NaN	NaN	NaN	-1.63383	NaN	NaN	NaN			Discard	Discard			0	0.696657	NaN	0	Q9UM54
NaN	NaN	NaN	NaN	-4.38281	NaN	NaN	-3.61802			Discard	Discard			0	0.696149	NaN	0	Q9UN71;Q9Y5G0
NaN	NaN	NaN	NaN	NaN	-2.47456	NaN	-4.19268			Discard	Discard			0	0.695895	NaN	0	Q9UNE7
NaN	NaN	NaN	NaN	NaN	-2.77226	NaN	NaN			Discard	Discard			0	0.694882	NaN	0	Q9UP95;Q9UHW9;Q9H2X9
NaN	NaN	NaN	NaN	NaN	NaN	NaN	-3.67926			Discard	Discard			0	0.694377	NaN	0	Q9UPT5
NaN	NaN	NaN	NaN	-0.6075	NaN	-0.726753	-1.07498			Discard	Discard			0	0.693872	NaN	0	Q9UPV0
NaN	NaN	NaN	NaN	-3.47653	NaN	NaN	NaN			Discard	Discard			0	0.693117	NaN	0	Q9Y217
NaN	NaN	NaN	NaN	NaN	NaN	-0.669565	-2.56192			Discard	Discard			0	0.692112	NaN	0	Q9Y2S2
NaN	NaN	NaN	NaN	-4.5223	NaN	NaN	NaN			Discard	Discard			0	0.69161	NaN	0	Q9Y2W2
NaN	NaN	NaN	NaN	NaN	-0.778103	NaN	NaN			Discard	Discard			0	0.69136	NaN	0	Q9Y2X0
NaN	NaN	NaN	NaN	NaN	NaN	-4.17205	NaN			Discard	Discard			0	0.69111	NaN	0	Q9Y2Z4
-3.25854	-4.77953	NaN	-4.92652	NaN	NaN	NaN	NaN			Discard	Discard			0	0.69086	NaN	0	Q9Y303
NaN	-3.2926	NaN	NaN	NaN	NaN	NaN	NaN			Discard	Discard			0	0.69061	NaN	0	Q9Y305
NaN	NaN	NaN	NaN	NaN	-4.70606	NaN	NaN			Discard	Discard			0	0.690111	NaN	0	Q9Y376
NaN	NaN	NaN	NaN	NaN	NaN	-1.95274	-3.2744			Discard	Discard			0	0.689861	NaN	0	Q9Y3B2
NaN	NaN	NaN	NaN	NaN	-1.96527	NaN	NaN			Discard	Discard			0	0.689612	NaN	0	Q9Y3B3
NaN	-1.2648	NaN	-1.46643	NaN	NaN	NaN	NaN			Discard	Discard			0	0.689114	NaN	0	Q9Y3E1
-3.41424	NaN	NaN	NaN	NaN	NaN	NaN	NaN			Discard	Discard			0	0.688617	NaN	0	Q9Y450
NaN	NaN	NaN	NaN	NaN	-5.00279	NaN	NaN			Discard	Discard			0	0.688369	NaN	0	Q9Y478
-2.80491	NaN	NaN	NaN	NaN	NaN	NaN	NaN			Discard	Discard			0	0.687873	NaN	0	Q9Y4G6
NaN	NaN	NaN	NaN	-4.38522	-4.8883	-1.18469	NaN			Discard	Discard			0	0.687378	NaN	0	Q9Y4Z0
NaN	-3.23643	NaN	NaN	NaN	NaN	NaN	NaN			Discard	Discard			0	0.687131	NaN	0	Q9Y508
NaN	NaN	NaN	NaN	-1.03839	NaN	-1.89911	-1.6504			Discard	Discard			0	0.686883	NaN	0	Q9Y547
NaN	NaN	NaN	NaN	NaN	-3.87089	NaN	-2.15098			Discard	Discard			0	0.68639	NaN	0	Q9Y5X2
-2.91514	NaN	-3.56553	NaN	NaN	NaN	NaN	NaN			Discard	Discard			0	0.685897	NaN	0	Q9Y5X9
NaN	NaN	-4.44399	-4.88172	NaN	NaN	NaN	NaN			Discard	Discard			0	0.68565	NaN	0	Q9Y617
NaN	NaN	NaN	-3.61379	NaN	NaN	NaN	NaN			Discard	Discard			0	0.685404	NaN	0	Q9Y625
NaN	NaN	NaN	NaN	NaN	NaN	-2.71625	NaN			Discard	Discard			0	0.685158	NaN	0	Q9Y697
NaN	NaN	NaN	NaN	NaN	NaN	NaN	-5.41713			Discard	Discard			0	0.684176	NaN	0	Q9Y6R4
NaN	NaN	NaN	NaN	-1.36269	-0.480978	NaN	NaN			Discard	Discard			0	0.683931	NaN	0	Q9Y6V7
#!{Type}E	E	E	E	E	E	E	E	C	C	C	C	C	C	N	N	N	N	T
-4.18332	-2.11213	NaN	NaN	3.31234	3.18695	2.93035	3.36996			Keep	Discard			3.20819	0.1715	6.34763	9.75268	P16152
NaN	-5.22516	NaN	NaN	1.98748	1.5739	-1.69909	0.73064			Keep	Discard			0	0.951912	5.87339	0	P12111
NaN	-4.53145	-3.75387	NaN	0.982523	NaN	NaN	NaN			Keep	Discard			0	0.821659	5.12519	0	Q16822
-2.22566	-0.691227	-1.97924	0.611959	3.43008	3.62784	3.88255	4.5898			Keep	Discard			3.39392	0.176	4.95361	7.06188	Q96CG8
-4.54566	NaN	-3.56956	-3.66864	NaN	NaN	0.274553	0.600592			Keep	Discard			2.72584	0.184348	4.36552	10.4322	Q99538
0.710966	1.9876	-3.95974	-1.06449	3.18142	3.94382	3.20374	4.47302			Keep	Discard			1.7469	0.293412	4.28192	3.23001	Q9NZM1
NaN	-2.57641	-3.16977	NaN	0.469728	1.15471	1.58077	1.88332			Keep	Discard			2.95656	0.166667	4.14522	8.38803	P21810
NaN	-1.1102	NaN	-5.10666	NaN	0.536312	0.942701	1.33688			Keep	Discard			1.11886	0.319003	4.04707	2.66432	O00567
-3.41954	-3.35874	0.295517	NaN	1.79869	NaN	NaN	NaN			Keep	Discard			0	0.754161	3.95961	0	Q96HF1
NaN	-3.68287	NaN	NaN	0.102264	-0.302284	0.202847	0.286564			Keep	Discard			0	0.994032	3.75522	0	O75828
2.2969	2.56022	-0.384111	0.767324	4.56816	4.72722	4.81833	5.89539			Keep	Discard			2.56944	0.197517	3.69219	4.90582	P15144
-3.8662	0.991055	-3.99489	-4.19964	-0.364595	0.217779	1.82142	1.94124			Keep	Discard			1.42471	0.266333	3.67138	2.65831	Q8TD19
-1.71754	-2.31671	-3.77962	NaN	NaN	-0.268415	1.2962	1.91141			Keep	Discard			1.7986	0.285043	3.58435	4.01728	Q92752
NaN	-4.2196	-4.3329	-3.95256	-1.05684	-0.392448	-0.709282	-0.29755	+	EV-OAT1_CTRL	Keep	Discard	EV-OAT1_CTRL_Keep	EV-OAT1_CTRL_Discard	4.74105	0	3.55432	15.8564	Q8N3U4
-2.47836	-1.77107	-1.35114	-0.763048	1.18817	2.64068	1.47644	2.53967			Keep	Discard			3.33507	0.155333	3.55214	6.88757	Q9NR99
NaN	-4.71957	NaN	NaN	NaN	NaN	-1.13597	-1.20351			Keep	Discard			0	0.775289	3.54983	0	Q8TCE6;Q6NSW5
-4.27705	NaN	NaN	NaN	NaN	NaN	-0.648415	-1.0103			Keep	Discard			0	0.710657	3.44769	0	Q9NYL2
-3.89909	-1.8109	NaN	NaN	-1.56913	1.0593	0.959913	1.91214			Keep	Discard			1.24888	0.294919	3.44555	2.66019	P16401
-1.91239	NaN	NaN	-4.69714	0.570705	0.325935	0.641605	-1.13014			Keep	Discard			1.49256	0.267634	3.40679	3.22363	P26022
-4.75311	NaN	NaN	NaN	NaN	-2.23071	0.336617	-2.40604			Keep	Discard			0	0.729666	3.31974	0	Q9H4A6
NaN	-5.8192	NaN	-6.27149	NaN	-2.82403	NaN	NaN			Keep	Discard			0	0.711452	3.22132	0	Q9NYB9
-2.14023	-4.59592	NaN	-2.89447	-0.215185	-3.01174	0.784594	2.05034			Keep	Discard			1.10504	0.320449	3.11221	2.20583	O75955
-4.53683	-5.12382	NaN	NaN	-0.563215	-1.85834	-2.21352	-2.32849			Keep	Discard			2.08682	0.250897	3.08944	4.87535	P61006
-2.63836	5.24174	-0.80843	-0.657116	3.43102	3.30862	NaN	NaN			Keep	Discard			0.528638	0.555598	3.08536	1.20087	Q8WZ42
NaN	-4.38154	NaN	-5.12156	-3.94642	-1.92744	-0.793856	-0.0787067			Keep	Discard			1.12077	0.319354	3.06494	2.38322	Q9NTI5
NaN	NaN	NaN	-5.54994	NaN	NaN	-2.10871	-2.88406			Keep	Discard			0	1	3.05355	0	O14497
-3.84593	-1.62179	-4.5712	-4.42865	-0.437017	-0.373945	-0.559078	-0.973635			Keep	Discard			2.31765	0.2197	3.03097	4.35196	P30085
-3.14965	-1.11268	-5.11419	-5.12594	-1.78323	-0.357534	-0.144815	-0.223125			Keep	Discard			1.56426	0.271038	2.99844	2.90172	Q14232
NaN	-5.06114	NaN	-5.30931	NaN	0.73995	NaN	-5.14898			Keep	Discard			0.37853	0.665938	2.98071	1.01141	Q13188
-0.229334	-3.50587	-1.66076	-0.488436	1.09355	0.326071	2.07396	2.46807			Keep	Discard			1.80095	0.286681	2.96151	3.32961	Q16363
NaN	-4.69002	NaN	NaN	-1.51445	-1.19123	NaN	-2.48184			Keep	Discard			0	1	2.96085	0	O60716
-1.99455	-1.47467	-4.66731	-4.0689	-1.41268	0.432995	-0.646898	1.21994			Keep	Discard			1.64198	0.295226	2.9497	3.03995	P09543
-3.82198	NaN	NaN	NaN	NaN	NaN	-1.84422	0.0677814			Keep	Discard			0	1	2.93376	0	A4D1P6
NaN	NaN	-4.5708	-3.46568	-1.15259	NaN	NaN	NaN			Keep	Discard			0	0.80098	2.86565	0	Q6PCE3
NaN	-1.41132	NaN	-4.17053	-0.140591	0.246281	0.487255	-0.503597			Keep	Discard			1.44346	0.264057	2.81326	3.10575	Q96EM0
-1.33279	-0.341343	-4.62068	-2.06024	-0.594915	0.272383	1.36117	1.85135			Keep	Discard			1.41131	0.265058	2.81126	2.63523	O60826
NaN	NaN	NaN	-6.46313	NaN	NaN	-3.65973	NaN			Keep	Discard			0	0.697165	2.8034	0	Q9ULZ3
NaN	NaN	-5.31233	NaN	NaN	NaN	-2.60035	-2.43343			Keep	Discard			0	0.87916	2.79544	0	P61020
-1.64752	-2.45993	0.383972	-0.262314	3.83679	4.71901	NaN	-3.1742			Keep	Discard			0.57644	0.522209	2.79031	1.25425	Q96JB1
-1.89227	-4.12224	-4.50822	-5.13184	NaN	NaN	-1.57728	-0.733391			Keep	Discard			1.19084	0.303774	2.75831	2.53325	Q8N668
0.500395	1.16528	-2.6983	-1.62084	1.80517	3.15296	0.96373	2.43543			Keep	Discard			1.45628	0.259282	2.75269	2.71288	O43795
NaN	-1.00665	-5.26754	-2.05012	-0.174353	1.09426	-0.402796	-0.692272			Keep	Discard			1.17517	0.305671	2.73098	2.33483	Q8NEZ5
NaN	NaN	-5.10621	-5.05105	NaN	NaN	-3.03658	-1.72268			Keep	Discard			1.26328	0.289606	2.699	4.10474	O43617
-0.972523	-1.29865	-1.52374	-4.63105	-1.08212	0.593773	1.43897	1.39111			Keep	Discard			1.39397	0.266209	2.69193	2.60543	P51570
NaN	-0.964293	0.0283165	NaN	2.07457	2.36208	NaN	NaN			Keep	Discard			1.45515	0.259884	2.68631	5.19894	Q96RW7
0.896526	0.824991	-3.86157	-2.01587	1.41941	-0.595972	2.5404	3.17032			Keep	Discard			0.959796	0.355714	2.67252	1.87641	Q14108
NaN	NaN	NaN	-4.39163	-1.05643	-2.47836	NaN	-1.68518			Keep	Discard			0	0.788739	2.65164	0	Q86XP3
-2.41492	-0.468084	-1.82831	-3.95114	NaN	-0.721609	0.686661	1.49138			Keep	Discard			1.32865	0.283478	2.65109	2.62315	Q5TFQ8;P78324
-0.667633	-0.330555	3.01959	0.432552	4.3856	2.41384	3.16821	2.98132			Keep	Discard			1.51518	0.270276	2.62375	2.81545	P02452
0.479889	0.968405	-3.48975	-1.40987	0.990137	2.86247	1.39181	1.78876			Keep	Discard			1.27393	0.288686	2.62112	2.40103	P46778
NaN	-2.61639	-5.07043	-2.69311	NaN	-1.86922	-0.617376	-0.0522633			Keep	Discard			1.26685	0.288765	2.61369	2.7	Q8IX12
NaN	-5.90966	NaN	NaN	-3.30178	NaN	NaN	NaN			Keep	Discard			0	0.752675	2.60788	0	Q96JB2
NaN	-3.68582	-3.52836	-2.41166	-0.334864	-0.917315	-0.310921	-0.866072			Keep	Discard			2.95194	0.164	2.60132	6.70482	Q9UH65
NaN	NaN	NaN	-6.39744	NaN	-5.118	NaN	-2.49248			Keep	Discard			0	1	2.59219	0	O75382
-2.09702	-2.57366	NaN	-2.96374	0.136862	1.68791	-2.08533	0.395296			Keep	Discard			1.37524	0.272562	2.57849	2.71258	P29992
NaN	-2.86465	0.391485	-2.39106	0.946316	NaN	NaN	NaN			Keep	Discard			0	0.911473	2.56773	0	P39060
NaN	NaN	-3.57589	-3.66757	-1.06671	NaN	NaN	NaN			Keep	Discard			0	0.816041	2.55502	0	Q53FA7
-3.71828	NaN	NaN	NaN	NaN	NaN	NaN	-1.17828			Keep	Discard			0	0.897338	2.54	0	P49756
-2.59593	-2.56333	-4.66598	-4.45081	NaN	NaN	-1.09998	-0.974869			Keep	Discard			1.37394	0.27065	2.53159	2.94277	O00743
NaN	-2.25095	-4.85432	-3.68607	-0.617882	0.132889	-2.91526	-0.932493			Keep	Discard			1.27862	0.287662	2.51393	2.52816	Q9UL25
NaN	-1.14475	NaN	-5.25596	-1.58874	0.231119	-1.15734	-0.250607			Keep	Discard			0.828134	0.401429	2.50896	1.78654	P08237
-2.64427	-3.50801	NaN	-5.09905	-3.45533	-0.440729	-1.02828	-0.1563			Keep	Discard			1.16291	0.309502	2.48028	2.31216	Q8NI27
-2.62115	1.07607	-4.20987	0.231268	NaN	0.288126	0.961731	2.04115			Keep	Discard			0.786635	0.416308	2.47792	1.63278	Q5SSJ5
NaN	-6.04645	NaN	NaN	-3.58899	NaN	NaN	NaN			Keep	Discard			0	0.977245	2.45745	0	O95831
-3.30473	-1.81284	NaN	-3.86065	NaN	-1.04155	-0.106194	-0.483997			Keep	Discard			1.66604	0.296305	2.44883	3.66026	P33121
-2.60843	-3.45982	NaN	NaN	NaN	NaN	-1.16619	-0.0236301			Keep	Discard			1.12065	0.318733	2.43921	3.42373	Q10588
-1.98038	-1.47438	NaN	-4.24179	-0.416403	0.388826	-0.691772	0.190582			Keep	Discard			1.59589	0.276531	2.43332	3.15074	Q96EK5
NaN	-3.89163	NaN	NaN	-1.4642	NaN	NaN	NaN			Keep	Discard			0	0.692614	2.42743	0	Q9Y281
-3.02081	-0.3085	NaN	-0.262873	1.13867	1.89373	0.433216	1.41069			Keep	Discard			1.45268	0.258827	2.41647	2.86347	P10301
-2.50702	-0.733034	-1.4452	-1.95382	1.15332	0.353186	NaN	NaN			Keep	Discard			1.76031	0.298474	2.41302	3.91192	Q96JP9
-2.03332	-1.6053	NaN	-3.56952	-0.927601	-0.0815601	0.197813	0.837894			Keep	Discard			1.82969	0.284186	2.40935	3.64654	P61421
0.14999	1.69982	-1.42175	0.462292	2.98824	2.36135	2.40171	2.70583			Keep	Discard			1.96055	0.259718	2.3917	3.63109	Q99536
-2.20336	-1.82862	-4.95895	-2.39181	-1.30018	0.611872	-0.936001	-0.242373			Keep	Discard			1.54606	0.271537	2.37901	2.86964	Q7L014
-3.23031	-1.80949	-5.97223	-5.50053	NaN	-2.73928	-1.34537	-1.16657			Keep	Discard			0.955269	0.358622	2.37774	1.9345	O14964
0.540489	-0.511169	NaN	-1.46264	1.44991	2.28652	1.5072	2.35379			Keep	Discard			2.07936	0.244067	2.37713	4.21973	O95340
NaN	-0.355637	-5.22242	-1.43036	1.07529	-0.466328	-0.554876	NaN			Keep	Discard			0.682586	0.462316	2.35417	1.50127	O94925
NaN	-2.3116	NaN	-3.37363	-1.3368	-2.97651	0.615191	1.72859			Keep	Discard			0.667245	0.471559	2.35023	1.47138	Q14254
NaN	-2.84698	NaN	NaN	0.24579	-0.492508	NaN	-1.27228			Keep	Discard			0	0.884864	2.34065	0	P55001
-3.854	NaN	NaN	NaN	-2.17597	-0.855095	NaN	NaN			Keep	Discard			0	0.925163	2.33847	0	P29323;P54762
1.13128	1.41708	-1.57075	0.103477	2.45331	3.78805	2.001	2.17007			Keep	Discard			1.59755	0.278113	2.33284	2.96067	Q6NZI2
0.91556	2.01876	-4.18743	-0.353165	1.04478	1.9465	2.65974	2.00972			Keep	Discard			0.832428	0.400985	2.31675	1.66441	P42704
-3.45416	-3.41906	NaN	NaN	NaN	-0.195894	-2.18474	-0.987198			Keep	Discard			1.27331	0.288335	2.314	3.10001	O43570
NaN	NaN	NaN	-3.45811	-1.04082	-0.698181	-1.68738	-1.15921			Keep	Discard			0	0.767498	2.31171	0	Q92520
0.66239	1.02086	-0.393488	0.0615082	2.65555	3.47959	1.60312	2.85345			Keep	Discard			2.43893	0.209455	2.31011	4.61359	O00159
NaN	-5.1868	NaN	NaN	NaN	-2.34298	-3.4117	NaN			Keep	Discard			0	0.98991	2.30946	0	O76021
NaN	-0.910238	-0.0571613	-1.83645	2.99815	2.1066	-0.276134	0.669718			Keep	Discard			1.20686	0.30334	2.3092	2.39364	P12110
-3.59391	NaN	NaN	NaN	NaN	NaN	-1.92035	-0.652828			Keep	Discard			0	0.804015	2.30732	0	Q6IAA8
1.55599	-0.360235	1.81512	1.13497	4.49077	3.2968	2.14244	3.41079			Keep	Discard			1.8197	0.284091	2.29874	3.36444	Q16610
3.99597	3.61999	0.864302	1.93572	5.20107	4.42345	4.68462	5.28801			Keep	Discard			1.6277	0.296063	2.2953	3.01438	Q09666
0.601925	0.480083	-1.13353	-2.4656	1.19631	1.95207	1.53291	1.97397			Keep	Discard			1.64698	0.300165	2.2931	3.04892	P62330
NaN	-5.30856	-5.40239	NaN	NaN	NaN	-2.90206	-3.23109			Keep	Discard			2.2565	0.228364	2.2889	13.3794	Q15007
NaN	NaN	-3.92427	-4.45529	-3.86735	-3.91429	0.604519	-0.460907			Keep	Discard			0.57924	0.520217	2.28027	1.29988	Q9BVJ7
0.898466	0.191786	3.26317	0.426781	4.31611	3.49491	2.28156	3.80171			Keep	Discard			1.48125	0.259815	2.27852	2.75624	A1L4H1
0.497263	1.39732	-0.813896	-0.417431	1.54241	2.70364	2.8145	2.70633			Keep	Discard			2.11563	0.274431	2.27591	3.93569	Q9NZN4
NaN	-3.1792	NaN	NaN	NaN	NaN	NaN	-0.904869			Keep	Discard			0	0.722762	2.27433	0	Q9HDC9
NaN	-4.8117	NaN	NaN	NaN	NaN	-2.80138	-2.2805			Keep	Discard			0	0.738128	2.27076	0	Q9BZG1
-2.92628	0.353765	NaN	-0.424284	-0.152111	1.22438	1.98723	1.92571			Keep	Discard			1.10771	0.319366	2.24524	2.2107	P08582
-3.22178	-2.96886	NaN	NaN	NaN	NaN	-0.503464	-1.21325			Keep	Discard			1.56522	0.273538	2.23696	5.93749	Q96DI7
2.61981	2.50125	-0.494902	0.497776	2.47179	2.96185	4.02231	4.61332			Keep	Discard			1.30951	0.286086	2.23633	2.4613	Q6YHK3
NaN	-3.02121	NaN	NaN	-0.655762	-1.27253	-1.13807	-0.0836945			Keep	Discard			0	0.893141	2.23369	0	P51153
-0.0923119	-0.477776	-1.82776	-0.511448	-0.787695	1.83589	2.09566	2.869			Keep	Discard			1.3522	0.277826	2.23054	2.53394	Q6P2Q9
-3.0971	NaN	NaN	NaN	-0.455517	-1.74042	-1.0003	-0.307514			Keep	Discard			0	0.907574	2.22116	0	P42330
-0.462866	-0.107027	-1.03334	0.12538	1.51444	2.32709	1.75486	1.79061			Keep	Discard			3.4618	0.199	2.21622	7.26739	Q9BZQ8
-1.57657	-0.548878	NaN	-2.43047	1.01287	-0.0178471	0.348623	1.43521			Keep	Discard			1.85797	0.275036	2.21335	3.70905	Q9UBI6
-2.69933	-0.60014	-3.64046	-1.4236	0.0626106	-0.725273	0.669178	0.447599			Keep	Discard			1.60855	0.29191	2.20441	2.98023	O43813
-4.57483	NaN	NaN	-5.24643	NaN	-3.14235	NaN	-2.30106			Keep	Discard			1.25587	0.291603	2.18892	4.06681	Q9NZL4
-1.87233	-0.504436	-3.68269	-3.25262	-0.944534	-0.739511	0.566534	0.558712			Keep	Discard			1.41668	0.267799	2.18832	2.64447	Q96BM9
-0.303391	-4.81241	-2.35753	NaN	-0.0739193	-0.534199	NaN	NaN			Keep	Discard			0.542792	0.54622	2.18705	1.29309	P28300
-3.73634	-4.24614	NaN	-4.00817	NaN	NaN	-3.02002	-0.60602			Keep	Discard			1.00851	0.341187	2.18386	2.37501	Q92542
-1.75685	NaN	-2.77941	NaN	NaN	NaN	-0.277565	0.084425			Keep	Discard			1.24343	0.29625	2.17156	4.00382	Q14956
0.222126	1.49912	-3.74351	-0.397753	1.29193	0.643799	2.37425	1.93984			Keep	Discard			0.935492	0.360159	2.16746	1.83604	Q92945
0.842113	1.7437	-2.8776	-2.53893	0.594128	1.49239	1.71566	2.0178			Keep	Discard			0.905242	0.372236	2.16267	1.78575	P83731
-2.27908	NaN	-3.96101	-4.21722	-0.566153	0.771294	NaN	-4.21003			Keep	Discard			0.598637	0.512131	2.15081	1.33772	O15031
-4.24426	-5.29657	NaN	NaN	-2.40075	0.340973	-5.42627	-3.00047			Keep	Discard			0.52311	0.557934	2.14878	1.19002	P04844
-3.66474	-2.19862	-3.46487	-3.21171	-1.19801	-0.97336	-1.21018	-0.59791			Keep	Discard			3.02235	0.151077	2.14012	6.01757	A5YKK6
-4.22792	-2.52691	-3.27335	-3.1305	NaN	NaN	-1.70605	-0.624714			Keep	Discard			1.56734	0.275299	2.12429	3.40786	Q86VS8
0.0183582	1.27376	-0.710215	1.04998	1.77206	2.46798	2.67114	3.20227			Keep	Discard			2.07956	0.248203	2.12039	3.86375	Q9UQE7
-3.71282	-3.0171	NaN	NaN	-1.89708	NaN	-1.86247	0.00562096			Keep	Discard			1.04976	0.330213	2.11365	2.48121	P18084
-4.03734	-1.08497	-4.33823	-3.38563	-2.92576	-1.26874	-0.132603	-0.0742893			Keep	Discard			1.10884	0.319256	2.1112	2.12418	O60341
-2.1618	0.73052	-2.61148	-0.904697	0.659544	1.01285	1.22144	0.572426			Keep	Discard			1.47968	0.257909	2.10343	2.7535	P36776
NaN	NaN	NaN	-3.54506	-1.50693	-2.24545	-1.20296	-0.814451			Keep	Discard			0	0.782597	2.10261	0	Q8N4C8;O95819;Q9UKE5
-3.75987	-2.58095	NaN	-3.23348	-1.06424	-0.633167	-2.44005	-0.23999			Keep	Discard			1.6702	0.297641	2.09707	3.30449	Q13464
-3.58218	-4.15295	NaN	NaN	-2.90949	NaN	NaN	-0.633097			Keep	Discard			0.665662	0.47218	2.09627	1.78645	P08648
-0.69684	-2.35855	-4.22731	-4.17329	0.383469	-0.583076	-0.600405	-2.30164			Keep	Discard			1.07384	0.325367	2.08859	2.06591	Q16222
-2.04654	-1.68377	-3.72845	-3.362	-1.68134	0.0578747	-0.609362	-0.277493			Keep	Discard			1.80354	0.289289	2.07761	3.33442	Q8WWY3
0.180267	1.09557	-3.71305	-1.46196	0.0662651	1.87393	0.896725	1.57304			Keep	Discard			0.938093	0.359576	2.07728	1.84036	P42892
-3.82415	2.7858	NaN	-1.44109	-0.109797	0.375202	1.96191	2.76225			Keep	Discard			0.520379	0.560476	2.07387	1.15114	Q9Y6Y8
NaN	-1.60788	NaN	-2.1532	NaN	-0.145571	0.895203	-0.173889			Keep	Discard			1.5991	0.281771	2.07245	4.16577	P32320
-2.61837	-1.54405	-1.78191	-1.75701	1.43158	0.425898	-0.985125	-0.296375			Keep	Discard			1.96457	0.263429	2.06933	3.63884	Q9H4A4
3.46417	3.01792	0.505135	2.14441	4.6399	4.22075	3.19964	5.19163			Keep	Discard			1.39848	0.266053	2.03007	2.61316	P08133
NaN	-3.28129	NaN	-3.6089	NaN	-1.65596	-1.79338	-0.801065			Keep	Discard			1.77448	0.290274	2.02829	4.84162	Q86W42
0.975609	1.94489	-2.29461	1.00704	1.77713	2.56993	2.41226	2.96992			Keep	Discard			1.09791	0.319811	2.02408	2.10598	P27635
-0.213125	1.48722	-3.53954	-0.302559	0.788502	1.77798	1.24881	1.70143			Keep	Discard			0.962477	0.355205	2.02118	1.88086	Q02543
0.0381908	1.00514	-1.18319	1.14127	1.59163	2.41236	1.95435	3.10852			Keep	Discard			1.73378	0.289524	2.01636	3.20601	Q14683
NaN	-4.17729	NaN	NaN	-3.2548	-2.58341	NaN	-0.652046			Keep	Discard			0	0.961983	2.01387	0	P07099
-2.11349	-4.83076	-4.92535	-4.63003	NaN	-4.07838	-1.89007	-0.377401			Keep	Discard			0.809267	0.409342	2.00962	1.67321	Q9Y6G5
-2.96778	NaN	NaN	NaN	-0.965002	NaN	NaN	NaN			Keep	Discard			0	0.87433	2.00278	0	P63313
1.67954	2.42456	-0.394411	-0.488291	3.05335	2.65577	2.17591	3.32729			Keep	Discard			1.37324	0.269513	1.99773	2.56989	P06756
NaN	NaN	-4.55253	NaN	-2.55642	NaN	NaN	NaN			Keep	Discard			0	0.847929	1.99611	0	Q13308
NaN	-2.01982	NaN	-4.69707	-0.510185	-0.452223	-4.14825	-0.420143			Keep	Discard			0.542933	0.546585	1.97575	1.2289	Q9BSJ8
-2.12632	-1.69916	NaN	NaN	-0.164513	-0.263161	-0.9233	1.55978			Keep	Discard			1.14692	0.309642	1.96494	2.43884	P20020
-3.0831	-2.01674	-4.76946	-2.48651	-0.105436	-0.708494	-2.17928	-1.5038			Keep	Discard			1.39608	0.26552	1.9647	2.60905	Q8IXB1
-3.02653	-0.369112	NaN	-3.64007	-0.162231	0.941486	-2.5777	0.255859			Keep	Discard			0.760846	0.424407	1.95959	1.5867	P00387
-2.53594	-1.26491	NaN	-1.74463	NaN	NaN	-0.0188274	0.234983			Keep	Discard			1.55614	0.27046	1.95657	4.0121	Q96C19
NaN	-2.9861	NaN	NaN	NaN	NaN	NaN	-1.03915			Keep	Discard			0	0.76412	1.94695	0	Q92890
-2.80554	-1.07462	NaN	-3.23714	-0.432465	-0.763857	-0.135323	-0.37158			Keep	Discard			1.71225	0.29145	1.94663	3.39302	P27361
3.01976	3.69801	-1.14613	2.06151	3.53071	4.34153	3.19797	4.3297			Keep	Discard			0.883139	0.37885	1.94169	1.74897	P05023
NaN	-2.38002	NaN	-2.23001	NaN	-0.364157	NaN	NaN			Keep	Discard			0	0.700233	1.94086	0	Q9UKD2
0.749178	1.83475	-0.88447	-0.304365	1.63047	2.63531	1.81002	3.0594			Keep	Discard			1.51179	0.261768	1.93503	2.80952	Q7L576
0.700836	1.90023	-0.182014	2.05613	2.47369	2.79947	3.10529	3.825			Keep	Discard			1.73448	0.291769	1.93207	3.20729	P01889;Q31610;P30486
0.228691	-1.43879	-2.43281	-0.98872	0.0149574	0.780367	0.69215	1.60787			Keep	Discard			1.62673	0.294822	1.93174	3.01266	O43252
-1.07627	0.264488	-3.47236	-3.65926	-1.92021	0.653164	-0.249094	1.2871			Keep	Discard			0.814128	0.408632	1.92859	1.63381	O75165
0.834335	1.84929	-0.346779	0.983974	2.51457	3.18265	1.9388	3.35097			Keep	Discard			1.86392	0.276293	1.91654	3.44719	P60903
-4.60375	-4.82894	NaN	NaN	-2.03535	-4.00575	-2.54214	-2.65237			Keep	Discard			1.39983	0.266573	1.90744	3.00293	P41208
-0.359974	-1.18376	NaN	-0.237219	0.508528	2.11648	1.31387	1.31316			Keep	Discard			2.04369	0.247625	1.90666	4.13476	P62910
NaN	0.394661	NaN	-3.96041	-0.62368	0.0262203	0.00088501	1.08763			Keep	Discard			0.593229	0.514949	1.90564	1.32718	Q86W92
2.41942	2.76267	NaN	0.381748	2.24411	3.16973	4.52948	5.09464			Keep	Discard			0.95387	0.358811	1.90488	1.93199	P27487
-2.21925	-2.28473	-4.54819	-2.62431	NaN	-3.29004	-0.726461	0.966688			Keep	Discard			0.743514	0.428591	1.90252	1.5557	Q9BTE3
NaN	-2.9983	NaN	-4.93363	NaN	-2.06461	NaN	NaN			Keep	Discard			0	0.711982	1.90136	0	Q9NY12
NaN	-3.72649	-3.75675	-1.47325	-0.162542	-0.994122	-2.05721	-1.12565			Keep	Discard			1.22719	0.301469	1.90062	2.43157	Q9H993
-2.01762	-1.49157	-5.16011	NaN	-1.41315	-0.575426	-1.26975	-0.706539			Keep	Discard			0.947284	0.360131	1.89855	1.92016	P52292
NaN	-3.01662	NaN	NaN	NaN	-1.9138	-0.230005	-1.22035			Keep	Discard			0	0.731903	1.89524	0	Q9H2M9
-1.00472	-2.44113	NaN	-3.82932	-1.06798	0.751455	-1.95585	0.136814			Keep	Discard			0.94191	0.358113	1.89117	1.91051	Q9NRW3
-3.46638	-2.79966	NaN	-2.64426	-1.29672	-0.37982	-0.862705	-1.79735			Keep	Discard			2.20898	0.245532	1.88595	4.53792	P30626
-2.25045	-1.4352	-2.51339	-2.66301	-0.443022	-0.0767441	-0.284735	-0.517006			Keep	Discard			3.19559	0.158222	1.88513	6.48817	Q93045
NaN	-2.97505	-5.10824	-4.70469	-4.2214	-1.03481	-1.50127	-2.78751			Keep	Discard			0.914739	0.370905	1.87641	1.86178	P16885
0.0561924	0.808422	-2.77714	-3.95735	-0.228586	2.07373	-0.261631	0.0439739			Keep	Discard			0.724286	0.44158	1.87434	1.48269	Q13616
-1.91171	1.76014	-0.0367184	0.658834	1.76712	2.10779	2.18232	1.9082			Keep	Discard			1.28057	0.290141	1.87372	2.41227	P15170
NaN	NaN	-4.65096	-5.28876	NaN	NaN	NaN	-3.10272			Keep	Discard			0	0.684912	1.86714	0	Q9Y6D6
NaN	NaN	-5.60339	-5.93446	NaN	-5.32167	-2.14714	-4.23713			Keep	Discard			0.657105	0.47768	1.86694	1.54419	Q8N752;P48729
-0.882082	NaN	-0.792068	-0.369057	NaN	1.73432	NaN	0.635906			Keep	Discard			1.57515	0.2776	1.86618	4.07954	P17693
1.3057	1.87041	-2.51426	1.24636	1.85787	2.66912	2.3923	2.44354			Keep	Discard			0.92848	0.36378	1.86365	1.82439	P05362
-3.23319	-4.47206	NaN	-4.89126	-2.61265	-2.13006	NaN	-2.26575			Keep	Discard			1.64106	0.294432	1.86268	3.59535	Q8IVL6
NaN	NaN	0.912302	NaN	2.57868	2.95856	NaN	NaN			Keep	Discard			0	0.963439	1.85632	0	P08590;P05976
NaN	-2.74774	NaN	NaN	-1.00123	0.951761	-2.18501	-1.35073			Keep	Discard			0	0.838251	1.85143	0	Q14185
2.10316	1.78433	2.50196	1.65147	3.94695	3.51999	3.41963	4.54164			Keep	Discard			2.94323	0.148667	1.84682	5.81148	Q14764
-2.80371	NaN	NaN	-4.62964	NaN	-2.58618	NaN	-1.15804			Keep	Discard			0.597745	0.512897	1.84457	1.59145	O95232
-4.21646	NaN	NaN	NaN	-2.55893	-2.96128	-1.15637	-2.81406			Keep	Discard			0	0.81884	1.8438	0	Q3KQV9
NaN	-3.04854	-3.81307	NaN	NaN	-2.57494	-1.47551	-0.718081			Keep	Discard			1.03718	0.331607	1.8413	2.44859	Q9NPF4
NaN	-3.84424	NaN	NaN	NaN	-2.42972	-2.05491	-1.52512			Keep	Discard			0	0.757452	1.84099	0	Q96D71
-3.8379	-1.64829	NaN	NaN	NaN	-1.56243	-0.893156	-0.296843			Keep	Discard			0.829171	0.400988	1.82562	1.93668	P17480
NaN	-3.88084	NaN	NaN	NaN	-2.05933	NaN	NaN			Keep	Discard			0	0.828792	1.82151	0	Q15334
NaN	NaN	NaN	-3.8776	NaN	NaN	NaN	-2.06492			Keep	Discard			0	0.822721	1.81268	0	Q16720
-0.856533	0.669294	-2.83973	-2.15366	0.310049	0.52544	0.477964	0.753735			Keep	Discard			1.23013	0.30211	1.81195	2.32719	O75935
-1.87942	-0.717134	NaN	-1.17946	-0.802528	0.731544	0.846745	1.41968			Keep	Discard			1.45778	0.259668	1.80753	2.87351	Q8TAQ2
NaN	-1.93311	NaN	-4.17458	NaN	NaN	-1.22409	-1.27355			Keep	Discard			0.604411	0.507878	1.80503	1.61019	Q04323
NaN	-1.87729	NaN	-5.22529	-1.32863	NaN	-2.58441	-1.33726			Keep	Discard			0.557617	0.540213	1.80119	1.32539	P06132
-0.248728	0.240744	-2.98782	-1.6428	0.84568	0.382816	0.876812	0.456978			Keep	Discard			1.29339	0.290559	1.80022	2.43397	P61019;Q8WUD1
-4.37602	NaN	NaN	-5.8295	-2.91593	-2.6667	NaN	-4.34014			Keep	Discard			0.888591	0.376821	1.79517	2.07805	P17252;P05771
NaN	-4.02041	-2.92588	NaN	NaN	-2.68602	-1.23847	-1.11163			Keep	Discard			0.992109	0.347348	1.79444	2.33338	Q5TAQ9
-3.75462	-3.06415	NaN	-5.04313	-1.28014	-1.51609	-3.94992	-1.93908			Keep	Discard			1.02136	0.334706	1.78266	2.05364	P61225;P10114
NaN	-3.45744	NaN	NaN	-2.04321	-1.07911	-2.31193	-1.26673			Keep	Discard			0	0.852091	1.7822	0	Q12965
-4.01242	-1.10031	NaN	NaN	-0.838268	-0.459269	NaN	-1.05604			Keep	Discard			0.681504	0.46224	1.77184	1.59859	Q8TAD7
-3.32043	-3.46244	-3.89786	-3.60394	NaN	-2.01085	-1.63395	-1.7563			Keep	Discard			3.81614	0.154667	1.7708	10.2378	P19387
NaN	-4.95323	NaN	NaN	NaN	-1.29038	NaN	-5.07831			Keep	Discard			0	0.977745	1.76889	0	O95825
NaN	-0.916042	-3.74106	-1.29574	NaN	-0.754122	-0.169157	0.26722			Keep	Discard			0.881095	0.379305	1.76559	1.89169	O75937
-0.895004	0.585648	0.601002	1.73787	2.18568	3.07923	1.92597	1.89252			Keep	Discard			1.56679	0.273806	1.76347	2.90617	Q92878
NaN	-2.14924	NaN	NaN	-0.175602	-0.918444	-0.463224	0.00588036			Keep	Discard			0	0.855144	1.76139	0	Q10471
NaN	-2.60793	NaN	-2.93502	-0.736906	-1.28483	NaN	NaN			Keep	Discard			1.50434	0.262022	1.7606	5.51797	P80162
NaN	-4.44171	NaN	NaN	-1.75207	-1.63057	-2.49727	-4.889			Keep	Discard			0	0.960048	1.74948	0	P08240
0.589317	2.32668	0.299673	1.64986	2.94726	2.66204	3.36981	2.88405			Keep	Discard			1.91737	0.278595	1.74941	3.54838	P49189
-2.03895	-2.21608	NaN	NaN	-1.0484	-0.312489	-0.596384	0.44038			Keep	Discard			1.68351	0.297158	1.74829	3.7061	P11233
-0.691349	0.322197	-2.66902	-1.9643	-0.312273	0.58663	0.846548	0.804472			Keep	Discard			1.28052	0.289378	1.73196	2.41218	P36969
NaN	NaN	-3.65682	NaN	-1.45721	-2.39806	NaN	NaN			Keep	Discard			0	0.995068	1.72919	0	O75787
NaN	-3.60822	NaN	NaN	NaN	NaN	-2.03059	-1.73539			Keep	Discard			0	0.789717	1.72522	0	Q86VX2
0.891766	0.931799	-1.19992	-0.712236	0.823973	1.72902	2.16706	2.08059			Keep	Discard			1.47215	0.25805	1.72231	2.74042	P39748
-3.39607	-0.220379	-0.533129	1.11853	2.48042	1.02128	0.353342	0.00157166			Keep	Discard			0.776464	0.417243	1.72191	1.57067	Q9UBG0
0.313309	0.389328	-2.28761	-1.38709	0.511246	0.990339	0.794834	1.61755			Keep	Discard			1.3109	0.288825	1.72151	2.46365	P51148
-3.1315	-4.23105	-5.01007	NaN	-3.52627	-2.49587	-1.20356	-2.405			Keep	Discard			1.19496	0.303835	1.71653	2.37152	Q8NFH4
-0.252596	0.499802	-2.42031	-0.524845	0.588923	1.03601	1.39679	1.12743			Keep	Discard			1.42629	0.268075	1.71178	2.66103	Q96EP5
-0.393265	NaN	0.836761	-0.286936	1.55718	1.968	NaN	NaN			Keep	Discard			1.31475	0.289328	1.7104	3.22378	P78395
NaN	-2.53475	-2.74512	-2.78666	2.4078	-1.61758	-2.19833	-2.51356			Keep	Discard			0.579625	0.520396	1.70842	1.26007	P55809
-2.70839	NaN	NaN	-3.66727	-1.64314	-1.33271	-1.90803	-1.05572			Keep	Discard			1.86814	0.282987	1.70293	4.21354	Q13868
NaN	NaN	-5.29299	NaN	-3.05114	-2.85964	-4.88819	NaN			Keep	Discard			0	0.884454	1.69333	0	P55039
-2.00072	-0.115067	NaN	-1.50824	0.953863	0.854656	-0.282148	0.414383			Keep	Discard			1.48619	0.263811	1.6932	2.92968	P40763
0.207657	-0.557289	-2.069	-1.01126	-0.295946	1.3639	1.39617	0.875278			Keep	Discard			1.46956	0.25988	1.69233	2.73592	Q7RTV0
1.4626	1.22815	-0.614426	-0.113018	2.23991	2.49175	2.23524	1.76495			Keep	Discard			1.73185	0.288453	1.69214	3.20249	P61221
NaN	NaN	NaN	-4.95662	NaN	-3.20238	-3.34315	-3.25828			Keep	Discard			0	0.8206	1.68869	0	Q2M2I8;Q9NSY1
-5.99764	-2.86076	NaN	NaN	NaN	-2.74625	NaN	NaN			Keep	Discard			0	0.85591	1.68295	0	Q08J23
NaN	-1.30669	-2.1428	-1.00366	-0.544502	0.25832	0.222198	0.848913			Keep	Discard			1.89925	0.281973	1.68062	3.80134	Q9BY44
NaN	-3.42286	NaN	NaN	-1.73022	-1.03101	NaN	-2.48433			Keep	Discard			0	1	1.67434	0	O60488
-0.958296	-1.23411	-1.60029	-1.44878	0.173706	0.590942	0.421368	0.26885			Keep	Discard			4.24927	0.07	1.67408	10.0489	O75832
-2.08414	-2.44178	NaN	NaN	NaN	NaN	-1.33947	0.154451			Keep	Discard			0.791415	0.412972	1.67045	2.17487	Q9Y639
NaN	NaN	-3.50709	-3.91943	-1.98771	-2.16883	-2.14573	-1.89639			Keep	Discard			3.32058	0.133143	1.66359	10.4265	Q9H444
NaN	-1.03222	NaN	NaN	0.0517349	1.07397	0.84622	0.54397			Keep	Discard			0	0.967343	1.66119	0	P04181
NaN	-1.30618	-3.96567	NaN	-1.23015	-0.184034	-1.11325	-1.40479			Keep	Discard			0.841719	0.396829	1.65287	1.81342	Q8IYM9
-0.753649	-0.0975494	-3.23606	0.298021	0.391695	0.937214	0.749222	0.724316			Keep	Discard			1.06837	0.322686	1.64792	2.0568	Q9HC35
NaN	-1.85175	-3.67339	-2.96708	-1.93859	-0.323576	-1.01322	-1.45621			Keep	Discard			1.38944	0.266724	1.64784	2.74004	O00442
-2.30228	NaN	NaN	NaN	NaN	NaN	-0.706026	-0.607195			Keep	Discard			0	0.737557	1.64567	0	Q9C005
NaN	0.267584	-5.32579	-1.57357	-1.09619	-1.60625	0.657778	-0.238321			Keep	Discard			0.490265	0.581656	1.63984	1.0951	Q9H2U2
-3.19913	-1.25717	-2.72253	-2.08339	NaN	NaN	-0.317877	-1.03606			Keep	Discard			1.15391	0.308023	1.63858	2.45377	Q06265
-3.00898	-1.15185	-0.916906	0.0660954	1.15174	0.851442	0.290949	-0.77021			Keep	Discard			1.10923	0.319816	1.63389	2.12483	Q00796
-2.39602	NaN	-3.16015	-1.84388	-2.186	0.12096	-1.4412	0.173384			Keep	Discard			1.06859	0.324049	1.63347	2.13932	Q10570
-1.90794	-1.27752	-0.583929	-0.848068	NaN	NaN	0.588362	0.369783			Keep	Discard			1.69026	0.295327	1.63344	3.72389	P54727
-0.636421	-0.0746326	-1.09604	-1.35714	0.071394	1.16464	1.09852	1.02009			Keep	Discard			2.27992	0.213674	1.62972	4.27244	P61106
1.20852	2.09721	-0.0598202	1.15477	1.69239	3.29937	2.67516	3.24419			Keep	Discard			1.51274	0.262667	1.62761	2.81117	P62753
-0.917288	-0.688395	-3.98127	-3.57728	-0.707827	-0.322445	-0.520105	-1.10508			Keep	Discard			0.942865	0.358713	1.62719	1.84829	P35611
0.449596	1.72134	-0.2717	0.46295	1.43734	1.81964	2.69905	2.91104			Keep	Discard			1.61678	0.291818	1.62622	2.99491	O75436
1.57605	2.75964	-0.0719795	0.786682	1.64671	2.89005	3.39997	3.57603			Keep	Discard			1.13912	0.312356	1.61559	2.17469	Q1KMD3
-0.616903	-0.635902	-2.76199	-1.72891	-0.266251	0.364103	0.285343	0.332418			Keep	Discard			1.63294	0.292724	1.61483	3.02376	P10644
-4.37799	-3.45054	NaN	-5.21515	-3.87389	NaN	-1.90131	-2.43209			Keep	Discard			0.969275	0.357313	1.61213	2.06917	P61764
-0.474361	0.262255	-3.29549	-1.39439	0.375546	-0.110167	0.552359	0.72764			Keep	Discard			1.05907	0.328606	1.61184	2.04133	O95372
NaN	-3.76569	-3.66866	-4.61277	NaN	-3.07824	-1.73231	NaN			Keep	Discard			1.07288	0.324667	1.61043	2.54173	Q99685
-1.79965	0.364677	-0.941042	0.668648	-0.439131	1.65371	1.45946	2.02032			Keep	Discard			1.0404	0.332292	1.60043	2.01029	Q13547
-0.522833	0.524855	-3.16644	-0.934128	-0.423635	0.752773	0.641756	1.3213			Keep	Discard			0.950892	0.360025	1.59769	1.86162	P43246
NaN	-0.903372	-2.55412	-2.57291	-0.770567	-0.834766	-0.0336094	-0.0264282			Keep	Discard			1.51608	0.27096	1.59379	2.98926	Q9Y2V2
0.705938	0.557394	-3.27249	-0.0235119	0.665897	0.747597	1.24837	1.65129			Keep	Discard			0.822517	0.403731	1.58645	1.64785	P53992
-1.98924	-1.01602	-4.12173	-3.18755	-1.29474	-2.64433	-0.204214	0.167685			Keep	Discard			0.858648	0.390973	1.58473	1.70817	O60502
NaN	-2.21962	NaN	-1.37568	-1.90893	-0.024725	0.322058	0.753811			Keep	Discard			0.797304	0.412745	1.5832	1.72573	Q16666
-2.83539	-3.75558	NaN	-2.87059	-1.23162	-2.96354	-1.08456	-1.01315			Keep	Discard			1.32127	0.28551	1.58063	2.60908	Q9NVJ2
1.11215	1.63015	-0.191212	0.781792	2.6182	2.88486	1.88226	2.26885			Keep	Discard			1.93639	0.267562	1.58032	3.5847	P62314
-3.97401	-3.82674	-4.74416	-4.12418	NaN	-4.01119	-2.50952	-1.2435			Keep	Discard			1.1142	0.320956	1.5792	2.22258	O75044;Q7Z6B7;P0DJJ0
-2.1165	-0.670864	NaN	-4.24779	NaN	-1.21453	-0.315466	-0.777285			Keep	Discard			0.667433	0.471553	1.57596	1.47174	Q15382
NaN	NaN	-2.7719	NaN	-1.66363	-0.731298	NaN	NaN			Keep	Discard			0	0.765652	1.57443	0	Q92688
-2.72108	-2.69617	NaN	NaN	-3.19913	-0.628883	-0.698114	-0.0276279			Keep	Discard			0.67607	0.466677	1.57018	1.48857	Q8N7H5
3.70993	4.17884	0.963018	3.20989	4.17389	4.90035	4.4801	4.7725			Keep	Discard			1.1211	0.320101	1.56629	2.14463	P21589
-3.18649	-4.19501	NaN	-3.91743	-1.70754	-2.65161	-2.12036	-2.34177			Keep	Discard			2.20777	0.240417	1.56099	4.53488	Q14011
-5.17371	-3.85409	-4.41685	NaN	NaN	NaN	-2.92384	NaN			Keep	Discard			0	0.720308	1.55771	0	Q9NR19
-0.615658	1.21269	-1.34467	-0.919153	0.92038	2.29249	0.366034	0.978565			Keep	Discard			1.17601	0.305908	1.55607	2.23638	O14617
-0.470228	-0.89637	-1.94635	-0.426319	1.09131	0.181599	0.483294	0.713415			Keep	Discard			2.07752	0.240984	1.55222	3.8597	P42785
0.408829	1.305	-0.765133	1.44868	0.773373	1.92782	2.68086	3.20752			Keep	Discard			1.10006	0.319641	1.54805	2.10955	Q13435
-2.01481	-2.6216	NaN	NaN	NaN	NaN	-1.07297	-0.469221			Keep	Discard			1.16283	0.308575	1.54711	3.61481	Q969G3
-1.26484	-0.923903	-2.38735	0.0796452	0.316847	0.526627	NaN	NaN			Keep	Discard			0.94449	0.359317	1.54585	2.01894	P00749
-1.00085	1.05193	1.29005	2.1912	2.82145	2.96813	1.54724	2.33968			Keep	Discard			1.06915	0.324444	1.53604	2.0581	P36871
-1.20052	0.609264	-0.941286	0.0130272	0.0995922	1.841	0.968925	1.70368			Keep	Discard			1.41516	0.26619	1.53318	2.64186	P68400;Q8NEV1
3.06167	2.85118	1.94877	2.99413	3.83735	3.93859	4.36981	4.84158			Keep	Discard			2.35537	0.214105	1.53289	4.43236	P23246
-2.93641	-4.08884	NaN	NaN	NaN	-1.12673	-3.73682	-1.08289			Keep	Discard			0.529125	0.555768	1.53048	1.26335	O15438
-0.42322	1.07126	-0.231472	0.412737	1.22176	2.10933	1.97665	1.63923			Keep	Discard			2.09548	0.257143	1.52942	3.89542	Q13617
NaN	NaN	-4.33635	NaN	-1.78574	NaN	-3.83936	NaN			Keep	Discard			0	0.697675	1.5238	0	Q9ULT8
-1.531	-2.28821	-0.567017	-1.5755	NaN	NaN	-1.40016	1.45903			Keep	Discard			0.67432	0.467561	1.51987	1.48516	Q9C0K7
-1.32787	-1.48259	-4.74436	NaN	-1.7288	-0.392828	-0.905924	-0.96612			Keep	Discard			0.734417	0.435116	1.51986	1.53942	Q9HD45
1.51019	1.43437	0.525497	1.11243	1.63776	2.72977	3.00903	3.26912			Keep	Discard			1.93684	0.271278	1.5158	3.58556	Q15029
NaN	0.119068	-4.00879	-3.72117	-2.83315	-1.17052	0.448343	-0.538128			Keep	Discard			0.491213	0.582015	1.5136	1.09688	Q12765
NaN	-2.05713	-3.60052	NaN	-1.81181	-1.53699	-0.667557	-1.2544			Keep	Discard			1.1871	0.305275	1.51113	2.52517	Q9GZZ1
2.59255	2.35987	-1.66027	2.32886	2.58569	3.0217	3.36661	2.6892			Keep	Discard			0.707532	0.452039	1.51055	1.4543	P11717
-1.21497	-2.33823	-3.29349	-2.03528	-0.209854	-0.575731	-1.53053	-0.523918			Keep	Discard			1.58092	0.279324	1.51048	2.93116	O60684;O15131
2.16814	2.80898	1.51419	1.66051	3.24557	2.74105	3.99341	4.20589			Keep	Discard			1.82361	0.28308	1.50852	3.37173	O14773
-0.100712	-0.36167	-4.71882	NaN	-0.630787	-0.425976	0.156481	0.0198975			Keep	Discard			0.538509	0.54981	1.50697	1.18464	O60443
-4.70522	-2.21684	NaN	NaN	NaN	-1.80864	-1.48893	-2.56913			Keep	Discard			0.629308	0.49529	1.50547	1.48262	A6NIH7
1.91589	2.16235	1.23145	1.22806	3.13211	3.06881	3.27436	3.07436			Keep	Discard			3.07818	0.156333	1.50297	6.16627	P49591
1.06976	2.71532	1.50221	2.52522	3.23933	3.8868	3.09855	3.59761			Keep	Discard			1.86685	0.28195	1.50244	3.45272	P05534;P30447
NaN	-3.79525	NaN	NaN	NaN	-3.65392	-2.20642	-1.01967			Keep	Discard			0	0.73472	1.50191	0	Q9H0E2
-0.0558147	2.13152	-0.379189	1.05485	0.505732	2.95229	2.54149	2.75722			Keep	Discard			0.953131	0.358697	1.50134	1.86534	P62917
2.03074	0.596422	-0.132826	0.490692	1.73455	3.23282	2.08259	1.93885			Keep	Discard			1.41645	0.2672	1.50094	2.64408	O14786
NaN	NaN	NaN	-4.28259	-3.08654	-1.53442	NaN	-3.72571			Keep	Discard			0	0.760771	1.50036	0	Q96AG4
NaN	-4.43845	NaN	NaN	-2.68525	-3.53444	NaN	-2.59769			Keep	Discard			0	0.94205	1.49932	0	P19838
-1.89976	1.11164	-1.673	-0.244583	-0.468714	1.06706	0.953163	1.73434			Keep	Discard			0.904864	0.371529	1.49789	1.78512	P62136
-2.75322	0.754635	-2.1031	-0.332951	0.355286	0.33083	0.337738	0.530979			Keep	Discard			0.948665	0.360584	1.49737	1.85792	Q9UBQ7
-3.33748	-1.32076	NaN	-1.04691	-0.234459	-1.00142	-0.884306	0.498537			Keep	Discard			1.02009	0.335664	1.4963	2.05134	P27105
-2.31112	-1.89164	NaN	-2.06587	NaN	NaN	-0.635303	-0.565731			Keep	Discard			2.58697	0.201926	1.48903	9.35299	Q96K17
NaN	NaN	-2.96841	-3.02792	NaN	NaN	NaN	-1.50949			Keep	Discard			0	0.90887	1.48867	0	P41743
NaN	-3.94056	-3.14573	NaN	-3.34009	-1.65043	-2.30457	-0.92524			Keep	Discard			0.857597	0.391505	1.48806	1.84492	Q14139
-0.612064	-0.507713	-4.09321	0.544006	-2.29271	NaN	1.45348	1.79929			Keep	Discard			0.396786	0.653839	1.48727	0.917305	P13473
NaN	-2.31212	NaN	NaN	-1.84946	-0.913	0.233084	-0.770948			Keep	Discard			0	0.789391	1.48704	0	Q86X76
4.49364	4.08448	1.23801	3.28811	4.89576	4.78446	3.94143	5.41255			Keep	Discard			0.966314	0.356154	1.48249	1.88724	P04083
NaN	-1.80039	-1.94743	-0.446569	0.116922	-0.700815	0.463573	0.442694			Keep	Discard			1.46138	0.261683	1.47872	2.8806	P36405
-0.531683	1.88447	-2.51485	0.946077	1.66957	2.01209	1.2279	0.777761			Keep	Discard			0.723737	0.441178	1.47582	1.48176	Q13011
0.859684	2.15257	0.373564	0.590179	2.45497	2.43499	2.34065	2.62363			Keep	Discard			1.96806	0.264638	1.46956	3.64556	Q9UJ70
-0.193375	-2.51019	-2.5717	-4.75708	-0.402145	-0.510246	-1.48338	-1.76883			Keep	Discard			0.720992	0.443266	1.46694	1.47712	Q9GZZ9
-1.82026	0.356211	-0.556915	-0.209419	0.561602	1.28526	0.75881	1.0255			Keep	Discard			1.62382	0.292554	1.46539	3.00746	Q14376
0.418589	1.64651	0.43037	-0.147331	1.75793	2.07964	2.20809	2.15748			Keep	Discard			2.01708	0.254061	1.46375	3.74071	P18085
NaN	-2.46815	-1.79985	NaN	-0.676025	NaN	NaN	NaN			Keep	Discard			0	0.906712	1.45797	0	P42830
-1.07343	-1.5316	-4.62285	-3.66883	-1.77814	-0.947779	-0.937084	-1.42111			Keep	Discard			0.832802	0.401372	1.45315	1.66504	Q8IZP0
0.629091	1.3583	-0.846878	-0.428949	1.56077	1.50808	1.81607	1.62881			Keep	Discard			1.54512	0.270206	1.45054	2.86799	Q07960
-2.20116	-0.299402	-1.16834	-1.48187	-0.671574	1.16014	-0.126148	0.287209			Keep	Discard			1.40726	0.264658	1.4501	2.62826	O43491
-4.28356	NaN	NaN	-4.50203	-3.49226	-1.82663	NaN	-3.51048			Keep	Discard			0.855417	0.390909	1.44967	1.99869	Q14160
1.26937	1.83157	1.96328	1.12562	3.19897	2.95158	2.74782	3.06922			Keep	Discard			3.14938	0.158	1.44443	6.35997	P15559
-1.87332	0.494211	-2.85019	-2.1972	-1.09404	-0.451801	0.382153	0.510811			Keep	Discard			0.889094	0.37689	1.44341	1.75889	Q9UKM9
-1.04238	-1.58577	-2.02179	-0.662498	-0.945356	0.566366	0.0269489	0.800343			Keep	Discard			1.58641	0.278531	1.44018	2.94091	O60216
0.33423	1.51348	0.433777	0.66873	1.90455	2.06739	2.43902	2.28911			Keep	Discard			2.57056	0.204571	1.43746	4.90838	O43488
-2.79623	-0.81493	-3.1813	-3.00673	-0.859415	-1.62225	-0.803751	-0.773832			Keep	Discard			1.29985	0.288233	1.43499	2.44491	Q14914
NaN	-0.807354	-2.65319	-1.89688	-1.52976	0.147173	-0.119337	0.092062			Keep	Discard			1.10663	0.319828	1.43334	2.20873	O60832
0.644596	0.77183	-1.13563	-0.583046	0.884468	1.65409	1.2395	1.63936			Keep	Discard			1.53427	0.273006	1.42991	2.84891	O00571;O15523
-3.15342	NaN	-6.24994	-5.3189	NaN	-4.05022	-3.67147	-2.71402			Keep	Discard			0.645611	0.486968	1.42885	1.42924	Q13315
-1.99197	-0.883898	-2.91794	-1.62835	-1.75699	0.270826	-0.223238	-0.00222588			Keep	Discard			1.21434	0.301492	1.42763	2.30064	Q9Y2X3
NaN	-1.10232	NaN	-2.56415	-1.1298	-0.238239	-0.0334892	-0.225037			Keep	Discard			1.15734	0.306962	1.42659	2.4611	P30043
0.4972	1.63797	-0.0582237	0.15291	1.7519	2.14126	2.13788	1.90128			Keep	Discard			1.97433	0.267765	1.42562	3.65766	Q9UNH7
-2.34178	-1.10821	NaN	NaN	-0.989054	-0.0731297	0.262209	-0.427591			Keep	Discard			1.20943	0.302753	1.41811	2.57364	Q9NPQ8
-1.14727	-1.29448	-0.160524	-1.94227	-0.140923	1.16897	0.567648	-0.476654			Keep	Discard			1.46089	0.26067	1.4159	2.72087	Q9H832
NaN	-3.48185	NaN	NaN	NaN	NaN	-3.55027	-0.582182			Keep	Discard			0	0.710129	1.41563	0	Q9NZB2
0.4074	0.441242	-2.02241	-1.44567	0.764578	0.77529	0.168501	1.32434			Keep	Discard			1.08732	0.322303	1.41304	2.08833	P18564
-0.129362	1.44365	-0.928377	-2.82967	0.550282	0.911669	0.830908	0.914709			Keep	Discard			0.783463	0.415795	1.41283	1.58242	P63151
NaN	NaN	-3.64295	NaN	-2.64377	-2.1112	-2.681	-1.48488			Keep	Discard			0	0.769044	1.41273	0	Q8WYA6
-1.66663	-0.378199	-1.30457	-1.90118	-0.690317	0.0658379	-0.0857601	1.10952			Keep	Discard			1.51409	0.267932	1.41247	2.81354	Q6PGP7
1.05476	0.369064	0.0138493	0.9417	2.57341	1.6195	1.4147	2.40828			Keep	Discard			2.01691	0.250269	1.40913	3.74038	P78539
-3.83648	NaN	NaN	NaN	NaN	NaN	-2.88906	-1.96702			Keep	Discard			0	1	1.40844	0	O75150
0.347916	0.684011	-2.54366	-1.34379	-0.725346	1.81124	0.992962	0.697113			Keep	Discard			0.751504	0.429961	1.40788	1.52866	P25705
NaN	-1.53492	NaN	-4.77148	-2.2813	-1.21632	NaN	NaN			Keep	Discard			0.304163	0.739618	1.4044	0.82435	Q96AB3
-1.7668	0.432442	-2.89916	NaN	0.343742	-0.544744	0.0292645	0.116062			Keep	Discard			0.794673	0.410935	1.39725	1.64714	P22059
-3.14533	-1.57797	NaN	NaN	-1.44032	-0.913803	-1.14322	-0.36145			Keep	Discard			1.11453	0.32184	1.39695	2.37003	P11166
2.34737	2.80819	-0.815849	1.67767	1.9233	3.24024	3.06623	3.3673			Keep	Discard			0.792961	0.411981	1.39492	1.59836	P61353
-2.90923	-1.31315	NaN	NaN	-0.360071	-0.535534	-2.1253	0.146072			Keep	Discard			0.721028	0.443893	1.39248	1.57625	O75131
NaN	-4.0045	NaN	NaN	-3.13995	NaN	-2.08609	NaN			Keep	Discard			0	0.886919	1.39148	0	P53602
NaN	-4.90716	NaN	NaN	-3.90019	-3.75443	-2.68328	-3.72845			Keep	Discard			0	0.924715	1.39057	0	P29372
0.330717	0.20657	-0.834419	-0.461763	1.05945	1.06747	0.941595	1.73328			Keep	Discard			2.25189	0.219391	1.39017	4.2139	Q9P0V9
0.394613	1.58351	NaN	1.25714	2.39719	1.62776	2.37389	3.47226			Keep	Discard			1.3067	0.285734	1.38935	2.58134	P11279
NaN	-1.01145	-2.07238	-0.927507	-0.811106	0.394812	0.129225	0.493616			Keep	Discard			1.50492	0.263148	1.38875	2.96697	O94776
-1.73709	0.799212	-0.57601	0.376268	-0.281357	1.66549	1.31596	1.71425			Keep	Discard			0.969212	0.356548	1.38799	1.89205	P61026
-1.54984	NaN	-1.44249	-3.40582	0.750824	0.686749	-1.01546	-3.41174			Keep	Discard			0.486194	0.583755	1.38531	1.08749	P62820
-2.88648	-2.25195	-4.27059	-4.46182	NaN	NaN	-2.0645	-2.10036			Keep	Discard			0.795669	0.411452	1.38528	1.72252	P46109
-1.12011	1.05336	1.07445	0.955395	1.60681	1.21213	2.17474	2.50632			Keep	Discard			1.19523	0.304357	1.38423	2.26858	P40121
-0.639652	0.5506	-1.44266	1.26982	1.47961	1.73118	0.558622	1.4869			Keep	Discard			1.09285	0.320736	1.37955	2.09754	P15153
0.057148	1.62962	NaN	0.176031	0.495941	3.48215	1.82902	2.18783			Keep	Discard			0.790148	0.41411	1.3778	1.63906	P62888
0.511648	1.64074	-0.575306	1.85979	2.02373	2.51383	2.15889	2.24987			Keep	Discard			1.27935	0.288723	1.37736	2.4102	P78417
NaN	-4.30558	NaN	NaN	-4.06513	-1.4916	-3.23297	NaN			Keep	Discard			0	0.896496	1.37568	0	P49903
1.46851	2.19654	0.546017	0.461916	2.46265	2.66901	2.86981	2.1687			Keep	Discard			1.69594	0.295135	1.3743	3.13718	P61586
NaN	-2.27872	NaN	NaN	-0.909824	NaN	NaN	NaN			Keep	Discard			0	0.752378	1.36889	0	Q96JI7
-1.31619	-1.37491	-0.801271	-0.753448	0.125568	0.0834274	0.823257	0.19379			Keep	Discard			2.9048	0.1486	1.36797	5.71331	Q9BUT1
-1.02214	-1.24113	NaN	-3.92467	-1.24551	-1.59198	-0.447754	0.505379			Keep	Discard			0.673758	0.467861	1.36768	1.43058	Q9NUU7;Q9UMR2
3.68249	2.64703	0.540585	1.66056	3.18048	3.91808	2.79342	4.09877			Keep	Discard			0.941712	0.357738	1.36502	1.84637	P04899
-0.614965	-0.327078	-1.79475	-4.38547	-1.46628	-1.00415	0.0601559	0.747353			Keep	Discard			0.615754	0.503297	1.36483	1.29709	Q9Y5S2
-2.95877	0.121122	-0.0322723	-0.232508	1.19938	0.728354	0.363834	0.052206			Keep	Discard			0.892202	0.377286	1.36155	1.76406	P00568
NaN	-3.6635	-3.89431	-4.10254	-3.60222	NaN	-1.74923	-2.22606			Keep	Discard			1.12324	0.320034	1.36094	2.38846	Q9UGV2
NaN	-1.10024	NaN	NaN	NaN	NaN	-0.360559	0.869915			Keep	Discard			0	0.911908	1.35492	0	P37235
-2.03624	-2.82645	-3.0206	-3.30993	-2.60962	-2.59121	-0.842756	0.239428			Keep	Discard			0.9106	0.372139	1.34726	1.79466	O60664
-2.00586	-1.67618	2.45549	0.446405	3.12608	0.469826	-0.0353031	1.03589			Keep	Discard			0.490925	0.581216	1.34416	1.0769	P49746
0.182896	1.2228	-0.635212	-0.484859	0.918518	1.41895	1.37989	1.93964			Keep	Discard			1.53312	0.27169	1.34284	2.84689	Q99829
-1.64027	-0.987694	-4.32369	-2.66031	-2.38806	-1.06933	-0.465521	-0.331781			Keep	Discard			0.762734	0.423658	1.33932	1.54758	Q13619
-3.7088	-4.2226	-1.24845	-4.00517	-1.25244	-3.77058	-1.13633	-1.68813			Keep	Discard			0.701124	0.456808	1.33438	1.44342	Q9BV20
0.107378	2.42462	0.12467	1.32924	1.5387	3.2864	2.12274	2.36506			Keep	Discard			1.03815	0.332516	1.33175	2.00656	P61313
-2.94605	-0.208958	-0.733204	-0.628332	0.0264587	0.961437	-0.0140533	-0.171616			Keep	Discard			1.02913	0.335805	1.32969	1.99156	P50452
-2.69336	0.0904045	-1.81091	-1.79864	-0.30328	-0.688629	0.391088	-0.297453			Keep	Discard			1.10347	0.321003	1.32856	2.11524	P11310
-2.51861	1.1155	0.292395	1.35667	1.29141	0.968433	2.08033	1.21735			Keep	Discard			0.699606	0.457814	1.32789	1.44084	P53634
0.525137	1.57194	-2.87535	0.644152	0.118404	1.55252	2.05056	1.45321			Keep	Discard			0.590149	0.518192	1.3272	1.25263	Q9NSE4
NaN	NaN	NaN	-4.50768	-1.25328	-3.00241	-5.20549	-3.27212			Keep	Discard			0	0.991967	1.32435	0	O75915
NaN	-3.11265	NaN	NaN	-2.24402	-2.39411	-1.37255	-1.14747			Keep	Discard			0	0.904993	1.32311	0	P46379
1.72919	1.21935	0.36665	-0.505421	2.01287	2.70529	0.895077	2.47964			Keep	Discard			1.08219	0.322896	1.32078	2.0798	P35580
NaN	-2.27944	-1.35917	-2.53878	-0.341284	-1.09295	-0.894339	-0.635963			Keep	Discard			1.85458	0.276762	1.318	3.70152	P01111
NaN	NaN	-3.13325	-3.04439	NaN	NaN	NaN	-1.77093			Keep	Discard			0	0.97475	1.31789	0	P00441
-2.71111	-2.62739	-1.80751	-1.00093	-0.997763	-0.79388	-0.176874	-0.923475			Keep	Discard			1.60276	0.285159	1.31374	2.96993	P84085
NaN	-2.5773	-3.42909	-2.10102	-0.706554	-1.717	-0.870668	-2.26701			Keep	Discard			1.22144	0.3019	1.31216	2.42082	Q14554
-3.06924	NaN	NaN	NaN	NaN	-2.17529	NaN	-1.3425			Keep	Discard			0	0.692865	1.31034	0	Q9Y240
-0.125319	-1.56809	-3.70422	-2.21947	-2.15555	NaN	-0.87837	1.25059			Keep	Discard			0.48378	0.586413	1.30983	1.08297	P50995
-0.983925	-1.38709	-4.1902	-2.27201	-0.209911	-0.606565	-1.35614	-1.42286			Keep	Discard			0.85163	0.391485	1.30944	1.69647	O00499
0.898951	NaN	NaN	-1.19204	NaN	NaN	0.621035	1.69974			Keep	Discard			0.417645	0.638408	1.30693	1.11094	P08962
NaN	-2.93727	NaN	NaN	NaN	NaN	-1.93273	-1.33017			Keep	Discard			0	0.827714	1.30582	0	Q15637
1.41643	2.44308	0.564434	1.08063	2.34386	2.1991	2.85664	3.32664			Keep	Discard			1.48481	0.261771	1.30542	2.76244	P50570
-1.44216	0.0958481	-1.57432	-0.555973	0.515579	0.856449	0.667694	-0.315802			Keep	Discard			1.4852	0.263141	1.30013	2.76311	Q15833
0.635384	1.21102	-0.4217	0	1.60351	1.97878	0.83865	2.2011			Keep	Discard			1.49751	0.265773	1.29933	2.78457	P46459
-0.339609	-0.161856	-3.09021	-2.04889	-1.69617	0.00888443	0.2836	0.954983			Keep	Discard			0.698916	0.457053	1.29796	1.43966	Q9UHB9
-2.37709	-2.33275	NaN	-4.15111	-1.50736	-1.88319	-1.67704	-1.55705			Keep	Discard			1.28513	0.291173	1.29749	2.54047	Q99707
-3.68028	-3.17261	NaN	NaN	NaN	-1.19999	-3.03194	-2.15547			Keep	Discard			0.783663	0.416255	1.29731	1.83064	Q6PD62
NaN	-3.5425	-3.75642	NaN	NaN	-2.70115	-2.00777	NaN			Keep	Discard			1.15296	0.308094	1.295	3.56933	P36404
NaN	-3.58228	NaN	NaN	-2.57747	-0.984768	-2.27131	-3.31918			Keep	Discard			0	0.909736	1.2941	0	P40616
NaN	-1.15622	NaN	-2.86973	NaN	-0.441587	-1.44582	-0.271822			Keep	Discard			0.69438	0.456405	1.29323	1.62743	Q13151
NaN	-4.56609	-5.00707	-4.90381	NaN	-3.86436	-2.37677	-4.35885			Keep	Discard			0.992939	0.348363	1.29233	2.1174	Q96IY1
-3.48952	-4.64727	NaN	NaN	NaN	NaN	NaN	-2.77742			Keep	Discard			0	0.804354	1.29097	0	Q6IA86
1.62544	1.81462	1.12648	2.01238	2.71289	2.45324	3.13246	3.44366			Keep	Discard			2.36114	0.216865	1.29083	4.44472	P08621
-1.47045	-2.7692	-2.31906	-2.09669	-1.86202	-0.50176	-0.254856	-0.873753			Keep	Discard			1.56443	0.272764	1.29075	2.90202	P46736
NaN	-0.309385	-1.31007	-2.92013	-1.43094	-1.81884	1.35454	1.00196			Keep	Discard			0.501086	0.576306	1.28988	1.1153	Q6WCQ1
-3.28488	NaN	NaN	-5.19931	NaN	NaN	-2.95315	NaN			Keep	Discard			0	0.858604	1.28894	0	Q05209
NaN	NaN	-0.672775	-2.0916	1.15027	-1.33714	NaN	NaN			Keep	Discard			0.334356	0.70527	1.28875	0.900088	P09237
3.06276	3.07771	1.61119	2.28705	3.34022	3.92247	3.71302	4.21586			Keep	Discard			1.75455	0.29208	1.28822	3.24404	P62879
NaN	-0.193346	-3.10837	NaN	0.193432	-2.06868	0.779858	-0.358007			Keep	Discard			0.429148	0.630998	1.28751	1.00382	Q9Y3A5
-2.74188	-3.64688	-4.47216	-3.838	-2.95474	-2.58361	-2.20729	-1.81061			Keep	Discard			1.59896	0.279773	1.28567	2.96318	Q3YEC7
5.18198	5.14717	3.31155	5.48167	6.00702	6.33414	6.22812	5.69174			Keep	Discard			1.3281	0.282602	1.28466	2.49288	P07585
-1.57582	-1.34151	NaN	NaN	-0.393665	0.0854244	-0.11307	-0.278399			Keep	Discard			2.76479	0.177636	1.28374	7.46762	Q15435
0.991364	1.64212	-1.89592	-0.491838	1.26801	1.15394	1.44795	1.50168			Keep	Discard			0.801428	0.4113	1.28147	1.61255	A0AVT1
NaN	-3.38971	NaN	NaN	NaN	NaN	-2.26234	-1.95666			Keep	Discard			0	0.914529	1.28021	0	P35610
-2.41916	-0.41324	-1.0299	-2.38896	NaN	-1.4711	0.00277138	0.617588			Keep	Discard			0.781098	0.416545	1.27923	1.62289	Q53H96
0.0933132	0.520502	NaN	-1.48332	0.713377	2.29725	-0.682121	1.62036			Keep	Discard			0.652755	0.480612	1.27705	1.39274	P80723
-2.71899	-3.56885	NaN	-4.06333	-3.00834	-2.46058	-2.56158	-0.663179			Keep	Discard			0.901663	0.373488	1.27697	1.83836	Q96T76
NaN	-3.38684	NaN	NaN	-1.86889	-2.00542	-1.71974	-2.84948			Keep	Discard			0	0.868366	1.27596	0	P84077
-2.97565	-2.97423	NaN	-3.65612	-2.57517	-1.62498	-1.49294	-2.02675			Keep	Discard			1.84904	0.276424	1.27204	3.68926	Q9Y6E2
0.731178	0.941212	-2.7348	0.392941	-0.199682	1.57499	1.36407	1.65012			Keep	Discard			0.621731	0.499854	1.26474	1.30743	O00203
-3.72961	-4.00479	-4.24289	NaN	-2.73899	-2.78833	-2.66265	NaN			Keep	Discard			2.93214	0.142947	1.26244	8.26543	Q05086
-2.86192	NaN	NaN	NaN	-2.35579	-0.850502	NaN	NaN			Keep	Discard			0	0.765345	1.25878	0	Q92769
-0.582424	NaN	0.0454884	NaN	NaN	NaN	0.581911	1.39256			Keep	Discard			0.872901	0.380429	1.2557	2.44922	Q15027
1.31589	1.00537	1.02894	2.00265	2.93377	3.05696	2.07247	2.31136			Keep	Discard			2.03251	0.251631	1.25543	3.77091	P14678;P63162
-1.55508	-2.91565	NaN	-3.40417	NaN	-2.36479	-1.47358	-0.27059			Keep	Discard			0.696707	0.454813	1.25531	1.52879	P19474
1.19387	1.94601	-0.04842	0.950644	2.31131	2.68463	1.95721	2.08572			Keep	Discard			1.52329	0.272259	1.24919	2.82965	O94855
-2.05383	-0.965078	NaN	NaN	NaN	NaN	NaN	-0.261961			Keep	Discard			0	0.833495	1.24749	0	Q14865
0.253292	1.13759	-1.31476	1.13532	2.04624	2.41803	1.88546	-0.167023			Keep	Discard			0.743748	0.42961	1.24282	1.51558	Q96FQ6
-3.99258	-1.47066	NaN	NaN	-1.48953	NaN	NaN	NaN			Keep	Discard			0	0.839726	1.24209	0	Q14008
NaN	-2.86498	NaN	-3.09741	-0.743752	-2.73689	NaN	NaN			Keep	Discard			0.466357	0.602444	1.24087	1.23676	Q9BQE5
0.297821	-0.382326	-1.33276	-3.04867	-0.260456	-0.422541	0.0334225	1.14264			Keep	Discard			0.756194	0.427089	1.23975	1.53657	Q709C8
1.80631	3.64935	0.639126	2.22405	2.17386	3.42625	3.74928	3.91264			Keep	Discard			0.841621	0.396139	1.2358	1.67976	P62424
-2.78641	-3.16618	-3.74151	-3.55462	NaN	-3.3853	-1.37736	-1.47171			Keep	Discard			1.01893	0.335483	1.23406	2.04925	Q9H7D7
NaN	-1.17863	-1.04636	-0.424091	0.350975	NaN	NaN	NaN			Keep	Discard			0	0.958121	1.234	0	P09341
-2.56365	-2.3153	NaN	-3.74522	-2.49796	-0.751591	-2.94613	-0.372749			Keep	Discard			0.697185	0.456309	1.23262	1.47268	P50148
3.80705	4.04399	2.78872	3.59164	3.34517	4.83809	5.46308	5.50682			Keep	Discard			1.12146	0.320426	1.23044	2.14522	Q07954
-2.61118	-1.23969	NaN	-2.20842	-1.89381	0.406065	-1.58767	-0.0866108			Keep	Discard			0.79468	0.41141	1.22926	1.64716	Q15758
-2.58115	0.193609	-1.57595	-0.981487	NaN	-1.26431	0.209087	1.03096			Keep	Discard			0.648557	0.483786	1.22816	1.38516	P22087
0.488667	1.21666	-0.440321	-0.378813	1.26498	1.37599	1.65422	1.4834			Keep	Discard			1.64199	0.297626	1.2231	3.03996	O43237
NaN	-1.87047	-3.3024	-3.09974	-1.7722	-1.76563	-1.54489	-1.05572			Keep	Discard			1.46362	0.262448	1.22293	2.88502	Q9BTY2
-3.05521	-2.14534	NaN	-0.280941	NaN	NaN	-0.800007	-0.416924			Keep	Discard			0.47491	0.595478	1.2187	1.14568	O43447
-0.44875	0.708092	-0.0482883	0.0694332	0.414001	1.58981	1.02254	2.12444			Keep	Discard			1.49026	0.265532	1.21757	2.77193	Q9Y2A7
NaN	-0.400154	NaN	-3.07365	-0.256275	-0.868093	-0.735216	-0.222727			Keep	Discard			0.642165	0.489468	1.21633	1.42253	Q86X55
1.1894	1.49273	NaN	-4.4692	1.2529	0.78146	-0.576536	1.0177			Keep	Discard			0.296503	0.745108	1.21457	0.717395	P17301
-2.54093	-3.48195	-4.4193	-3.57225	-2.97036	-2.45552	-2.10627	-1.64675			Keep	Discard			1.3585	0.273817	1.20888	2.5447	Q92882
3.18395	3.98972	2.46616	3.82447	4.53634	4.60942	4.54083	4.5929			Keep	Discard			1.8748	0.289039	1.2038	3.46768	P31949
2.7151	2.71394	1.98124	2.25624	3.14964	3.4437	3.94158	3.94556			Keep	Discard			2.39146	0.214629	1.20349	4.51007	P51991
-0.553911	1.78143	1.31278	2.73449	1.45359	2.18566	3.07732	3.36895			Keep	Discard			0.718242	0.444937	1.20268	1.47246	Q15233
-0.801426	0.453255	-2.09697	-0.395281	-0.181635	-0.0207882	1.42269	0.740393			Keep	Discard			0.946368	0.358346	1.20027	1.85411	Q2TAY7
1.91637	3.68753	1.61703	2.85568	2.94879	4.03161	3.78841	4.10761			Keep	Discard			1.16692	0.309607	1.19995	2.22115	Q02878
-3.07433	-4.28648	NaN	NaN	-1.44306	-3.52462	NaN	NaN			Keep	Discard			0.371449	0.673022	1.19657	0.993502	Q92888
NaN	NaN	-3.83066	NaN	NaN	-2.63433	NaN	NaN			Keep	Discard			0	0.826997	1.19633	0	Q15654
2.11102	2.07533	0.451157	2.49988	2.63506	3.20335	2.58384	3.49403			Keep	Discard			1.25064	0.293775	1.19472	2.36174	O75533
2.84367	4.17291	1.30138	2.90346	2.71094	4.59819	4.25854	4.43242			Keep	Discard			0.814091	0.407953	1.19467	1.63375	P62241
NaN	-5.68308	NaN	NaN	NaN	-4.48884	NaN	NaN			Keep	Discard			0	0.759561	1.19424	0	Q96C36
-1.10684	-0.405075	NaN	-3.88861	-0.100737	-0.598995	-0.97393	-0.756939			Keep	Discard			0.602069	0.508054	1.19253	1.30097	Q92900
-2.0405	-4.07608	-3.72472	-4.32123	-1.38202	-2.5181	NaN	-3.14727			Keep	Discard			0.765684	0.422353	1.19151	1.59535	Q8IWV7
2.88337	3.77562	2.16197	3.33084	3.56307	4.20833	4.45922	4.6844			Keep	Discard			1.52319	0.270667	1.1908	2.82947	Q15393
-3.99215	-0.641069	NaN	NaN	-2.60972	NaN	-0.00822449	-0.767735			Keep	Discard			0.291447	0.747084	1.18805	0.743417	Q9UBC2
-3.07539	-4.05269	-4.43969	-4.20045	-3.85806	-3.6298	-1.7052	-1.82353			Keep	Discard			0.934806	0.359825	1.18791	1.8349	Q15042
1.45402	2.46735	1.20975	1.50883	2.64514	2.73031	2.81965	3.19442			Keep	Discard			2.11261	0.269154	1.18739	3.92964	O60701
-3.2222	-0.484926	-2.71463	-3.47688	-0.549976	-0.813578	-1.09375	-2.70204			Keep	Discard			0.685742	0.461577	1.18482	1.41724	Q96I99
-1.58988	0.0370865	-0.379238	-1.37481	0.343822	0.624439	0.0422745	0.414972			Keep	Discard			1.56077	0.270516	1.18309	2.89555	Q9NVD7
-1.78956	0.350616	-1.15043	-0.0560074	0.332825	0.854279	0.848253	0.0472736			Keep	Discard			1.17039	0.306848	1.182	2.22697	P53004
-3.00891	NaN	NaN	NaN	NaN	-2.05713	-3.42495	-0.00787735			Keep	Discard			0	0.958602	1.17892	0	P08754
0.905954	1.12235	-0.00562859	-1.90099	0.223028	1.68892	0.671034	2.24242			Keep	Discard			0.6863	0.462413	1.17593	1.41819	Q93008
-1.54973	-0.501314	-1.68399	-0.782484	-0.925785	-0.369925	0.581202	0.898153			Keep	Discard			1.21491	0.302146	1.17529	2.3016	Q8IWB7
3.49949	3.22896	1.10516	2.28125	3.57575	4.24471	3.19681	3.79663			Keep	Discard			1.04081	0.332047	1.17476	2.01098	P16070
1.87928	3.1847	2.83944	4.06917	3.90648	3.47112	4.57674	4.71009			Keep	Discard			1.14234	0.310801	1.17296	2.18008	Q14980
-2.92252	NaN	-1.55071	-2.37021	-1.19553	-1.02579	NaN	NaN			Keep	Discard			0.962128	0.354667	1.17049	2.25816	P30530
-2.42395	-4.17328	-2.78574	-2.01618	-1.55163	-1.08377	NaN	-2.40937			Keep	Discard			0.890747	0.377246	1.1682	1.81882	P13798
-2.02808	-1.69925	-0.700142	-1.32985	0.496477	0.314175	-0.737005	-1.16125			Keep	Discard			1.25505	0.291746	1.16743	2.36917	P31150
-2.97593	-2.09849	NaN	NaN	NaN	NaN	NaN	-1.36979			Keep	Discard			0	0.730224	1.16742	0	Q9H3Z4
NaN	-2.97482	NaN	NaN	-0.646208	-1.01302	-2.79523	-2.77607			Keep	Discard			0	0.910604	1.16719	0	P40123
-1.6043	0.568783	1.50554	0.537415	1.62608	1.47775	1.54332	1.00471			Keep	Discard			0.869178	0.382061	1.16111	1.72572	Q9UBR2
7.02404	7.17779	5.17758	6.42301	7.52136	7.29745	7.24168	8.38264			Keep	Discard			1.15825	0.307751	1.16018	2.20665	P07355
2.0119	2.30901	1.21982	2.162	2.85662	3.27245	3.02071	3.17331			Keep	Discard			2.36476	0.222889	1.15509	4.4525	P38919
-1.66709	-2.35056	2.41932	1.19398	2.96344	2.02364	-1.82699	NaN			Keep	Discard			0.256487	0.782658	1.15445	0.633907	Q02818
NaN	-2.73202	NaN	-2.22522	NaN	NaN	-1.4985	-1.15209			Keep	Discard			1.19319	0.303342	1.15332	3.75749	Q15124
NaN	NaN	0.911217	-0.826931	1.58511	0.805395	NaN	NaN			Keep	Discard			0.456305	0.611105	1.15311	1.2106	O94985
-0.465731	1.80936	-0.202728	-0.900774	0.538748	1.52057	1.39845	1.3852			Keep	Discard			0.909663	0.371294	1.15071	1.7931	P62899
0.916229	0.858963	-1.1708	-1.82021	0.729858	0.825476	0.92609	0.891815			Keep	Discard			0.814371	0.409027	1.14727	1.63422	Q09161
-2.80971	-2.67405	-2.66739	NaN	NaN	NaN	-1.35935	-1.78124			Keep	Discard			2.18982	0.246286	1.14676	6.81616	P11908
-0.702354	6.0198	5.68915	6.32834	4.48875	4.18252	6.88235	6.36539			Keep	Discard			0.25917	0.779239	1.14602	0.632165	P06703
0.165369	0.774443	NaN	-0.491493	0.514101	1.07316	1.44049	2.13741			Keep	Discard			1.13363	0.313802	1.14185	2.25824	P63092;Q5JWF2
3.0634	3.31503	1.71594	2.76055	3.36148	3.76324	3.88671	4.4058			Keep	Discard			1.48782	0.264402	1.14058	2.76768	Q00839
2.62956	3.32053	2.0423	2.11552	4.64795	4.48314	2.80308	2.73078			Keep	Discard			0.976489	0.355818	1.13926	1.90414	P60709
NaN	NaN	-0.890846	-1.59036	0.995443	1.64729	NaN	-2.95549			Keep	Discard			0.231218	0.801751	1.13635	0.606169	P40925
-0.564154	0.487005	-0.929447	-0.89274	NaN	NaN	0.861109	0.458504			Keep	Discard			1.04193	0.333181	1.13464	2.21818	P62877
0.525764	0.731058	-0.657169	-0.395758	-0.923685	0.778479	2.60403	2.26757			Keep	Discard			0.612941	0.503266	1.13063	1.29222	Q92597
3.63836	3.2301	1.71345	2.51152	3.69811	3.80647	3.39527	4.71229			Keep	Discard			1.16505	0.309434	1.12968	2.21802	P26006
-2.97828	-0.771177	-1.31172	-2.12823	-0.684204	-1.12979	-0.0207424	-0.836565			Keep	Discard			1.09757	0.31934	1.12952	2.10541	Q8NFW8
-0.919695	1.37997	-0.107573	1.00891	1.17776	1.65164	1.64365	1.37923			Keep	Discard			1.08646	0.320806	1.12266	2.08691	P84090
NaN	-3.55757	NaN	NaN	NaN	-1.70281	-3.17832	NaN			Keep	Discard			0	0.854379	1.117	0	Q12824
-0.863203	-0.516634	-2.69797	-0.873362	-0.0913048	-0.00775337	0.461174	-0.847456			Keep	Discard			1.02368	0.334219	1.11646	1.98252	Q9UJU6
1.68856	3.50901	0.820084	1.96356	1.98214	3.49368	3.39032	3.57658			Keep	Discard			0.823838	0.402476	1.11538	1.65006	P39023
NaN	-3.13471	NaN	0.166943	NaN	NaN	0.0111103	-0.748755			Keep	Discard			0.238058	0.793052	1.11506	0.658249	P26583
-0.1793	1.96966	1.41043	1.56785	2.64626	2.83295	1.72957	2.00924			Keep	Discard			1.07222	0.323861	1.11234	2.06321	P31947
-1.59113	-0.885052	NaN	NaN	-0.425154	0.743727	-0.360847	-0.466648			Keep	Discard			1.07153	0.323416	1.11086	2.2797	O15355
-0.320202	0.565969	-0.973713	-0.0592442	0.338821	0.552233	1.01468	1.74298			Keep	Discard			1.32692	0.283012	1.10897	2.49088	Q92896
NaN	0.447262	-2.68198	-3.58317	0.159031	-1.7128	-1.45531	-0.324581			Keep	Discard			0.419371	0.636093	1.10588	0.960885	P52306
-4.37707	NaN	NaN	NaN	-1.99641	-4.48823	-2.81536	-3.79167			Keep	Discard			0	0.915845	1.10415	0	P35270
0.616426	2.08206	-1.11403	0.215622	0.830067	1.87872	1.63554	1.87078			Keep	Discard			0.776228	0.416875	1.10375	1.57027	Q7Z6Z7
0.108133	0.396019	NaN	-0.759052	0.542068	0.582531	1.51787	1.42963			Keep	Discard			1.30952	0.287213	1.10299	2.58671	O95218
-0.701767	1.66929	0.499275	0.900789	0.874079	1.99959	1.9138	1.97936			Keep	Discard			1.00158	0.343769	1.09981	1.9458	P62854;Q5JNZ5
NaN	-4.57434	NaN	NaN	-2.4561	-2.84399	-4.45951	-4.15094			Keep	Discard			0	1	1.0967	0	O43150
-2.72244	-1.92467	-3.17957	-1.42838	-2.05695	-1.15303	-1.22713	-0.431894			Keep	Discard			1.11275	0.320679	1.09651	2.13071	Q53EL6
-0.457897	2.24395	0.362387	0.472319	1.46037	2.0228	1.35108	2.17007			Keep	Discard			0.92266	0.36692	1.09589	1.81471	Q13418
NaN	-0.0497284	NaN	-2.32271	0.491747	-0.488071	0.681814	-1.05012			Keep	Discard			0.517717	0.56407	1.09506	1.17943	Q9Y6U3
NaN	-3.03946	NaN	NaN	NaN	NaN	-1.18592	-2.70417			Keep	Discard			0	1	1.09441	0	O43818
0.338236	1.67663	-1.1939	0.624285	0.290836	1.51944	1.96533	2.03777			Keep	Discard			0.747534	0.42851	1.09203	1.52197	Q9UKK9
-0.745935	-0.312469	-3.76923	-1.31876	-1.43944	-1.35402	0.442972	0.566338			Keep	Discard			0.532069	0.555582	1.09056	1.1505	Q9UBI1
NaN	-2.82107	NaN	NaN	NaN	-0.538805	-3.83801	-0.815443			Keep	Discard			0	0.881596	1.09032	0	P56199
-3.63292	-0.97687	1.04295	-1.60692	-0.185947	-0.221462	NaN	NaN			Keep	Discard			0.307475	0.735232	1.08973	0.754315	Q93063
-2.88642	NaN	NaN	NaN	-2.54383	NaN	NaN	-1.05142			Keep	Discard			0	0.807074	1.08879	0	Q5ZPR3
NaN	-3.93447	NaN	NaN	NaN	NaN	-2.91999	-2.77312			Keep	Discard			0	0.893559	1.08791	0	P51151
NaN	-4.76654	NaN	NaN	-4.01973	-2.97262	-3.91933	-3.80657			Keep	Discard			0	0.84418	1.08698	0	Q13501
6.35322	6.64639	6.64437	7.06067	7.56875	7.44338	7.76111	8.27829			Keep	Discard			2.44899	0.216	1.08672	4.63571	Q15149
-0.962425	0.12768	-3.88168	-1.22195	-0.385267	-0.980585	-0.285885	0.0551071			Keep	Discard			0.581005	0.520814	1.08544	1.23667	P46939
-0.507864	-1.00899	NaN	NaN	0.988491	0.273935	-0.449751	0.49157			Keep	Discard			1.07635	0.325043	1.08449	2.28977	P05106
1.43451	0.860851	-0.910845	-0.909994	0.438808	1.11656	1.64304	1.60753			Keep	Discard			0.807005	0.410246	1.08285	1.62189	Q9Y285
NaN	-1.22507	NaN	-3.30787	-0.146339	-2.05706	-1.36241	NaN			Keep	Discard			0.415867	0.639977	1.07787	1.01751	P20337
0.288464	1.99957	-0.249767	0.131544	1.13581	1.79225	1.4684	2.07858			Keep	Discard			1.03313	0.334322	1.07631	1.99821	P62829
-2.34751	-0.170929	-2.50808	-0.022459	2.04448	1.59134	-2.12659	-2.26373			Keep	Discard			0.342151	0.69844	1.07362	0.798847	P19367
0.340662	1.81732	-0.510021	1.32527	1.85863	1.97166	2.05101	1.383			Keep	Discard			1.02705	0.334418	1.07277	1.98811	Q9BR76
2.11446	2.6411	-0.394863	1.92883	2.22816	2.67933	2.44672	3.21769			Keep	Discard			0.74469	0.428815	1.07059	1.51717	P35613
-1.08981	-5.22043	NaN	-3.97299	-3.67367	0.393642	-4.39912	-1.7514			Keep	Discard			0.266925	0.769216	1.07011	0.65593	Q9H269
-3.3724	-3.80986	NaN	NaN	-3.32742	-3.13483	-1.88322	-1.73884			Keep	Discard			0.778487	0.417954	1.07005	1.68875	O14530
4.69878	4.29155	2.97294	3.75064	5.10966	4.97042	4.25903	5.64994			Keep	Discard			1.19761	0.307368	1.06879	2.27256	P05556
-3.63157	-3.09524	-3.38668	-3.61553	-2.30371	0	-2.79334	-4.35992			Keep	Discard			0.544735	0.547072	1.06801	1.17293	O60888
-2.54193	-2.65235	-2.30991	-2.22898	NaN	NaN	-0.97925	-1.75887			Keep	Discard			1.71493	0.296411	1.06424	3.78944	P52434
-4.94697	NaN	NaN	NaN	-3.88384	NaN	NaN	NaN			Keep	Discard			0	0.724682	1.06313	0	Q9HAV7
0.342157	0.512383	-0.93222	-0.168304	1.13065	0.644453	0.826191	1.40522			Keep	Discard			1.56993	0.276105	1.06312	2.91174	Q9UBF2
-1.96598	-2.08163	-2.25861	-1.06531	NaN	-1.89337	-0.246012	-0.204416			Keep	Discard			0.930234	0.363889	1.06162	1.88956	Q99459
NaN	-2.64927	-3.89452	-3.81056	-2.62943	NaN	-2.29128	-2.25103			Keep	Discard			1.18922	0.3039	1.06087	2.52976	Q96Q15
1.82603	3.74685	2.27694	2.70507	2.64574	3.55716	4.28953	4.3054			Keep	Discard			0.954698	0.358333	1.06074	1.86794	P09496
NaN	-2.00875	-5.29414	-4.76052	-4.38118	-1.41458	-1.88104	-4.16981			Keep	Discard			0.363423	0.679542	1.05948	0.852055	Q9BTE1
-1.57205	-2.13419	0.797859	-2.31934	0.294573	-0.792727	NaN	NaN			Keep	Discard			0.395879	0.654277	1.05785	0.936791	Q16394
-2.51659	-1.59617	NaN	-3.61636	-2.09608	NaN	-1.22043	-1.24152			Keep	Discard			0.744929	0.429178	1.05703	1.62297	Q12792
NaN	-3.88754	NaN	-3.86813	-2.82274	NaN	NaN	NaN			Keep	Discard			0	0.734155	1.05509	0	Q9H0N0
2.3585	2.30675	-0.348436	1.16746	1.81385	2.97843	2.5321	2.37794			Keep	Discard			0.765173	0.421353	1.05451	1.55168	P62081
NaN	-3.70235	NaN	NaN	-3.4584	-1.12707	-2.9826	-3.02403			Keep	Discard			0	0.781636	1.05433	0	Q8N684
NaN	-3.03018	NaN	-4.64635	-2.17927	-2.48848	-2.50999	-3.95976			Keep	Discard			0.60856	0.506125	1.05389	1.35707	Q9Y295
-1.2441	0.0170231	-1.25179	-1.37622	-0.542303	0.0951252	1.53817	-0.740438			Keep	Discard			0.866181	0.383554	1.05141	1.72073	Q9NR31
-1.07336	0.641216	-1.0288	-1.04151	0.698767	0.510899	0.393337	0.0956211			Keep	Discard			1.26273	0.288757	1.05027	2.38212	Q13618
1.28698	3.15969	0.527004	2.25475	1.90965	2.96754	3.15436	3.39781			Keep	Discard			0.788508	0.41466	1.05023	1.59089	P26373
-2.40383	-0.491693	-1.52275	-0.868954	-1.02513	-0.532988	0.21225	0.25597			Keep	Discard			1.0433	0.334105	1.04933	2.01512	Q99417
NaN	-4.29102	NaN	NaN	-2.61572	-4.26147	-3.80945	-2.28075			Keep	Discard			0	0.769664	1.04918	0	Q8WX92
-3.1983	1.72012	0.35412	0.771126	-1.2513	1.46414	1.64485	1.9849			Keep	Discard			0.343618	0.698112	1.04888	0.801705	P46779
0.00573349	-0.00290489	-1.44697	-1.06723	NaN	NaN	0.217131	0.620913			Keep	Discard			0.852152	0.391682	1.04686	1.83411	P53675
NaN	-2.36314	-3.26523	NaN	NaN	-3.04559	-1.91656	-0.34441			Keep	Discard			0.399091	0.652444	1.04533	0.980982	Q96CX2
1.48199	2.77862	1.47812	2.35644	2.83624	3.07861	3.10048	3.25958			Keep	Discard			1.67546	0.300765	1.04493	3.10016	Q9H0U4
0.109806	0.912073	-2.35891	-3.3991	-0.687197	0.806469	0.0475368	-0.734369			Keep	Discard			0.430742	0.628535	1.04214	0.966974	P35520
0.152349	1.2511	-1.24019	1.00685	0.591343	1.12816	1.52687	2.08837			Keep	Discard			0.801845	0.411747	1.04116	1.61325	Q15459
1.29123	2.45535	0.184082	1.2011	2.38973	2.26245	2.28989	2.35284			Keep	Discard			1.17605	0.306687	1.04079	2.23644	P07384
2.54559	1.76475	-0.963371	1.41322	1.70901	1.8581	1.82079	3.53471			Keep	Discard			0.555954	0.539788	1.04061	1.19273	P09525
NaN	-1.69361	NaN	NaN	NaN	NaN	0.103531	-1.41223			Keep	Discard			0	0.908006	1.03926	0	P42226
0.751646	1.19569	-0.710382	0.250782	1.1182	1.49796	1.57674	1.44544			Keep	Discard			1.3102	0.288142	1.03765	2.46247	P62266
-0.734428	-1.28491	-3.92895	-1.65242	0.477461	-0.149408	-1.25745	-2.52241			Keep	Discard			0.490975	0.581634	1.03722	1.077	Q9UEY8
-2.7732	NaN	NaN	NaN	-1.7364	NaN	NaN	NaN			Keep	Discard			0	0.704626	1.0368	0	Q9UFN0
NaN	-2.0562	NaN	-2.63425	NaN	NaN	-1.59008	-1.02953			Keep	Discard			0.907474	0.370901	1.03542	2.5718	P19256
NaN	-2.04565	-3.97033	-3.69958	-2.46579	-1.78426	-1.07441	-3.49083			Keep	Discard			0.607014	0.506763	1.03469	1.30995	Q9NT62
NaN	-4.85844	-0.447912	NaN	-1.00703	-0.650747	-0.922941	-3.90139			Keep	Discard			0.228285	0.804045	1.03265	0.583011	O75663
-2.63634	-0.767269	NaN	-4.1288	NaN	-2.71543	-0.64723	-1.07843			Keep	Discard			0.372566	0.673028	1.03044	0.889354	O14787
NaN	-1.99379	NaN	NaN	-0.789215	-2.57301	0.455334	NaN			Keep	Discard			0	0.833859	1.02483	0	Q14847
0.224293	1.66981	-0.0660877	1.33978	0.826668	2.05565	2.77793	1.60344			Keep	Discard			0.880266	0.378188	1.02397	1.74419	Q96RQ9
-3.56584	-1.41922	NaN	NaN	NaN	NaN	-1.4686	NaN			Keep	Discard			0	0.896075	1.02393	0	P50213
-0.0878906	0.566271	-1.88626	-1.05924	-0.706842	0.498989	0.600477	1.23432			Keep	Discard			0.744993	0.429804	1.02352	1.51768	Q9BUJ2
NaN	-2.97646	-3.28388	-3.64245	-2.75036	-1.44991	-3.21818	-1.70387			Keep	Discard			0.964407	0.3545	1.02035	1.95093	Q15631
-3.4504	-2.5822	NaN	NaN	NaN	NaN	-2.26955	-1.72289			Keep	Discard			0.732652	0.436292	1.02008	1.98852	Q15056
-1.17873	0.507574	-2.38648	-0.828403	-1.01189	-0.770161	0.934883	1.03978			Keep	Discard			0.596351	0.512807	1.01966	1.26342	Q96IJ6
2.1615	3.10391	2.05738	3.2401	3.55321	3.70094	3.59472	3.79021			Keep	Discard			1.75912	0.296857	1.01905	3.25243	P62318
-3.22093	NaN	NaN	NaN	-2.50208	-3.97356	-2.02304	-0.314369			Keep	Discard			0	0.844554	1.01767	0	Q13488
-2.33452	-1.32762	NaN	-3.49147	-1.46677	-1.85921	-1.68791	-0.463846			Keep	Discard			0.759896	0.424915	1.0151	1.585	P54619
-4.1851	-1.60888	NaN	-3.10742	-0.653585	0.0212002	-3.43283	-3.74818			Keep	Discard			0.329063	0.711605	1.01378	0.783608	P29317
1.59713	2.70677	1.08839	1.65019	2.54336	2.73742	2.78327	3.02783			Keep	Discard			1.53975	0.273133	1.01235	2.85854	P84103
-0.122662	1.13549	0.262268	-1.05738	1.10411	1.86026	0.37907	0.92157			Keep	Discard			0.941606	0.357133	1.01182	1.8462	P32970
0.0826092	2.17289	0.0261879	0.963125	1.12467	1.78924	2.24886	2.12593			Keep	Discard			0.913684	0.37162	1.01097	1.79979	O60749
2.17134	2.69	0.531427	1.01899	2.0969	2.89515	2.52918	2.93286			Keep	Discard			0.964946	0.354972	1.01059	1.88497	P07203
-2.31197	-1.03964	-2.77338	-2.99883	-1.3601	-1.01671	-0.888014	-1.82071			Keep	Discard			1.08362	0.323115	1.00957	2.08218	P60510
NaN	-4.41972	NaN	NaN	NaN	-2.94541	-3.78929	-3.50844			Keep	Discard			0	0.932391	1.00533	0	P24928
-2.44552	-1.06933	NaN	-2.08609	NaN	-1.77869	-0.270998	-0.538033			Keep	Discard			0.742138	0.427821	1.00441	1.61751	Q9H8Y8
-3.6539	-3.68597	-5.67319	-5.33032	NaN	NaN	-3.83429	-3.32862			Keep	Discard			0.544697	0.546514	1.00439	1.23235	O75818
-2.56541	NaN	NaN	NaN	-2.37001	NaN	-1.13353	-1.1847			Keep	Discard			0	0.703847	1.00266	0	Q9UHG3
NaN	-2.75274	NaN	NaN	-2.4153	-1.05323	-2.31951	-1.21465			Keep	Discard			0	1	1.00207	0	O15400
-3.5926	-1.59694	NaN	-1.29898	-2.50251	-2.71509	-0.261631	0.835842			Keep	Discard			0.358623	0.68406	1.00199	0.842573	O43809
0.237526	0.40189	-2.40746	-0.200251	-0.584358	0.12184	0.939198	1.5596			Keep	Discard			0.587624	0.518292	1.00114	1.24822	Q08378
NaN	-1.53613	NaN	-2.10793	0.418184	-0.0385628	-1.23861	-2.42476			Keep	Discard			0.441237	0.624638	1.00109	1.02801	P09104
-0.0778503	0.780956	-0.26334	0.448496	0.0105228	0.952202	1.60615	2.31863			Discard	Discard			0.932177	0.362373	0.999809	1.83053	Q15020
NaN	-3.69077	-4.35391	-0.874668	0.182507	-1.95246	-2.35487	-3.77042			Discard	Discard			0.317006	0.724516	0.999306	0.759254	Q9BWS9
NaN	-2.12643	NaN	NaN	NaN	-1.07033	-1.09095	-1.23094			Discard	Discard			0	0.942515	0.99569	0	P19388
-2.66091	-0.433126	NaN	-2.42587	-2.13111	-1.70448	-0.120621	0.577085			Discard	Discard			0.457884	0.6099	0.995183	1.03424	Q13131
0.709642	-2.1844	NaN	-2.38381	0.492353	1.22402	-0.972494	-1.90804			Discard	Discard			0.358156	0.684564	0.99515	0.84165	O60462
2.9146	3.38423	0.0474663	1.931	2.13615	2.41297	3.56731	4.13924			Discard	Discard			0.522316	0.558754	0.994593	1.13315	O94979
NaN	1.25472	1.10534	0.855177	NaN	3.00196	0.663378	2.52621			Discard	Discard			0.616296	0.50381	0.992103	1.37214	O94886
-0.734112	0.733925	-1.57397	0.259792	0.835995	0.834024	0.690689	0.27384			Discard	Discard			0.946405	0.359078	0.987229	1.85417	P30419
-3.64033	-1.67124	-3.72939	NaN	-1.40954	-2.16745	NaN	-2.50447			Discard	Discard			0.591084	0.517439	0.986499	1.32299	O00462
-0.341553	3.5018	NaN	-0.604633	1.00863	2.01564	3.07298	1.25394			Discard	Discard			0.335173	0.704097	0.985922	0.795881	Q16543
NaN	NaN	NaN	-2.11448	-0.326517	0.333406	-2.85135	-1.67381			Discard	Discard			0	1	0.984905	0	A0FGR8
NaN	NaN	-3.43764	NaN	NaN	-2.45346	NaN	NaN			Discard	Discard			0	0.764426	0.984179	0	Q92859
-2.38995	-3.02545	-4.26025	-4.21995	-4.13391	-1.80577	-1.66879	-2.3687			Discard	Discard			0.640772	0.49008	0.979603	1.34026	Q5JVF3
1.13338	1.87004	1.20533	1.2593	2.10517	2.29712	2.55535	2.42134			Discard	Discard			2.61894	0.20048	0.97773	5.01973	Q96FW1
NaN	-4.77218	NaN	NaN	NaN	-4.16261	-3.79446	-3.42786			Discard	Discard			0	0.719765	0.977207	0	Q9NR30
-1.28977	-0.338121	NaN	-3.09796	NaN	-1.35918	-0.163464	-0.273151			Discard	Discard			0.473142	0.596516	0.976688	1.09147	P13984
0.236452	0.892878	0.133541	0.650356	1.38131	1.45265	1.63433	1.35122			Discard	Discard			2.68558	0.186333	0.976569	5.17586	P07741
NaN	-3.07917	NaN	NaN	NaN	NaN	-2.10723	NaN			Discard	Discard			0	0.689363	0.971935	0	Q9Y3C4
1.03171	1.37957	-1.73995	1.03038	1.14095	1.35746	1.5434	1.54325			Discard	Discard			0.631881	0.494915	0.970832	1.32495	P62308;A8MWD9
2.3647	2.65393	1.11061	2.40476	3.06325	3.28429	2.7886	3.2679			Discard	Discard			1.41744	0.270009	0.967509	2.64578	Q15365
-2.46016	-0.396759	-1.00812	-0.54974	0.141838	-0.231329	-0.176743	-0.284956			Discard	Discard			1.04136	0.332284	0.965895	2.0119	P14324
3.70392	4.67761	2.90826	4.57646	4.85421	4.65052	5.21704	4.99994			Discard	Discard			1.17343	0.30552	0.963861	2.23205	Q9P2E9
-0.191931	0.457165	-1.85097	-0.791851	-0.3853	0.00322342	0.606459	1.24805			Discard	Discard			0.785807	0.416614	0.962506	1.58636	P52272
1.32903	1.13441	-0.471119	0.517279	0.883104	1.42437	1.91496	2.13458			Discard	Discard			1.00858	0.341955	0.961854	1.95744	Q93009
-1.27722	0.409533	0.12841	0.450394	0.691204	1.1104	0.928387	0.819687			Discard	Discard			1.21299	0.30017	0.959641	2.29837	O14929
0.128347	1.48387	0.738956	0.377266	1.39676	1.67477	1.9932	1.5015			Discard	Discard			1.60439	0.288912	0.959448	2.97283	O43396
-3.67924	1.1897	0.530014	0.664894	0.0927715	0.184727	1.31439	0.947872			Discard	Discard			0.354173	0.688555	0.958598	0.822183	Q9HA64
0.0117474	0.73312	0.298531	0.886421	1.73342	0.855034	1.37403	1.79231			Discard	Discard			1.75838	0.293859	0.956243	3.25106	O14979
NaN	-2.25656	NaN	NaN	NaN	NaN	-1.73691	-0.864712			Discard	Discard			0	0.877141	0.955754	0	P62891;Q59GN2
NaN	-2.07158	NaN	NaN	NaN	NaN	-0.0555191	-2.17615			Discard	Discard			0	0.886507	0.955742	0	P54252
-0.618011	0.935463	-0.534534	1.04898	0.894646	1.78617	0.734686	1.22835			Discard	Discard			0.955645	0.359004	0.952989	1.86952	P14923
NaN	NaN	NaN	-4.39856	NaN	-3.60997	-3.86393	-2.87251			Discard	Discard			0	0.992482	0.949755	0	O75886
NaN	0.802887	-0.849268	0.784126	NaN	NaN	1.02481	1.36048			Discard	Discard			0.554525	0.539356	0.946728	1.31865	P49207
NaN	-0.773006	-4.60948	-0.459196	-3.57454	-1.03898	0.537231	0.0726452			Discard	Discard			0.243913	0.786498	0.946315	0.607127	P25685
NaN	-2.15665	NaN	-2.30839	-0.60574	-0.0495815	-2.15595	-2.33541			Discard	Discard			0.483334	0.586351	0.94585	1.11165	P33908
NaN	NaN	-3.99198	-4.36271	-2.17155	-4.29224	NaN	NaN			Discard	Discard			0.325686	0.714097	0.945454	0.878325	Q96G03
NaN	-1.56972	NaN	NaN	NaN	NaN	-1.3057	0.0494251			Discard	Discard			0	0.825567	0.941582	0	Q15836;P63027
0.0375748	0.999123	-0.943617	-1.38492	0.205126	0.349707	0.843328	1.07575			Discard	Discard			0.825447	0.402118	0.94144	1.65275	P55010
-1.01954	-3.94605	NaN	-4.11308	-2.51971	-2.0604	-1.77675	-1.98728			Discard	Discard			0.488866	0.582475	0.940194	1.09249	P50583
-2.92821	-0.0173912	-1.05899	-0.266468	-2.06524	-0.323875	0.815567	1.06121			Discard	Discard			0.431427	0.629599	0.939681	0.968242	P09234
-2.4504	NaN	NaN	NaN	NaN	-1.51073	NaN	NaN			Discard	Discard			0	0.716524	0.939669	0	Q9NT68
NaN	-2.68923	NaN	-2.30007	NaN	NaN	-1.54955	-1.56443			Discard	Discard			1.39229	0.266026	0.937661	4.8153	P62273
-1.21248	-0.149021	NaN	NaN	-0.530598	3.01378	-1.09544	-0.361435			Discard	Discard			0.260009	0.778917	0.937326	0.652755	Q71DI3
NaN	-0.751766	NaN	-3.61436	-0.860693	-0.771763	-1.95187	-1.40639			Discard	Discard			0.410625	0.643947	0.935385	0.966589	P24752
-0.685745	-0.160658	-0.46096	0.392645	-0.196741	0.905485	0.575668	1.54172			Discard	Discard			1.13782	0.31053	0.935214	2.17252	P49959
2.31772	3.01147	1.1397	1.70808	1.78831	3.64336	3.13178	3.3543			Discard	Discard			0.810043	0.410271	0.935197	1.62698	P62249
-1.694	-3.04571	NaN	-3.60424	-3.44377	-2.36603	-1.24087	-0.338306			Discard	Discard			0.442903	0.625853	0.934076	1.00584	Q9UBV8
-0.126402	-0.192513	NaN	-2.67058	-0.36327	0.626541	-0.573584	0.0491714			Discard	Discard			0.55436	0.538806	0.931214	1.21381	O95486
-0.590288	-0.830627	NaN	-2.0937	NaN	-0.601246	-0.785959	0.664688			Discard	Discard			0.64457	0.487632	0.930699	1.42721	P08579
-3.83468	-4.0385	NaN	-4.52921	-2.86803	-3.39056	-3.60221	-2.95377			Discard	Discard			1.73868	0.29235	0.930487	3.44924	Q9UHA4
2.48256	2.74904	0.995588	0.0317802	2.02996	2.05359	3.14359	2.75282			Discard	Discard			0.638349	0.490723	0.930248	1.33609	P53999
-0.737797	1.76676	1.19834	1.4384	1.88855	2.194	1.58738	1.70557			Discard	Discard			0.79525	0.4113	0.927448	1.6022	Q15907;P62491
-0.130053	1.71023	-1.99967	0.662359	1.74066	0.646091	0.947727	0.612801			Discard	Discard			0.515495	0.565256	0.926102	1.12099	Q9BXS5
NaN	-0.10232	-1.37892	-0.644403	0.936497	1.06249	-0.602051	-0.532396			Discard	Discard			0.708753	0.452106	0.924684	1.49344	Q6WKZ4
-1.3676	-0.64451	NaN	-3.72224	-0.787262	-1.22463	-0.702141	-1.24248			Discard	Discard			0.524942	0.555991	0.922321	1.15959	Q9H3P7
NaN	-5.19578	-6.09321	NaN	NaN	-5.07306	-4.84967	-4.25585			Discard	Discard			0.855673	0.3914	0.918304	1.9993	Q7Z478
0.0345821	1.27006	1.18341	1.55136	1.35117	2.37635	1.79888	2.18552			Discard	Discard			1.1975	0.306534	0.918129	2.27239	Q92466
-0.478758	1.83979	0.978846	2.08127	1.70339	1.25989	2.0951	3.03168			Discard	Discard			0.633663	0.49389	0.917229	1.32802	P84098
-1.83523	-0.287741	NaN	-0.318336	0.141565	0.689079	-2.54937	2.12527			Discard	Discard			0.308669	0.734123	0.915404	0.742302	O15427
-1.91177	1.13719	-0.305931	0.465015	-0.0548325	0.370325	0.88015	1.85008			Discard	Discard			0.550526	0.542845	0.915305	1.18316	P09497
1.29632	2.07487	-0.0322723	-0.508921	2.17837	1.82113	1.06631	1.42525			Discard	Discard			0.691181	0.458396	0.915268	1.42651	P22102
-3.51169	0.189045	-1.13655	-1.86345	-0.926071	-1.49578	-0.129759	-0.139862			Discard	Discard			0.493352	0.58337	0.907796	1.08128	Q15642
0.77737	1.72084	0.443104	1.44498	1.94043	2.37944	1.92033	1.77623			Discard	Discard			1.5171	0.271767	0.907537	2.81881	Q9P258
NaN	-3.50672	NaN	NaN	NaN	-2.90087	-2.29886	NaN			Discard	Discard			0	0.790698	0.906854	0	Q86TU7
0.150316	0.29442	-2.89146	-1.59736	0.407457	0.241552	-0.037117	-1.03121			Discard	Discard			0.502494	0.575801	0.906193	1.09772	Q02790
-1.98416	0.34289	-1.97798	-1.19676	-1.51517	-0.157307	0.474232	0.00366211			Discard	Discard			0.619434	0.501405	0.905355	1.30346	Q8WUW1
0.74966	1.25915	-0.395351	0.407276	0.597288	1.55642	1.59349	1.8909			Discard	Discard			1.04865	0.330236	0.904341	2.024	P18754
-2.26604	-1.70139	-1.4154	-1.27518	-1.72489	-0.548386	-0.987532	0.215155			Discard	Discard			1.00834	0.340422	0.903088	1.95704	O43865
-0.0346661	0.389099	1.21482	1.86232	3.43251	3.27755	-0.186512	0.515581			Discard	Discard			0.384606	0.662143	0.901887	0.880486	Q15293
NaN	-3.16431	-0.690447	NaN	-0.720242	NaN	-1.33476	NaN			Discard	Discard			0.257023	0.782606	0.899876	0.70605	Q9Y4X5
1.06722	2.03404	0.0848999	0.768391	1.59304	1.941	1.93102	2.08751			Discard	Discard			1.12576	0.319458	0.899504	2.1524	A6NL28
-1.38155	-0.0455265	-1.19893	0.234245	0.997334	0.8468	0.0300732	-0.674692			Discard	Discard			0.793615	0.412082	0.897819	1.59945	P62495
-0.291739	-1.11439	-1.94787	-1.37713	-1.25166	0.0480824	-0.0189476	0.081953			Discard	Discard			0.975247	0.356147	0.897639	1.90207	Q05048
NaN	-4.70761	NaN	NaN	-2.97999	-4.29181	-4.69977	-3.26972			Discard	Discard			0	0.727442	0.897292	0	Q9H857
-3.57689	NaN	NaN	NaN	NaN	NaN	-3.52859	-1.83563			Discard	Discard			0	0.749425	0.894781	0	Q96S59
-0.95327	0.634134	-2.01043	-1.83947	-0.733683	-0.704649	0.51791	0.325539			Discard	Discard			0.614634	0.502856	0.893537	1.29516	O43399
-1.18539	-0.649803	-0.249676	0.638254	-0.367903	0.260603	1.01969	1.21086			Discard	Discard			0.846307	0.392748	0.892466	1.68758	P38159
-0.80892	-0.64237	-2.82112	-0.819572	-1.6255	0.152035	-0.60309	0.552477			Discard	Discard			0.597096	0.512658	0.891975	1.26472	Q15404
-2.39792	-2.15314	NaN	NaN	NaN	NaN	-2.32447	-0.446934			Discard	Discard			0.350198	0.692246	0.889829	0.939916	Q567U6
2.98995	3.2608	2.23942	3.17875	2.93192	3.96507	3.8991	4.43182			Discard	Discard			1.19712	0.305551	0.889749	2.27174	P55290
NaN	-4.37862	NaN	NaN	-2.89157	-3.4795	-4.0973	NaN			Discard	Discard			0	0.795309	0.889167	0	Q7L5D6
-2.84444	NaN	NaN	NaN	NaN	NaN	-2.12093	-1.79036			Discard	Discard			0	0.817788	0.888793	0	Q4G0F5
1.72606	1.72323	1.05443	0.716032	1.45258	1.84789	2.62111	2.84853			Discard	Discard			1.12526	0.319177	0.88759	2.15156	P33992
-0.317837	0.800579	-1.48506	-0.0829277	-0.1355	-0.259192	1.80773	1.04601			Discard	Discard			0.616038	0.503566	0.886073	1.29758	O14974
-1.84058	-1.97687	-2.14161	-2.11588	-0.295574	0.639311	-2.80641	-2.0763			Discard	Discard			0.510178	0.569134	0.883992	1.11148	Q12797
-1.67944	-0.434635	-1.15953	-1.92087	1.0307	-0.398397	-2.27388	-0.0179176			Discard	Discard			0.535719	0.553014	0.883744	1.15697	P00492
NaN	-3.95263	NaN	NaN	-3.71553	-2.35909	-4.41951	-1.78575			Discard	Discard			0	0.837149	0.882665	0	Q14344
-3.85544	-2.70206	-4.49038	-4.48394	-3.29414	-3.04053	-2.97164	-2.69795			Discard	Discard			1.04138	0.332979	0.881892	2.01193	O00425
2.12983	2.94734	1.63227	2.51451	2.56336	3.79667	3.04265	3.34698			Discard	Discard			1.22004	0.301627	0.881427	2.31022	Q9H4M9
-5.03831	NaN	NaN	NaN	NaN	NaN	NaN	-4.157			Discard	Discard			0	0.695642	0.88131	0	Q9UNF1
NaN	-3.22789	-3.80192	-1.847	-2.07157	-1.35293	-1.63175	-3.25452			Discard	Discard			0.584944	0.518952	0.881245	1.26978	Q96EK6
-2.12624	NaN	-1.46427	-2.48542	-1.1298	-1.15896	NaN	NaN			Discard	Discard			0.971167	0.358402	0.880932	2.28072	Q99542
3.49043	4.63648	3.62843	4.48262	4.98865	5.02208	5.13572	4.61487			Discard	Discard			1.51507	0.268731	0.880837	2.81526	O00299
2.48635	2.41911	1.06246	1.73558	2.57311	3.33285	2.67863	2.63523			Discard	Discard			1.22851	0.301406	0.879081	2.32447	P27694
NaN	NaN	-2.00755	NaN	-1.13106	NaN	NaN	NaN			Discard	Discard			0	0.957641	0.876492	0	P09619
NaN	-4.1198	NaN	NaN	-2.96103	-3.53932	-3.22976	NaN			Discard	Discard			0	0.735852	0.876435	0	Q9GZT4
1.73579	1.43888	-1.13543	0.83382	1.37192	1.59553	1.6645	1.74427			Discard	Discard			0.644046	0.487653	0.875784	1.34589	O60841
-2.7228	-1.85412	0.68733	-2.76448	0.695635	-0.734304	-2.50147	-0.611971			Discard	Discard			0.362867	0.678538	0.875489	0.83895	Q9Y570
NaN	-0.53952	-2.57671	-2.67182	-1.87312	-1.08888	-0.360605	-0.893904			Discard	Discard			0.584236	0.51776	0.875225	1.26849	O00233
-2.54256	NaN	NaN	NaN	-2.18852	-1.14757	NaN	NaN			Discard	Discard			0	0.900725	0.874509	0	P49006
NaN	NaN	-3.71642	-3.89361	-3.19823	NaN	-2.64232	-2.95103			Discard	Discard			1.55676	0.271875	0.874487	4.01426	P07711
2.14257	2.72519	1.84531	1.80545	2.33108	3.0538	3.22788	3.39719			Discard	Discard			1.483	0.261389	0.872856	2.75929	O43143
-1.77964	-1.00528	-4.20195	-1.70468	-3.05169	-0.98612	-0.797029	-0.365444			Discard	Discard			0.42114	0.636819	0.872817	0.949145	P61011
5.11311	5.61874	4.52499	5.82775	5.77322	4.99391	7.04517	6.76318			Discard	Discard			0.781138	0.417191	0.87272	1.57852	P07858
4.36416	4.62234	2.94231	3.78619	4.78722	4.86106	4.71356	4.84076			Discard	Discard			1.23316	0.300151	0.871898	2.33228	Q01813
0.488152	0.73061	-0.0553017	-0.365047	0.562437	1.37046	0.93519	1.41227			Discard	Discard			1.45834	0.260686	0.870485	2.71645	P42025
0.0729427	1.45885	-0.111706	-0.380228	-0.283651	2.04696	1.21332	1.5415			Discard	Discard			0.641978	0.489538	0.869568	1.34234	P40429
-2.50067	NaN	-1.43681	-1.9109	NaN	NaN	NaN	-1.08622			Discard	Discard			0	0.717331	0.863235	0	Q9NRY6
-2.06867	-0.751717	NaN	-2.67198	-2.05716	-0.863737	-0.4438	-0.506905			Discard	Discard			0.617536	0.502974	0.862891	1.32905	Q9Y3B4
-1.45544	-1.93431	NaN	-1.96485	-2.74563	-1.01691	0.344353	-0.279543			Discard	Discard			0.478333	0.591157	0.860434	1.07275	O43172
2.64464	2.85979	1.01625	2.17238	1.89065	3.06751	3.43651	3.74004			Discard	Discard			0.728653	0.438251	0.860414	1.49008	Q9Y5B9
-0.0688248	2.42162	0.442915	0.387701	1.6312	2.51628	0.895647	1.57229			Discard	Discard			0.633758	0.494327	0.858004	1.32819	Q9H223
1.35757	3.38722	1.15686	1.74253	1.68615	2.4953	3.54776	3.34582			Discard	Discard			0.614178	0.502688	0.857716	1.29437	O43175
1.53853	2.28103	0.7131	1.45801	1.74066	2.58791	2.45303	2.63405			Discard	Discard			1.17887	0.307247	0.856243	2.24115	P35268
3.08037	4.15563	2.63307	3.46267	3.88581	4.0854	4.55355	4.22912			Discard	Discard			1.29251	0.290214	0.855536	2.43248	P49748
-2.76754	NaN	-0.771896	NaN	-1.43277	-0.401552	NaN	NaN			Discard	Discard			0.278127	0.755865	0.852556	0.759066	Q9Y6L7
NaN	-4.52338	NaN	NaN	-3.57986	-3.45021	NaN	-3.98349			Discard	Discard			0	0.831317	0.852198	0	Q15121
-1.418	0.516865	-2.03361	-0.0439358	-0.559912	-0.0632687	0.401045	0.651661			Discard	Discard			0.6249	0.497861	0.85205	1.31291	Q15428
2.50151	2.24875	0.809488	1.30365	2.01902	1.56999	3.12544	3.55424			Discard	Discard			0.672309	0.468997	0.851324	1.39432	P52597
0.529461	2.08792	0.521412	1.0921	1.17942	2.23621	2.09985	2.11267			Discard	Discard			0.986457	0.349689	0.849316	1.92069	Q9NSD9
4.35302	3.71659	2.98801	3.20961	4.19532	4.83253	3.82592	4.80663			Discard	Discard			1.13903	0.311461	0.848292	2.17455	Q15008
-1.03496	-1.92337	NaN	-2.42135	NaN	-1.47855	-0.642488	-0.722979			Discard	Discard			0.805759	0.410728	0.84522	1.74239	Q13610
0.271883	-0.042366	-1.94467	0.279781	-0.504896	0.346087	1.29235	0.811951			Discard	Discard			0.609713	0.505662	0.845216	1.28663	Q8WXF1
1.33086	2.22926	1.36363	2.40627	2.23351	2.8152	2.76358	2.89268			Discard	Discard			1.41271	0.265658	0.843739	2.63763	P62306
NaN	-2.36483	NaN	NaN	-1.22461	-0.611694	-1.35397	-2.89746			Discard	Discard			0	0.74972	0.842896	0	Q96RP9
-2.39255	-0.999344	-1.30347	0.0509167	1.46219	1.2905	-2.22904	-1.80593			Discard	Discard			0.322666	0.717855	0.840544	0.760623	Q8NBS9
-1.44584	-0.405411	-0.508421	-1.02096	-1.18475	-0.10919	0.58128	0.689663			Discard	Discard			0.85345	0.392419	0.83941	1.6995	Q96DG6
-4.83069	-4.06435	NaN	NaN	-4.65359	-4.5837	-2.58512	-2.61059			Discard	Discard			0.390614	0.659848	0.839271	0.926113	Q13057
2.90137	3.58257	2.30055	3.14215	3.56927	3.4216	4.02955	4.26211			Discard	Discard			1.35069	0.276926	0.838973	2.53136	P11413
NaN	NaN	-2.73327	-1.69349	NaN	NaN	-1.88191	-0.867933			Discard	Discard			0.434662	0.627025	0.838456	1.15463	P14209
NaN	0.346407	0.668337	-0.177242	NaN	1.90247	NaN	0.332211			Discard	Discard			0.526839	0.555924	0.838175	1.25838	Q5SXH7
0.2495	-0.447714	-2.96103	-1.68272	0.152668	-0.504253	-0.414104	-0.732389			Discard	Discard			0.527542	0.555759	0.835971	1.14245	O60610
-0.922977	0.822214	-1.99513	-1.25101	-0.99671	-0.910624	0.473806	1.42642			Discard	Discard			0.449003	0.620966	0.83495	1.00065	Q9BXJ9
-3.39019	-2.81257	NaN	NaN	-2.48368	-2.45552	-1.9773	-2.15343			Discard	Discard			1.51297	0.263911	0.833899	3.27334	Q9BVG4
-2.47866	-0.782913	-3.37246	-2.60479	-3.76776	-1.4522	-0.0406342	-0.651037			Discard	Discard			0.367124	0.676945	0.8318	0.847127	O76071
1.93981	1.94933	1.3194	1.2725	2.04124	1.76443	2.87755	3.1168			Discard	Discard			1.16228	0.30706	0.829743	2.21339	Q92599
-3.13919	-4.08146	NaN	NaN	NaN	NaN	-2.61524	-2.95235			Discard	Discard			0.619114	0.501348	0.826533	1.65182	Q86VN1
NaN	-2.80787	NaN	NaN	NaN	NaN	-1.68567	-2.27846			Discard	Discard			0	0.864435	0.825811	0	Q01085
-3.2406	-3.00343	NaN	NaN	-2.55287	-1.72776	-2.35276	-2.55282			Discard	Discard			1.28209	0.290627	0.825459	2.73397	Q9ULC3
-0.237934	1.67904	0.240065	0.555071	0.736319	1.01994	2.07185	1.70978			Discard	Discard			0.804728	0.412033	0.82541	1.61808	P35244
3.09861	3.10403	-1.18516	2.25757	2.36832	2.6753	2.62542	2.90439			Discard	Discard			0.344331	0.698266	0.824594	0.803093	P11940;Q9H361
1.94	3.16292	1.23405	1.36142	2.00744	2.62991	3.02748	3.32768			Discard	Discard			0.775714	0.416702	0.823529	1.56941	Q07020
2.33509	2.54278	0.887329	2.58291	2.70932	2.52603	2.95408	3.45242			Discard	Discard			0.929903	0.363905	0.823436	1.82675	Q00341
0.0204086	0.185383	-1.40675	-1.10021	-0.398331	-0.11726	0.236694	1.26417			Discard	Discard			0.749193	0.429991	0.821609	1.52477	O75340
NaN	NaN	NaN	-2.84746	-3.02945	-1.02745	NaN	NaN			Discard	Discard			0	0.706451	0.819013	0	Q9UBP4
NaN	-4.40308	NaN	NaN	-3.83029	-3.33953	NaN	NaN			Discard	Discard			0	0.69362	0.818171	0	Q9UQ16
-1.23137	-1.37237	-3.38308	-0.588062	NaN	-1.08463	-1.17805	-0.222116			Discard	Discard			0.479134	0.591026	0.815453	1.07426	O43719
-3.26574	-1.75069	NaN	-1.18784	-2.16985	-0.471691	-0.748716	-1.62054			Discard	Discard			0.531542	0.555547	0.81539	1.17179	P56545
NaN	-3.02435	NaN	NaN	-4.42178	-1.57484	-0.892805	-1.94805			Discard	Discard			0	1	0.814988	0	P47813;O14602
1.04267	2.21714	0.566332	1.30878	1.6622	2.75389	2.19668	1.7765			Discard	Discard			0.979874	0.354301	0.813585	1.90976	Q15181
-3.65606	-4.2693	NaN	NaN	NaN	NaN	NaN	-3.15017			Discard	Discard			0	0.786789	0.81251	0	Q8IVF7
NaN	-4.06791	-5.07309	NaN	-4.36239	-3.95825	-2.2373	-4.47524			Discard	Discard			0.412431	0.642285	0.812207	0.970229	Q96RQ3
2.38195	2.58691	1.52935	2.75521	1.90381	3.26469	3.33958	3.98992			Discard	Discard			0.777351	0.418218	0.811144	1.57216	O75643
-4.4441	NaN	-0.714796	NaN	-1.31168	-1.52402	-2.47545	NaN			Discard	Discard			0.208201	0.818598	0.809063	0.552417	P22692
-3.08279	-2.43468	-3.60792	NaN	-3.59485	-3.08272	-1.48146	-0.778833			Discard	Discard			0.423733	0.633634	0.807333	0.969252	Q32P44
-0.169823	1.07282	NaN	-1.49146	-0.868109	0.790865	0.988506	1.52644			Discard	Discard			0.401186	0.649441	0.80558	0.925831	Q9Y3U8
2.34292	2.72767	0.614822	0.922142	2.5393	2.49442	1.80831	2.98158			Discard	Discard			0.676751	0.466536	0.804015	1.40191	Q13885
NaN	-1.85541	NaN	-3.9749	-1.59822	-1.70093	-2.76708	-2.38004			Discard	Discard			0.447589	0.622434	0.803591	1.04068	Q6UVY6
-1.93168	-0.705338	NaN	NaN	-2.03103	0.802462	NaN	-0.318331			Discard	Discard			0.269339	0.767816	0.802877	0.693531	P27824
3.87269	4.26097	3.88964	4.33444	4.70014	4.93993	4.92637	5.00272			Discard	Discard			2.94387	0.157412	0.802856	5.81313	P61978
-2.93939	-0.423349	-4.10016	-3.121	-2.97456	-1.41103	-1.73887	-1.24813			Discard	Discard			0.403934	0.648106	0.802823	0.916978	P36915
2.22973	2.66862	1.8524	2.05201	2.65047	2.69006	3.11798	3.55301			Discard	Discard			1.57875	0.278362	0.802193	2.92732	P25205
-2.98084	-3.24106	NaN	NaN	-2.17007	-1.79625	-2.49195	-2.7794			Discard	Discard			1.15217	0.307802	0.801534	2.45004	O94851
0.953587	1.68522	-0.320444	1.19749	1.39304	1.9942	1.20372	2.12032			Discard	Discard			0.826527	0.4022	0.798856	1.65455	P29966
-0.0507565	1.72395	0.136795	2.9307	0.313431	0.802853	3.35593	3.46112			Discard	Discard			0.308938	0.733966	0.798161	0.733377	Q53RD9
NaN	-5.48537	NaN	NaN	NaN	NaN	-5.06214	-4.313			Discard	Discard			0	0.783239	0.797798	0	Q8N1I0
2.63656	3.19359	1.91484	2.62086	2.52128	3.59939	3.75619	3.67889			Discard	Discard			1.05643	0.328477	0.797475	2.03694	Q08211
NaN	-2.54575	-3.85624	NaN	-1.97975	-2.20285	-3.05923	-2.37854			Discard	Discard			0.68	0.463833	0.7959	1.49623	P22612
NaN	-1.02387	-3.42182	-2.59732	-2.36599	-2.34298	-0.383377	-1.12951			Discard	Discard			0.420463	0.637016	0.792208	0.96298	Q93034
NaN	-3.05261	NaN	NaN	NaN	NaN	-2.76748	-1.75382			Discard	Discard			0	0.80844	0.791964	0	Q5VW36
1.9864	2.0288	0.537685	2.49023	1.52819	2.33303	3.10584	3.24031			Discard	Discard			0.655458	0.478283	0.791063	1.36548	Q12874
2.60047	3.89011	2.0586	2.90261	3.4183	3.7435	3.828	3.62567			Discard	Discard			1.03727	0.332384	0.790923	2.0051	O95394
0.859087	-1.33275	0.0351849	-3.49025	1.63946	-0.79051	NaN	-1.43029			Discard	Discard			0.229251	0.803732	0.788402	0.575535	Q76M96
-2.00231	-2.50494	NaN	-2.25571	NaN	-2.00927	-1.26494	-1.12428			Discard	Discard			1.19299	0.302524	0.788158	2.53792	Q3MHD2
0.674999	1.42475	-1.14333	0.538307	0.846659	1.01682	1.63208	1.13955			Discard	Discard			0.665804	0.472806	0.785096	1.3832	Q13564
3.43257	3.67103	2.09516	3.12759	3.54218	3.94093	3.85517	4.1176			Discard	Discard			1.11209	0.320306	0.782383	2.12959	P55884
1.2506	2.81036	2.22132	3.41997	2.87962	3.42983	3.10885	3.40586			Discard	Discard			0.809392	0.409924	0.780478	1.62589	P62316
-0.273289	1.40504	-0.356586	0.375069	1.02626	1.12511	1.22639	0.89118			Discard	Discard			0.966557	0.356915	0.779677	1.88764	Q99729
3.12711	3.24191	3.17207	3.76271	4.07386	4.51253	3.901	3.93018			Discard	Discard			2.05368	0.247613	0.778443	3.81255	P37837
-1.91069	-3.47181	NaN	-2.68151	NaN	-4.01262	-1.63549	-0.0830002			Discard	Discard			0.250981	0.782938	0.777632	0.633075	Q68E01
NaN	-3.11033	NaN	NaN	NaN	NaN	-1.96591	-2.70144			Discard	Discard			0	0.889812	0.776659	0	P52298
NaN	-4.66465	-4.11791	-2.6458	NaN	-2.87309	-3.01162	-3.22178			Discard	Discard			0.56192	0.538068	0.773958	1.26605	Q8WVM7
NaN	NaN	-4.37265	NaN	NaN	NaN	-3.82705	-3.37094			Discard	Discard			0	0.889397	0.773656	0	P52630
0.0925503	1.16594	-0.687956	-0.379047	0.919981	0.754595	1.12393	0.481663			Discard	Discard			0.916622	0.370218	0.77217	1.80468	Q6IBS0
-2.28938	-2.04762	-4.54655	-4.92113	-3.31463	-3.53506	-2.20696	-1.66307			Discard	Discard			0.388042	0.660644	0.77124	0.887002	P57737
-1.69699	-0.917898	-1.51415	-2.04081	-2.29987	-1.23907	0.955233	-0.504395			Discard	Discard			0.484771	0.585332	0.770439	1.0658	Q9BZK7;O60907
1.04565	2.02342	-0.335106	-0.212162	0.724771	1.27901	2.05579	1.54172			Discard	Discard			0.579102	0.519784	0.769874	1.23334	Q93052
3.73984	4.37801	2.56758	3.76013	4.19765	4.2316	4.57273	4.52046			Discard	Discard			1.01665	0.336977	0.769217	1.97083	P22626
2.00067	1.30555	-0.230244	-0.00389099	0.877779	1.97808	0.95645	2.33624			Discard	Discard			0.554881	0.539627	0.769117	1.19084	Q5T4S7
1.58336	0.607508	-5.82971	-0.115683	NaN	-1.55173	0.539993	0.502609			Discard	Discard			0.140448	0.879274	0.768921	0.374071	O75348
-1.45097	-0.139708	-3.76299	-1.64775	-2.54571	-0.521181	-1.25702	0.394897			Discard	Discard			0.337083	0.702968	0.768101	0.788953	Q68EM7
NaN	-5.28701	NaN	NaN	NaN	NaN	NaN	-4.52029			Discard	Discard			0	0.905852	0.766714	0	P45984;P53779
0.241198	0.247406	0.55134	1.34947	0.864307	0.684307	1.74409	2.15039			Discard	Discard			0.881931	0.379385	0.763419	1.74696	Q9UBQ0
NaN	-2.41072	-2.04389	-1.93042	-1.36567	NaN	NaN	NaN			Discard	Discard			0	1	0.762678	0	O15020
2.52233	2.49606	1.8571	1.85968	2.31232	2.63462	3.25273	3.57987			Discard	Discard			1.16255	0.307976	0.761093	2.21385	P49736
NaN	-1.129	-4.23874	-3.54165	-1.05648	-3.78868	-2.32004	-1.6744			Discard	Discard			0.299623	0.741763	0.759895	0.723803	P22694
1.97099	2.62139	2.0316	1.19946	2.60677	2.67592	2.47049	3.09978			Discard	Discard			1.24611	0.296783	0.757379	2.3541	Q15746
-2.56889	0.283819	-2.90488	0.256433	NaN	-2.05216	0.52038	0.1021			Discard	Discard			0.248378	0.784398	0.756818	0.616668	P46976
-1.38702	-1.40926	-2.47215	-4.01019	NaN	-1.22747	-2.25539	-1.20614			Discard	Discard			0.420122	0.635575	0.756655	0.962327	P31942
-3.66577	NaN	NaN	NaN	-2.61442	NaN	NaN	-3.20466			Discard	Discard			0	0.903708	0.75623	0	P48426;P78356
2.95929	3.92983	2.19187	2.92701	2.99686	3.81013	4.00609	4.21924			Discard	Discard			0.852188	0.392375	0.756082	1.6974	P61247
-3.92286	-4.93326	0.536453	0.0970726	-1.3008	NaN	NaN	NaN			Discard	Discard			0	0.788413	0.754848	0	Q86XX4
0.35351	1.2442	0.82859	1.90636	1.91179	1.46012	2.07244	1.90467			Discard	Discard			1.11047	0.320717	0.754087	2.1269	P07686
3.07941	3.29712	1.79775	2.84569	2.64111	3.19564	3.99044	4.20759			Discard	Discard			0.75498	0.427519	0.753704	1.53452	P46063
1.38479	1.48738	NaN	NaN	2.4501	2.51917	2.25174	1.53347			Discard	Discard			1.03997	0.331821	0.752534	2.21411	Q58FF6
1.34933	1.93966	0.111494	1.29084	0.144388	2.09897	2.6687	2.78595			Discard	Discard			0.471175	0.597419	0.751669	1.04115	P09012
3.27379	2.17408	2.66534	2.92214	2.11199	3.59826	3.99111	4.33684			Discard	Discard			0.667506	0.471979	0.750712	1.38611	Q14112
-0.0155563	0.537733	-1.97236	-1.29882	-0.280777	-0.569536	0.21571	0.882685			Discard	Discard			0.525733	0.556115	0.749272	1.13924	Q9UI12
3.62115	3.71772	3.55103	3.7293	4.96171	4.27906	4.19572	4.17759			Discard	Discard			2.09683	0.261818	0.748719	3.8981	P13611
-4.45536	NaN	NaN	-4.58838	-4.35981	-3.48896	NaN	-3.4723			Discard	Discard			0.839303	0.398146	0.748184	1.96054	Q9NR09
2.87626	3.56557	2.08285	2.62863	3.29472	3.91434	3.26825	3.66419			Discard	Discard			1.13525	0.312443	0.74705	2.16824	P13489
3.95743	4.6983	3.52366	3.9566	4.33741	4.92112	4.81833	5.04374			Discard	Discard			1.3816	0.270137	0.746156	2.58421	P23396
NaN	-4.92085	NaN	-4.97146	-4.20072	NaN	NaN	NaN			Discard	Discard			0	0.786465	0.745433	0	Q8IWE2
1.00249	2.70934	1.18835	2.23088	2.00568	2.54432	2.86309	2.69901			Discard	Discard			0.826227	0.40179	0.74526	1.65405	Q71UM5
1.65991	2.24966	0.00865555	0.586302	1.74756	1.71889	1.8576	2.15991			Discard	Discard			0.699286	0.457783	0.744859	1.44029	Q7L5N1
-1.16309	0.794584	2.04348	0.674585	2.26121	1.7054	0.608086	0.751869			Discard	Discard			0.431123	0.629183	0.744252	0.967678	P14174
-1.85874	-0.44599	NaN	-3.34176	-1.17978	-0.860199	NaN	-1.37623			Discard	Discard			0.365653	0.677948	0.743426	0.875202	P43121
1.86948	3.12829	1.4995	2.49385	2.49334	2.60237	3.61423	3.2541			Discard	Discard			0.831926	0.401173	0.743231	1.66357	P49411
NaN	-3.68237	-3.37312	-1.71302	0.747757	-2.66043	-4.62728	NaN			Discard	Discard			0.166159	0.856584	0.742856	0.440868	P42765
2.04179	2.36739	0.239849	0.964254	1.83042	2.34235	1.84855	2.55635			Discard	Discard			0.68609	0.461954	0.741097	1.41784	P62873
NaN	-2.24685	NaN	NaN	-1.19122	-1.82028	NaN	NaN			Discard	Discard			0	0.853233	0.741096	0	Q12907
-2.03543	-1.35794	-1.0199	-2.64718	0.903946	0.153955	-3.16948	-1.98473			Discard	Discard			0.309676	0.733901	0.741035	0.734849	O75874
NaN	NaN	-0.526825	NaN	0.296825	0.129475	NaN	NaN			Discard	Discard			0	0.74301	0.739975	0	Q9BU40
NaN	NaN	0.355019	0.183695	NaN	NaN	1.00818	NaN			Discard	Discard			0	0.688866	0.738822	0	Q9Y3R5
0.389315	1.06601	0.851341	0.72123	1.97237	1.91108	0.858053	1.24043			Discard	Discard			1.28846	0.290008	0.738509	2.42562	Q8WVM8
-0.699287	0.505058	0.0354347	-0.173204	0.612991	-0.32486	1.35325	0.971571			Discard	Discard			0.843335	0.395609	0.736238	1.68262	O95834
-3.45792	-3.34116	NaN	NaN	NaN	-3.67024	-1.89906	-2.42062			Discard	Discard			0.446014	0.624061	0.736233	1.083	Q676U5
NaN	-3.67008	NaN	-1.64726	NaN	NaN	-2.25438	-1.59235			Discard	Discard			0.251023	0.783433	0.735305	0.690947	Q13950;Q13761
NaN	-1.62092	0.13726	1.09998	2.00937	2.13677	-0.465862	-1.25721			Discard	Discard			0.241416	0.789829	0.733662	0.601774	Q16769
0.310255	0.942451	3.64271	2.58174	4.38848	3.05975	1.53034	1.43123			Discard	Discard			0.296353	0.743974	0.733162	0.708157	P62906
-0.126993	1.73007	-0.192684	-0.102268	-0.432701	1.24066	1.4808	1.95011			Discard	Discard			0.475248	0.595494	0.732686	1.04855	Q9BQA1
0.287872	0.861425	-1.27067	-0.368671	0.265104	1.17254	0.374252	0.623976			Discard	Discard			0.711692	0.450174	0.731478	1.46136	P10155
2.15551	3.16115	2.17936	2.89855	2.76738	3.60234	3.44195	3.50526			Discard	Discard			1.21301	0.301154	0.730592	2.29841	Q92841
-2.40642	-2.49761	NaN	NaN	-2.09501	-2.08453	-1.75456	-0.965736			Discard	Discard			0.846902	0.392918	0.727057	1.8237	Q99816
0.781054	1.72711	2.07384	-0.0619469	1.89058	1.76156	1.79477	1.97174			Discard	Discard			0.731913	0.436395	0.724647	1.49559	P04792
-0.415251	-0.00673103	NaN	NaN	-0.812782	0.796774	1.26201	0.807692			Discard	Discard			0.449084	0.621537	0.724414	1.04366	Q14258
-1.30562	0.473557	0.0868244	-0.107424	0.132809	0.814257	0.862537	0.215155			Discard	Discard			0.83901	0.397601	0.719355	1.6754	Q9H2D6
2.47676	3.95606	0.879717	2.6884	1.58628	3.08677	4.00308	4.20177			Discard	Discard			0.357402	0.684903	0.719239	0.828421	P36578
NaN	NaN	-1.71036	NaN	-0.992001	NaN	NaN	NaN			Discard	Discard			0	0.801316	0.718361	0	Q6PCB0
NaN	-1.85865	NaN	NaN	NaN	NaN	NaN	-1.1407			Discard	Discard			0	0.696403	0.717949	0	Q9UMX0;Q9NRR5
-3.3754	-1.77984	NaN	-1.61797	NaN	-0.119501	-3.21906	-1.29617			Discard	Discard			0.268158	0.769	0.71283	0.670412	P36957
NaN	-2.09499	-1.80684	-1.07994	-0.956633	-3.69727	-0.141687	1.00321			Discard	Discard			0.235253	0.796106	0.712495	0.588517	P35222
-0.64925	-2.66335	-1.47307	-1.95196	NaN	-2.06318	0.119263	NaN			Discard	Discard			0.316473	0.725051	0.712449	0.773244	Q15717
0.863262	1.33169	-1.55037	0.389978	0.190437	0.880016	1.48346	1.32883			Discard	Discard			0.461144	0.60793	0.712046	1.02288	P31040
1.35746	1.39058	2.37932	2.19794	3.2671	3.3811	1.87514	1.6492			Discard	Discard			0.647733	0.484151	0.71181	1.35223	P06753
-0.491522	NaN	NaN	NaN	0.789303	-0.680071	0.303722	0.467527			Discard	Discard			0	0.768734	0.711642	0	Q8WYB5
0.0535851	1.0862	-0.628113	-0.409597	0.243858	0.187113	1.9783	0.531975			Discard	Discard			0.588496	0.517672	0.709792	1.24974	P38117
0.542351	NaN	NaN	NaN	0.0822411	2.38033	NaN	1.2916			Discard	Discard			0	0.867577	0.709039	0	P84243
3.20642	3.63193	3.30291	3.93804	3.25658	4.19478	4.69422	4.76943			Discard	Discard			0.935821	0.360878	0.708931	1.83659	Q9UMS4
-3.60705	-3.37853	-4.39966	-4.58114	NaN	NaN	-2.5866	-3.98179			Discard	Discard			0.503773	0.575103	0.707397	1.15199	Q92979
NaN	-2.12189	NaN	NaN	-1.77624	-1.11441	NaN	-1.35306			Discard	Discard			0	0.899876	0.707318	0	P49257
-0.359859	0.479229	-1.33694	-1.27123	0.340054	0.6325	-0.185305	-0.448559			Discard	Discard			0.692599	0.457361	0.706873	1.42892	P68402
NaN	-2.4863	-3.75131	NaN	NaN	NaN	-2.51254	-2.31526			Discard	Discard			0.413819	0.642111	0.704902	1.10115	P54105
NaN	-2.87795	NaN	-4.31838	NaN	NaN	-2.98232	-2.80607			Discard	Discard			0.362219	0.678975	0.703967	0.970201	O00422
-1.77775	-1.75792	-2.20371	-2.58056	-2.67195	-0.201754	-1.58824	-1.04328			Discard	Discard			0.601029	0.508962	0.703683	1.27156	Q8NEU8
NaN	-2.2518	NaN	-3.5478	NaN	NaN	-2.1011	-2.29392			Discard	Discard			0.40239	0.648513	0.702293	1.07199	Q9P2I0
-2.95793	-1.87123	NaN	NaN	NaN	NaN	-1.73722	-1.69151			Discard	Discard			0.485745	0.583861	0.700213	1.28756	Q96HQ2
-2.61882	NaN	NaN	NaN	0.254921	-2.212	NaN	-3.79907			Discard	Discard			0	0.982272	0.700099	0	O95428
2.12415	2.67614	2.00605	1.87566	2.59912	2.59595	2.94728	3.33496			Discard	Discard			1.51179	0.26033	0.69883	2.80952	Q92973
-1.81895	-0.872675	-1.96392	-1.94701	-1.29025	-0.605604	-1.73376	-0.178564			Discard	Discard			0.799064	0.411562	0.698594	1.60859	Q9Y6W5
2.444	2.76963	1.63675	2.16186	2.51606	2.99566	3.11431	3.17895			Discard	Discard			1.31278	0.289227	0.698188	2.46685	P62244
NaN	-2.91632	NaN	NaN	-2.41744	-2.46576	-1.77332	NaN			Discard	Discard			0	1	0.697482	0	O60220
0.271957	1.43696	0.138884	0.678072	1.63242	1.56446	1.44744	0.666916			Discard	Discard			0.970139	0.358103	0.696341	1.89359	Q14240
-0.301498	-0.133291	-2.0869	-0.851456	-0.306976	0.476221	0.23509	-0.995398			Discard	Discard			0.597615	0.512465	0.69552	1.26562	P63173
-2.33639	-1.70017	NaN	NaN	NaN	NaN	-1.68548	-0.961752			Discard	Discard			0.543488	0.54681	0.694668	1.4418	Q16563
NaN	NaN	-1.90292	NaN	-1.254	-0.883568	NaN	-1.48829			Discard	Discard			0	0.917605	0.694304	0	P35237
1.1504	1.72477	1.25046	-0.294655	1.51532	1.87802	1.86552	1.34901			Discard	Discard			0.749337	0.430549	0.694226	1.52501	Q96AC1
NaN	-3.38536	NaN	-3.26602	-3.64955	-3.27952	-1.65628	-1.95123			Discard	Discard			0.398214	0.652863	0.691544	0.941519	P21912
3.40411	3.19317	2.41015	2.04427	3.52888	3.24281	3.30226	3.74376			Discard	Discard			1.05142	0.329646	0.691503	2.02862	Q96TA1
5.36008	6.02055	5.49048	6.40211	6.23702	6.95514	6.53944	6.30335			Discard	Discard			1.25762	0.291488	0.690433	2.3735	P15121
NaN	-1.77031	-2.65407	NaN	-2.24342	-1.8966	-1.52278	-0.429018			Discard	Discard			0.458356	0.609701	0.689238	1.06212	Q96KG9
2.41901	2.28183	1.14606	1.0496	1.17029	1.97153	3.09414	3.41644			Discard	Discard			0.498282	0.579256	0.688976	1.09015	P33993
NaN	-0.235304	-1.40604	-0.33313	0.39974	-0.644091	0.547037	-0.179779			Discard	Discard			0.727061	0.438492	0.688884	1.52625	P04062
3.39976	4.30479	2.49568	3.52781	4.26602	3.78024	4.49473	3.94225			Discard	Discard			0.857014	0.390998	0.6888	1.70545	Q01518
2.49837	3.8118	2.71914	3.308	3.19293	4.36392	3.6549	3.87539			Discard	Discard			0.908991	0.371126	0.687457	1.79199	P46781
0.178753	1.03466	-0.60725	0.637838	1.09237	0.639969	1.6363	0.624399			Discard	Discard			0.802405	0.412508	0.687259	1.61419	P48147
-1.5592	-0.69853	NaN	-0.972664	-0.08465	0.0522213	-0.250076	-1.27754			Discard	Discard			0.796976	0.412526	0.686786	1.65126	P18031
-2.22925	0.394094	NaN	-0.485929	-3.56249	0.519022	1.8723	0.820799			Discard	Discard			0.169343	0.852908	0.686103	0.441772	Q01432
7.4133	7.78739	6.96208	7.39218	7.71293	8.14188	8.05372	8.37828			Discard	Discard			1.6947	0.294321	0.682965	3.13493	Q00610
-3.14437	-4.08823	-4.45473	NaN	-4.12415	-2.69959	-4.23532	-1.79449			Discard	Discard			0.381572	0.664637	0.682388	0.887688	Q7Z3U7
-2.72943	NaN	NaN	NaN	NaN	-2.74751	-1.78092	-1.61427			Discard	Discard			0	0.776234	0.681866	0	Q8NHZ8
NaN	-2.13132	NaN	NaN	-1.59184	-1.4099	-0.552418	-2.2509			Discard	Discard			0	0.807756	0.680052	0	Q5VWZ2
1.40252	2.49106	1.19193	2.36753	1.87168	2.57209	2.66933	3.05361			Discard	Discard			0.821152	0.403852	0.678415	1.64556	P35221
2.32303	2.66282	3.28469	2.9793	3.34641	2.95229	3.50755	4.15439			Discard	Discard			1.08707	0.321692	0.677701	2.08792	Q13451
NaN	-2.16011	NaN	-1.92401	-2.07548	-1.72997	-1.14218	-0.516256			Discard	Discard			0.58084	0.520572	0.67609	1.30301	Q13428
-2.09571	-1.50727	NaN	-3.20835	-0.0926971	-0.581135	-2.69676	-3.01543			Discard	Discard			0.286716	0.748946	0.673939	0.697203	P35241
NaN	-1.6137	NaN	-5.39482	-1.98035	-2.61852	NaN	-3.89314			Discard	Discard			0.155205	0.868537	0.673592	0.424949	Q6UB35
2.17662	2.27351	1.11285	1.61526	2.34302	2.62516	2.49324	2.40388			Discard	Discard			1.29088	0.288955	0.671764	2.42971	P63241;Q9GZV4;Q6IS14
-3.36327	NaN	NaN	NaN	NaN	-2.19893	NaN	-3.18965			Discard	Discard			0	0.803677	0.668982	0	Q6N022
6.45718	6.92523	7.02675	7.90099	7.38078	7.18428	8.19778	8.2205			Discard	Discard			0.824234	0.402709	0.668299	1.65072	P02545
-0.897356	0.780437	-0.574924	0.217852	0.333443	0.503572	0.815634	0.545855			Discard	Discard			0.853125	0.392113	0.668124	1.69896	Q9NQR4
1.56511	2.25145	1.48607	1.51981	2.29828	2.16533	2.67092	2.35389			Discard	Discard			1.70139	0.294255	0.666493	3.14705	Q16401
-2.61882	-2.22852	-1.78962	-4.35894	-2.13255	-1.25658	-2.8324	-2.10892			Discard	Discard			0.463632	0.605111	0.666361	1.02742	O43264
-1.43233	-1.20698	NaN	-2.35761	-1.11856	-1.37459	-0.80794	-0.703167			Discard	Discard			0.949254	0.360751	0.664576	1.9237	Q16186
-0.13798	1.39205	-1.72434	-2.11982	-0.328947	NaN	0.266041	0.112312			Discard	Discard			0.283239	0.7523	0.663989	0.689996	P27816
NaN	NaN	-3.95142	-3.77648	NaN	-2.16423	-3.96121	-3.47929			Discard	Discard			0.385458	0.661008	0.662372	0.951231	Q9Y5S9
0.406378	0.432552	-2.03716	1.856	-0.590364	1.09298	1.04365	1.74766			Discard	Discard			0.289475	0.748583	0.659041	0.694271	Q01081
1.89257	2.66115	0.128878	1.5066	0.907436	2.38157	2.43893	3.09519			Discard	Discard			0.414242	0.641794	0.658483	0.936284	P18621
-2.76398	-1.6062	NaN	NaN	-1.61222	NaN	-0.905703	-2.06678			Discard	Discard			0.440353	0.624565	0.656854	1.07071	P21266
0.250713	1.12372	-1.80711	-0.369743	NaN	-0.943701	1.00894	1.30125			Discard	Discard			0.287702	0.750024	0.656102	0.699245	P67870
-1.82502	-3.11704	-3.54354	-3.30621	-2.93081	-1.653	-3.47801	-1.10573			Discard	Discard			0.436563	0.626076	0.656063	0.977739	Q2M389
-0.249802	-0.0177364	-1.10702	-1.44486	0.186157	0.437414	0.109013	-0.93137			Discard	Discard			0.699113	0.457293	0.655159	1.44	Q9BTT0
2.68031	2.3406	2.21559	2.41949	2.16559	2.86407	3.38604	3.8596			Discard	Discard			0.8778	0.378242	0.654829	1.74008	P33991
NaN	-1.75893	-5.01572	-4.3481	NaN	-3.43774	-2.16995	-3.55113			Discard	Discard			0.236857	0.794167	0.654639	0.602021	Q9NP81
1.88217	2.14549	1.13569	1.3264	1.95737	1.70838	2.60617	2.8329			Discard	Discard			0.940237	0.357924	0.653764	1.84392	P51149
NaN	-4.1502	NaN	NaN	NaN	-3.66931	-3.47643	-3.34836			Discard	Discard			0	0.828073	0.652169	0	Q15397
4.37764	4.21657	2.97252	3.5841	4.06433	4.21717	4.39201	5.08572			Discard	Discard			0.830816	0.40065	0.652102	1.66172	P35606
-0.736803	0.382147	-2.23336	-1.6843	-0.611376	0.705503	-0.296673	-1.46725			Discard	Discard			0.391371	0.659226	0.650631	0.893303	Q9Y2L1
2.24769	3.71591	2.25809	3.27224	2.8863	3.84642	3.60203	3.7596			Discard	Discard			0.74309	0.428579	0.650109	1.51447	P62280
NaN	-4.65336	-5.01555	-5.40066	-5.00303	-4.59603	NaN	-3.5211			Discard	Discard			0.590086	0.517637	0.649806	1.32105	Q96KP1
0.496431	1.55045	1.21499	0.42572	2.35403	0.130972	1.81861	1.979			Discard	Discard			0.531468	0.554924	0.648757	1.14943	P10253
2.26239	2.23636	0.743156	0.552601	1.40448	2.19847	2.33156	2.45392			Discard	Discard			0.585785	0.518927	0.648482	1.24501	P53680
7.61357	8.04558	5.60147	7.21463	8.49936	7.76912	6.94576	7.85393			Discard	Discard			0.472297	0.596807	0.648232	1.04319	P35555
NaN	-2.35886	NaN	NaN	-0.23748	-1.86492	NaN	-3.03343			Discard	Discard			0	0.968816	0.646917	0	P02511
NaN	NaN	NaN	-2.9916	-0.527948	-4.44997	-2.05623	NaN			Discard	Discard			0	0.778767	0.646886	0	Q8NCN5
-0.815737	-1.32867	-3.95542	-1.41539	-3.11645	-1.05404	-0.440321	-0.319376			Discard	Discard			0.279952	0.753585	0.646255	0.674921	Q14498
NaN	-1.07945	-1.07698	-1.10522	NaN	NaN	0.0407829	-0.924692			Discard	Discard			0.767062	0.421017	0.645263	1.7924	P15104
1.77326	0.270302	4.23498	1.67345	3.83229	3.05269	1.37097	2.2704			Discard	Discard			0.271645	0.765361	0.643593	0.657919	P12109
-2.39792	-2.8715	NaN	-2.03687	-2.18623	-2.2016	-1.18345	-1.60488			Discard	Discard			0.884594	0.378394	0.641391	1.80782	Q15024
2.18605	2.475	1.77458	1.10553	2.22757	2.63841	2.3536	2.87407			Discard	Discard			0.992396	0.348018	0.638118	1.93055	P17858
NaN	-3.84281	NaN	-3.82853	-3.60778	NaN	-2.78771	NaN			Discard	Discard			0.584887	0.518435	0.637919	1.55552	P0CG30;P0CG29
NaN	-3.22413	NaN	-3.66567	-1.79496	-4.18362	NaN	-2.44779			Discard	Discard			0.263596	0.773512	0.636112	0.680487	O60313
NaN	-4.86035	NaN	NaN	-4.06762	-4.15831	-4.87639	-3.80028			Discard	Discard			0	0.844927	0.634698	0	Q13443
NaN	NaN	-4.79812	-4.41889	-4.05607	-2.46746	-4.93305	-4.44518			Discard	Discard			0.320927	0.720014	0.633064	0.782581	Q15437
2.98266	3.46587	3.11823	3.63264	4.54045	3.75429	3.45061	3.98496			Discard	Discard			1.21389	0.301171	0.632727	2.2999	Q04446
-4.50317	-2.5487	-5.03292	-4.79878	-2.13409	NaN	-5.04354	NaN			Discard	Discard			0.197168	0.830799	0.632078	0.512842	Q13177;O75914
2.25726	3.70362	2.62148	3.52286	2.64931	3.34741	4.2718	4.36374			Discard	Discard			0.547802	0.544123	0.631762	1.17835	P14866
NaN	-4.23629	-4.08619	-4.46694	-3.924	NaN	NaN	-3.3417			Discard	Discard			1.02822	0.335178	0.630287	2.42548	Q9H9T3
1.00704	1.08227	0.182396	0.928827	0.299137	1.47561	2.05548	1.88669			Discard	Discard			0.679336	0.463651	0.629095	1.40632	Q9BWJ5
0.164404	-3.74766	-3.37975	-5.52795	NaN	NaN	NaN	-2.49536			Discard	Discard			0	0.732184	0.627379	0	Q9H2J4
4.8777	4.95831	4.99644	5.22324	5.51522	5.67338	5.40075	5.97484			Discard	Discard			2.30692	0.218829	0.627124	4.32926	Q15019
1.27312	1.99375	0.43321	0.113333	0.233738	1.31445	2.14687	2.62525			Discard	Discard			0.410514	0.643417	0.626724	0.929315	Q9Y383
1.40508	2.97293	2.21061	2.85738	2.79753	2.99418	2.81538	3.34234			Discard	Discard			0.817465	0.406321	0.62586	1.6394	P48444
1.37904	1.26002	0.0683155	-0.0650616	1.38391	1.49911	1.11828	1.13663			Discard	Discard			0.785272	0.416256	0.623906	1.58546	P20340;Q9NRW1
-4.03336	-0.494795	NaN	NaN	-2.68724	-2.0875	-0.103148	-1.68409			Discard	Discard			0.173111	0.848788	0.623586	0.4572	O95777
1.8444	3.11986	1.24895	3.23488	1.75555	3.30693	3.3031	3.57163			Discard	Discard			0.434252	0.627097	0.622282	0.97347	P46782
NaN	-0.742371	-1.78918	-1.81519	-0.872152	-1.65161	-0.414404	-0.369125			Discard	Discard			0.630962	0.495293	0.62209	1.35337	Q6YN16
2.065	3.05121	1.79208	2.63675	2.84246	2.84302	3.19501	3.14811			Discard	Discard			1.08166	0.322485	0.620888	2.07891	O43390
0.684469	0.331812	-1.40952	0.184948	-0.830826	0.351715	1.09682	1.6547			Discard	Discard			0.380788	0.664464	0.620175	0.873228	Q15427
-1.25645	-1.85353	NaN	-0.625971	-1.08804	0.00687981	-1.35316	-0.074564			Discard	Discard			0.55768	0.540705	0.618097	1.2199	Q9BY76
-0.793125	-0.519426	-0.937321	-0.993666	-1.10201	-0.485895	0.149368	0.664274			Discard	Discard			0.76528	0.421988	0.61732	1.55186	Q63ZY3
-0.00573349	1.34927	-0.371208	-0.305807	-0.14431	0.93096	1.0208	1.32292			Discard	Discard			0.559125	0.53863	0.615962	1.19831	Q13155
NaN	-4.33362	-0.890753	-2.10018	-1.93378	-1.71762	NaN	NaN			Discard	Discard			0.174538	0.846979	0.615818	0.472126	P15291
NaN	-1.70289	NaN	-2.68342	NaN	-4.3304	-0.625511	0.22258			Discard	Discard			0.119057	0.906972	0.615377	0.334203	Q9NX08
2.85245	3.98089	2.16997	3.31856	2.48109	3.86587	4.05548	4.37167			Discard	Discard			0.494803	0.582343	0.613063	1.08389	P62269
-1.4672	-2.90034	-3.20548	-4.54352	-3.35517	-2.41444	-1.81835	-2.0784			Discard	Discard			0.372156	0.672376	0.612545	0.856764	Q9Y4E8
5.07051	4.11754	7.08658	6.04518	5.89356	6.41981	5.67933	6.76607			Discard	Discard			0.390228	0.660093	0.609736	0.891141	P09871
NaN	-3.44425	NaN	NaN	-3.74122	-1.74774	-2.15653	-3.69741			Discard	Discard			0	0.750899	0.608529	0	Q96PY5
-2.2595	-0.741922	-2.79829	-2.24627	-2.26731	-0.96627	-1.78559	-0.601919			Discard	Discard			0.470824	0.597343	0.606224	1.04051	P19174
-2.68887	NaN	0.176422	-1.31927	-1.27459	-0.0678234	NaN	NaN			Discard	Discard			0.195719	0.831086	0.606035	0.522898	O00634
NaN	NaN	-4.96221	-4.33489	NaN	NaN	-4.21985	-3.86588			Discard	Discard			0.629604	0.49565	0.605681	1.68178	Q13330
-2.90665	-2.54323	NaN	NaN	NaN	-1.95882	-2.07108	-2.32862			Discard	Discard			1.27094	0.288203	0.605433	3.09301	Q9H1Y0
-3.46259	0.398279	NaN	-1.44144	-0.672094	-0.444	-1.73522	-0.736464			Discard	Discard			0.245052	0.785556	0.604975	0.609565	O75351
1.53539	2.49024	1.24287	1.54937	2.19351	2.55859	2.23945	2.22874			Discard	Discard			1.10181	0.320382	0.600602	2.11247	P61201
-1.91116	-1.31064	-2.14522	-1.69416	NaN	NaN	-1.44191	-0.891497			Discard	Discard			0.885708	0.377803	0.598595	1.9009	P19022;P55283
1.56922	1.73263	1.50455	2.4431	2.51852	2.29778	2.67164	2.15427			Discard	Discard			1.30191	0.287642	0.59818	2.4484	Q99584
0.709587	1.9371	-1.39754	1.46116	0.291721	0.780367	1.83303	2.19448			Discard	Discard			0.289605	0.749071	0.597322	0.694535	P48059
-0.277988	-0.118845	NaN	-0.00792503	NaN	NaN	1.14841	-0.224257			Discard	Discard			0.474517	0.595562	0.596997	1.14483	P62857
NaN	NaN	NaN	0.502905	1.41338	1.28757	1.08407	0.612459			Discard	Discard			0	0.887743	0.596463	0	P53367
1.93446	3.31998	2.82205	3.35054	3.92716	3.41435	3.23102	3.23879			Discard	Discard			0.803773	0.413013	0.596073	1.61648	Q9Y696
2.00591	2.47639	0.918056	1.62769	1.77177	2.4365	2.31351	2.88247			Discard	Discard			0.724192	0.441191	0.594051	1.48253	P32969
NaN	-4.10356	-4.93403	-4.28984	-4.26375	-3.76143	-3.87426	-3.49698			Discard	Discard			1.04721	0.331423	0.593371	2.10047	Q9H9A5
NaN	-5.27831	NaN	NaN	-4.82031	-4.55999	NaN	NaN			Discard	Discard			0	0.810499	0.588164	0	Q5T160
-2.18522	-0.0127106	-1.20362	-2.21767	-2.01204	-1.33796	-0.527674	0.611088			Discard	Discard			0.325499	0.713884	0.588158	0.766211	P35269
3.18276	3.7858	2.43678	2.95398	2.39323	3.69871	4.20835	4.40858			Discard	Discard			0.505361	0.572816	0.587388	1.10286	P15880
-4.17547	-3.56034	NaN	NaN	NaN	-3.45329	-2.67805	-3.71573			Discard	Discard			0.529851	0.555745	0.585544	1.26493	Q9UL45
-3.48012	-4.24493	-4.54673	-4.49421	-2.83233	-3.49485	-4.41751	-3.67982			Discard	Discard			0.695147	0.455759	0.585368	1.43326	Q8TF65
-0.259172	0.784159	-1.25395	-2.32225	0.947491	0.542185	-1.36828	-0.832479			Discard	Discard			0.281172	0.753588	0.585033	0.677409	Q96P70
NaN	-3.37445	NaN	NaN	-3.59527	NaN	-2.98018	-1.79417			Discard	Discard			0	0.929667	0.584574	0	P27216
NaN	NaN	NaN	-4.86063	NaN	-4.38482	-4.43097	-4.01471			Discard	Discard			0	0.712513	0.583801	0	Q9NXG2
NaN	-3.16818	NaN	NaN	NaN	-1.12212	-3.34076	-3.29225			Discard	Discard			0	0.709601	0.583143	0	Q9NZN3
-1.37453	0.472591	-0.989798	-0.336021	-0.601652	0.0190105	-0.132732	0.804922			Discard	Discard			0.537714	0.550309	0.579327	1.16051	P37108
-1.87342	-2.40149	NaN	NaN	-2.98378	0.871178	NaN	-2.57169			Discard	Discard			0.130091	0.893201	0.576024	0.362288	P25445
4.07143	4.63301	3.32881	3.93414	4.28407	4.51872	4.7333	4.73523			Discard	Discard			1.03214	0.334233	0.575987	1.99657	P14868
NaN	-2.37321	NaN	-2.9219	-2.07178	NaN	NaN	NaN			Discard	Discard			0	0.748544	0.57578	0	Q96SI9
3.13843	3.52359	2.81392	2.94153	3.73502	3.89497	3.34946	3.73178			Discard	Discard			1.59984	0.283799	0.57344	2.96474	Q15436
NaN	-2.72108	NaN	-0.485403	-1.0957	0.482344	NaN	-2.47673			Discard	Discard			0.150985	0.86769	0.573213	0.414532	Q8N6G6
2.7162	3.06563	0.267368	1.64622	1.35354	1.82894	3.29049	3.51159			Discard	Discard			0.289227	0.748347	0.572285	0.693771	P55735
NaN	-3.5314	-4.57405	NaN	-4.22173	NaN	-3.24926	-2.97204			Discard	Discard			0.368973	0.675147	0.571717	0.915163	Q9H2P9
-1.88632	-0.182442	-1.66108	-1.89766	NaN	-0.632505	-1.12321	-0.752741			Discard	Discard			0.511936	0.567013	0.57072	1.13548	Q9UI10
-0.460752	1.49342	0.620811	0.505735	0.61644	1.119	1.18245	1.5159			Discard	Discard			0.611636	0.504659	0.568645	1.28996	P42285
0.38282	0.852051	1.22971	0.917006	-1.05899	1.29573	2.61098	2.80507			Discard	Discard			0.256327	0.781753	0.567803	0.626258	P02649
-0.278427	-0.970144	2.24301	2.0616	3.0315	3.06891	-0.926504	0.150799			Discard	Discard			0.168432	0.853931	0.567167	0.435356	O43852
NaN	-3.97194	NaN	NaN	-3.71794	-3.09174	NaN	NaN			Discard	Discard			0	0.810155	0.567102	0	Q5T1M5
4.39791	4.51762	3.65238	4.13045	4.35226	4.93419	4.47836	5.20159			Discard	Discard			1.0685	0.323371	0.567007	2.05702	P53621
3.21326	6.44978	3.77234	5.81382	4.04495	6.24433	5.6013	5.61529			Discard	Discard			0.25302	0.783523	0.564172	0.619366	P68431;Q16695;Q6NXT2
3.2077	3.16047	1.67563	2.79226	2.1006	3.38324	3.58069	4.02726			Discard	Discard			0.466595	0.602756	0.563931	1.03282	P60228
NaN	-3.32528	NaN	NaN	NaN	NaN	NaN	-2.76295			Discard	Discard			0	0.828432	0.562332	0	Q15363
4.6118	5.42611	5.11979	5.3097	5.25691	5.35202	6.12279	5.98349			Discard	Discard			1.02461	0.334325	0.561955	1.98406	P40261
2.60592	3.87395	1.82949	2.71603	2.9938	3.26976	3.60679	3.40029			Discard	Discard			0.602355	0.508546	0.561314	1.27386	P34897
0.320847	1.33447	-0.147175	0.612808	0.210155	0.332321	1.9726	1.84567			Discard	Discard			0.442119	0.625166	0.559949	0.987988	Q96AE4
0.223209	0.134069	-0.740353	-0.780903	0.0682564	0.0383415	0.265747	0.702675			Discard	Discard			0.910022	0.371846	0.559749	1.7937	Q9H0D6
2.67155	3.59001	2.41676	2.69806	3.10479	2.92484	3.90668	3.66254			Discard	Discard			0.800069	0.412071	0.555617	1.61027	P61204
-0.664768	0.327902	-1.21834	0.867445	1.11599	1.07891	-0.139866	-0.525217			Discard	Discard			0.383135	0.663787	0.554396	0.877691	P00367;P49448
4.03757	4.30825	2.87222	2.94384	3.84978	4.21294	4.12124	4.1937			Discard	Discard			0.711858	0.450577	0.553946	1.46164	Q9BUF5
NaN	NaN	NaN	-0.334486	NaN	0.151712	-0.270002	0.775393			Discard	Discard			0	0.902854	0.55352	0	P48509
-2.15194	-1.78815	-3.72	-3.11347	-3.8481	-2.26066	-0.995817	-1.46078			Discard	Discard			0.302474	0.739024	0.552048	0.720453	Q96JB5
1.23484	1.12543	1.11827	1.38195	1.41978	1.30183	2.09808	2.24065			Discard	Discard			1.18454	0.306517	0.549963	2.25065	P13861
-2.83082	-0.710566	NaN	NaN	-2.26296	-1.85859	-0.613796	-0.148239			Discard	Discard			0.215161	0.813148	0.549796	0.553645	Q8IUD2
1.26517	2.47149	0.841614	1.53737	0.826385	2.23349	2.50283	2.74528			Discard	Discard			0.445496	0.624675	0.548085	0.994203	P62277
-1.17938	-1.2662	-3.30152	-1.03584	-3.10843	-0.329893	-0.714773	-0.446613			Discard	Discard			0.264206	0.773534	0.545807	0.642595	Q9NZ32
-3.3353	-0.453657	NaN	-3.66127	NaN	-2.01305	-1.86294	NaN			Discard	Discard			0.150822	0.867333	0.545413	0.414131	Q9Y2T3
2.6484	2.5632	1.9976	1.994	3.02481	2.69913	2.85468	2.80496			Discard	Discard			1.54973	0.271141	0.545094	2.87609	Q12905
-0.22068	-1.19879	-1.44242	-2.51052	NaN	-3.22004	0.356756	0.465254			Discard	Discard			0.181897	0.844022	0.543759	0.47049	P51003
3.62188	3.89071	3.32269	3.65246	3.49409	4.09332	4.41554	4.65148			Discard	Discard			1.00957	0.342637	0.541674	1.95907	Q96QK1
NaN	-3.71426	NaN	-4.69197	-3.66656	-4.41597	-4.64909	-1.91805			Discard	Discard			0.215761	0.813788	0.540702	0.554995	Q9BSJ2
1.00488	1.1471	-0.03162	-0.3976	0.89451	1.01547	1.03423	0.937929			Discard	Discard			0.682292	0.461951	0.539844	1.41136	Q58FF8
1.59237	1.33453	0.921497	2.58267	1.9709	2.75601	1.42937	2.43002			Discard	Discard			0.549894	0.542888	0.538804	1.18204	P12270
-2.68701	-0.381783	NaN	-1.57276	NaN	NaN	-0.323685	-1.69702			Discard	Discard			0.201563	0.827105	0.536831	0.536754	Q00688
-3.11474	-3.08295	-0.825184	-1.73244	-1.66602	-1.64087	NaN	NaN			Discard	Discard			0.254442	0.782499	0.535387	0.640633	Q15198
-1.72881	-1.48726	NaN	-1.26362	-2.63353	-0.222876	-1.29009	0.305548			Discard	Discard			0.281678	0.753459	0.532992	0.686754	Q6DD88
NaN	-3.97892	-3.60494	-2.78077	-4.96413	-2.76203	-2.39857	-1.56335			Discard	Discard			0.234468	0.7963	0.532855	0.586823	Q9C0E2
2.31889	3.23427	2.65178	3.02247	3.16848	2.11163	4.16545	3.91177			Discard	Discard			0.480623	0.590361	0.532481	1.05829	P16278
-1.86127	1.52413	0.228889	1.02708	0.249792	0.526627	1.04468	1.22706			Discard	Discard			0.283738	0.752644	0.532331	0.682632	Q9H1E3
NaN	NaN	NaN	-2.63901	NaN	-2.10936	NaN	NaN			Discard	Discard			0	0.699208	0.52965	0	Q9UKN8
NaN	-1.36379	NaN	NaN	-1.9748	NaN	-0.594511	0.0642796			Discard	Discard			0	0.686636	0.528783	0	Q9Y5X1
3.24912	3.6189	3.07442	3.67394	3.91087	3.66533	3.88846	4.26402			Discard	Discard			1.49057	0.266652	0.528075	2.77247	Q07955
-1.96323	-1.23359	1.21669	1.03292	0.229841	-0.173716	0.595642	0.506302			Discard	Discard			0.264058	0.77316	0.52632	0.64229	Q14767
3.10734	4.06166	2.0188	3.07791	2.44286	3.53966	4.00352	4.37848			Discard	Discard			0.387938	0.659483	0.524703	0.886805	P78527
3.41465	3.87922	2.9499	3.12029	3.91814	4.11595	3.67592	3.75059			Discard	Discard			1.22704	0.300447	0.524132	2.32199	P41091;Q2VIR3
6.48042	6.04622	8.41642	7.30957	7.245	7.72478	7.27666	8.09634			Discard	Discard			0.412923	0.642704	0.522541	0.93382	P00736
-0.776512	-2.73499	NaN	-2.29148	-1.59018	-0.853367	-1.83965	-1.36651			Discard	Discard			0.408919	0.64343	0.521903	0.940773	Q8NE71
NaN	NaN	NaN	-5.0245	NaN	-4.8191	NaN	-4.1891			Discard	Discard			0	0.684422	0.520397	0	Q9Y6M7
NaN	-4.51087	NaN	-5.40626	-4.47647	-3.97506	NaN	-4.86594			Discard	Discard			0.45476	0.613003	0.519405	1.10198	Q5JTZ9
-1.61008	-2.37746	0.565039	-0.102268	1.43185	-1.03499	-1.48275	NaN			Discard	Discard			0.182335	0.844357	0.519231	0.471485	P16035
0.955263	3.02185	1.02123	2.43459	1.02045	2.29284	3.03949	3.15349			Discard	Discard			0.306006	0.737146	0.518335	0.727523	P62263
NaN	-0.92557	NaN	-1.76386	-1.4787	-0.607008	-0.736965	-0.49754			Discard	Discard			0.541044	0.548068	0.514662	1.2252	O43598
-3.96243	-2.82835	NaN	NaN	NaN	-2.55916	-2.92124	-3.16278			Discard	Discard			0.441253	0.625265	0.514328	1.07267	Q05519
0.99209	2.18993	1.26264	1.91814	1.75704	2.00275	2.58526	2.07308			Discard	Discard			0.772427	0.418381	0.513833	1.56388	Q9NQW7
3.39924	4.30502	3.48974	4.39475	4.02357	4.19329	4.55361	4.87315			Discard	Discard			0.785488	0.416664	0.513718	1.58582	P07814
-0.363688	-1.90173	NaN	-3.10296	NaN	NaN	-1.12283	-1.43004			Discard	Discard			0.185356	0.842328	0.513025	0.498169	P36952
-0.762106	-2.13766	-2.15651	0.3127	-1.96495	-0.727222	-0.00088501	-0.00721931			Discard	Discard			0.280766	0.753417	0.510822	0.676581	O75934
5.01608	5.1444	4.01203	4.54139	5.52873	5.13817	4.98464	5.09992			Discard	Discard			0.913433	0.371861	0.50939	1.79937	P60842
-3.44115	-2.93226	NaN	-2.53863	-2.10915	-1.59342	-2.50723	-3.63582			Discard	Discard			0.394447	0.655078	0.509276	0.912767	P61966
NaN	-3.14851	NaN	-2.42761	-1.93052	NaN	NaN	-2.62797			Discard	Discard			0.37976	0.664634	0.508815	1.01452	Q9H2G2
-0.871456	0.551413	NaN	-2.47681	-1.23458	0.124989	-0.484566	-0.101988			Discard	Discard			0.252597	0.782807	0.508249	0.625652	P23258;Q9NRH3
-2.50373	-1.51653	-2.60176	-2.48223	-2.69218	-0.910624	-2.03127	-1.43758			Discard	Discard			0.50567	0.573107	0.50815	1.10341	Q96HE7
-1.71463	NaN	1.56404	1.23033	1.33153	1.65972	NaN	-0.400618			Discard	Discard			0.154027	0.867699	0.503627	0.412074	P06744
-1.05536	NaN	-0.837152	-0.9219	NaN	0.0928059	-1.4372	0.0397778			Discard	Discard			0.425135	0.633146	0.503267	0.99577	P63000;P60763
3.11538	4.43137	3.57223	4.5026	3.63609	4.51231	4.49415	4.9914			Discard	Discard			0.528109	0.555634	0.503094	1.14346	P62701
NaN	-2.12286	-2.19714	-2.45221	-1.44874	NaN	NaN	-2.06552			Discard	Discard			0.813011	0.408033	0.500274	1.89881	P30480;P30460;P30462;P30479
-0.418144	0.661692	-0.404177	0.563337	0.215946	0.556185	0.513369	1.11667			Discard	Discard			0.690258	0.458057	0.499865	1.42494	Q9UJW0
-1.25686	0.322077	NaN	0.277859	-0.600546	0.803734	0.448431	0.470083			Discard	Discard			0.380068	0.664452	0.499401	0.884748	Q96QR8
-0.737646	0.131897	-0.841516	0.0410023	-0.527187	0.234533	0.472361	0.411631			Discard	Discard			0.707537	0.452671	0.4994	1.45431	P49458
-1.5727	-1.68842	NaN	NaN	NaN	NaN	-1.39643	-0.868435			Discard	Discard			0.684795	0.461765	0.498125	1.84311	Q9Y316
-1.42274	-2.45731	-2.0146	-0.674091	-0.297365	NaN	-1.99563	NaN			Discard	Discard			0.252731	0.783166	0.495688	0.636899	O00754
0.0462589	0.468723	-0.237118	-0.412716	-0.13608	-0.592493	1.01748	1.55038			Discard	Discard			0.408897	0.642861	0.493534	0.926288	Q13557
NaN	-0.0209064	NaN	NaN	0.181997	1.59936	0.0715446	0.0301914			Discard	Discard			0	0.869156	0.49168	0	Q969Q0;P83881
-0.616488	-0.554619	-2.38768	-1.59681	-0.868752	-0.714336	-1.05231	-0.554899			Discard	Discard			0.499319	0.577425	0.491326	1.09201	Q9UHY1
NaN	NaN	-2.92714	-2.88832	-2.09286	NaN	-2.02698	-3.13146			Discard	Discard			0.436327	0.625803	0.490629	1.06197	P53611
-1.32061	-0.588808	NaN	-2.03512	NaN	-1.55961	-0.372534	-0.544529			Discard	Discard			0.366366	0.677767	0.489286	0.876665	Q13242
NaN	-2.41096	NaN	-2.82764	NaN	NaN	-2.27811	-1.98863			Discard	Discard			0.708848	0.452499	0.485936	1.91551	Q15424;Q14151
-2.88195	-4.57479	NaN	NaN	NaN	-3.02363	NaN	-3.46203			Discard	Discard			0.197569	0.830752	0.485539	0.555318	Q13641
-3.73369	-1.61311	-3.54391	-2.1412	-4.02656	-3.83939	-1.10469	-0.122509			Discard	Discard			0.169045	0.852915	0.484692	0.436752	Q9H0A8
-0.22669	-0.815742	-1.04718	NaN	-1.00068	-0.155766	-0.0563774	0.357674			Discard	Discard			0.560291	0.538547	0.482751	1.22469	O75821
NaN	-0.79044	-2.26106	NaN	NaN	NaN	NaN	-1.0443			Discard	Discard			0	0.973756	0.481447	0	P00751
0.0181808	0.933281	-0.164097	0.821703	0.89991	1.09546	1.06242	0.476496			Discard	Discard			0.759439	0.425284	0.481304	1.54203	P30044
2.03015	2.63253	0.241037	2.46598	1.4417	2.41211	2.34969	3.0913			Discard	Discard			0.315511	0.725492	0.481276	0.746457	P56192
4.06303	3.97522	4.05152	4.24912	4.24761	4.73089	4.32122	4.96187			Discard	Discard			1.43777	0.26434	0.480677	2.68086	Q9UHD8
-0.268061	0.433765	-0.477646	0.114052	0.433046	0.762768	0.0154362	0.508419			Discard	Discard			0.962056	0.35392	0.47939	1.88017	Q9BZZ5
0.720533	0.438278	-1.20286	0.812584	-0.818712	1.19568	1.38956	0.910257			Discard	Discard			0.287291	0.749522	0.477062	0.689848	Q12996
NaN	-5.44233	NaN	NaN	NaN	NaN	NaN	-4.9654			Discard	Discard			0	0.820953	0.476929	0	Q29RF7
-3.65971	-2.07936	-3.1076	-1.59216	-3.49347	-0.790598	-0.887949	-3.3592			Discard	Discard			0.215449	0.813462	0.476902	0.539589	Q96S44
5.73004	5.6357	3.3436	4.46378	4.53947	4.48367	5.36024	6.69682			Discard	Discard			0.255501	0.781856	0.47677	0.624538	P08758
7.09722	7.56153	6.38662	6.9169	7.15396	6.94132	7.92265	7.85115			Discard	Discard			0.662481	0.474248	0.476702	1.37752	P68104;Q5VTE0
2.65702	4.18196	2.23947	3.48818	3.57539	3.55177	3.6437	3.70201			Discard	Discard			0.502048	0.575944	0.476562	1.09691	P48735
-0.428679	-0.672098	NaN	NaN	-0.681379	-0.103548	-0.554842	1.04309			Discard	Discard			0.330424	0.710454	0.476217	0.802415	P54709
-1.53914	-1.32415	NaN	NaN	-2.25586	-0.322487	NaN	-0.288103			Discard	Discard			0.213404	0.815201	0.476163	0.564642	P30455;P30443
-0.372894	1.61282	-2.88268	0.135088	-1.46572	-0.775499	1.38794	1.24618			Discard	Discard			0.154282	0.867344	0.475138	0.40288	Q8NC51
1.56532	1.47853	1.02192	1.95606	1.74479	2.58691	1.35851	2.22947			Discard	Discard			0.69569	0.455654	0.474459	1.43418	P62304
4.60186	4.63096	3.57812	3.75352	4.26184	4.48725	4.86981	4.84226			Discard	Discard			0.74282	0.427573	0.474176	1.51402	P52907
-1.92536	-0.423149	NaN	-1.39903	-1.8633	-1.63996	-0.0549068	0.455069			Discard	Discard			0.246266	0.784954	0.473407	0.61216	Q9BTW9
1.12085	0.960392	-0.00896454	1.251	1.16357	1.18866	1.57982	1.27611			Discard	Discard			0.77112	0.419161	0.471221	1.56168	Q8N163
4.64765	4.26562	3.84485	4.10146	4.35115	4.61598	4.55054	5.22163			Discard	Discard			0.952906	0.357954	0.469931	1.86497	P53618
3.1597	3.14731	2.37019	2.59536	2.85527	3.48052	3.21586	3.59945			Discard	Discard			0.923923	0.367246	0.469637	1.81681	O00232
4.61971	4.35193	4.43997	4.75275	4.94475	5.19436	4.66065	5.23344			Discard	Discard			1.57465	0.275762	0.46721	2.92007	Q16181
0.446751	0.269932	0.642073	0.358389	0.666862	0.968084	0.660395	1.29021			Discard	Discard			1.48132	0.261155	0.467102	2.75636	Q9P2R3
NaN	NaN	-3.4461	-1.88272	-1.80082	-1.8454	-2.94941	NaN			Discard	Discard			0.234839	0.796203	0.465868	0.61455	Q86UD1
-2.90347	-0.971252	NaN	-4.36568	NaN	-3.42275	-1.71079	-1.70934			Discard	Discard			0.153075	0.866286	0.465843	0.409797	P63098
0.0587959	0.840458	-0.180481	2.35107	-1.0385	1.51914	2.16519	2.27806			Discard	Discard			0.188984	0.837653	0.463513	0.481577	Q13247
1.89242	2.07755	0.868643	1.83774	1.70424	1.68622	2.43841	2.69582			Discard	Discard			0.580168	0.520576	0.462082	1.2352	Q13620
3.47841	3.51398	2.19672	3.24503	3.09523	3.5282	3.67222	3.98173			Discard	Discard			0.605158	0.507218	0.460808	1.27873	P26640
NaN	-5.04046	-5.60942	-5.49363	-5.00174	-4.83988	NaN	NaN			Discard	Discard			0.849011	0.391754	0.460362	1.98349	Q8N3R9
4.59874	4.91771	3.89626	4.21576	4.49713	4.77464	5.13696	5.06079			Discard	Discard			0.870888	0.38188	0.460264	1.72857	P17655
-1.14989	-0.785093	-0.544537	-0.434525	-1.07061	0.181719	-0.198244	0.0129051			Discard	Discard			0.696716	0.455439	0.459953	1.43592	Q9NXR7
3.2153	4.34183	2.98148	4.18582	3.52847	4.07115	4.49995	4.46065			Discard	Discard			0.515901	0.565204	0.458947	1.12171	Q92499
NaN	-3.21139	NaN	NaN	NaN	NaN	-2.90365	-2.60222			Discard	Discard			0	0.89189	0.458453	0	P51608
NaN	-3.41195	NaN	NaN	NaN	NaN	NaN	-2.95448			Discard	Discard			0	0.809125	0.457468	0	Q5VSL9;Q9ULQ0
4.35399	4.9691	4.17751	4.87108	4.82789	5.04884	5.18391	5.14072			Discard	Discard			1.14763	0.309901	0.457422	2.18891	P08865
3.7142	3.75382	2.61849	3.0253	3.65211	3.63692	3.74611	3.90392			Discard	Discard			0.802624	0.41292	0.456816	1.61455	P05387
3.77871	3.9824	3.41643	3.29789	4.16537	4.32288	3.79403	4.01961			Discard	Discard			1.24325	0.295709	0.456616	2.34927	P27348
NaN	-2.86617	NaN	NaN	NaN	-2.12431	-2.695	NaN			Discard	Discard			0	0.790044	0.456519	0	Q86V48
-2.92183	-3.42953	-5.13742	-3.29625	-1.67266	-3.33606	NaN	-4.71062			Discard	Discard			0.189111	0.837887	0.456479	0.486818	Q9NTX5
NaN	0.100023	-3.4284	-0.79549	-3.00494	-0.73601	-0.460737	0.528168			Discard	Discard			0.136513	0.885047	0.456243	0.364667	Q13363
1.3976	1.70631	-1.78371	0.692656	-0.0121937	1.49178	1.4361	0.916166			Discard	Discard			0.209176	0.818315	0.45475	0.525983	O95352
1.61504	3.16348	2.13967	3.07897	2.55449	3.01492	3.40455	2.84005			Discard	Discard			0.500549	0.576056	0.454212	1.09422	P61604
4.71523	5.15776	4.43519	5.2712	4.94964	5.2985	5.62165	5.52169			Discard	Discard			0.943179	0.35944	0.453022	1.84881	P63244
-4.18311	-2.91217	3.66562	-2.12387	-0.13274	-1.7386	NaN	NaN			Discard	Discard			0.0591179	0.967946	0.452714	0.170716	Q16787
-1.35069	-0.0330124	NaN	-0.0507641	-0.787477	1.68362	-0.909756	-0.0889759			Discard	Discard			0.22603	0.80322	0.452506	0.56854	P09758
2.49275	3.68649	2.01043	3.1628	2.12812	3.29896	3.6548	4.0783			Discard	Discard			0.347969	0.694787	0.45193	0.810164	P18124
3.60149	3.71534	2.82582	3.39936	3.42618	4.23921	3.77036	3.9116			Discard	Discard			0.876423	0.378547	0.451333	1.73779	O94973
0.931128	0.620737	2.05095	0.74299	3.29105	0.297602	0.373432	2.18783			Discard	Discard			0.22671	0.802868	0.451026	0.563801	P07093
-0.496099	-0.873848	-3.25081	-3.03459	-2.66848	-1.85909	-0.863264	-0.470182			Discard	Discard			0.204322	0.824296	0.448586	0.515395	Q96M27
NaN	-2.73678	NaN	NaN	NaN	-2.47333	NaN	-2.10322			Discard	Discard			0	0.888983	0.448502	0	P52657
NaN	-4.7213	NaN	NaN	-4.32623	-3.49697	-4.80544	-4.46329			Discard	Discard			0	0.86561	0.448315	0	Q00535
-2.29601	NaN	-3.88942	-3.85423	-1.47394	-2.97048	NaN	-4.25138			Discard	Discard			0.177301	0.846752	0.447954	0.466987	P80303
-1.87309	0.659054	NaN	0.587509	-0.754826	0.601332	0.0972557	1.00784			Discard	Discard			0.212552	0.815311	0.446742	0.539045	P09661
1.56697	2.15552	0.0888672	0.974709	0.560154	1.77788	2.13162	2.10317			Discard	Discard			0.330571	0.710877	0.446691	0.776192	P50914
-0.837952	1.33288	0.316788	0.238754	0.531982	0.320204	1.14719	0.835842			Discard	Discard			0.411906	0.643002	0.446187	0.931918	Q9BY32
NaN	-4.44375	NaN	NaN	-4.70795	-4.48877	NaN	-2.79776			Discard	Discard			0	0.726888	0.445593	0	Q9H900
1.68298	1.90139	2.04214	1.65003	2.37817	2.20382	2.0083	2.46826			Discard	Discard			1.75032	0.290931	0.4455	3.23628	P30041
2.65959	3.45083	3.17913	3.5802	3.37781	3.85447	3.79565	3.61385			Discard	Discard			0.987972	0.349237	0.443003	1.92321	Q9NR45
3.4567	4.06842	2.92846	3.53375	3.82736	4.09062	3.69235	4.14473			Discard	Discard			0.866297	0.384144	0.441931	1.72092	P13987
NaN	-3.85506	NaN	NaN	NaN	NaN	NaN	-3.41439			Discard	Discard			0	0.821306	0.440666	0	Q16853;O75106
-2.62549	-2.7802	NaN	NaN	NaN	NaN	-3.00185	-1.52388			Discard	Discard			0.211987	0.8154	0.439977	0.592143	Q9BVK6
NaN	-2.63172	NaN	-4.486	NaN	-5.06835	-1.60922	-2.68771			Discard	Discard			0.103323	0.920534	0.437101	0.293499	Q12888
-2.75103	-1.19078	-2.57314	NaN	-2.16341	-0.481478	-3.51032	-0.799128			Discard	Discard			0.182191	0.843938	0.433064	0.471159	Q15477
2.62336	2.94226	3.18868	2.94502	3.74689	3.65709	2.60197	3.42378			Discard	Discard			0.7437	0.428987	0.432606	1.5155	P05388;Q8NHW5
NaN	-3.54113	NaN	NaN	NaN	NaN	-3.10927	NaN			Discard	Discard			0	0.693368	0.431858	0	Q9UQ35
2.39837	2.34793	1.14957	0.743532	2.17942	1.77788	2.17557	2.23173			Discard	Discard			0.446294	0.624434	0.431301	0.99567	O95373
-3.59959	NaN	-1.70815	-1.63683	NaN	-1.88369	NaN	NaN			Discard	Discard			0	0.790371	0.431161	0	Q86UV5
5.17616	5.29261	4.26018	4.72828	5.47869	5.3327	5.25694	5.11314			Discard	Discard			0.87962	0.377857	0.431064	1.74311	Q16555
1.74059	1.82289	0.154108	-0.750481	0.868307	1.26587	1.45167	1.10003			Discard	Discard			0.277961	0.755776	0.429691	0.670858	P17812
3.59119	3.36619	2.74655	2.81297	3.18494	3.61005	3.61538	3.8238			Discard	Discard			0.876808	0.378874	0.429317	1.73843	P43034
0.929991	1.28333	0.390608	0.974051	1.14243	1.3163	1.25357	1.57897			Discard	Discard			1.07403	0.32591	0.428325	2.06622	Q15366
3.85389	3.18056	4.65705	2.7504	3.29869	4.53111	3.95587	4.36088			Discard	Discard			0.371338	0.672624	0.42616	0.8552	P23142
3.66821	3.56506	2.43685	3.36079	2.74024	4.08147	3.71464	4.19692			Discard	Discard			0.438145	0.625127	0.425591	0.980661	Q99613;B5ME19
-1.21183	0.511967	-3.55634	-1.93151	-1.8434	-1.91961	-0.266449	-0.457918			Discard	Discard			0.173432	0.848777	0.425083	0.446703	P49589
NaN	-0.568485	-0.724045	-0.335939	1.01648	0.441191	-0.939255	-0.995659			Discard	Discard			0.288975	0.748258	0.423511	0.701877	P13693
-2.01576	-2.30835	-3.13157	-1.11883	-1.78237	-1.2865	-1.50301	-2.30935			Discard	Discard			0.394815	0.655231	0.423321	0.899809	Q13148
NaN	-3.74634	NaN	-2.31282	-3.94275	NaN	-1.8871	-1.98961			Discard	Discard			0.151866	0.867607	0.423094	0.416711	Q53GS9
NaN	NaN	-5.3635	NaN	-4.86812	-5.01444	NaN	NaN			Discard	Discard			0	0.695135	0.42222	0	Q9UNW1
NaN	-2.31049	-3.56387	-2.62663	-3.79374	NaN	-1.4761	-1.9777			Discard	Discard			0.201796	0.827861	0.417816	0.523398	Q9P287
NaN	-3.13158	NaN	NaN	-2.73132	-2.41626	-2.64321	-3.06475			Discard	Discard			0	0.698696	0.417691	0	Q9UKS6
2.34552	3.18196	2.52252	2.54776	2.88406	3.28129	2.84376	3.25397			Discard	Discard			0.983647	0.350777	0.416329	1.91602	O95782
-0.204777	1.16122	0.00979614	0.381052	0.61557	1.20637	0.340071	0.849133			Discard	Discard			0.549887	0.542267	0.415963	1.18203	O43681
NaN	-4.5759	NaN	-4.95252	-4.22299	-4.37169	-4.51717	-4.28146			Discard	Discard			1.29849	0.287969	0.415881	2.77072	Q9Y2V7
NaN	-3.09206	NaN	NaN	-2.64141	-1.99776	-3.40144	NaN			Discard	Discard			0	0.730503	0.411858	0	Q9H3U1
-2.8921	-0.495655	-1.98352	-0.841438	-2.94193	-1.58367	0.224726	-0.26556			Discard	Discard			0.178615	0.846518	0.411572	0.458393	P61964
3.41304	3.65173	2.99051	2.81822	3.10262	3.54415	3.72708	4.14147			Discard	Discard			0.690863	0.458016	0.410456	1.42597	P51665
0.324097	1.08754	NaN	-1.12021	-1.07755	1.67375	-0.129242	1.56164			Discard	Discard			0.162946	0.861	0.410009	0.426983	P02786
0.930939	2.23424	2.29596	2.41827	4.00945	3.26521	1.22906	1.00901			Discard	Discard			0.195954	0.831554	0.408329	0.497014	Q96KP4
-1.98359	-1.812	2.56145	-2.05684	0.227867	1.10716	-2.51977	-0.493053			Discard	Discard			0.108948	0.915633	0.403296	0.294733	Q8IWU5
4.35448	4.62874	3.36457	4.39006	3.70569	4.70579	4.6348	5.29833			Discard	Discard			0.410748	0.644466	0.401689	0.929753	Q14152
NaN	-2.18386	-3.67734	-2.21845	-2.74712	NaN	-1.92873	-2.2008			Discard	Discard			0.296913	0.745007	0.401002	0.731973	Q6L8Q7
-3.31952	-2.68406	NaN	-3.25633	NaN	-2.5368	-2.85818	-2.6666			Discard	Discard			0.832006	0.401629	0.399441	1.7942	P36873
-0.3587	-0.151764	NaN	-2.39399	-3.99038	0.285187	0.195755	1.23097			Discard	Discard			0.0961976	0.927606	0.398533	0.265376	P17844
-2.48072	-0.0519505	-2.71547	0.0526676	-2.94236	-0.621353	-0.222549	0.182875			Discard	Discard			0.147635	0.871795	0.398022	0.387425	Q00577
NaN	-2.63338	NaN	-1.4346	-2.23357	-1.93571	-1.03666	-1.33965			Discard	Discard			0.292728	0.745916	0.397591	0.72308	Q9Y2W1
-1.26311	0.109577	NaN	NaN	NaN	-1.02617	0.273382	0.20701			Discard	Discard			0.197852	0.83088	0.394842	0.527963	P61513
0.941977	1.85419	0.631481	1.06869	1.40903	1.05207	1.5988	2.01547			Discard	Discard			0.561061	0.538401	0.394757	1.20171	P28482
0.989227	1.74547	0.014986	1.3484	1.87477	0.867252	1.4457	1.48695			Discard	Discard			0.41006	0.642676	0.394147	0.928465	Q07666
2.22661	2.29875	1.92533	1.43481	3.38314	3.37039	1.20643	1.5003			Discard	Discard			0.260961	0.777621	0.393688	0.63588	Q7Z406
NaN	NaN	NaN	-4.60226	-3.80536	-3.79322	-4.81281	-4.42293			Discard	Discard			0	0.757752	0.393675	0	Q96D46
-2.71721	-2.04338	NaN	-1.96061	-3.80984	-2.27844	-1.21398	-0.085638			Discard	Discard			0.155725	0.868411	0.393425	0.410156	Q13555
NaN	-3.27583	-3.66328	-3.3523	-1.59632	-4.39058	-2.02549	-4.13645			Discard	Discard			0.177951	0.84628	0.393261	0.461506	O60256
NaN	-1.34453	-2.84449	NaN	-0.544796	-0.646172	-1.84918	-3.77174			Discard	Discard			0.117158	0.907616	0.39154	0.322028	P21964
4.38915	4.95145	3.87327	4.19568	4.27514	4.65912	4.95084	5.08973			Discard	Discard			0.648235	0.484057	0.391322	1.35309	Q16531
0.591835	1.46872	-0.395334	0.15617	-1.35469	1.38524	1.43544	1.9188			Discard	Discard			0.1814	0.841272	0.390849	0.464646	P61254;Q9UNX3
2.50979	4.36239	3.72717	4.61128	3.95339	3.93603	4.51371	4.36533			Discard	Discard			0.338735	0.702092	0.389458	0.792183	Q14192
4.24589	5.42372	4.85291	5.65076	4.99969	5.44187	5.4251	5.86174			Discard	Discard			0.49216	0.583123	0.38878	1.07913	Q06830
8.75124	9.74993	8.997	9.13439	9.80819	9.48464	9.436	9.45838			Discard	Discard			0.847822	0.391291	0.388663	1.69011	P63261
1.39017	2.34767	2.24594	1.68098	1.97953	2.4051	2.4946	2.33395			Discard	Discard			0.745585	0.429883	0.387103	1.51868	P22570
2.88789	2.29463	2.34834	1.75755	1.94977	3.18753	2.393	3.30202			Discard	Discard			0.432763	0.62891	0.385977	0.970715	O75116
3.57961	3.75404	2.48826	3.36406	2.96576	4.09502	3.4839	4.18401			Discard	Discard			0.428954	0.630251	0.385681	0.963661	Q9Y262
2.67211	2.7511	1.62773	2.24746	2.20724	2.44624	2.75138	3.43545			Discard	Discard			0.471242	0.597853	0.385479	1.04127	O00487
3.81548	4.82809	4.32467	4.84138	5.12126	4.69654	5.02289	4.51062			Discard	Discard			0.655466	0.47891	0.385425	1.3655	P62937
-0.234636	-0.726196	-3.10705	-3.34702	-1.93763	NaN	-1.02283	-1.44458			Discard	Discard			0.14975	0.868927	0.38538	0.396123	P18858
1.71826	2.82988	2.04533	2.30569	1.41054	3.07176	2.75422	3.20284			Discard	Discard			0.349906	0.692018	0.385048	0.813922	P35659
4.23452	5.51071	5.74294	5.46798	6.124	5.79569	5.34662	5.22723			Discard	Discard			0.429757	0.630368	0.384351	0.965148	P67936
4.27887	3.99029	5.98193	4.46724	5.18858	5.16906	4.75584	5.13849			Discard	Discard			0.363076	0.6792	0.383413	0.839352	P24821
-3.2847	-4.02097	NaN	-5.26101	NaN	-3.27046	-4.22011	-3.92934			Discard	Discard			0.234104	0.796665	0.382256	0.59593	Q96SU4
0.0773125	1.10294	0.0537529	-0.0416679	0.645388	1.09066	0.306587	0.676287			Discard	Discard			0.569523	0.529578	0.381647	1.21657	O00505
5.26287	5.40353	4.8445	5.09912	5.04335	5.91855	5.28823	5.88512			Discard	Discard			0.752367	0.429828	0.38131	1.53012	P17987
4.02193	4.06371	2.78362	3.28279	3.5977	4.62057	3.72091	3.73444			Discard	Discard			0.43698	0.62632	0.380395	0.97851	Q99873
0.789749	1.43393	-1.10537	0.524412	0.740538	-0.0346756	0.561903	1.89502			Discard	Discard			0.226566	0.802594	0.380017	0.563492	Q9NQC3
-3.69857	-3.72039	NaN	NaN	-3.62688	NaN	-3.52873	-2.84017			Discard	Discard			0.491293	0.582473	0.377553	1.18121	P49585;Q9Y5K3
-1.30971	0.970457	-0.663202	0.308836	0.484737	0.413134	-0.459082	0.377768			Discard	Discard			0.28402	0.752499	0.377544	0.683206	P51114
5.42775	5.0634	4.71827	5.31726	6.23295	5.59858	5.10693	5.09529			Discard	Discard			0.566037	0.533389	0.376767	1.21045	Q02809
NaN	-1.43544	NaN	NaN	-2.0889	-0.330343	-1.27579	-0.54451			Discard	Discard			0	0.691861	0.375555	0	Q9Y2T2
-4.09137	-1.78394	NaN	NaN	-1.93628	NaN	NaN	-3.19036			Discard	Discard			0.0956106	0.927276	0.374331	0.285073	Q99805
0.0594025	1.61316	-0.67728	0.997082	1.14675	0.130396	1.18521	1.02106			Discard	Discard			0.273321	0.762128	0.372761	0.661361	O43747
-0.698057	1.17612	0.651449	1.41059	1.10411	1.26046	0.967054	0.695011			Discard	Discard			0.324044	0.715451	0.371633	0.763342	P61081
-0.778942	-0.0328751	-0.423273	0.714769	0.227976	0.263735	-0.779705	1.25163			Discard	Discard			0.296315	0.743416	0.370989	0.708082	P31689
2.40541	1.95993	4.23694	3.90702	6.13048	4.16882	1.67658	2.01602			Discard	Discard			0.117222	0.908077	0.37065	0.314977	P07195
-0.939299	1.82129	0.495115	1.05317	0.878325	1.04224	0.728218	1.25953			Discard	Discard			0.25436	0.781939	0.369511	0.62216	Q13283
0.881756	-0.132002	3.15382	2.25377	2.93817	3.14702	-0.251059	1.79413			Discard	Discard			0.129777	0.893445	0.367727	0.345246	P27797
2.28702	3.07344	0.930233	1.44069	2.20157	2.30919	2.20318	2.48356			Discard	Discard			0.326874	0.714425	0.366529	0.768921	P47755
2.40374	3.22025	1.56059	2.34751	2.143	2.95088	2.88428	3.01642			Discard	Discard			0.407949	0.644303	0.365625	0.924512	Q9P2J5
1.17612	1.6632	0.425817	1.05267	0.877232	1.42087	1.97401	1.50681			Discard	Discard			0.490052	0.581362	0.365279	1.07533	Q13185
3.60847	4.10626	3.20566	3.6942	3.51184	4.08097	4.05278	4.43006			Discard	Discard			0.664073	0.473321	0.365263	1.38024	P41252
3.97131	5.06277	4.39207	4.17273	4.8889	4.63987	4.68333	4.84455			Discard	Discard			0.728078	0.438716	0.364442	1.48911	Q14974
NaN	-1.94803	NaN	-1.55593	-2.23867	-1.13316	-1.26523	-0.915672			Discard	Discard			0.329146	0.711866	0.363801	0.799751	O43148
1.03683	2.98102	2.19823	2.20998	2.12149	2.42714	2.7958	2.53638			Discard	Discard			0.372197	0.672984	0.363692	0.856843	P49419
3.56846	4.45444	3.24713	3.76767	3.7578	3.83642	4.55867	4.33418			Discard	Discard			0.521045	0.560049	0.362345	1.13089	Q14103
NaN	-0.774357	-2.38721	-1.65585	NaN	-1.78415	-0.102135	-1.84619			Discard	Discard			0.187412	0.839332	0.361651	0.490434	P24666
NaN	-2.39835	NaN	-2.59858	-3.59008	-3.19602	-0.983397	-0.778229			Discard	Discard			0.120057	0.905876	0.361532	0.32926	Q02218
-3.14517	-3.47389	-3.81741	NaN	-3.11674	-3.11923	NaN	NaN			Discard	Discard			0.610052	0.506012	0.360838	1.44019	Q9UQ53
NaN	NaN	NaN	-1.94132	NaN	-2.11785	NaN	-1.04655			Discard	Discard			0	1	0.359126	0	O75400
1.16267	1.71912	0.722494	1.12514	0.877094	1.88169	1.4616	1.94206			Discard	Discard			0.515081	0.56532	0.358252	1.12025	Q5VYK3
0.189482	0.359695	-3.46656	-2.06859	-1.85064	-1.46044	-0.273563	0.0305767			Discard	Discard			0.130791	0.89224	0.357976	0.347669	Q14839
1.71683	-0.438362	-3.16954	-1.93899	-2.48059	-0.836044	-1.06999	1.988			Discard	Discard			0.092667	0.926931	0.35786	0.254165	Q9Y263
NaN	-4.18496	NaN	NaN	NaN	NaN	-4.04291	-3.61824			Discard	Discard			0	0.74128	0.354382	0	Q9BVL2
3.97975	4.2549	4.28541	3.72127	4.62378	4.90086	3.99969	4.12708			Discard	Discard			0.684324	0.461346	0.352523	1.41483	P35556
2.63196	2.34001	1.7871	2.22723	2.31186	2.66366	2.39972	3.01773			Discard	Discard			0.727314	0.438969	0.351668	1.48782	P61224;A6NIZ1
NaN	-3.25905	-0.650421	-1.01888	0.689598	0.674286	-3.49427	-3.03461			Discard	Discard			0.0831903	0.94246	0.351535	0.232079	Q9NYQ6
1.99447	2.6578	1.27736	2.11156	2.12547	2.36765	2.49772	2.45091			Discard	Discard			0.551062	0.542725	0.350139	1.1841	P55263
NaN	-2.60366	NaN	NaN	NaN	-2.95465	-2.52044	-1.28678			Discard	Discard			0	0.941122	0.34971	0	P20339
-0.549412	1.92766	-1.3362	1.32837	-0.519922	-0.590847	1.94003	1.93173			Discard	Discard			0.123479	0.903829	0.347644	0.330129	P54577
-1.27045	-1.94275	-2.21546	-2.26241	NaN	-2.23303	-1.57071	-0.92713			Discard	Discard			0.353441	0.688487	0.345814	0.832309	Q9Y333
-2.31606	-3.24939	-3.97956	-3.50002	-2.38045	NaN	-3.996	-2.37406			Discard	Discard			0.223263	0.808323	0.344423	0.562515	O60784
3.11476	3.50849	2.58292	3.19285	3.43887	3.44881	3.67813	3.20979			Discard	Discard			0.795992	0.411362	0.344148	1.60344	P52788
NaN	-0.858973	NaN	-1.04469	-1.12545	-0.107754	-0.941067	-0.257305			Discard	Discard			0.380555	0.664259	0.343934	0.905656	Q92572
-0.966335	-0.545094	NaN	-3.32141	NaN	NaN	-2.63916	0.104052			Discard	Discard			0.0782985	0.945293	0.343393	0.226977	P27701
0.264235	0.867476	-2.55322	0.0813599	-0.17115	0.0123081	0.0259075	0.163246			Discard	Discard			0.174902	0.84759	0.342616	0.450024	Q9NZL9
2.60884	3.62168	2.61819	3.569	3.23191	3.65872	3.56611	3.32976			Discard	Discard			0.525217	0.556106	0.342196	1.13832	P07910
NaN	NaN	-4.61229	NaN	NaN	-4.27145	NaN	NaN			Discard	Discard			0	0.845676	0.340836	0	Q13438
3.76397	4.72759	4.26104	4.39229	5.0331	4.36284	4.84826	4.26327			Discard	Discard			0.586959	0.518179	0.340646	1.24706	P23528
1.05489	1.38112	-0.0876293	0.558947	0.848057	0.82692	1.12992	1.46193			Discard	Discard			0.428947	0.629696	0.339876	0.963647	P61289
-0.142656	-1.12575	-2.95696	-1.95623	-2.31343	-1.30663	-0.823936	-0.383692			Discard	Discard			0.181467	0.841695	0.338479	0.464798	P13807
NaN	-4.10236	NaN	NaN	-4.02112	-4.2186	-3.43551	-3.38031			Discard	Discard			0	0.69036	0.338474	0	Q9Y371
0.840601	1.83987	1.83987	1.89565	0.830349	1.84561	2.86722	2.21893			Discard	Discard			0.281438	0.753348	0.336531	0.677952	P45973
-2.50835	-1.52988	-0.891226	-2.47408	-0.55027	-1.20793	-3.04786	-1.25437			Discard	Discard			0.19997	0.828271	0.335775	0.505855	Q14738
-5.01561	NaN	-5.62994	-5.39433	-5.15822	NaN	-4.6201	-5.25755			Discard	Discard			0.555744	0.539387	0.334672	1.25398	P31327
NaN	-2.20767	NaN	-1.19379	NaN	-1.45725	-2.13465	-0.50629			Discard	Discard			0.172242	0.848833	0.334664	0.466567	P51531
NaN	-2.12066	-2.29005	-4.28025	-1.7564	-2.71576	NaN	-3.21556			Discard	Discard			0.153316	0.866347	0.334409	0.410374	P49354
2.75537	2.39313	1.75746	1.85317	2.48154	2.8514	2.42264	2.33789			Discard	Discard			0.605752	0.507305	0.333587	1.27976	O00154
-3.5554	-2.31693	NaN	0.112495	-0.414124	-0.224112	-2.52017	-3.19419			Discard	Discard			0.0952301	0.927284	0.331794	0.262922	P32456
1.82985	2.56504	-0.589489	1.2674	-0.105949	2.22376	2.24909	2.03141			Discard	Discard			0.142463	0.877279	0.331378	0.375312	P62750
NaN	-1.5563	NaN	-1.81793	NaN	-2.35603	-0.674942	-1.03835			Discard	Discard			0.18452	0.842908	0.330676	0.496166	Q16831
3.82717	4.37622	4.22306	4.51574	5.01377	3.18322	5.07455	4.99045			Discard	Discard			0.282958	0.752617	0.32995	0.681045	P07339
3.38997	4.32559	4.2531	3.54445	4.07357	4.56742	4.2047	3.98422			Discard	Discard			0.565954	0.532832	0.329202	1.21031	P12004
-2.52936	-0.759811	-2.23962	-1.44063	-1.84964	-0.978094	NaN	NaN			Discard	Discard			0.191523	0.834162	0.328487	0.4999	P09622
NaN	-4.23929	NaN	NaN	NaN	-4.30194	-3.38532	-4.04605			Discard	Discard			0	0.849816	0.328189	0	Q13190
3.11777	3.17091	2.74405	2.79516	2.63461	2.73283	3.7568	4.01297			Discard	Discard			0.389569	0.660256	0.327329	0.889893	Q14566
-1.12038	-2.97096	-0.687895	-2.04503	-2.20837	0.605825	-3.10034	-0.814177			Discard	Discard			0.128116	0.895693	0.326803	0.341273	P14314
NaN	-1.55429	-3.28214	-2.88976	-2.64577	-2.26837	-1.83805	NaN			Discard	Discard			0.221089	0.809382	0.324669	0.566948	Q96GK7;Q6P2I3
9.0782	9.70098	9.19	9.74078	10.0821	9.71617	9.75434	9.4543			Discard	Discard			0.742918	0.428191	0.324231	1.51418	P08670
5.4444	6.23002	6.42303	6.94934	7.14721	6.54695	6.48514	6.16013			Discard	Discard			0.376337	0.668813	0.323163	0.864749	P00558
NaN	-2.46362	NaN	NaN	-3.28308	-2.91948	-1.02141	-1.34549			Discard	Discard			0	0.718141	0.321256	0	Q9NRW7
3.07759	2.95733	1.67723	2.80784	2.39629	3.04871	2.94959	3.40487			Discard	Discard			0.359693	0.682785	0.31987	0.832839	O00303
4.21253	3.96305	4.19364	3.61826	4.64413	4.27024	3.78721	4.56202			Discard	Discard			0.640951	0.490485	0.319032	1.34057	O95967
-1.55872	0.27277	0.521946	0.290413	0.0191822	-0.308022	0.628	0.461264			Discard	Discard			0.245247	0.78598	0.318503	0.603089	Q15370
2.55613	3.54887	2.658	3.31022	3.39538	2.57134	3.91874	3.46136			Discard	Discard			0.372652	0.673409	0.318402	0.857713	Q9ULV4
-0.54994	-0.118603	NaN	-2.33992	NaN	-2.10972	-0.509348	0.562973			Discard	Discard			0.111384	0.914084	0.317455	0.307545	Q9H4G4
5.12429	5.01218	4.43714	4.69989	5.12328	5.19735	4.9914	5.23002			Discard	Discard			0.991744	0.347279	0.317139	1.92947	P53396
NaN	0.725756	1.19405	1.34916	1.09614	1.27047	1.33671	1.92267			Discard	Discard			0.547261	0.544401	0.316843	1.20076	P61769
NaN	NaN	NaN	-3.06745	NaN	NaN	-2.73137	-2.7716			Discard	Discard			0	1	0.315964	0	O43815
NaN	-3.03055	-1.58531	NaN	-1.1637	-1.13121	-3.44422	-2.23122			Discard	Discard			0.123643	0.903904	0.31534	0.338168	Q9BRK5
-2.92402	NaN	NaN	-2.39753	-2.34578	NaN	NaN	NaN			Discard	Discard			0	0.875532	0.314996	0	P63165
-2.01211	-0.882113	NaN	NaN	-2.09157	-0.309164	-0.423334	-1.70836			Discard	Discard			0.154761	0.868351	0.314005	0.413828	Q9NYL9
2.21588	2.74791	2.23812	1.55476	1.32321	2.33929	2.88771	3.46184			Discard	Discard			0.247295	0.783417	0.313843	0.607389	Q07866
0.306683	1.32267	0.576555	0.904531	1.37657	0.135439	1.45098	1.39932			Discard	Discard			0.34751	0.695301	0.312967	0.809272	Q7L1Q6
-0.0565662	0.114811	-0.475815	-0.332493	-0.836561	-0.607918	1.06451	0.878843			Discard	Discard			0.249405	0.784133	0.312234	0.611811	P63208
NaN	-0.717037	NaN	-2.49488	-1.31468	-0.706905	-2.77287	-0.38125			Discard	Discard			0.11796	0.908128	0.312034	0.324033	Q9NPD3
NaN	-3.27945	NaN	NaN	NaN	NaN	NaN	-2.96753			Discard	Discard			0	0.688121	0.311926	0	Q9Y4B6
1.97165	2.02152	0.662542	0.936024	0.906631	1.53555	2.16279	2.2286			Discard	Discard			0.274692	0.760026	0.310458	0.66417	Q9Y224
-4.2153	-5.00493	NaN	NaN	-4.5933	-4.00704	NaN	NaN			Discard	Discard			0.227016	0.80281	0.309949	0.630317	Q15165
-1.21938	0.778442	-1.78578	0.630993	-1.08606	0.10284	0.597361	0.0268536			Discard	Discard			0.160928	0.863607	0.309179	0.418201	P55769
0.114985	0.0288048	-0.677811	-0.383926	0.52342	0.790766	-0.117544	-0.880558			Discard	Discard			0.313335	0.728304	0.308508	0.742133	Q9NQ88
0.492458	0.495373	0.987949	0.822508	1.29603	1.20755	0.803177	0.712696			Discard	Discard			0.796266	0.412608	0.305292	1.6039	P20042
1.91503	0.556585	2.57317	2.25876	4.03385	3.46472	-0.159372	1.17906			Discard	Discard			0.103791	0.920762	0.303675	0.281991	P50395
NaN	-4.58476	NaN	NaN	NaN	-4.2199	-4.34795	NaN			Discard	Discard			0	0.886096	0.300841	0	P54687
NaN	-5.41533	NaN	NaN	NaN	-5.66803	NaN	-4.56156			Discard	Discard			0	1	0.300531	0	O15260
-0.760241	-2.41501	-2.82473	-2.48115	-1.58715	-1.12737	NaN	-2.75276			Discard	Discard			0.16763	0.854723	0.297855	0.437822	P27169
4.23873	4.27818	3.54853	4.0694	3.91942	3.97629	4.47459	4.95585			Discard	Discard			0.453752	0.614289	0.297826	1.00936	Q9Y678
4.11533	3.64591	3.36209	3.63515	3.34153	4.02166	4.20233	4.38358			Discard	Discard			0.491548	0.583496	0.297657	1.07803	O43242
-2.92135	NaN	NaN	-3.66989	-2.99912	NaN	NaN	NaN			Discard	Discard			0	0.84906	0.296502	0	Q13217
NaN	-2.5369	-4.07783	-3.99459	NaN	-3.24014	NaN	NaN			Discard	Discard			0	0.914967	0.296296	0	P35443
3.66081	3.61708	1.50868	2.51651	2.53757	2.76473	3.61384	3.56335			Discard	Discard			0.199874	0.82802	0.294104	0.505644	P62158
-0.836548	0.542648	-0.0335789	0.564827	3.38654	0.513531	-1.22765	-1.26874			Discard	Discard			0.093104	0.927195	0.29158	0.255267	P06737
NaN	-0.703468	-2.19299	-2.4616	-1.45169	-1.26513	-1.76712	NaN			Discard	Discard			0.197989	0.831348	0.291374	0.514717	P22061
NaN	-4.19941	-0.842844	-1.52705	-1.8997	NaN	NaN	NaN			Discard	Discard			0	0.942981	0.290063	0	P19021
-3.08264	NaN	NaN	NaN	NaN	-2.79459	NaN	NaN			Discard	Discard			0	0.684667	0.288052	0	Q9Y6M1
0.846588	1.34734	NaN	-0.115261	1.3385	1.16943	0.533812	0.872421			Discard	Discard			0.281994	0.753673	0.285651	0.687413	P26196
3.06826	3.13604	1.74117	2.53811	2.32732	2.60353	2.89905	3.78481			Discard	Discard			0.256437	0.782186	0.282785	0.626486	Q14203
NaN	-2.49635	NaN	NaN	NaN	NaN	-2.21357	NaN			Discard	Discard			0	0.955724	0.282778	0	P0CW19;P0CW20
1.11453	1.86744	1.37686	1.94887	0.606483	1.85168	2.30202	2.67713			Discard	Discard			0.231199	0.801195	0.282406	0.573378	Q9BXP5
NaN	-1.29433	-0.939596	-3.64277	-0.605968	-3.01381	-1.41233	NaN			Discard	Discard			0.0907745	0.928981	0.281532	0.254882	Q9UKV8
-1.25854	-1.54292	-2.72573	-1.0304	0.706367	-1.93931	NaN	-2.84553			Discard	Discard			0.102309	0.921825	0.279912	0.280795	P01861
NaN	-2.8345	NaN	-2.59764	-2.66179	-2.19556	-2.37757	-2.51319			Discard	Discard			0.776719	0.417883	0.279038	1.68527	Q9H0B6
0.732754	1.42852	-0.484863	0.50601	1.13306	-0.511875	1.25733	1.41649			Discard	Discard			0.181478	0.842214	0.278147	0.464823	P60891
NaN	-2.14179	NaN	NaN	NaN	-1.49328	-2.23419	NaN			Discard	Discard			0	0.913217	0.278059	0	P36507
1.39344	1.97289	0.953163	1.46055	0.618832	1.3176	2.48274	2.46499			Discard	Discard			0.219762	0.810328	0.276031	0.548893	O43684
NaN	-3.49956	NaN	NaN	-2.45873	-4.49018	-2.72722	NaN			Discard	Discard			0	1	0.274183	0	O00148
NaN	NaN	-2.70836	-2.85354	NaN	-1.57932	-1.21933	-4.72267			Discard	Discard			0.0649587	0.961047	0.273839	0.190505	Q8N1F7
1.28432	2.36332	0.604364	1.75037	0.919317	1.88534	1.93618	2.35037			Discard	Discard			0.228582	0.804307	0.272211	0.567799	P08708;P0CW22
-0.167589	0.816223	-0.632143	-0.766768	0.445803	-0.169697	-0.19865	0.254105			Discard	Discard			0.287227	0.748638	0.270459	0.689717	Q8WX93
NaN	-1.87456	NaN	NaN	NaN	NaN	NaN	-1.60504			Discard	Discard			0	0.737273	0.269514	0	Q9C0C2
1.03268	1.06145	-0.559603	-1.58002	-1.95819	0.586174	1.21205	1.18679			Discard	Discard			0.0991362	0.924858	0.268077	0.270405	Q7Z4V5
0.0832062	-1.16755	-2.04536	-2.89187	-1.46461	-1.51565	-0.886421	-1.09473			Discard	Discard			0.155454	0.868295	0.26504	0.405591	Q8WXC6
NaN	-2.92591	-3.91178	-2.31572	-2.61197	-1.89121	-3.02194	-3.61988			Discard	Discard			0.175994	0.848314	0.264886	0.457036	Q9Y4Y9
3.88569	4.43536	3.67315	3.70943	3.45975	3.8357	4.70399	4.76313			Discard	Discard			0.302129	0.738464	0.264732	0.719762	O14980
NaN	-3.55718	-3.76308	NaN	-3.85292	NaN	-2.93806	NaN			Discard	Discard			0.201122	0.827193	0.26464	0.564414	P49593
4.72202	4.70642	4.20359	4.66946	4.56264	4.80427	4.98858	5.00414			Discard	Discard			0.816641	0.406504	0.264537	1.63802	Q7KZF4
-2.0595	-1.71907	-0.4711	-0.374876	-0.890772	-0.169216	-1.16016	-1.35032			Discard	Discard			0.208977	0.818162	0.263518	0.525549	Q06481
3.20554	3.7505	2.84035	3.42251	3.21137	3.5209	3.62594	3.91455			Discard	Discard			0.502639	0.576203	0.263463	1.09798	P54136
3.88746	4.46681	3.79053	4.21038	3.76022	4.53465	4.34598	4.76789			Discard	Discard			0.445004	0.623266	0.263387	0.993298	O00231
-2.55609	NaN	NaN	NaN	NaN	-3.44421	NaN	-1.14353			Discard	Discard			0	0.792667	0.262216	0	Q7Z4G1
4.38038	5.27561	5.67407	5.98647	5.29475	5.58662	6.03752	5.44624			Discard	Discard			0.284453	0.752146	0.262149	0.684086	P10909
4.55404	4.82573	4.1698	4.75908	4.69229	4.80519	5.07203	4.78628			Discard	Discard			0.765779	0.422816	0.261784	1.5527	P62826
NaN	-2.93431	NaN	-2.90822	NaN	-2.66075	NaN	NaN			Discard	Discard			0	0.718411	0.260509	0	Q9NRN7
3.40496	3.81867	3.3163	3.41852	3.63404	4.34489	3.60563	3.4151			Discard	Discard			0.513637	0.566267	0.260301	1.11767	P21399
-1.16708	1.2087	-1.58623	-0.684902	-0.522919	-0.646626	0.0872936	-0.120657			Discard	Discard			0.153437	0.866735	0.256652	0.400922	Q15942
2.53651	3.36788	2.5004	2.85423	2.36456	3.19536	3.32352	3.39358			Discard	Discard			0.351196	0.691281	0.254499	0.816422	P47897
0.453955	0.499487	-0.147032	0.233583	-0.0847836	-0.19006	1.24463	1.08683			Discard	Discard			0.256242	0.781226	0.254158	0.62608	Q14444
2.55364	3.51879	4.00942	3.95785	4.12487	4.11929	3.09635	3.71513			Discard	Discard			0.249319	0.783802	0.253987	0.611631	P18669
-1.08106	0.448898	-0.00319481	0.695457	0.72439	0.307568	0.0214958	0.010828			Discard	Discard			0.237943	0.792674	0.251044	0.58769	Q9UN86
1.07907	0.508516	-3.0863	-0.661167	-0.523678	-0.126417	-1.18426	0.674074			Discard	Discard			0.0908578	0.92919	0.249902	0.249594	Q92734
-0.0804253	-1.35159	-2.55517	-3.65921	NaN	-1.24161	-1.45291	-2.29694			Discard	Discard			0.0942496	0.927493	0.247778	0.260432	Q9NP97;Q8TF09
-2.55137	-4.74678	NaN	NaN	-2.90661	NaN	-3.55415	-3.7443			Discard	Discard			0.0984519	0.925035	0.247388	0.28073	Q14978
NaN	0.802971	NaN	-0.88236	-0.849142	1.10502	0.131165	0.442406			Discard	Discard			0.112073	0.91386	0.247056	0.309279	P42766
1.12504	2.10446	0.057806	1.32465	0.912254	1.81241	1.52305	1.34865			Discard	Discard			0.212295	0.815408	0.246105	0.532758	Q9Y5P6
-2.40512	-3.83183	NaN	NaN	-3.84207	-4.51956	-1.27573	-1.85781			Discard	Discard			0.068731	0.958745	0.24468	0.196732	Q9P016
-0.175726	-0.083992	-3.0888	-1.09099	-0.845613	-0.259703	-0.937943	-1.42286			Discard	Discard			0.123431	0.903339	0.243346	0.330012	Q92696
0.884693	1.15006	-0.450037	0.180496	NaN	NaN	0.292492	1.07184			Discard	Discard			0.152031	0.867834	0.240861	0.407298	P02792
-1.31267	-1.25727	-2.72472	-1.48031	-0.564962	-1.07597	-2.78608	-1.38896			Discard	Discard			0.15623	0.86846	0.23975	0.407383	Q13126
3.01228	3.36788	1.36601	3.22923	2.13821	2.92791	3.67712	3.19012			Discard	Discard			0.163253	0.860817	0.239491	0.423534	P25398
-1.7385	-2.43009	NaN	-2.02407	-0.922541	-2.56976	NaN	-1.98458			Discard	Discard			0.172985	0.847787	0.238593	0.456903	Q12979
NaN	NaN	-4.24732	NaN	-4.51091	-3.21018	NaN	-4.30651			Discard	Discard			0	0.893978	0.238121	0	P50748
NaN	-5.19812	NaN	-3.40211	NaN	NaN	NaN	-4.06329			Discard	Discard			0	0.834587	0.236833	0	Q14746
0.955822	1.42664	2.27007	2.24237	2.15789	2.15903	1.68486	1.83797			Discard	Discard			0.28635	0.748951	0.236214	0.687939	Q9NS15
NaN	-2.66429	NaN	NaN	NaN	NaN	-2.8767	-1.98153			Discard	Discard			0	0.833131	0.235176	0	Q14919
0.168667	-0.0559368	-1.05456	0.0931911	-0.0555382	-0.131681	0.111418	0.167217			Discard	Discard			0.343651	0.698676	0.235013	0.801769	Q9H9Q2
-0.796461	-0.168167	-1.30969	-1.04247	1.52496	0.161713	-1.68271	-2.38338			Discard	Discard			0.0928576	0.927048	0.234342	0.254646	P12081
3.62883	3.95135	3.18686	3.67678	3.4064	3.37998	4.35154	4.24004			Discard	Discard			0.32431	0.715731	0.233535	0.763868	P04632
1.19655	2.74421	1.18913	2.00885	1.33502	1.55613	2.66636	2.51528			Discard	Discard			0.181805	0.842876	0.233512	0.465555	Q9P0K7
NaN	-1.57668	NaN	NaN	-1.22438	-2.00433	-1.23438	-0.909805			Discard	Discard			0	0.774032	0.233454	0	Q8TDZ2
-2.07768	-4.01556	NaN	-4.26789	-3.62282	-3.75229	-3.68996	-1.8165			Discard	Discard			0.106403	0.918479	0.233315	0.291046	O95456
1.98157	2.78399	1.97891	2.59031	2.58473	2.45197	2.87045	2.36051			Discard	Discard			0.442891	0.625223	0.233221	0.98941	O75390
2.6222	2.50558	0.764431	2.142	1.77559	1.65874	2.63529	2.89745			Discard	Discard			0.171635	0.849613	0.233216	0.442633	O14579
0.518345	1.43514	0.428381	0.9755	1.31515	0.194918	1.56677	1.20831			Discard	Discard			0.248354	0.783898	0.231946	0.609608	P35080
-1.20655	0.740356	-1.30704	-1.73973	-0.705366	-1.44307	0.056303	-0.494677			Discard	Discard			0.138411	0.881803	0.231537	0.365763	O95757
5.2426	4.86366	4.84964	4.97974	5.08335	5.12047	5.09476	5.55			Discard	Discard			0.778394	0.417311	0.228235	1.57391	Q9NVA2
0.76701	0.661692	0.721642	1.02829	0	0.753784	1.60963	1.72598			Discard	Discard			0.221586	0.809339	0.227691	0.552817	P18077
-0.865669	1.0018	-0.257256	0.767401	-0.309341	-0.312191	1.07989	1.09746			Discard	Discard			0.145115	0.874925	0.227384	0.381533	Q13596
-0.0706253	1.21954	0.816463	1.90743	0.244284	1.86702	1.29797	1.37262			Discard	Discard			0.163526	0.860985	0.227269	0.424158	P29590
0.232079	1.01571	-1.16218	-0.820831	0.710215	1.02582	0.0716553	-1.63417			Discard	Discard			0.108366	0.916521	0.227183	0.293299	Q99471
NaN	-1.99557	-2.05149	-2.37659	-1.70623	-2.14131	-1.8955	NaN			Discard	Discard			0.584626	0.518	0.22687	1.3104	P58546
2.94177	3.53648	2.86318	3.3192	3.13426	3.28522	3.76612	3.38232			Discard	Discard			0.497649	0.579282	0.226824	1.08901	P10768
NaN	-2.28552	NaN	-1.75517	NaN	NaN	-1.80287	-1.78471			Discard	Discard			0.315943	0.725375	0.226562	0.853885	O60869
2.15584	1.86118	-0.475389	0.875729	0.027914	1.00334	1.94316	2.34739			Discard	Discard			0.105884	0.918857	0.226113	0.287175	O14744
NaN	NaN	NaN	-3.87979	NaN	NaN	-3.43768	-3.87051			Discard	Discard			0	1	0.225693	0	O43464
0.438646	1.19556	-1.65693	-0.115261	-0.0884418	-1.46789	1.1166	1.20309			Discard	Discard			0.0945666	0.927795	0.225336	0.25895	Q13765
4.83535	5.36904	4.63564	5.06925	4.63849	5.43849	5.1035	5.62986			Discard	Discard			0.362907	0.679083	0.225268	0.839027	P50991
3.3352	3.26105	3.36593	3.21045	3.33352	3.69238	2.9768	4.06967			Discard	Discard			0.420143	0.636805	0.224938	0.94729	P62333
-1.92886	-1.07813	-3.16874	-4.48391	-3.43213	-2.24528	-2.33182	-1.75104			Discard	Discard			0.100236	0.923666	0.224843	0.27315	Q9NP79
5.24327	5.35036	4.7457	4.96931	4.77138	5.57424	5.10659	5.7341			Discard	Discard			0.367369	0.676964	0.219419	0.847596	P40227
-1.13433	0.851227	-0.0582237	-0.996479	-0.310776	-1.2734	0.964334	0.159266			Discard	Discard			0.124993	0.901557	0.219307	0.333774	P19623
2.00159	2.71505	1.251	2.37332	1.72256	2.55019	1.99687	2.94335			Discard	Discard			0.207844	0.81893	0.218006	0.523083	O15371
-1.96669	NaN	-2.00883	-1.92662	-3.22751	NaN	-1.27848	-0.743351			Discard	Discard			0.103717	0.920331	0.217601	0.288132	P36406
-3.12494	-0.549335	0.111612	1.02422	0.771872	0.678665	-0.965263	-2.16149			Discard	Discard			0.0676727	0.958879	0.215558	0.189817	P04066
3.65895	3.53378	3.26091	3.45134	3.28508	4.15653	3.37516	3.94267			Discard	Discard			0.4128	0.642341	0.213615	0.933591	P62195
0.857841	1.11474	-0.299885	0.0118713	0.311771	0.0375767	0.802433	1.3848			Discard	Discard			0.18613	0.841507	0.213004	0.475223	O60884
-0.556299	1.40138	1.82909	1.06138	2.08522	0.101011	1.35233	1.04264			Discard	Discard			0.118706	0.906599	0.211409	0.318583	Q68BL7
-0.270454	2.12157	1.55265	-0.288265	1.61184	1.62211	0.788015	-0.0649452			Discard	Discard			0.104634	0.919709	0.210382	0.28408	P46060
2.18936	2.10501	2.50162	2.85353	3.15567	2.92475	2.37961	2.02737			Discard	Discard			0.282897	0.752055	0.209466	0.680921	Q32P28
3.65149	3.69743	3.61265	3.95585	4.00478	3.96922	3.95191	3.82574			Discard	Discard			1.27635	0.287956	0.208554	2.40512	Q13838
0.733297	1.62064	1.28135	1.57756	1.35845	2.22843	1.32272	1.13741			Discard	Discard			0.270499	0.766618	0.20854	0.655565	P34896
3.23634	4.009	3.15525	3.45595	3.29846	3.63885	3.80023	3.95065			Discard	Discard			0.381231	0.664747	0.207912	0.874072	P47756
5.22158	5.56116	4.9031	5.3193	4.73266	4.98056	6.1139	6.00706			Discard	Discard			0.219947	0.810478	0.207262	0.549291	P29692
NaN	-3.87299	NaN	-3.91163	NaN	-4.15192	NaN	-3.21824			Discard	Discard			0.154429	0.868574	0.207224	0.443507	Q9Y6D5
2.16941	1.36433	3.22286	1.96704	2.90593	2.7145	1.88533	2.04543			Discard	Discard			0.174628	0.847482	0.20689	0.449406	Q08629
-0.414047	-0.595182	-1.62886	-1.96243	-0.501688	-0.291924	-2.47755	-0.507761			Discard	Discard			0.119859	0.905729	0.2054	0.321378	Q9Y3Z3
3.71069	3.87486	3.20026	3.76319	3.26568	4.02187	3.93063	4.14695			Discard	Discard			0.355616	0.686522	0.204034	0.824973	Q9Y3I0
3.07652	4.05585	3.08989	3.23405	3.41673	3.42872	3.85002	3.56113			Discard	Discard			0.336189	0.703205	0.200072	0.787204	P41250
3.16977	4.18924	3.78628	4.41409	4.10533	4.29932	3.97446	3.97833			Discard	Discard			0.294331	0.744942	0.199514	0.704084	P46777
0.977169	1.372	0.928759	0.826313	NaN	NaN	1.26147	1.188			Discard	Discard			0.477202	0.592545	0.198674	1.09951	O95399
-0.291296	0.627211	-0.887726	0.0311451	-0.467808	0.51795	0.384415	-0.161255			Discard	Discard			0.200339	0.828334	0.198492	0.506666	Q9UHV9
4.29634	3.97038	3.54459	3.86184	3.83985	4.11447	4.00602	4.50186			Discard	Discard			0.417538	0.637898	0.197259	0.942435	P35998
-0.585537	-0.0376358	-2.62669	-1.18835	-2.12135	-2.0292	0.71907	-0.221292			Discard	Discard			0.0791807	0.945824	0.196362	0.219773	O76003
1.45448	1.73375	0.479633	0.840998	1.0254	1.80178	1.00988	1.44674			Discard	Discard			0.227598	0.804328	0.193733	0.565699	Q13098
1.08678	1.36236	-1.05575	-0.400898	-1.06272	-0.223593	1.56182	1.48606			Discard	Discard			0.0794947	0.946877	0.192272	0.220582	O43592
2.76603	2.6314	1.94257	1.3664	1.88256	2.95328	2.22851	2.41042			Discard	Discard			0.19155	0.834706	0.192093	0.487274	Q9BQE3
-0.334589	-0.966183	-2.81428	-1.95091	-1.93369	-0.675974	-2.21286	-0.475161			Discard	Discard			0.100779	0.92289	0.19207	0.274503	O75494
2.53252	2.92644	1.82157	2.49136	1.79253	2.70992	2.93223	3.09883			Discard	Discard			0.203512	0.824988	0.190404	0.513623	Q13561
3.76051	3.50403	2.85014	2.97045	2.82486	3.51875	3.41764	4.08495			Discard	Discard			0.2273	0.80364	0.190269	0.565061	P61163
1.387	2.24966	0.391291	1.59027	0.921177	1.96791	1.93929	1.54733			Discard	Discard			0.159864	0.864433	0.189372	0.415758	P51858
-2.50092	-1.27594	2.32234	1.45933	2.85085	1.17851	-1.29971	-1.97101			Discard	Discard			0.041178	0.995806	0.188458	0.118499	P01033
NaN	-2.32236	NaN	NaN	-1.56772	NaN	-2.70043	NaN			Discard	Discard			0	0.979249	0.188284	0	O95716
0.897884	2.50736	0.957245	1.98047	1.70632	1.57074	2.41403	1.40324			Discard	Discard			0.159249	0.865632	0.187843	0.414342	P13804
3.70114	4.44811	3.95876	3.91486	3.88413	4.24984	3.79284	4.845			Discard	Discard			0.269863	0.767319	0.187237	0.654258	P33176
2.75269	2.41831	1.76274	1.93423	2.04837	2.20092	2.15685	3.20908			Discard	Discard			0.211039	0.817401	0.186816	0.530032	P62913
0.937599	0.973797	NaN	-2.59497	0.836979	1.11498	-0.0146484	-2.11685			Discard	Discard			0.0482893	0.984447	0.182975	0.139142	P98066
-4.04424	NaN	NaN	NaN	NaN	-3.86138	NaN	NaN			Discard	Discard			0	0.710922	0.182861	0	Q9NYK5
5.30799	5.58397	4.47896	5.26579	4.96646	5.44551	5.56591	5.38949			Discard	Discard			0.279625	0.75366	0.182671	0.674255	P13010
0.466948	1.14131	-0.151705	-0.224628	0.429617	0.700155	0.668139	0.164183			Discard	Discard			0.21303	0.815665	0.182542	0.534352	P52565
-4.3427	-1.48322	NaN	NaN	-3.26581	NaN	-2.19876	NaN			Discard	Discard			0.0378323	1	0.180675	0.118394	P15374
-1.73309	-2.38732	-1.53402	-0.113718	-2.70049	-2.10936	-0.373405	0.135622			Discard	Discard			0.0780407	0.944486	0.180129	0.216831	P51610
3.51418	4.14229	3.37716	3.47379	4.12261	4.03828	3.68778	3.37842			Discard	Discard			0.310757	0.733049	0.179918	0.737004	Q04917
-2.74703	0.375048	1.03556	1.32123	0.373993	0.242968	0.343702	-0.257507			Discard	Discard			0.067595	0.958382	0.179587	0.189613	P22033
2.47224	3.17175	2.73202	2.58943	2.62897	3.24147	2.94037	2.87009			Discard	Discard			0.396023	0.654732	0.178866	0.90209	Q9Y3F4
-2.89016	-0.456125	-3.04916	-2.32186	-4.11982	-1.00446	NaN	-0.883213			Discard	Discard			0.0545421	0.975508	0.17683	0.156211	O95816
3.65558	3.77714	3.13565	3.67251	3.28823	3.53815	4.00727	4.10251			Discard	Discard			0.302967	0.739563	0.173817	0.721441	P62140
2.96531	3.67802	2.49862	3.31856	1.71806	3.02479	4.12226	4.28989			Discard	Discard			0.0986234	0.92518	0.173623	0.269123	Q08945
-1.70482	-1.60765	NaN	-0.157917	-0.836561	-0.118853	-1.51531	-1.46645			Discard	Discard			0.111024	0.913784	0.172506	0.302545	Q9BPX5
2.55637	2.97363	2.66665	3.02279	3.77061	3.0827	2.3351	2.71509			Discard	Discard			0.208242	0.819194	0.171017	0.52395	P50454
5.52849	6.22066	5.60031	6.02164	5.76205	6.00166	6.17226	6.117			Discard	Discard			0.394281	0.654826	0.170464	0.898801	P22314
-2.19127	NaN	NaN	NaN	NaN	NaN	-2.22677	-1.81521			Discard	Discard			0	0.860539	0.17028	0	Q03405
-0.763271	-1.38386	-3.52389	-1.49474	-1.14328	-0.704205	-0.122675	-4.51606			Discard	Discard			0.0516457	0.977549	0.169885	0.147089	P43243
-3.9148	-5.24529	NaN	NaN	NaN	NaN	-4.5676	-4.25297			Discard	Discard			0.0824695	0.943247	0.16976	0.248334	O60645
NaN	-2.97658	-1.40942	-1.49726	-1.59268	-2.70905	-1.4787	-1.38509			Discard	Discard			0.111064	0.914311	0.169705	0.302644	Q8NHP8
6.05764	6.19216	4.7784	5.38932	5.67295	5.59127	5.76542	6.0662			Discard	Discard			0.195033	0.831777	0.169579	0.494981	P46940
0.618839	1.02599	-0.927502	0.956398	1.815	-0.138994	-0.108864	0.780661			Discard	Discard			0.0947204	0.928	0.168519	0.259337	Q13045
NaN	-5.01689	NaN	-4.83419	NaN	-4.75787	NaN	NaN			Discard	Discard			0	0.898183	0.167668	0	P49643
NaN	-0.959393	NaN	-2.78237	-3.78415	-1.1956	-1.18369	-0.655796			Discard	Discard			0.0475994	0.984309	0.166072	0.138968	Q8NCA5
NaN	-2.2657	NaN	NaN	NaN	-2.83264	-1.3515	-2.11486			Discard	Discard			0	0.786141	0.166035	0	Q8IWX8
NaN	-3.11278	NaN	NaN	-2.94893	NaN	NaN	NaN			Discard	Discard			0	0.841576	0.163855	0	Q13643
-2.36373	-2.32385	NaN	NaN	NaN	NaN	-2.18008	NaN			Discard	Discard			0	0.950018	0.163711	0	P12931;P07947;P06241
-2.56354	-2.57038	NaN	-5.00894	-4.19625	-3.60674	-2.54461	-2.52693			Discard	Discard			0.0685525	0.958067	0.16232	0.193773	Q13492
-3.62733	NaN	NaN	NaN	NaN	-4.51296	NaN	-2.41733			Discard	Discard			0	0.875934	0.162183	0	P63096
-0.343155	0.121122	-0.162094	1.13467	-0.000326157	0.527575	0.875204	-0.0156651			Discard	Discard			0.154346	0.867763	0.15906	0.403026	P30048
3.87386	3.95827	3.62119	3.70943	3.04703	4.29949	4.19629	4.25397			Discard	Discard			0.201691	0.827425	0.158512	0.509633	Q9UNM6
-0.124039	1.68202	-1.53731	-1.42813	-0.926119	0.237417	0.115564	-0.203436			Discard	Discard			0.0710149	0.956144	0.157722	0.198577	Q07021
NaN	-2.47641	NaN	-3.09353	NaN	NaN	-2.65609	-2.59952			Discard	Discard			0.178881	0.846732	0.157166	0.507221	P52815
0.931789	1.87716	1.31145	1.88961	2.58653	2.01741	0.0864048	1.94018			Discard	Discard			0.0959512	0.927364	0.155132	0.26243	P30050
0.413784	0.620543	-0.980875	0.606525	-1.05439	-0.0614853	1.07233	1.31573			Discard	Discard			0.0826961	0.943232	0.153054	0.22881	P62995
7.17719	7.83153	7.48746	7.79904	7.67455	7.74147	7.86256	7.61569			Discard	Discard			0.407415	0.644727	0.149765	0.92351	P11142
1.1091	1.66324	0.431129	0.507833	0.469385	0.948935	1.46729	1.42149			Discard	Discard			0.15359	0.867088	0.14895	0.401275	Q9NUP9
-3.84606	0.108196	NaN	-2.95307	-1.76133	-1.25487	NaN	-3.22888			Discard	Discard			0.0377426	0.999836	0.148616	0.111268	Q99714
1.15701	2.71729	0.440378	1.87763	0.756311	1.29524	2.74222	1.98605			Discard	Discard			0.0815183	0.944694	0.146877	0.225788	O95571
-4.04798	-4.36181	NaN	NaN	NaN	NaN	-4.24125	-3.87931			Discard	Discard			0.216556	0.814135	0.144617	0.603768	Q9UIV1
1.00407	1.89067	-0.220112	1.00827	0.251249	0.175413	1.81788	2.01556			Discard	Discard			0.0791196	0.945564	0.144302	0.219615	O43324
1.86368	2.69134	2.21881	2.63711	2.67284	2.78563	2.3105	2.21484			Discard	Discard			0.244295	0.786464	0.143219	0.601088	P32119
1.94172	2.46398	1.02876	1.75985	2.19675	2.15106	2.0344	1.37867			Discard	Discard			0.153785	0.867992	0.141645	0.401727	Q15046
3.45892	4.67342	3.34284	4.481	3.83381	3.9541	4.63233	4.08734			Discard	Discard			0.135022	0.887547	0.137848	0.357737	P38646
0.284761	-0.931293	-0.664032	-2.2152	-1.76466	-1.24694	-0.511936	0.54388			Discard	Discard			0.0677423	0.959257	0.136526	0.19	P49902
0.391863	2.12317	0.973459	1.19421	1.4113	0.435522	1.77086	1.60761			Discard	Discard			0.106946	0.917505	0.135648	0.289799	Q9UGI8
NaN	-2.88464	NaN	-3.35336	NaN	NaN	-3.44717	-2.52437			Discard	Discard			0.0857077	0.937609	0.133229	0.257443	Q8IW45
NaN	-3.75729	NaN	NaN	NaN	-2.77051	-4.48006	NaN			Discard	Discard			0	0.715182	0.132002	0	Q9NUQ9
2.47731	2.03244	1.8801	2.2596	0.306292	1.55514	3.46426	3.84418			Discard	Discard			0.0545104	0.974967	0.130103	0.154817	Q01130
-2.15017	0.713095	NaN	-0.306639	-0.900267	-0.810909	-0.251339	0.156332			Discard	Discard			0.0598772	0.966475	0.129693	0.170623	Q66K74
4.06394	3.8875	3.91322	4.18724	3.80271	4.38172	4.02354	4.35558			Discard	Discard			0.35385	0.688494	0.127913	0.821559	P43686
2.42211	3.18083	2.59383	2.381	3.02162	2.41991	2.76764	2.8792			Discard	Discard			0.228501	0.803949	0.127652	0.567626	Q13509
2.24918	2.40454	1.33664	1.61721	1.74269	2.33002	1.76861	2.25953			Discard	Discard			0.158888	0.865788	0.123322	0.413512	Q9UNS2
12.1174	12.3055	12.7402	12.6611	12.4716	12.116	12.6595	13.07			Discard	Discard			0.196555	0.831201	0.123212	0.498339	P02751
-3.87081	-2.12416	NaN	NaN	-4.72481	-3.11341	-1.5849	-2.07664			Discard	Discard			0.0354337	1	0.122546	0.104704	Q9Y6B6
0.419128	0.917286	-0.54487	-1.00091	0.222124	0.483809	-0.25148	-0.177349			Discard	Discard			0.0942403	0.926954	0.121616	0.25813	O00629
4.61106	4.77584	3.73562	4.43933	4.95711	4.82182	4.15124	4.11473			Discard	Discard			0.144564	0.875638	0.120765	0.380241	P61160
-0.681787	1.2175	NaN	-1.33008	0.161102	-1.88055	0.610096	0.530163			Discard	Discard			0.0439266	0.990053	0.119993	0.127116	Q16698
4.93694	5.0223	4.24941	4.32387	4.20244	4.85092	4.61041	5.34673			Discard	Discard			0.145459	0.87466	0.119496	0.382338	Q99832
6.57446	7.05865	7.50942	7.65829	7.59187	7.49454	7.11605	7.07455			Discard	Discard			0.165724	0.856584	0.119047	0.429185	P06733
-3.15567	-2.45192	-1.94021	-2.72926	-2.25358	NaN	-3.79859	-1.29903			Discard	Discard			0.0614541	0.965628	0.118865	0.174857	Q9HD26
-1.80009	-2.13452	NaN	NaN	NaN	NaN	-1.78824	-1.91025			Discard	Discard			0.240046	0.789393	0.118058	0.663269	Q5T6V5
2.37607	2.62825	4.3412	4.24475	5.08824	4.64745	1.98311	2.3417			Discard	Discard			0.0433045	0.990489	0.117557	0.124352	P29401
2.98118	3.68545	3.41547	3.27478	2.87446	3.49604	3.66981	3.78652			Discard	Discard			0.183379	0.843789	0.117487	0.469079	Q96CW1
0.0327301	0.8286	0.315351	0.697937	0.398615	0.858145	0.732059	0.344122			Discard	Discard			0.20602	0.821582	0.114581	0.519105	Q8TBC4
-0.800482	-2.47583	2.3788	-1.0085	-0.616917	-0.109411	NaN	NaN			Discard	Discard			0.0246118	1	0.113338	0.0735426	P35052
3.65895	4.34146	3.8285	3.81225	3.73079	3.19804	4.49745	4.65653			Discard	Discard			0.109892	0.914911	0.11041	0.297056	Q14315
NaN	-2.77836	NaN	NaN	NaN	NaN	-2.77586	-2.57232			Discard	Discard			0	1	0.104273	0	O15347
NaN	-0.00830269	NaN	NaN	-1.6811	-0.135015	1.12901	1.07028			Discard	Discard			0	0.686143	0.104096	0	Q9Y5X3
9.34791	9.70879	9.33659	9.44219	9.72679	9.85364	9.43631	9.23259			Discard	Discard			0.256786	0.782544	0.103463	0.627213	P14618
NaN	-2.60412	NaN	NaN	NaN	NaN	-2.55748	-2.44472			Discard	Discard			0	0.835683	0.103015	0	Q14677
7.56009	7.97514	7.72592	7.95384	7.85599	8.05404	7.90892	7.80775			Discard	Discard			0.403573	0.648431	0.102925	0.9163	P13639
-3.22811	-4.53984	-4.82884	NaN	-4.42458	-3.21249	-4.66789	-4.08617			Discard	Discard			0.0638212	0.963378	0.101149	0.181191	P19525
5.4884	5.63451	4.14223	3.67515	4.955	4.76268	4.65536	4.97138			Discard	Discard			0.0733812	0.952218	0.101033	0.204749	O14950;P19105
2.65902	2.33006	1.59345	2.69536	1.76365	2.2164	2.69987	2.9923			Discard	Discard			0.0969372	0.9271	0.0985823	0.264903	O15372
4.35717	4.51189	4.00838	4.02242	4.09956	4.40737	4.23102	4.55491			Discard	Discard			0.250568	0.782689	0.0982499	0.614243	P63010
2.83876	2.40209	2.91672	3.2893	2.97557	3.23447	2.87092	2.75713			Discard	Discard			0.183251	0.843457	0.0978031	0.468793	Q9NYU2
-2.33748	-0.720026	0.635021	1.90747	0.817995	0.819975	-1.18847	-0.573641			Discard	Discard			0.0322845	1	0.0977187	0.0937525	P40926
NaN	NaN	NaN	-4.59638	NaN	-4.49896	NaN	NaN			Discard	Discard			0	0.761378	0.0974236	0	Q969S3
-1.83706	3.29155	NaN	-2.31096	-3.45258	-0.311026	-0.258804	3.26939			Discard	Discard			0.0147364	1	0.0972371	0.0439606	O76094
NaN	-2.41397	-2.22809	-1.7336	-0.44285	-1.04566	-3.25241	-3.37134			Discard	Discard			0.0368113	1	0.0971556	0.107289	Q9BWD1
NaN	-3.43186	NaN	NaN	NaN	-3.33627	NaN	NaN			Discard	Discard			0	0.953814	0.0955887	0	P11177
3.255	4.35724	3.00241	3.35269	3.25018	3.83187	3.94342	3.32415			Discard	Discard			0.101588	0.922983	0.0955706	0.276517	P06576
3.39821	3.79955	3.3731	3.34468	3.33489	3.85494	3.14038	3.96657			Discard	Discard			0.161885	0.862221	0.0953093	0.420399	Q9Y230
NaN	NaN	NaN	-5.75912	NaN	-5.49483	-5.83467	NaN			Discard	Discard			0	0.980758	0.0943632	0	O95602
2.67268	3.61136	2.42103	2.94431	2.67796	2.59705	3.49578	3.25451			Discard	Discard			0.102446	0.921986	0.0939789	0.278651	P49915
-3.5338	-1.59316	-4.52614	-3.51551	-1.74194	NaN	-4.66292	NaN			Discard	Discard			0.0233657	1	0.0897188	0.069911	P35573
2.3685	2.37849	1.84435	2.229	1.32883	2.14119	2.76799	2.94068			Discard	Discard			0.0840417	0.941544	0.0895824	0.232255	Q9GZS3
[truncated: 980 more rows]
