# Supplementary material for: Differentiated kidney tubular cell-derived extracellular vesicles enhance maturation of tubuloids
Source: J Nanobiotechnology. 2022 Jul 15;20:326. doi: 10.1186/s12951-022-01506-6 (PMC9284832; doi:10.1186/s12951-022-01506-6)
Supplement: Supplementary file 7 — Additional file 7: Table S3. List of all proteins identified in TUB CM-OAT1 and its expression levels in respect to TUB CTR. [file 12951_2022_1506_MOESM7_ESM.xlsx]

## Sheet: Final analysis 20201130_exp2_me
LFQ intensity sample1	LFQ intensity sample10	LFQ intensity sample11	LFQ intensity sample2	LFQ intensity sample3	LFQ intensity sample4	LFQ intensity sample5	LFQ intensity sample6	LFQ intensity sample7	LFQ intensity sample8	LFQ intensity sample9	Student's T-test Significant CM_CTRL	Student's T-test significant	Filter_x>1	Filter_x<-1	Student's T-test significant_Filter_x>1	Student's T-test significant_Filter_x<-1	-Log Student's T-test p-value CM_CTRL	Student's T-test q-value CM_CTRL	Student's T-test Difference CM_CTRL	Student's T-test Test statistic CM_CTRL	UniProt
NaN	-1.96495	-1.83744	NaN	-1.66564	NaN	NaN	NaN	-1.67255	-1.44122	-1.73768			Discard	Discard			0	1	NaN	0	A1L390
NaN	NaN	-3.37746	NaN	NaN	NaN	NaN	NaN	-3.12002	NaN	-3.04558			Discard	Discard			0	1	NaN	0	Q86YS6
NaN	NaN	NaN	NaN	NaN	-2.37647	NaN	NaN	-2.78674	NaN	NaN			Discard	Discard			0	1	NaN	0	A6NIH7
NaN	-0.575308	-0.481101	NaN	-1.67623	NaN	NaN	NaN	NaN	NaN	-0.80936			Discard	Discard			0	1	NaN	0	A6NKT7
NaN	NaN	NaN	-2.29192	-1.77952	NaN	NaN	NaN	-2.34774	NaN	NaN			Discard	Discard			0	1	NaN	0	A8MXV4
NaN	-2.07356	NaN	NaN	NaN	NaN	NaN	-2.48991	NaN	NaN	NaN			Discard	Discard			0	1	NaN	0	O00178
NaN	-1.92868	NaN	NaN	-2.14093	NaN	NaN	NaN	NaN	-2.338	-2.27906			Discard	Discard			0	1	NaN	0	O00391
NaN	NaN	NaN	-1.85074	-1.96161	NaN	NaN	NaN	NaN	NaN	NaN			Discard	Discard			0	1	NaN	0	O00562
NaN	NaN	-2.24031	NaN	NaN	NaN	NaN	NaN	NaN	NaN	-1.85593			Discard	Discard			0	1	NaN	0	O14841
NaN	-1.1437	-0.540582	NaN	NaN	NaN	NaN	NaN	NaN	NaN	NaN			Discard	Discard			0	1	NaN	0	O14949
NaN	-3.35518	NaN	NaN	NaN	NaN	NaN	NaN	-3.3752	-3.52646	-3.58113			Discard	Discard			0	1	NaN	0	O15228
-2.21878	NaN	NaN	NaN	NaN	NaN	-1.5985	NaN	NaN	NaN	NaN			Discard	Discard			0	1	NaN	0	O15344
NaN	-2.18418	-2.47668	NaN	NaN	NaN	NaN	NaN	NaN	-1.62072	NaN			Discard	Discard			0	1	NaN	0	O15439
-2.32171	NaN	NaN	NaN	-2.15516	NaN	-1.66868	-1.31517	-2.13285	NaN	NaN			Discard	Discard			0	1	NaN	0	O15498
NaN	0.22644	0.187434	NaN	0.262096	NaN	NaN	NaN	NaN	0.142538	NaN			Discard	Discard			0	1	NaN	0	O43181
NaN	-2.71513	-2.63807	NaN	NaN	-3.63305	NaN	NaN	-2.96852	-2.01779	-2.81979			Discard	Discard			0	1	NaN	0	O43272
NaN	-1.27251	NaN	NaN	NaN	-1.16348	NaN	NaN	-1.28887	-1.20902	-0.987603			Discard	Discard			0	1	NaN	0	O43395
NaN	NaN	NaN	NaN	NaN	NaN	-3.37093	-3.11489	NaN	NaN	NaN			Discard	Discard			0	1	NaN	0	O43592
NaN	-1.4247	-1.20722	NaN	-1.47106	NaN	NaN	NaN	-1.06597	-1.08153	-1.41455			Discard	Discard			0	1	NaN	0	O43657
NaN	-2.51908	NaN	NaN	NaN	NaN	NaN	NaN	-2.47153	-2.78928	NaN			Discard	Discard			0	1	NaN	0	O43752
NaN	NaN	0.01336	NaN	-1.2262	NaN	NaN	NaN	NaN	-0.702374	-0.468591			Discard	Discard			0	0.999867	NaN	0	O43920
-1.92153	NaN	NaN	NaN	-2.05608	NaN	NaN	NaN	NaN	NaN	NaN			Discard	Discard			0	0.999479	NaN	0	O43924
NaN	NaN	NaN	NaN	NaN	NaN	-2.53916	-2.45647	NaN	NaN	NaN			Discard	Discard			0	0.999091	NaN	0	O60502
NaN	NaN	-0.314206	NaN	0.177944	NaN	NaN	NaN	NaN	NaN	NaN			Discard	Discard			0	0.998704	NaN	0	O60783
NaN	-1.16502	NaN	NaN	NaN	NaN	NaN	NaN	-1.37508	-1.47433	NaN			Discard	Discard			0	0.998317	NaN	0	O60936
NaN	NaN	NaN	NaN	NaN	NaN	NaN	NaN	-0.631363	-1.06966	NaN			Discard	Discard			0	0.997544	NaN	0	O75110
NaN	NaN	-1.98026	NaN	NaN	NaN	NaN	NaN	-1.74492	-1.85697	-1.56389			Discard	Discard			0	0.997158	NaN	0	O75175
NaN	-0.281216	NaN	NaN	NaN	NaN	NaN	NaN	-0.224758	-0.247829	NaN			Discard	Discard			0	0.995617	NaN	0	O75376
NaN	NaN	2.03118	NaN	NaN	NaN	NaN	NaN	1.6906	NaN	NaN			Discard	Discard			0	0.995232	NaN	0	O75449
NaN	-2.31442	NaN	NaN	NaN	NaN	-1.40771	NaN	NaN	NaN	NaN			Discard	Discard			0	0.99408	NaN	0	O75525
NaN	0.00588989	NaN	NaN	NaN	NaN	NaN	NaN	NaN	-0.288168	NaN			Discard	Discard			0	0.993314	NaN	0	O75683
-1.2523	NaN	NaN	-1.20402	NaN	NaN	NaN	NaN	NaN	NaN	NaN			Discard	Discard			0	0.992166	NaN	0	O76071
NaN	NaN	NaN	NaN	NaN	NaN	NaN	NaN	-1.28056	-0.824638	NaN			Discard	Discard			0	0.991784	NaN	0	O94875
NaN	0.591888	NaN	NaN	NaN	NaN	NaN	NaN	NaN	0.27865	0.412757			Discard	Discard			0	0.991022	NaN	0	O95292
NaN	-2.94112	NaN	NaN	NaN	NaN	NaN	NaN	NaN	-3.22459	NaN			Discard	Discard			0	0.98874	NaN	0	O95498
NaN	NaN	-2.19822	NaN	NaN	-2.22502	NaN	NaN	NaN	-2.15073	NaN			Discard	Discard			0	0.987982	NaN	0	O95639
NaN	NaN	-1.50683	NaN	NaN	NaN	NaN	NaN	-2.15463	NaN	-2.39196			Discard	Discard			0	0.986846	NaN	0	O95858
NaN	NaN	NaN	-0.365202	-0.599443	NaN	NaN	NaN	NaN	NaN	NaN			Discard	Discard			0	0.98496	NaN	0	P02649
NaN	-1.81479	-2.55481	NaN	-2.04942	NaN	NaN	NaN	-1.51176	NaN	-1.62142			Discard	Discard			0	0.984584	NaN	0	P02750
NaN	-1.43239	-1.55524	NaN	-0.567684	NaN	NaN	NaN	NaN	NaN	NaN			Discard	Discard			0	0.984208	NaN	0	P02751
NaN	NaN	NaN	NaN	-1.32377	NaN	NaN	NaN	-1.16768	-0.657764	-0.854539			Discard	Discard			0	0.983832	NaN	0	P02787
-1.13299	NaN	NaN	-1.89775	NaN	NaN	NaN	NaN	NaN	NaN	NaN			Discard	Discard			0	0.983081	NaN	0	P07902
NaN	NaN	NaN	NaN	NaN	NaN	NaN	NaN	-4.18706	NaN	-4.37172			Discard	Discard			0	0.982332	NaN	0	P08581
NaN	-0.766548	NaN	NaN	NaN	NaN	NaN	NaN	-0.43618	-0.328924	-0.811933			Discard	Discard			0	0.981583	NaN	0	P09669
NaN	4.39608	4.5429	NaN	NaN	NaN	NaN	NaN	NaN	NaN	NaN			Discard	Discard			0	0.981209	NaN	0	P11171
NaN	NaN	NaN	-1.30971	-0.872118	NaN	NaN	NaN	NaN	NaN	NaN			Discard	Discard			0	0.978973	NaN	0	P13497
NaN	-1.69131	NaN	NaN	-1.85279	NaN	NaN	NaN	NaN	-1.81812	-1.61455			Discard	Discard			0	0.978229	NaN	0	P13726
NaN	NaN	NaN	NaN	NaN	NaN	NaN	NaN	-1.51573	NaN	-0.883718			Discard	Discard			0	0.977858	NaN	0	P13928
-2.48168	NaN	NaN	NaN	-2.75887	NaN	NaN	NaN	NaN	NaN	NaN			Discard	Discard			0	0.976746	NaN	0	P17405
NaN	NaN	NaN	NaN	NaN	-3.50111	NaN	NaN	-3.53024	NaN	NaN			Discard	Discard			0	0.975637	NaN	0	P19447
-1.57159	NaN	NaN	NaN	NaN	NaN	NaN	-1.71159	NaN	NaN	NaN			Discard	Discard			0	0.975267	NaN	0	P19474
NaN	-1.44024	-1.64522	NaN	NaN	NaN	NaN	NaN	-1.18764	NaN	-1.55107			Discard	Discard			0	0.974898	NaN	0	P19634
NaN	-1.81156	-2.2573	NaN	NaN	NaN	NaN	NaN	-1.34787	-1.78995	-1.75764			Discard	Discard			0	0.97453	NaN	0	P20337
NaN	NaN	NaN	NaN	NaN	-3.60083	NaN	NaN	NaN	-4.13446	NaN			Discard	Discard			0	0.974161	NaN	0	P20585
NaN	-1.35635	0.236934	NaN	NaN	-1.489	NaN	NaN	-0.499056	-0.880417	-0.490157			Discard	Discard			0	0.973057	NaN	0	P21397
NaN	-1.89195	NaN	NaN	NaN	-2.2066	NaN	NaN	NaN	-1.94278	NaN			Discard	Discard			0	0.971224	NaN	0	P25445
NaN	NaN	NaN	NaN	NaN	NaN	NaN	NaN	-0.65489	-0.773666	-1.36469			Discard	Discard			0	0.970858	NaN	0	P27216
NaN	-1.71137	NaN	NaN	NaN	NaN	NaN	NaN	NaN	-1.2852	NaN			Discard	Discard			0	0.969032	NaN	0	P29083
NaN	NaN	-2.39513	NaN	NaN	NaN	NaN	NaN	-2.82054	NaN	-3.01897			Discard	Discard			0	0.968668	NaN	0	P29317
NaN	NaN	-3.02634	NaN	NaN	-3.03584	NaN	NaN	NaN	-2.95711	NaN			Discard	Discard			0	0.968304	NaN	0	P30512
NaN	-2.00993	-2.29982	NaN	NaN	NaN	NaN	NaN	-1.6582	NaN	-1.9428			Discard	Discard			0	0.96794	NaN	0	P30519
NaN	-1.51189	NaN	NaN	NaN	NaN	NaN	NaN	-0.768921	-1.1417	-1.11813			Discard	Discard			0	0.967576	NaN	0	P33527
NaN	NaN	NaN	NaN	NaN	NaN	NaN	NaN	-4.23843	-4.45389	NaN			Discard	Discard			0	0.967213	NaN	0	P33991
NaN	NaN	NaN	NaN	NaN	-2.66257	NaN	NaN	-3.18423	NaN	NaN			Discard	Discard			0	0.96685	NaN	0	P33993
NaN	NaN	NaN	NaN	NaN	NaN	NaN	-2.97225	-3.9587	NaN	NaN			Discard	Discard			0	0.966488	NaN	0	P34913
NaN	NaN	-1.1672	NaN	NaN	-1.90201	NaN	NaN	NaN	NaN	NaN			Discard	Discard			0	0.965401	NaN	0	P35610
NaN	-4.34438	NaN	NaN	NaN	-3.94915	NaN	NaN	-4.12026	-4.47583	NaN			Discard	Discard			0	0.964678	NaN	0	P38432
NaN	-2.15383	-2.53494	NaN	NaN	NaN	NaN	NaN	-2.31845	-2.28826	-2.13642			Discard	Discard			0	0.964317	NaN	0	P39880
NaN	NaN	NaN	NaN	0.276079	NaN	NaN	NaN	0.46171	NaN	0.804584			Discard	Discard			0	0.962876	NaN	0	P46934
-2.49043	NaN	NaN	NaN	NaN	NaN	NaN	-2.09035	NaN	NaN	NaN			Discard	Discard			0	0.962157	NaN	0	P48506
NaN	NaN	NaN	NaN	-2.96714	NaN	NaN	-3.06484	NaN	NaN	NaN			Discard	Discard			0	0.960364	NaN	0	P49662
NaN	-1.3602	-0.769502	NaN	NaN	NaN	NaN	NaN	-1.52894	-1.81474	-1.48217			Discard	Discard			0	0.957509	NaN	0	P51159
NaN	-1.20924	-0.512631	NaN	NaN	-0.0457611	NaN	NaN	NaN	NaN	NaN			Discard	Discard			0	0.956442	NaN	0	P52298
NaN	NaN	NaN	-0.713633	NaN	NaN	NaN	-0.74101	NaN	NaN	NaN			Discard	Discard			0	0.955024	NaN	0	P53675
NaN	-2.3584	NaN	NaN	NaN	NaN	-2.75152	-2.23512	-2.35341	NaN	NaN			Discard	Discard			0	0.954317	NaN	0	P56134
NaN	-1.12818	-0.751695	NaN	-1.44767	NaN	NaN	NaN	NaN	-1.13736	-1.28386			Discard	Discard			0	0.953964	NaN	0	P57088
NaN	NaN	NaN	NaN	NaN	NaN	0.699877	NaN	0.627426	NaN	NaN			Discard	Discard			0	0.953258	NaN	0	P60891
NaN	-2.01422	NaN	NaN	NaN	NaN	NaN	NaN	-1.61041	-2.06734	-2.00006			Discard	Discard			0	0.952553	NaN	0	P61601
NaN	NaN	NaN	NaN	NaN	NaN	-0.971497	-0.932658	NaN	NaN	NaN			Discard	Discard			0	0.951498	NaN	0	P62253
NaN	-1.75552	NaN	NaN	NaN	NaN	NaN	-1.91422	NaN	NaN	NaN			Discard	Discard			0	0.950445	NaN	0	P78310
NaN	NaN	NaN	NaN	NaN	0.504061	NaN	NaN	0.549402	NaN	NaN			Discard	Discard			0	0.950094	NaN	0	P78318
NaN	NaN	NaN	-0.368757	-0.0328045	NaN	NaN	NaN	NaN	NaN	NaN			Discard	Discard			0	0.948695	NaN	0	P82914
NaN	NaN	NaN	NaN	NaN	NaN	NaN	NaN	NaN	-1.49145	-1.50064			Discard	Discard			0	0.948346	NaN	0	P82970
NaN	1.39113	1.18185	NaN	NaN	NaN	NaN	NaN	1.33719	1.2865	0.998158			Discard	Discard			0	0.947648	NaN	0	P84157
NaN	NaN	NaN	NaN	NaN	NaN	-1.70977	NaN	-1.51291	NaN	NaN			Discard	Discard			0	0.9473	NaN	0	P98170
NaN	0.579769	1.19412	NaN	NaN	NaN	NaN	NaN	0.562143	0.070467	0.584517			Discard	Discard			0	0.946256	NaN	0	Q01628
NaN	NaN	NaN	NaN	NaN	NaN	NaN	NaN	-3.13156	NaN	-2.93565			Discard	Discard			0	0.945909	NaN	0	Q01780
NaN	NaN	NaN	NaN	-1.3282	NaN	NaN	NaN	NaN	NaN	-1.14906			Discard	Discard			0	0.944868	NaN	0	Q03518
NaN	NaN	NaN	NaN	NaN	NaN	NaN	-1.47468	-1.4343	NaN	NaN			Discard	Discard			0	0.944522	NaN	0	Q04206
NaN	NaN	-1.50176	NaN	NaN	NaN	NaN	NaN	-1.59323	NaN	NaN			Discard	Discard			0	0.944176	NaN	0	Q04726
NaN	NaN	NaN	NaN	NaN	-0.621355	NaN	NaN	NaN	-0.501125	NaN			Discard	Discard			0	0.943484	NaN	0	Q06587
NaN	NaN	NaN	NaN	NaN	-1.21097	NaN	NaN	-0.53314	-0.921335	NaN			Discard	Discard			0	0.942794	NaN	0	Q08170
NaN	0.845062	NaN	NaN	0.268532	0.203531	NaN	NaN	0.474773	0.69455	0.408177			Discard	Discard			0	0.942105	NaN	0	Q08722
NaN	-1.2225	-2.11965	NaN	NaN	NaN	NaN	NaN	NaN	-0.958708	NaN			Discard	Discard			0	0.94176	NaN	0	Q08AM6
NaN	NaN	-1.74076	NaN	NaN	NaN	NaN	NaN	NaN	-2.27391	NaN			Discard	Discard			0	0.941416	NaN	0	Q10472
NaN	NaN	NaN	NaN	NaN	NaN	NaN	NaN	-2.79619	-2.7767	NaN			Discard	Discard			0	0.939357	NaN	0	Q13049
NaN	-1.91475	NaN	NaN	-2.10799	NaN	NaN	-1.55142	NaN	NaN	NaN			Discard	Discard			0	0.938672	NaN	0	Q13144
NaN	-2.07356	-2.10457	NaN	NaN	NaN	NaN	NaN	NaN	NaN	NaN			Discard	Discard			0	0.938331	NaN	0	Q13190
NaN	NaN	NaN	NaN	NaN	NaN	NaN	NaN	-3.71475	NaN	-4.13091			Discard	Discard			0	0.937989	NaN	0	Q13416
NaN	NaN	NaN	NaN	NaN	NaN	NaN	NaN	-2.17411	NaN	-1.88861			Discard	Discard			0	0.937648	NaN	0	Q13421
NaN	-1.76717	NaN	-1.9124	NaN	NaN	NaN	NaN	NaN	NaN	NaN			Discard	Discard			0	0.936966	NaN	0	Q13439
NaN	-0.614874	NaN	NaN	NaN	NaN	NaN	NaN	-0.621141	-0.627697	-1.17078			Discard	Discard			0	0.935945	NaN	0	Q13523
-3.26424	NaN	NaN	NaN	NaN	NaN	-2.66791	NaN	NaN	NaN	NaN			Discard	Discard			0	0.935605	NaN	0	Q13546
NaN	-2.09872	NaN	NaN	NaN	NaN	NaN	-2.50088	-2.30965	NaN	NaN			Discard	Discard			0	0.933571	NaN	0	Q14139
NaN	NaN	NaN	-1.57525	-1.55178	NaN	NaN	NaN	-1.76643	NaN	NaN			Discard	Discard			0	0.932557	NaN	0	Q14249
NaN	-2.18253	NaN	NaN	NaN	NaN	NaN	NaN	-2.18948	-2.29959	-2.15967			Discard	Discard			0	0.93222	NaN	0	Q14318
NaN	-2.76895	-3.19097	NaN	NaN	NaN	NaN	NaN	-3.11159	-3.02755	-3.12988			Discard	Discard			0	0.931209	NaN	0	Q14746
-2.71453	NaN	NaN	NaN	NaN	NaN	-2.55606	NaN	NaN	NaN	NaN			Discard	Discard			0	0.930873	NaN	0	Q14790
NaN	-2.08152	-2.51353	NaN	-2.08228	NaN	NaN	NaN	-2.15519	-2.48269	NaN			Discard	Discard			0	0.929865	NaN	0	Q15118
NaN	NaN	NaN	NaN	-2.10127	NaN	NaN	NaN	-1.82013	-1.70827	-1.73176			Discard	Discard			0	0.928859	NaN	0	Q15172
NaN	-3.06244	NaN	NaN	NaN	NaN	NaN	NaN	NaN	-2.9126	NaN			Discard	Discard			0	0.92819	NaN	0	Q15291
NaN	NaN	NaN	-0.782066	0.385365	NaN	NaN	NaN	-3.27188	NaN	NaN			Discard	Discard			0	0.927522	NaN	0	Q15582
NaN	NaN	NaN	NaN	NaN	NaN	NaN	NaN	-0.88792	NaN	-0.699988			Discard	Discard			0	0.927188	NaN	0	Q15599
NaN	NaN	NaN	-1.40633	-1.1921	NaN	NaN	NaN	-1.06628	NaN	NaN			Discard	Discard			0	0.925191	NaN	0	Q16595
NaN	-1.18045	NaN	NaN	NaN	-1.25105	NaN	NaN	-1.55425	NaN	-1.69866			Discard	Discard			0	0.924859	NaN	0	Q16625
NaN	-1.61436	-1.08343	NaN	-1.6162	NaN	NaN	NaN	-1.78983	NaN	-1.50459			Discard	Discard			0	0.924195	NaN	0	Q16769
NaN	NaN	NaN	NaN	NaN	-1.96407	NaN	NaN	-1.64494	NaN	-1.8105			Discard	Discard			0	0.923533	NaN	0	Q29RF7
NaN	NaN	NaN	NaN	NaN	NaN	-1.65013	NaN	-2.42531	NaN	NaN			Discard	Discard			0	0.920234	NaN	0	Q53H96
NaN	NaN	NaN	NaN	NaN	-1.01563	NaN	NaN	NaN	-1.46398	-1.56716			Discard	Discard			0	0.916633	NaN	0	Q5T8P6
NaN	NaN	NaN	NaN	-2.19117	NaN	NaN	NaN	NaN	-2.6469	-2.20864			Discard	Discard			0	0.915982	NaN	0	Q5VIR6
NaN	-2.38456	NaN	NaN	-2.52615	NaN	NaN	NaN	NaN	-2.33316	-2.81349			Discard	Discard			0	0.915656	NaN	0	Q5VSL9
NaN	-0.53578	NaN	NaN	NaN	NaN	NaN	NaN	NaN	-0.591223	NaN			Discard	Discard			0	0.915331	NaN	0	Q5VTL8
NaN	NaN	NaN	0.109438	0.44651	NaN	NaN	NaN	NaN	NaN	NaN			Discard	Discard			0	0.915006	NaN	0	Q5VUM1
NaN	NaN	-3.19391	NaN	NaN	NaN	NaN	NaN	-3.2888	NaN	-3.02466			Discard	Discard			0	0.913708	NaN	0	Q658Y4
NaN	NaN	-3.48214	NaN	NaN	-3.39039	NaN	NaN	-3.28949	NaN	NaN			Discard	Discard			0	0.91306	NaN	0	Q69YN4
NaN	-2.53049	NaN	NaN	NaN	NaN	NaN	NaN	NaN	NaN	-2.39247			Discard	Discard			0	0.912737	NaN	0	Q6BCY4
NaN	NaN	NaN	-1.138	-1.00018	NaN	NaN	NaN	NaN	NaN	NaN			Discard	Discard			0	0.912414	NaN	0	Q6DKK2
NaN	-1.12411	-1.20228	NaN	NaN	NaN	NaN	NaN	-1.15699	-1.02088	-0.766246			Discard	Discard			0	0.911445	NaN	0	Q6MZZ7
-0.817213	NaN	NaN	NaN	NaN	NaN	NaN	-0.614902	NaN	NaN	NaN			Discard	Discard			0	0.910479	NaN	0	Q6QNY1
NaN	NaN	NaN	NaN	NaN	NaN	NaN	NaN	NaN	-1.35735	-1.36135			Discard	Discard			0	0.909515	NaN	0	Q6UX04
NaN	NaN	NaN	NaN	-1.01821	NaN	NaN	NaN	NaN	NaN	-0.919629			Discard	Discard			0	0.909194	NaN	0	Q6UXH1
NaN	-3.51457	-3.67795	NaN	NaN	NaN	NaN	NaN	-3.81393	-3.40834	-3.59566			Discard	Discard			0	0.908553	NaN	0	Q6ZS30
NaN	-3.38713	NaN	NaN	NaN	NaN	NaN	NaN	NaN	NaN	-3.412			Discard	Discard			0	0.907593	NaN	0	Q70J99
NaN	NaN	-2.00157	NaN	NaN	NaN	NaN	NaN	NaN	-0.00996971	NaN			Discard	Discard			0	0.907273	NaN	0	Q71DI3
NaN	NaN	-1.59165	NaN	NaN	-1.75959	NaN	NaN	-1.45508	-1.64922	-1.67927			Discard	Discard			0	0.906954	NaN	0	Q7L3T8
NaN	NaN	NaN	NaN	-1.65001	-1.65833	NaN	NaN	NaN	NaN	NaN			Discard	Discard			0	0.906635	NaN	0	Q7L523
NaN	NaN	NaN	NaN	-3.25001	NaN	NaN	NaN	-3.62545	NaN	-3.50233			Discard	Discard			0	0.906316	NaN	0	Q7L592
NaN	-2.00012	NaN	NaN	-2.44373	NaN	NaN	NaN	NaN	-1.88432	NaN			Discard	Discard			0	0.905997	NaN	0	Q7L5D6
NaN	-3.13572	-3.675	NaN	-3.11277	NaN	NaN	NaN	-3.15999	NaN	NaN			Discard	Discard			0	0.905043	NaN	0	Q7Z460
NaN	NaN	-1.97133	NaN	-1.95616	-2.27965	NaN	NaN	NaN	NaN	NaN			Discard	Discard			0	0.904407	NaN	0	Q7Z4W1
NaN	-1.95291	-1.62472	NaN	-1.84546	NaN	NaN	NaN	-1.86297	-1.82769	NaN			Discard	Discard			0	0.903456	NaN	0	Q86SF2
NaN	NaN	NaN	NaN	-3.82844	-3.32533	NaN	NaN	NaN	-3.85622	NaN			Discard	Discard			0	0.903139	NaN	0	Q86U38
NaN	-0.740412	-0.945878	NaN	-1.19889	NaN	NaN	NaN	NaN	NaN	NaN			Discard	Discard			0	0.902823	NaN	0	Q86UE4
NaN	NaN	NaN	NaN	-2.74401	-3.04073	NaN	NaN	-3.01376	-2.66507	NaN			Discard	Discard			0	0.902506	NaN	0	Q86UT6
NaN	NaN	NaN	-2.81077	NaN	NaN	-3.67452	NaN	-3.94307	NaN	NaN			Discard	Discard			0	0.90219	NaN	0	Q86UY8
NaN	NaN	NaN	NaN	NaN	NaN	NaN	-1.57073	-2.65189	NaN	NaN			Discard	Discard			0	0.901875	NaN	0	Q86V21
NaN	NaN	NaN	NaN	-1.57067	-0.684359	NaN	NaN	NaN	NaN	NaN			Discard	Discard			0	0.901559	NaN	0	Q86VM9
NaN	NaN	NaN	NaN	-2.74616	NaN	NaN	NaN	-2.2173	-2.29681	NaN			Discard	Discard			0	0.899985	NaN	0	Q86X10
NaN	NaN	-1.32157	NaN	NaN	-1.37813	NaN	NaN	-1.30702	NaN	NaN			Discard	Discard			0	0.89967	NaN	0	Q86X29
NaN	NaN	NaN	-1.78563	-1.85434	NaN	NaN	NaN	-2.10833	NaN	NaN			Discard	Discard			0	0.899356	NaN	0	Q86Y79
NaN	NaN	NaN	-0.877821	-0.933821	NaN	NaN	NaN	NaN	NaN	NaN			Discard	Discard			0	0.898102	NaN	0	Q8IVL5
NaN	-1.09117	-1.07792	NaN	NaN	NaN	NaN	NaN	-1.06983	NaN	NaN			Discard	Discard			0	0.89779	NaN	0	Q8IWB7
NaN	-1.08572	-1.42417	NaN	NaN	NaN	NaN	NaN	-1.04631	-0.882456	-1.05714			Discard	Discard			0	0.897477	NaN	0	Q8IWJ2
NaN	NaN	NaN	NaN	NaN	NaN	NaN	-0.849334	-1.66588	NaN	NaN			Discard	Discard			0	0.895605	NaN	0	Q8IYB5
NaN	NaN	-2.98207	NaN	NaN	NaN	NaN	NaN	NaN	NaN	-3.20987			Discard	Discard			0	0.894983	NaN	0	Q8IZJ3
NaN	-1.51576	-1.35301	NaN	NaN	NaN	NaN	NaN	-1.47497	-1.7569	-1.13272			Discard	Discard			0	0.894672	NaN	0	Q8IZQ5
NaN	-0.259541	-0.605401	NaN	NaN	NaN	NaN	NaN	-0.937647	-0.948608	-0.745044			Discard	Discard			0	0.894362	NaN	0	Q8IZV5
NaN	NaN	NaN	NaN	NaN	NaN	NaN	NaN	-4.13316	NaN	-4.78063			Discard	Discard			0	0.894051	NaN	0	Q8N1G2
NaN	NaN	NaN	NaN	NaN	NaN	NaN	-1.95584	-2.31807	NaN	NaN			Discard	Discard			0	0.893741	NaN	0	Q8N3C0
NaN	NaN	NaN	NaN	-1.47131	NaN	NaN	NaN	NaN	-1.50919	NaN			Discard	Discard			0	0.892812	NaN	0	Q8N4Q0
NaN	NaN	-0.516145	NaN	-0.475424	-0.570807	NaN	NaN	NaN	-0.560209	NaN			Discard	Discard			0	0.892503	NaN	0	Q8N4T8
NaN	-1.56007	NaN	NaN	-1.45857	NaN	NaN	NaN	NaN	-1.65765	NaN			Discard	Discard			0	0.892194	NaN	0	Q8N4X5
NaN	NaN	NaN	NaN	NaN	NaN	NaN	-2.73205	-2.83435	NaN	NaN			Discard	Discard			0	0.89096	NaN	0	Q8NBL1
NaN	-1.37587	-1.40206	NaN	NaN	NaN	NaN	NaN	NaN	NaN	NaN			Discard	Discard			0	0.890652	NaN	0	Q8NBU5
NaN	NaN	NaN	NaN	-2.50417	NaN	NaN	NaN	NaN	-2.65782	-2.64992			Discard	Discard			0	0.889729	NaN	0	Q8NCN5
-2.35338	NaN	NaN	-2.52052	NaN	NaN	NaN	NaN	NaN	NaN	NaN			Discard	Discard			0	0.887584	NaN	0	Q8TB03
NaN	-1.22069	NaN	NaN	NaN	NaN	NaN	NaN	-1.64099	-1.29482	-1.58027			Discard	Discard			0	0.886973	NaN	0	Q8TBF2
NaN	NaN	-0.108733	NaN	NaN	-0.0811825	NaN	NaN	0.53269	0.252605	0.574971			Discard	Discard			0	0.886363	NaN	0	Q8TD06
NaN	NaN	-2.34846	NaN	-2.97464	NaN	NaN	NaN	NaN	NaN	NaN			Discard	Discard			0	0.885753	NaN	0	Q8TEM1
NaN	-2.39304	NaN	NaN	NaN	NaN	NaN	NaN	NaN	-2.25606	NaN			Discard	Discard			0	0.885449	NaN	0	Q8TEW0
NaN	-3.54499	NaN	NaN	-3.25731	NaN	NaN	-3.73027	-3.22185	NaN	NaN			Discard	Discard			0	0.885145	NaN	0	Q8WTT2
NaN	-2.34593	-2.42869	NaN	NaN	NaN	NaN	NaN	NaN	-2.61808	NaN			Discard	Discard			0	0.884841	NaN	0	Q8WTW3
NaN	1.85198	NaN	1.28833	1.53087	NaN	NaN	NaN	NaN	NaN	NaN			Discard	Discard			0	0.884233	NaN	0	Q8WUD4
NaN	NaN	NaN	-3.95483	NaN	NaN	NaN	NaN	-4.22168	NaN	NaN			Discard	Discard			0	0.883627	NaN	0	Q8WUH2
NaN	NaN	NaN	NaN	NaN	NaN	NaN	NaN	-1.25102	NaN	-1.12499			Discard	Discard			0	0.883021	NaN	0	Q8WUW1
NaN	NaN	-1.58703	NaN	NaN	-1.26753	NaN	NaN	NaN	NaN	NaN			Discard	Discard			0	0.882719	NaN	0	Q8WVC0
NaN	NaN	NaN	NaN	-1.70241	NaN	NaN	NaN	NaN	-1.49914	NaN			Discard	Discard			0	0.882416	NaN	0	Q8WVV4
NaN	NaN	NaN	NaN	NaN	NaN	NaN	NaN	-3.68649	NaN	-3.7866			Discard	Discard			0	0.882114	NaN	0	Q8WWV3
NaN	NaN	NaN	NaN	NaN	NaN	NaN	NaN	NaN	-0.56843	-0.400352			Discard	Discard			0	0.881812	NaN	0	Q8WZ42
NaN	NaN	NaN	NaN	NaN	-2.98763	NaN	NaN	-2.3643	-2.72859	-2.62162			Discard	Discard			0	0.881209	NaN	0	Q92615
NaN	NaN	NaN	-1.38112	-0.914593	NaN	NaN	NaN	NaN	NaN	NaN			Discard	Discard			0	0.880607	NaN	0	Q92626
NaN	-1.99413	NaN	NaN	NaN	NaN	NaN	NaN	-2.08209	NaN	-1.92305			Discard	Discard			0	0.878805	NaN	0	Q92925
NaN	NaN	NaN	NaN	NaN	NaN	NaN	-4.23284	-3.89448	NaN	NaN			Discard	Discard			0	0.878505	NaN	0	Q92990
NaN	NaN	NaN	NaN	-1.46768	NaN	NaN	-1.8564	NaN	NaN	NaN			Discard	Discard			0	0.878206	NaN	0	Q93050
NaN	NaN	NaN	NaN	NaN	NaN	-2.28768	-2.20539	NaN	NaN	NaN			Discard	Discard			0	0.877907	NaN	0	Q969G6
NaN	NaN	NaN	NaN	NaN	NaN	NaN	NaN	-3.27302	NaN	-3.12924			Discard	Discard			0	0.877309	NaN	0	Q969S3
NaN	NaN	NaN	NaN	-1.43471	NaN	-1.27606	NaN	NaN	NaN	NaN			Discard	Discard			0	0.876712	NaN	0	Q96AQ6
NaN	NaN	NaN	NaN	NaN	NaN	NaN	NaN	-0.790794	NaN	-0.96104			Discard	Discard			0	0.876116	NaN	0	Q96BJ8
NaN	NaN	-2.561	NaN	-1.64173	NaN	NaN	NaN	-2.06856	-1.93345	NaN			Discard	Discard			0	0.87552	NaN	0	Q96CU9
NaN	NaN	-1.30361	NaN	NaN	NaN	NaN	NaN	-1.33723	-1.21585	-1.41564			Discard	Discard			0	0.874926	NaN	0	Q96D71
NaN	NaN	-1.29445	NaN	NaN	-1.41467	NaN	NaN	NaN	NaN	NaN			Discard	Discard			0	0.873739	NaN	0	Q96H20
NaN	NaN	NaN	NaN	-2.43673	NaN	NaN	NaN	NaN	-2.43456	-2.63466			Discard	Discard			0	0.873147	NaN	0	Q96I59
NaN	NaN	-3.41522	NaN	NaN	NaN	NaN	NaN	-3.15445	-2.89321	NaN			Discard	Discard			0	0.871965	NaN	0	Q96JQ2
NaN	-2.82569	NaN	NaN	NaN	NaN	NaN	NaN	NaN	-2.27736	-2.33745			Discard	Discard			0	0.870786	NaN	0	Q96P16
NaN	-2.99653	NaN	-2.87246	NaN	NaN	-3.08249	NaN	NaN	NaN	NaN			Discard	Discard			0	0.870492	NaN	0	Q96PY5
NaN	NaN	NaN	NaN	NaN	-2.04191	NaN	NaN	-1.87479	NaN	NaN			Discard	Discard			0	0.870198	NaN	0	Q96PZ0
NaN	-3.84267	NaN	NaN	NaN	-3.16517	NaN	NaN	-3.50445	NaN	NaN			Discard	Discard			0	0.869904	NaN	0	Q96QC0
NaN	-1.06832	-0.855472	NaN	NaN	NaN	NaN	NaN	-1.0022	-0.928902	-0.740333			Discard	Discard			0	0.868438	NaN	0	Q99102
-1.27751	NaN	NaN	-1.92208	NaN	NaN	-1.21768	NaN	NaN	NaN	NaN			Discard	Discard			0	0.867853	NaN	0	Q99614
NaN	NaN	NaN	NaN	NaN	NaN	-1.17302	-1.58006	NaN	NaN	NaN			Discard	Discard			0	0.867561	NaN	0	Q99615
NaN	NaN	NaN	-2.25758	-2.03953	NaN	NaN	NaN	NaN	NaN	NaN			Discard	Discard			0	0.866977	NaN	0	Q99766
NaN	NaN	0.634881	NaN	NaN	NaN	NaN	NaN	NaN	-0.183821	-0.122602			Discard	Discard			0	0.866686	NaN	0	Q99805
NaN	1.11269	NaN	NaN	NaN	NaN	NaN	NaN	1.14484	-0.169254	0.498			Discard	Discard			0	0.866394	NaN	0	Q99996
NaN	-0.111935	NaN	NaN	NaN	NaN	NaN	NaN	NaN	-0.149641	NaN			Discard	Discard			0	0.866103	NaN	0	Q9BQ61
NaN	-0.956053	NaN	-0.0507641	-0.317755	NaN	NaN	NaN	NaN	NaN	NaN			Discard	Discard			0	0.865812	NaN	0	Q9BQC6
NaN	-3.04192	NaN	NaN	NaN	NaN	NaN	-3.19502	-2.85138	NaN	NaN			Discard	Discard			0	0.86523	NaN	0	Q9BSJ2
NaN	-2.35852	NaN	NaN	NaN	NaN	NaN	NaN	NaN	-2.35464	-2.46261			Discard	Discard			0	0.86494	NaN	0	Q9BTA9
NaN	-2.59912	-2.84876	NaN	NaN	-2.60271	NaN	NaN	-2.27131	NaN	-2.40261			Discard	Discard			0	0.86465	NaN	0	Q9BTD8
NaN	NaN	NaN	NaN	-1.29191	NaN	-1.41576	NaN	NaN	NaN	NaN			Discard	Discard			0	0.86436	NaN	0	Q9BTE1
NaN	NaN	NaN	-0.775503	-0.61727	NaN	NaN	NaN	-0.807198	NaN	NaN			Discard	Discard			0	0.863201	NaN	0	Q9BTZ2
NaN	NaN	NaN	NaN	NaN	NaN	NaN	NaN	-2.11774	NaN	-1.96048			Discard	Discard			0	0.862623	NaN	0	Q9BV57
NaN	NaN	-1.11037	NaN	NaN	-0.960649	NaN	NaN	NaN	NaN	NaN			Discard	Discard			0	0.861182	NaN	0	Q9BY42
NaN	NaN	NaN	NaN	NaN	NaN	NaN	NaN	1.07253	NaN	1.10738			Discard	Discard			0	0.860319	NaN	0	Q9BZ29
NaN	NaN	NaN	NaN	NaN	NaN	-2.14407	NaN	-2.25868	NaN	NaN			Discard	Discard			0	0.860032	NaN	0	Q9BZG1
NaN	-2.47808	-2.61329	NaN	NaN	NaN	NaN	NaN	-3.06659	NaN	-2.61057			Discard	Discard			0	0.859745	NaN	0	Q9BZH6
NaN	NaN	NaN	NaN	NaN	NaN	-2.78253	NaN	-2.80135	NaN	NaN			Discard	Discard			0	0.856886	NaN	0	Q9H0S4
NaN	NaN	NaN	NaN	NaN	NaN	NaN	NaN	-1.98154	NaN	-2.27137			Discard	Discard			0	0.856601	NaN	0	Q9H0U6
NaN	NaN	-2.99016	NaN	NaN	NaN	NaN	NaN	-2.91081	-3.04978	NaN			Discard	Discard			0	0.856316	NaN	0	Q9H1I8
NaN	-3.78549	NaN	NaN	NaN	NaN	NaN	-3.89838	-3.69534	NaN	NaN			Discard	Discard			0	0.856032	NaN	0	Q9H1P3
NaN	-3.02086	NaN	NaN	NaN	NaN	NaN	NaN	-2.60454	-3.24436	-3.20316			Discard	Discard			0	0.855463	NaN	0	Q9H270
NaN	NaN	-2.08268	NaN	NaN	NaN	NaN	NaN	-1.0735	NaN	NaN			Discard	Discard			0	0.854329	NaN	0	Q9H2M9
NaN	-3.26679	NaN	-3.65851	NaN	NaN	-3.85123	-3.56107	NaN	NaN	NaN			Discard	Discard			0	0.854046	NaN	0	Q9H3M7
-1.77156	NaN	NaN	-2.39359	NaN	NaN	-2.24866	NaN	NaN	NaN	NaN			Discard	Discard			0	0.85348	NaN	0	Q9H477
NaN	NaN	NaN	NaN	NaN	-2.52495	NaN	NaN	-2.4203	NaN	-2.60765			Discard	Discard			0	0.853197	NaN	0	Q9H4L4
NaN	-0.701818	NaN	NaN	NaN	-1.09147	NaN	NaN	-0.943954	NaN	NaN			Discard	Discard			0	0.852351	NaN	0	Q9H6E4
-0.419796	NaN	NaN	-1.2474	NaN	NaN	-0.982246	-1.22035	NaN	NaN	NaN			Discard	Discard			0	0.851506	NaN	0	Q9H7C9
NaN	-3.43729	-3.5427	NaN	-3.70827	NaN	NaN	NaN	-3.85976	-3.67054	-3.78146			Discard	Discard			0	0.851224	NaN	0	Q9H857
NaN	NaN	NaN	NaN	NaN	NaN	NaN	NaN	-2.41301	-2.29126	NaN			Discard	Discard			0	0.850662	NaN	0	Q9H936
NaN	-2.25653	-2.30252	NaN	-2.7051	NaN	NaN	NaN	-2.36417	-2.11844	NaN			Discard	Discard			0	0.848981	NaN	0	Q9HAN9
NaN	NaN	-0.317792	NaN	-0.434132	NaN	NaN	NaN	NaN	NaN	NaN			Discard	Discard			0	0.848701	NaN	0	Q9HBL7
NaN	NaN	NaN	NaN	NaN	NaN	NaN	NaN	-1.09407	-0.991293	NaN			Discard	Discard			0	0.846749	NaN	0	Q9NPA8
NaN	NaN	NaN	NaN	NaN	NaN	-1.46466	NaN	-0.865643	NaN	NaN			Discard	Discard			0	0.846192	NaN	0	Q9NPF4
NaN	NaN	NaN	NaN	NaN	NaN	NaN	NaN	-2.08091	-2.30323	NaN			Discard	Discard			0	0.845637	NaN	0	Q9NRG7
-1.69963	NaN	NaN	NaN	-1.53832	NaN	NaN	NaN	NaN	NaN	NaN			Discard	Discard			0	0.84536	NaN	0	Q9NRL3
NaN	NaN	-1.49688	NaN	NaN	NaN	NaN	NaN	NaN	-1.587	NaN			Discard	Discard			0	0.844805	NaN	0	Q9NRS4
NaN	NaN	NaN	NaN	NaN	NaN	NaN	NaN	-0.27449	NaN	-0.39791			Discard	Discard			0	0.844528	NaN	0	Q9NRY2
-1.96292	-1.87926	NaN	-1.34381	NaN	NaN	NaN	-1.81793	-1.87183	NaN	NaN			Discard	Discard			0	0.844252	NaN	0	Q9NS86
NaN	NaN	NaN	-0.248058	0.106108	NaN	NaN	NaN	NaN	NaN	NaN			Discard	Discard			0	0.843423	NaN	0	Q9NV96
NaN	-3.31166	NaN	NaN	NaN	-2.96786	NaN	NaN	NaN	-3.50734	NaN			Discard	Discard			0	0.842871	NaN	0	Q9NVH0
NaN	-3.94882	-3.31437	NaN	NaN	NaN	NaN	NaN	NaN	NaN	NaN			Discard	Discard			0	0.842595	NaN	0	Q9NVH1
NaN	-1.4384	NaN	NaN	-1.04966	-1.21806	NaN	NaN	NaN	-1.19808	NaN			Discard	Discard			0	0.84232	NaN	0	Q9NVH2
NaN	NaN	-2.99287	NaN	-2.63167	NaN	NaN	NaN	NaN	NaN	-2.76303			Discard	Discard			0	0.841769	NaN	0	Q9NVV4
NaN	-3.55917	-3.17258	NaN	NaN	NaN	NaN	NaN	-3.05596	-2.89136	NaN			Discard	Discard			0	0.84122	NaN	0	Q9NW68
NaN	NaN	NaN	NaN	NaN	-0.0400562	NaN	NaN	NaN	-0.381592	NaN			Discard	Discard			0	0.839849	NaN	0	Q9NY27
NaN	NaN	-3.64119	NaN	NaN	-3.56319	NaN	NaN	-3.76837	-3.45588	-3.72123			Discard	Discard			0	0.839575	NaN	0	Q9NYB0
NaN	NaN	NaN	-1.03557	-1.11654	NaN	NaN	NaN	NaN	NaN	NaN			Discard	Discard			0	0.839302	NaN	0	Q9NYJ1
NaN	NaN	NaN	NaN	NaN	NaN	NaN	NaN	-1.46063	NaN	-1.50125			Discard	Discard			0	0.839028	NaN	0	Q9NYU1
NaN	-1.30669	NaN	NaN	NaN	NaN	NaN	NaN	NaN	-1.59649	-1.34354			Discard	Discard			0	0.838755	NaN	0	Q9NZA1
NaN	-2.25042	-2.41148	NaN	NaN	NaN	NaN	NaN	-2.33927	-2.56391	-2.19173			Discard	Discard			0	0.837937	NaN	0	Q9NZM3
NaN	-2.97526	NaN	NaN	NaN	NaN	NaN	NaN	-2.5581	NaN	-2.64927			Discard	Discard			0	0.837392	NaN	0	Q9NZN5
NaN	NaN	NaN	NaN	NaN	NaN	NaN	NaN	-0.751711	NaN	-0.562499			Discard	Discard			0	0.836305	NaN	0	Q9P0M9
NaN	NaN	NaN	NaN	NaN	NaN	NaN	NaN	0.266874	0.176821	NaN			Discard	Discard			0	0.835763	NaN	0	Q9P2X7
NaN	NaN	NaN	NaN	NaN	-3.14012	NaN	NaN	NaN	-3.40575	NaN			Discard	Discard			0	0.835492	NaN	0	Q9UBB5
NaN	NaN	NaN	NaN	NaN	-2.61383	NaN	NaN	-2.79675	NaN	NaN			Discard	Discard			0	0.835221	NaN	0	Q9UBL3
NaN	NaN	NaN	NaN	NaN	NaN	NaN	NaN	-1.88699	NaN	-1.91676			Discard	Discard			0	0.83495	NaN	0	Q9UBU9
NaN	NaN	NaN	NaN	-3.77693	-3.36067	NaN	NaN	-3.64517	NaN	-3.3706			Discard	Discard			0	0.834409	NaN	0	Q9UFG5
NaN	NaN	-0.751164	NaN	NaN	NaN	NaN	NaN	NaN	NaN	-1.0118			Discard	Discard			0	0.834139	NaN	0	Q9UGK3
NaN	-1.85938	-1.59832	NaN	NaN	NaN	NaN	NaN	-1.77021	NaN	-1.48271			Discard	Discard			0	0.833869	NaN	0	Q9UGM6
NaN	-2.04553	-1.84083	NaN	NaN	-2.18374	NaN	NaN	-1.53369	-1.86995	-1.97573			Discard	Discard			0	0.83306	NaN	0	Q9UHR5
-3.78037	NaN	NaN	NaN	NaN	NaN	NaN	-3.45187	-2.59061	NaN	NaN			Discard	Discard			0	0.831448	NaN	0	Q9UIV1
NaN	NaN	NaN	NaN	NaN	-2.32074	NaN	NaN	NaN	-2.63648	NaN			Discard	Discard			0	0.830108	NaN	0	Q9UKV8
NaN	NaN	NaN	NaN	NaN	NaN	NaN	NaN	-1.99821	NaN	-2.04701			Discard	Discard			0	0.829574	NaN	0	Q9ULC5
NaN	-2.41171	NaN	NaN	NaN	NaN	NaN	NaN	NaN	-2.12497	NaN			Discard	Discard			0	0.82904	NaN	0	Q9ULU4
0.467171	0.488058	NaN	0.0267429	NaN	NaN	0.674866	NaN	NaN	NaN	NaN			Discard	Discard			0	0.828507	NaN	0	Q9UNE7
NaN	NaN	NaN	NaN	-2.58777	NaN	NaN	NaN	-2.12015	-2.14964	NaN			Discard	Discard			0	0.82824	NaN	0	Q9UNF1
NaN	NaN	NaN	NaN	NaN	NaN	NaN	NaN	-2.08027	-2.26443	NaN			Discard	Discard			0	0.827708	NaN	0	Q9UPN9
NaN	NaN	-2.65677	NaN	-2.32111	NaN	NaN	NaN	NaN	NaN	NaN			Discard	Discard			0	0.827177	NaN	0	Q9UQ16
-1.25554	NaN	NaN	NaN	NaN	NaN	NaN	-1.56181	NaN	NaN	NaN			Discard	Discard			0	0.826646	NaN	0	Q9Y259
NaN	NaN	NaN	-1.22504	-1.17285	NaN	NaN	NaN	NaN	NaN	NaN			Discard	Discard			0	0.826116	NaN	0	Q9Y291
-2.11636	NaN	NaN	-2.58368	NaN	NaN	NaN	NaN	NaN	NaN	NaN			Discard	Discard			0	0.825851	NaN	0	Q9Y2E5
NaN	-0.472094	NaN	NaN	NaN	NaN	NaN	-0.534593	-0.321569	NaN	NaN			Discard	Discard			0	0.825058	NaN	0	Q9Y2W2
NaN	NaN	NaN	NaN	NaN	NaN	NaN	NaN	NaN	3.18568	2.97726			Discard	Discard			0	0.824266	NaN	0	Q9Y3A6
NaN	-4.05927	NaN	NaN	NaN	NaN	NaN	NaN	-4.59379	NaN	-4.7086			Discard	Discard			0	0.823739	NaN	0	Q9Y3E0
NaN	NaN	NaN	NaN	NaN	NaN	NaN	NaN	-2.5162	NaN	-2.33732			Discard	Discard			0	0.823213	NaN	0	Q9Y3L3
NaN	-2.77112	NaN	NaN	NaN	NaN	NaN	NaN	-2.34928	NaN	-2.69965			Discard	Discard			0	0.82295	NaN	0	Q9Y3L5
NaN	0.727341	NaN	NaN	0.0550098	NaN	NaN	NaN	0.481434	0.291349	0.548255			Discard	Discard			0	0.822687	NaN	0	Q9Y3Q3
-1.27901	NaN	NaN	NaN	-1.36682	NaN	NaN	-1.09287	-1.11697	NaN	NaN			Discard	Discard			0	0.822425	NaN	0	Q9Y3Z3
NaN	-3.16033	NaN	NaN	NaN	-2.75467	NaN	NaN	-2.79544	NaN	-2.83391			Discard	Discard			0	0.820853	NaN	0	Q9Y5Q9
NaN	NaN	NaN	NaN	NaN	NaN	-1.24552	-0.993871	-1.40992	NaN	NaN			Discard	Discard			0	0.820069	NaN	0	Q9Y639
#!{Type}E	E	E	E	E	E	E	E	E	E	E	C	C	C	C	C	C	N	N	N	N	T
NaN	4.87949	4.56447	-0.556396	1.74432	NaN	0.650049	1.88215	3.61823	3.76213	4.38105			Keep	Discard			2.06438	0.321273	3.57728	4.8041	P25815
-6.25546	1.32548	1.40646	-3.44901	-0.962933	-2.84941	-1.51126	-0.821324	1.52518	1.44341	1.42286			Keep	Discard			1.08127	0.385063	3.3651	2.07827	P00450
-0.927881	1.81959	2.08147	-1.21464	0.90115	NaN	NaN	NaN	1.84689	1.96867	1.98527			Keep	Discard			3.93109	0.064	3.08307	26.5531	P98088
-3.55097	1.2704	0.600911	-0.399662	0.394823	NaN	-2.10009	-0.412564	0.845205	0.53833	0.882079			Keep	Discard			1.28406	0.347671	2.28959	2.53845	Q13753
-1.96691	1.41228	0.802503	-1.21648	-1.02874	NaN	-1.12013	-1.29176	0.557686	0.743309	1.08996			Keep	Discard			3.61673	0.12	2.27741	9.3012	Q14789
NaN	-0.918903	-0.731311	NaN	NaN	NaN	NaN	-3.35595	NaN	NaN	-2.04502			Keep	Discard			0	0.819026	1.96779	0	Q9Y6R7
-2.55391	-0.268021	0.464667	-2.53853	-0.883507	-1.69196	-0.667086	-1.07139	1.44007	1.23862	0.615657			Keep	Discard			1.22254	0.356388	1.86447	2.31442	Q8WXI7
-2.45477	-0.232435	-0.329923	-1.2268	NaN	NaN	-2.229	-2.40708	-0.321064	-1.17897	0.1055			Keep	Discard			1.74745	0.268702	1.61161	3.46801	Q8IYJ3
-1.93993	-0.331184	0.947873	-2.39	-0.380383	-0.00738144	-0.0830154	-0.00484562	0.365677	0.334667	0.225547			Keep	Discard			1.19567	0.358847	1.47962	2.26931	Q6NUK1
-1.2279	-0.165478	-1.06762	-3.29552	-1.60783	0.118799	-2.16086	-0.74347	-0.205336	-0.370609	-0.225198			Keep	Discard			1.26763	0.348886	1.47078	2.3904	Q13573
-1.64339	-0.37816	-0.233325	-3.29886	-3.58332	-0.701864	-0.970604	-1.42035	-0.187668	-0.244505	-0.452172			Keep	Discard			1.47263	0.305122	1.42533	2.74125	Q9UQE7
-1.64282	0.475275	0.65157	-1.15071	-0.331465	-0.570028	-0.863049	NaN	-0.176113	0.438683	0.131825			Keep	Discard			1.87631	0.263122	1.38187	3.74989	Q8NBJ4
NaN	-1.75242	-0.148421	NaN	NaN	-0.320486	-1.4714	-1.68054	NaN	NaN	NaN			Keep	Discard			1.99844	0.288655	1.34152	9.90677	P04233
0.579668	2.84748	3.09988	-0.0763359	1.93052	1.39682	1.50174	2.10473	2.38166	2.2502	2.69877			Keep	Discard			1.15511	0.370066	1.33397	2.2014	Q96RQ9
-2.09576	-0.419615	-1.05045	-1.46554	-2.7128	-1.1071	-1.96318	-2.45374	0.189325	-0.215599	-0.316531			Keep	Discard			2.2624	0.294	1.32213	4.23579	Q8WXH0
-2.7284	-0.93935	-0.86375	NaN	NaN	-1.39692	-1.98391	-1.77615	-0.545189	-0.842125	-0.284413			Keep	Discard			1.82656	0.262128	1.31602	3.63967	Q9HAU0
NaN	-0.188749	-0.040946	-1.35262	-0.877718	NaN	NaN	NaN	-0.779903	NaN	NaN			Keep	Discard			0	0.996002	1.31168	0	O75363
-2.18261	0.964149	1.06985	-1.39544	0.903933	-1.42847	-0.735912	0.511434	0.725082	0.890558	0.876979			Keep	Discard			0.782546	0.475157	1.30286	1.58088	P01024
NaN	1.43142	1.11111	-1.11806	-0.545759	NaN	-0.455305	0.562329	1.0959	0.585054	1.19332			Keep	Discard			1.1656	0.371854	1.30017	2.47883	O15427
0.0028801	2.1161	2.57317	0.980831	1.60338	0.759764	0.563219	1.0022	2.07481	2.12655	2.18641			Keep	Discard			1.48724	0.303767	1.27419	2.76667	P05091
NaN	1.48243	1.24094	0.128624	NaN	NaN	NaN	NaN	NaN	1.55861	NaN			Keep	Discard			0	0.97269	1.27115	0	P21926
-2.93418	-0.720348	-0.349555	-2.55677	-1.49317	-1.39116	-1.28114	-0.768458	-0.23847	-0.663013	-0.33994			Keep	Discard			1.09742	0.382063	1.19922	2.10516	Q08379
-0.354685	2.16119	1.95375	-0.554041	-2.01629	0.86739	0.893974	0.539115	0.994123	1.13805	1.35168			Keep	Discard			1.5431	0.304121	1.19663	2.86443	P02794
0.56999	1.94216	3.08648	0.480206	1.98719	0.701099	0.691729	1.18489	1.97509	1.91828	1.95655			Keep	Discard			1.22165	0.355477	1.1839	2.31293	Q9Y6N5
NaN	-0.860472	NaN	NaN	NaN	-1.11123	NaN	-2.21516	NaN	-1.0018	NaN			Keep	Discard			0	0.940042	1.15865	0	Q12974
-2.16079	-0.207674	-0.699658	-3.38671	-1.36547	-0.952023	-0.853807	-0.759921	-0.103819	-0.500671	-0.397466			Keep	Discard			0.927125	0.420414	1.15285	1.82213	O15031
NaN	1.90816	1.46695	-0.071207	0.91573	-3.39472	-2.4609	-0.276887	1.37773	1.18543	1.58432			Keep	Discard			0.304627	0.740002	1.14683	0.73405	Q13751
-0.112675	1.89898	2.78812	0.154316	0.590712	0.653273	1.32118	0.841573	1.64753	1.38594	1.86104			Keep	Discard			1.04939	0.395181	1.12099	2.02524	P00167
NaN	0.884899	0.474399	NaN	-1.16426	NaN	-1.39772	-0.331372	0.245222	-0.133713	0.385758			Keep	Discard			1.0069	0.405568	1.10669	2.37091	O75911
NaN	-1.34138	-1.32826	-2.68366	-2.27255	-0.712732	-1.95045	-1.71446	-0.471493	-0.962969	-1.05104			Keep	Discard			1.9189	0.286261	1.10244	3.84575	O60216
-2.38503	-1.40356	-1.10069	-3.46023	-2.2333	-1.44824	-1.71738	-1.87646	-1.22201	-1.2603	-1.23117			Keep	Discard			1.47739	0.301949	1.09968	2.74952	Q14160
-4.66664	1.15566	0.452092	-0.385353	-0.400932	-3.17264	-0.894981	-0.0841494	0.646751	0.627083	0.440217			Keep	Discard			0.330942	0.71754	1.09447	0.77692	O00469
NaN	-1.36461	-1.22122	NaN	-2.5555	NaN	NaN	-2.66593	-1.77947	-1.75807	-1.75066			Keep	Discard			0	0.860894	1.08928	0	Q9BYC5
-0.607317	1.60365	1.25501	-0.957546	0.0738487	-0.520988	-0.16987	0.587735	0.901091	1.01005	1.39961			Keep	Discard			0.995335	0.411143	1.07267	1.93543	Q03169
NaN	NaN	NaN	NaN	NaN	NaN	NaN	-4.00281	NaN	NaN	-2.9335			Keep	Discard			0	0.912091	1.06931	0	Q6IQ23
-2.28651	0.460075	0.328086	-0.780706	-0.254438	-1.14123	-0.99122	-0.476094	0.267841	0.1028	0.422608			Keep	Discard			1.01624	0.406551	1.0617	1.97015	P80303
-0.492683	0.139988	1.54574	-1.70149	0.0720863	0.451952	0.877844	0.67253	1.02414	0.919325	0.660686			Keep	Discard			0.821507	0.46295	1.05538	1.64616	P20674
-1.41131	-0.598778	-0.676595	-2.24527	-1.967	-0.405676	-1.08167	-1.47158	-0.262768	-0.488647	-0.433013			Keep	Discard			2.21785	0.316133	1.05147	4.14341	P52948
-1.54133	0.0174541	-0.724904	-3.36389	-1.49872	-1.05099	-0.859039	-0.490081	0.0312538	-0.33462	0.0614538			Keep	Discard			0.758722	0.481288	1.05132	1.54082	Q00653
NaN	0.177492	0.0166483	-1.9272	-1.14968	-1.29635	-1.13155	-0.668735	0.429754	0.166273	0.308799			Keep	Discard			0.962139	0.418378	1.04134	1.94685	P28289
-0.837675	1.04678	0.947764	-0.314594	0.447224	NaN	0.200951	1.13609	1.33789	1.08547	1.20045			Keep	Discard			1.02348	0.403178	1.0317	2.05748	P09758
-1.89799	-0.931995	-0.0447569	-3.08554	-1.19169	-0.586296	-0.587378	-0.67599	-0.863894	-0.482998	-1.01768			Keep	Discard			0.825669	0.463881	1.02879	1.65312	Q9UJS0
4.6021	4.71426	NaN	1.57955	4.68418	4.84261	NaN	4.70739	4.43849	4.74952	4.36934			Keep	Discard			0.421693	0.65907	1.02414	0.98886	P60709
-3.64494	-0.587141	-0.752475	-1.78505	-1.11121	-1.12717	-0.988871	-0.836278	-0.320621	-0.421389	-0.866595			Keep	Discard			0.761443	0.479413	1.02188	1.54541	Q6DD88
0.0886688	2.11392	1.70941	-1.51653	0.728436	0.270016	1.08297	1.79927	1.44082	1.48592	2.07508			Keep	Discard			0.588196	0.557631	1.02151	1.24922	P29373
NaN	-1.20957	-0.5601	NaN	NaN	NaN	-1.57974	NaN	NaN	NaN	NaN			Keep	Discard			0	0.83468	1.01964	0	Q9UBV2
0.183228	1.587	1.67104	-0.462971	0.597349	0.687717	0.66643	0.667716	1.62049	1.40993	1.34942			Keep	Discard			1.61403	0.300392	1.01592	2.99	O95716
-0.940273	0.340017	-0.0851717	-2.68752	-1.52303	-0.59082	-0.631926	-0.496123	0.188417	0.00287628	-0.0290022			Keep	Discard			0.988032	0.412898	1.01343	1.9233	Q13884
2.01193	2.92281	NaN	1.10247	NaN	NaN	1.97343	NaN	2.14341	2.62869	2.77529			Keep	Discard			1.09415	0.381041	1.00605	2.59808	P62891
0.180439	3.2089	1.68039	-0.723162	0.207216	-0.227636	0.814299	1.69671	2.27489	2.17223	2.33856			Discard	Discard			0.606191	0.550747	0.998815	1.28052	Q92597
-1.06406	-0.0513306	0.0856047	-1.86469	-0.88088	0.17827	-0.193487	-0.314347	0.140585	0.140285	0.117126			Discard	Discard			1.36542	0.324777	0.989467	2.55651	P78347
-1.03498	-2.25157	NaN	-1.93805	-1.67319	-0.635557	-1.51802	-2.00363	-2.51383	NaN	NaN			Discard	Discard			0	0.873443	0.988112	0	Q96I15
NaN	NaN	NaN	NaN	NaN	0.201155	NaN	-0.783198	NaN	NaN	NaN			Discard	Discard			0	0.827443	0.984353	0	Q9UPT8
-2.81126	0.32206	-0.0779428	-0.939932	-0.848427	-0.762949	-0.493977	0.325524	0.232994	0.304733	0.55256			Discard	Discard			0.652265	0.530824	0.984012	1.36001	Q6P996
-3.34937	-0.207478	0.013257	-1.01413	-0.649195	-1.01729	-0.852287	-0.435634	-0.37639	-0.369497	-0.35657			Discard	Discard			0.686683	0.516498	0.980332	1.41885	O95479
NaN	-0.0577602	1.29591	NaN	0.235273	-1.34892	-1.23745	-0.54795	-0.824371	0.420898	-0.018754			Discard	Discard			0.501955	0.613904	0.979986	1.14841	P01833
0.683786	3.94293	3.64101	1.45186	4.29282	1.12456	2.49521	3.94275	3.16753	3.5746	4.11295			Discard	Discard			0.445594	0.642458	0.969876	0.994384	P80188
-2.37617	0.1905	1.12583	-0.831486	0.257013	-0.174292	-0.098526	0.434699	-0.15398	0.171677	-0.187531			Discard	Discard			0.670354	0.520908	0.95179	1.39098	P39656
-4.68727	-0.84362	-1.30439	-1.04427	-0.335684	-1.68696	-1.39664	-1.24909	-0.716894	-0.572264	-1.06095			Discard	Discard			0.47303	0.626336	0.938178	1.04452	Q6P179
NaN	-0.232578	0.133609	NaN	NaN	NaN	-1.42373	-1.0042	-0.794165	-0.481039	-0.487084			Discard	Discard			1.25095	0.349848	0.935797	3.0345	P06731
-0.490799	1.18245	1.21283	-1.40056	-0.163599	-0.794113	NaN	0.29173	0.21163	0.621561	0.526423			Discard	Discard			0.673386	0.519895	0.924887	1.42991	P15104
-2.39331	-1.56429	NaN	NaN	NaN	NaN	NaN	NaN	-1.88577	-1.4761	-1.46182			Discard	Discard			0	0.830911	0.924354	0	Q9UJC5
1.57107	2.8026	3.26902	1.51035	1.94481	2.23371	2.54457	1.80091	2.93903	3.22461	2.3832			Discard	Discard			1.35902	0.329951	0.920912	2.54559	Q9H1E3
-0.593506	0.278854	-0.17587	-2.39707	-0.748791	0.300026	-0.0382557	0.0660734	0.342541	0.238415	0.349755			Discard	Discard			0.779126	0.477601	0.918771	1.57514	P55265
0.357473	2.29579	2.4242	0.6691	0.854502	1.25053	1.66133	1.67185	2.43447	2.23058	2.05872			Discard	Discard			1.10374	0.384188	0.901067	2.11569	P05023
NaN	0.438555	-0.331164	-1.51519	-0.73634	NaN	-0.849127	-0.812261	-0.34536	-0.0854702	-0.0709944			Discard	Discard			1.67388	0.29536	0.896316	3.68078	P52789
NaN	0.926342	0.833621	-0.00567436	0.482376	-0.332062	-0.0122261	-1.00663	1.17325	0.690166	0.967113			Discard	Discard			0.974948	0.414548	0.88122	1.9699	Q92520
-0.0940704	1.45543	1.49794	-0.312284	0.593502	1.02871	1.00835	0.93098	1.52192	1.29012	1.2266			Discard	Discard			1.31483	0.338875	0.877599	2.47032	P61106
1.2564	4.38235	3.74427	2.46272	3.5161	1.22667	2.12714	3.05948	3.6575	3.64339	3.73609			Discard	Discard			0.552272	0.588911	0.861171	1.18624	Q96HE7
-0.319008	0.862061	0.714927	-0.0523796	0.127922	0.949476	0.241859	0.311261	0.82423	1.00012	0.959958			Discard	Discard			2.79001	0.3025	0.860688	5.42719	P42166
NaN	NaN	-1.25469	NaN	-1.92946	NaN	-2.11105	NaN	NaN	NaN	NaN			Discard	Discard			0	1	0.856368	0	O15121
NaN	-0.353415	-0.694478	-1.46684	-0.682348	NaN	NaN	NaN	-0.720346	-0.552326	-0.605338			Discard	Discard			0	0.917939	0.849454	0	Q5T0Z8
-1.10831	-0.66519	-0.889026	-2.73496	-1.80048	-1.15843	-1.30591	-1.44597	-0.401379	-0.836359	-0.345309			Discard	Discard			1.07891	0.383685	0.841504	2.07434	Q9UEY8
-1.75971	-0.690454	-0.900203	-2.22535	-1.44564	-0.725868	-1.3734	-1.00696	-0.419823	-0.888226	-0.507733			Discard	Discard			1.63001	0.300647	0.835849	3.01852	O60341
-2.14017	-0.129633	-5.25e-05	-0.211224	0.211872	-0.240425	-0.822643	-0.385177	0.0600758	0.119764	-0.0957193			Discard	Discard			0.966404	0.417585	0.835694	1.88739	P05166
-2.46999	-1.11	-0.529344	-2.21429	-0.999502	-0.707102	-0.670305	-1.12924	-1.04751	-0.738031	-1.18105			Discard	Discard			0.939033	0.416678	0.832075	1.84192	Q56VL3
NaN	0.403162	0.90451	-0.641216	-0.378412	NaN	NaN	NaN	-0.233469	-0.011507	-0.332681			Discard	Discard			0	0.848421	0.82799	0	Q9HC07
NaN	NaN	NaN	NaN	NaN	-3.00814	NaN	-3.83572	NaN	NaN	NaN			Discard	Discard			0	0.872851	0.82758	0	Q96JG6
-1.909	-0.601528	-1.33784	NaN	NaN	-1.57386	-1.87164	-1.9685	-0.769999	-0.617472	-0.827559			Discard	Discard			1.59372	0.300297	0.827196	3.14631	Q99959
-1.37565	0.440926	0.292056	-0.619152	-0.529932	-0.165443	-0.138647	-0.238612	0.49744	0.455587	0.340875			Discard	Discard			1.41393	0.321589	0.823784	2.63973	Q14126
0.0573616	1.273	2.25418	0.0981808	1.12268	1.69478	1.78963	1.83001	1.63268	1.61751	1.49411			Discard	Discard			0.768102	0.478164	0.821348	1.55661	P12236
-0.062788	1.86532	1.87948	0.448437	1.2336	0.520348	0.62598	0.934583	1.63171	1.47614	1.35338			Discard	Discard			1.22643	0.357854	0.820782	2.32097	P49257
NaN	1.58418	1.50114	-1.082	0.0881538	-0.659302	0.188164	0.875705	0.935329	1.22648	1.18085			Discard	Discard			0.482244	0.620375	0.818337	1.08009	P35613
-1.36499	-1.07508	NaN	NaN	-0.797375	NaN	NaN	NaN	-0.450857	NaN	-0.547584			Discard	Discard			0	0.926521	0.817403	0	Q15714
-1.19493	-0.572103	-0.463197	-1.77192	-1.48777	-0.101902	-0.832619	-0.783973	-0.135954	-0.63135	-0.127902			Discard	Discard			1.67964	0.293742	0.814774	3.10768	Q99459
-1.80272	-0.10009	0.736283	-0.781515	0.159737	-0.080822	-0.156925	-0.0983458	-0.112617	0.0901718	-0.349717			Discard	Discard			0.893007	0.421197	0.808855	1.7654	Q5JTV8
-1.62302	-0.621111	-0.32549	-1.9027	-1.0393	-0.450951	-0.918575	-0.525895	-0.40539	-0.147514	-0.811257			Discard	Discard			1.2367	0.354077	0.808743	2.33825	O60762
-2.27455	-0.547398	-0.982875	-2.31523	-1.60604	-2.22332	-1.72076	-1.78536	-0.877249	-0.53672	-1.1221			Discard	Discard			1.07336	0.381118	0.80772	2.0651	Q9UHR4
-1.29341	0.401203	-0.323148	-0.694311	-0.775682	-1.2047	-1.37558	-0.979817	0.319513	0.0943928	0.299855			Discard	Discard			1.14261	0.379435	0.80238	2.18053	Q8WWI1
-0.864471	0.66877	1.68255	0.220119	1.00972	0.805609	0.978518	0.920995	0.813482	1.15593	0.81993			Discard	Discard			0.845829	0.448705	0.802215	1.68679	O75947
-1.92609	-0.835873	-0.785102	-1.57818	-1.12515	NaN	-1.36294	-1.20021	-0.406662	-0.744734	-0.61485			Discard	Discard			2.07532	0.325714	0.801962	4.21006	P15291
NaN	-0.653957	NaN	-1.79265	NaN	NaN	NaN	NaN	-0.700413	-1.04352	-0.939931			Discard	Discard			0	0.958577	0.800927	0	P50479
NaN	-0.0840282	NaN	-1.46094	-0.3846	NaN	-0.488411	NaN	0.337769	NaN	-0.175336			Discard	Discard			0	0.843147	0.799339	0	Q9NVE7
NaN	NaN	NaN	NaN	-3.86719	-1.60833	-2.75586	-3.68406	NaN	-3.23305	NaN			Discard	Discard			0.316109	0.729992	0.799269	0.854301	P51648
-0.34988	0.561777	0.961215	-0.925045	-0.0111485	0.536736	0.587517	0.571279	0.864769	0.937803	0.636746			Discard	Discard			1.07507	0.38189	0.797158	2.06795	P43304
1.45216	2.56416	2.5412	1.14841	1.75843	2.22252	2.05729	2.08351	2.62803	2.6302	2.53441			Discard	Discard			1.74094	0.270157	0.796741	3.21911	P15941
-1.0683	-0.730465	-0.720048	-3.10151	NaN	-1.17738	-1.43151	-0.745854	-0.228189	-0.882229	-0.412276			Discard	Discard			0.699163	0.507447	0.78881	1.44008	O14776
-1.85898	-1.10724	-1.47136	-2.23829	-1.87469	-2.82847	-2.55994	-2.59059	-0.848291	-1.11274	-0.683898			Discard	Discard			0.790744	0.471624	0.787837	1.59464	P00813
-1.1808	-0.563822	-0.0898638	-2.41166	-0.897596	-0.446968	-0.34269	-0.241357	-0.557003	-0.342924	-0.188134			Discard	Discard			0.751572	0.483798	0.777155	1.52878	Q9Y277
0.166754	1.40215	1.62796	0.517172	1.6785	0.910595	0.812485	1.05178	1.59402	1.4348	1.65203			Discard	Discard			1.61404	0.302507	0.769298	2.99001	P14927
NaN	-1.78098	-1.53915	-2.19127	-1.35254	NaN	-2.70073	NaN	-1.0692	-1.77556	-1.72641			Discard	Discard			1.44119	0.311086	0.765629	3.62152	Q96C36
0.42979	1.73129	1.9476	-0.058733	0.505234	1.23618	1.44795	1.26827	1.79123	1.63805	1.32475			Discard	Discard			1.01092	0.408418	0.764824	1.96132	Q15836
NaN	-0.961506	NaN	-1.65135	NaN	-0.84693	NaN	NaN	NaN	-0.926796	NaN			Discard	Discard			0	1	0.764487	0	O43818
-1.65079	-0.161469	-0.44451	-1.54357	-1.07164	-0.364916	-0.567343	-0.653659	0.0253048	-0.298143	-0.259952			Discard	Discard			1.41173	0.320489	0.761958	2.63596	Q9Y624
-1.99393	-0.957695	-1.47914	-2.84587	-1.66988	-1.97245	-1.6694	-1.55184	-0.702427	-0.796682	-0.766984			Discard	Discard			0.942518	0.413913	0.761443	1.84771	P55196
NaN	NaN	-4.45227	NaN	NaN	NaN	NaN	-4.90881	-3.86948	-4.04783	-3.94554			Discard	Discard			0	0.963957	0.760269	0	P41212
-0.252892	0.962164	1.91831	-0.327946	1.02447	0.685875	0.986349	0.969638	1.12852	0.922962	0.875144			Discard	Discard			0.821768	0.464179	0.756786	1.64659	Q00325
-1.35087	NaN	1.41121	-1.05764	-0.222893	0.986189	0.886362	1.0738	0.272766	0.13727	0.0333529			Discard	Discard			0.47709	0.623924	0.754094	1.05189	P05141
NaN	0.66493	0.589499	-1.30786	-0.518353	0.22456	0.0920315	0.158591	0.880369	0.571959	0.212026			Discard	Discard			0.877747	0.431581	0.751923	1.79557	O94826
-4.39443	-3.27012	-2.82817	-3.17903	-2.48125	-2.83742	NaN	-3.28152	-2.66689	-2.66276	-3.13765			Discard	Discard			1.08704	0.382498	0.751826	2.17294	Q9BW92
NaN	-0.195158	-0.00548649	-1.03211	-0.602152	-0.825886	-1.09458	-1.13023	-0.360598	-0.473404	-0.0316801			Discard	Discard			1.63169	0.301689	0.751527	3.22439	Q9H4A6
-2.03986	0.964397	1.32884	0.462183	1.00578	-0.490564	0.112215	0.61115	0.64164	0.701359	0.611569			Discard	Discard			0.469176	0.628172	0.75138	1.03752	Q12797
-1.21729	0.959805	1.62449	0.559942	1.17821	0.327299	0.516911	0.753306	0.58185	1.00418	0.65747			Discard	Discard			0.67404	0.519924	0.750141	1.39728	Q07065
0.711926	1.37779	1.48726	0.807409	1.09541	0.995937	0.624535	1.13986	1.35617	1.74758	2.03889			Discard	Discard			1.6229	0.304234	0.746485	3.00582	P05114
NaN	0.782181	0.432334	-0.721188	0.250298	NaN	-0.310387	0.23364	0.599506	0.73414	0.274541			Discard	Discard			1.14085	0.380705	0.746317	2.42589	O43493
5.00166	6.63649	6.73007	5.63205	6.60137	5.37858	5.44531	5.95848	6.30353	6.44142	6.46395			Discard	Discard			1.07626	0.384046	0.744131	2.06994	P04179
-1.44432	-0.208456	0.417647	-1.48592	-0.653883	-0.794746	-0.477598	-0.856229	-0.530474	-0.272129	-0.643388			Discard	Discard			1.06029	0.388286	0.742864	2.04336	Q9BRX8
NaN	-0.491549	NaN	NaN	NaN	NaN	-1.30018	NaN	-0.611185	-1.02213	-0.0968504			Discard	Discard			0	0.925856	0.740687	0	Q15847
NaN	NaN	-0.937278	NaN	NaN	NaN	-1.75	-0.606572	-0.301275	-0.299505	-0.0771227			Discard	Discard			0.577696	0.566077	0.740319	1.36924	Q01658
-0.169676	1.53895	1.89165	0.338291	0.394943	0.513624	1.24421	1.03995	1.62991	1.5617	1.41819			Discard	Discard			0.836072	0.45461	0.733098	1.6705	P05026
3.41001	3.26432	3.16435	1.34579	1.7821	3.49121	2.93082	2.84547	3.61755	3.33943	3.4545			Discard	Discard			0.800551	0.469021	0.729347	1.61108	P49792
0.263655	0.957563	0.863622	-0.149473	0.149841	1.13342	0.393417	0.708514	1.16415	0.956303	1.16795			Discard	Discard			2.03995	0.323217	0.726295	3.78551	P09661
-1.72112	-1.27432	NaN	NaN	NaN	NaN	NaN	NaN	-0.776695	-1.12572	-0.865016			Discard	Discard			0	0.868146	0.725749	0	Q99569
-0.704222	1.02211	2.22767	0.343622	0.848234	0.55308	0.949705	1.09848	0.940607	1.05963	0.704158			Discard	Discard			0.606073	0.549831	0.714237	1.28032	P04843
-0.409683	1.11291	1.75384	0.639223	0.799683	0.671206	0.705889	0.756961	1.07757	1.25294	0.851739			Discard	Discard			0.991019	0.410923	0.709333	1.92826	P00387
-1.8597	-0.458603	-0.525647	-1.30913	-1.20968	-0.824877	-0.785219	-0.919368	-0.627102	-0.261711	-0.424689			Discard	Discard			1.4149	0.321358	0.709124	2.6414	O15027
-1.59154	-0.104425	0.0483408	-1.48497	-0.59339	-0.200325	-0.28718	0.187137	-0.203909	-0.187653	-0.00090313			Discard	Discard			0.788849	0.470966	0.709003	1.59146	Q96AG4
-1.73992	-0.863857	-0.981711	-2.23447	-1.88501	-1.43204	-1.73622	-1.27072	-0.683182	-1.04225	-0.707591			Discard	Discard			1.5359	0.293218	0.704434	2.85177	P23497
-1.35103	NaN	-1.3895	NaN	NaN	-0.204704	-1.84393	-1.188	-0.716894	-0.82686	-0.607646			Discard	Discard			1.04529	0.397843	0.703808	2.09699	P49750
-2.00859	-0.716608	-1.15868	-1.76319	-1.84367	-1.18866	-1.69143	-1.21225	-0.100914	-0.760315	-0.775235			Discard	Discard			1.85202	0.273619	0.69814	3.42485	A6NHR9
-0.137453	0.296627	0.339528	-1.18101	-0.431263	-0.268736	-0.494907	-0.0312338	0.103024	0.309563	0.566825			Discard	Discard			1.16445	0.371258	0.697946	2.21703	Q13228
-1.16968	-0.150421	-0.91388	-2.01042	-1.19495	-0.596256	-1.10752	-0.729484	-0.0543175	-0.531057	-0.196435			Discard	Discard			1.18951	0.359779	0.694868	2.25899	Q8IY67
NaN	-0.911242	-0.847507	-0.335342	0.320589	-1.04859	-1.82995	-2.1407	-0.881899	-0.401531	-0.669974			Discard	Discard			0.659256	0.525932	0.693429	1.40446	Q9NNW7
-0.927767	0.394669	0.568391	-0.76544	-0.426878	-0.518375	-0.221975	-0.4085	0.337809	0.2707	0.120028			Discard	Discard			1.31127	0.338737	0.691107	2.46428	P57735
NaN	-3.58341	NaN	NaN	NaN	-3.36715	NaN	-3.84874	-3.50322	-2.94877	NaN			Discard	Discard			0	0.965763	0.690784	0	P35249
NaN	NaN	NaN	NaN	NaN	-2.4652	NaN	-3.15413	NaN	NaN	NaN			Discard	Discard			0	0.986469	0.688928	0	O96008
NaN	NaN	NaN	NaN	NaN	-2.4956	NaN	-3.06084	-2.22745	NaN	-2.24913			Discard	Discard			0	0.857171	0.688473	0	Q9H0L4
NaN	NaN	-1.31329	NaN	NaN	NaN	NaN	-1.95006	-0.680344	-1.21055	NaN			Discard	Discard			0	0.871375	0.688133	0	Q96MU7
-1.49359	-0.895363	-0.485272	-1.99288	-0.725267	NaN	-1.76741	-0.928094	-1.13851	-0.967964	-1.12032			Discard	Discard			1.09071	0.381182	0.687638	2.17964	P19971
NaN	-2.12306	-1.94576	-2.51257	-2.60432	-2.38764	-2.37352	-2.27473	-1.7096	-1.37631	-1.10814			Discard	Discard			0.981404	0.414312	0.682477	1.98152	Q9Y4K1
NaN	-0.522379	-0.440654	-1.23709	-0.738678	NaN	-1.44985	-1.17804	-0.396046	-0.662935	-0.729482			Discard	Discard			2.31196	0.258222	0.677303	5.6366	Q14435
0.207531	1.25041	1.9835	0.237427	1.16283	1.59907	1.81462	1.41981	1.22099	1.56868	1.22351			Discard	Discard			0.755102	0.482179	0.673842	1.53473	P45880
-0.527121	0.328371	0.0270834	-1.3982	-2.03331	-0.212292	-0.353697	-0.294318	0.248098	0.0904942	0.215842			Discard	Discard			1.32002	0.336598	0.673615	2.47914	Q5T5P2
-0.785431	0	-0.390494	-1.26825	-1.18864	0.366302	-0.368662	-0.371949	0.0966549	-0.0886307	0.0118952			Discard	Discard			1.35893	0.328604	0.673341	2.54542	O43660
NaN	-1.2234	-1.29157	NaN	NaN	NaN	-2.17313	-1.94603	-1.38125	-1.57457	-1.29775			Discard	Discard			1.70434	0.285455	0.671616	4.56157	Q92828
-2.15302	-2.0195	-1.96804	-2.77432	-2.28914	-1.46822	-1.84876	-3.10864	-2.18752	-1.67106	-2.09492			Discard	Discard			1.09174	0.380948	0.670623	2.0957	Q92797
-3.53696	0.0122833	-0.214787	-0.620926	-0.0617142	-0.497177	-0.253178	0.0729437	0.0383835	-0.243107	-0.705039			Discard	Discard			0.342344	0.710306	0.669503	0.799222	Q02809
0.251816	0.533014	0.961431	-0.468578	0.0231342	0.880945	0.58333	0.493218	0.769144	0.757738	0.93702			Discard	Discard			1.48261	0.301854	0.669337	2.75861	Q15428
1.97585	3.12699	2.72917	2.05656	3.10254	0.4891	0.925228	1.83175	3.09412	3.12951	3.11445			Discard	Discard			0.435914	0.651983	0.668211	0.976542	Q9HC84
-0.433115	0.35598	0.209018	-0.56074	-0.561495	0.588287	0.0217037	-0.0607347	0.308086	0.316492	0.521237			Discard	Discard			2.15023	0.284205	0.66698	4.00535	Q15020
-2.17067	-0.96405	-1.00823	-1.60986	-1.34401	-0.817144	-0.920555	-1.15853	-0.778038	-0.616077	-0.753861			Discard	Discard			1.22602	0.354918	0.666075	2.32027	Q9UBC2
-1.85101	-0.838465	-0.988912	-2.05209	-1.79891	-0.944195	-1.15426	-1.13652	-0.543566	-0.681513	-0.923867			Discard	Discard			1.44663	0.312859	0.66385	2.69618	P18583
-0.544943	0.22551	0.199603	-0.492943	-0.364834	1.01873	0.213329	-0.170119	0.695419	0.368916	0.0731859			Discard	Discard			1.28984	0.349833	0.663778	2.42795	Q9NTZ6
NaN	NaN	NaN	NaN	NaN	NaN	NaN	-1.36891	-0.967783	NaN	-0.705707			Discard	Discard			0	0.819547	0.663208	0	Q9Y6G5
-2.0516	-0.713947	-0.747983	NaN	-1.42831	NaN	NaN	-1.10583	-1.02671	-0.95089	-1.05209			Discard	Discard			0.763481	0.47886	0.661729	1.78418	Q9UL25
0.227468	0.825405	0.63691	NaN	NaN	NaN	NaN	NaN	NaN	1.13503	NaN			Discard	Discard			0	0.90409	0.658502	0	Q7Z5L9
1.73026	2.29712	2.31357	1.14629	1.47826	1.94036	1.53816	NaN	2.82644	1.83903	2.39564			Discard	Discard			1.52385	0.294822	0.650581	3.00482	P17096
-3.18983	-2.05083	-2.6178	NaN	NaN	NaN	NaN	-2.99083	NaN	-1.93618	-2.78716			Discard	Discard			0.80102	0.469777	0.643284	1.87087	Q92600
1.8648	2.60353	2.58222	1.35401	1.57693	2.24525	2.12865	1.8246	2.72653	2.47362	2.43563			Discard	Discard			1.96931	0.291729	0.641164	3.64797	P20700
-2.29268	-0.86355	-0.965529	NaN	-1.6387	-1.06973	-1.24569	-1.22871	-0.930355	-0.680883	-1.08723			Discard	Discard			1.00727	0.406219	0.638182	2.02817	Q08AF3
-0.766405	-0.491379	-0.397206	-1.94256	-0.95853	-0.483759	-0.676367	-0.883838	-0.35083	-0.363251	-0.47366			Discard	Discard			1.12596	0.380103	0.637823	2.15272	P51610
NaN	NaN	NaN	-1.12056	-1.31925	-0.323221	-0.84144	-0.918471	NaN	NaN	NaN			Discard	Discard			0	0.933233	0.636937	0	Q14141
0.272831	0.426205	0.871226	0.265202	0.00539589	0.27799	-0.112358	-0.199773	1.0688	0.917242	0.706813			Discard	Discard			1.8009	0.255301	0.636842	3.32952	Q9BWJ5
-0.580425	0.544004	1.39364	-0.531778	0.0878353	0.619217	0.632395	0.671638	0.460701	0.561447	0.157008			Discard	Discard			0.712231	0.500684	0.63487	1.46227	Q9HDC9
-1.12659	-0.357159	-0.336808	-0.914532	-0.836826	-0.207098	-0.562731	-1.26718	-0.278133	-0.32328	-0.471156			Discard	Discard			2.09623	0.310244	0.633174	3.89691	P35658
-1.17966	0.554434	0.710694	NaN	-0.132622	-0.135687	-0.0820274	0.148143	0.415422	0.295424	0.167779			Discard	Discard			0.753737	0.482133	0.630735	1.57399	P61009
0.111586	0.907125	1.49392	0.611517	0.793694	1.77669	1.14098	0.950622	0.605217	1.45054	0.615344			Discard	Discard			0.956373	0.415623	0.630448	1.87073	O00483
0.69298	1.38346	1.69812	0.1747	0.670214	1.48586	1.36035	1.39027	1.62205	1.46692	1.48683			Discard	Discard			1.10763	0.38488	0.629859	2.12216	P35222
0.237301	1.2015	1.44109	-0.0888729	1.14647	0.324333	0.660252	0.361852	1.07097	1.10596	0.815288			Discard	Discard			1.1683	0.370912	0.629036	2.22347	Q9BV40
-2.09687	0.430698	0.981479	0.231613	0.88348	0.140511	0.360666	0.574658	0.0425129	0.566223	-0.106479			Discard	Discard			0.41485	0.663636	0.627917	0.93742	Q15165
NaN	0.21175	-0.228909	-0.889572	-0.00932693	NaN	NaN	-0.592166	-0.0946941	-0.12162	0.00685215			Discard	Discard			1.66909	0.290594	0.62631	4.42586	Q96DZ1
0.162914	0.410969	0.428653	-0.319708	-0.192411	1.14758	0.538113	0.335256	0.639791	0.890026	0.750983			Discard	Discard			1.41572	0.322636	0.625168	2.64281	Q86U42
-0.278986	NaN	NaN	0.0133381	-2.10974	0.577604	0.45323	-0.377269	NaN	NaN	NaN			Discard	Discard			0	0.917613	0.625026	0	Q5T2W1
-2.24616	-1.14771	-0.807553	-1.24507	-0.807037	-0.95582	-1.43243	-1.20463	-0.937937	-0.844906	-1.03977			Discard	Discard			1.32743	0.339594	0.620059	2.49174	Q16795
-4.20463	NaN	NaN	NaN	NaN	-3.59749	-4.2294	NaN	-4.96623	NaN	NaN			Discard	Discard			0	0.896852	0.619526	0	Q8IX18
-0.937817	-0.476765	0.093585	-0.791542	-0.317587	-0.246578	-0.695808	-0.939193	-0.672749	-0.296934	-0.437306			Discard	Discard			2.55003	0.28125	0.619282	4.86164	P12532
NaN	-1.59823	-2.56038	-3.15064	NaN	NaN	-2.35221	-2.1359	-1.14314	-1.51108	-1.72101			Discard	Discard			0.621944	0.540375	0.615427	1.38314	P21589
0.606739	1.58974	1.29231	0.608015	0.72584	0.921587	0.899109	0.750209	1.59	1.58967	1.51657			Discard	Discard			2.00115	0.292074	0.614017	3.70966	P15924
0.223856	0.850975	0.750972	0.0921993	0.161093	1.00766	0.479076	0.255677	0.971743	0.847738	0.893262			Discard	Discard			3.1461	0.25	0.612206	6.35095	Q14980
NaN	0.53475	1.22151	NaN	0.943516	NaN	0.680414	0.208493	0.923119	0.891088	NaN			Discard	Discard			0.77569	0.478792	0.611846	2.12411	Q9UDW1
-0.387697	0.52091	0.431212	-0.645956	-0.266876	0.205826	-0.00350952	0.182672	0.43339	0.479689	0.475839			Discard	Discard			1.672	0.291181	0.611764	3.0939	Q12959
NaN	-2.08019	-1.95298	NaN	NaN	-2.43025	-2.57451	-2.83528	-1.86196	-2.09755	-1.89701			Discard	Discard			1.44433	0.31299	0.610446	3.10781	O15484
-1.19068	-0.453196	-0.814229	-1.56915	NaN	-0.79364	-1.25093	-1.24413	-0.437651	-0.614231	-0.601939			Discard	Discard			2.97303	0.2912	0.607713	5.88847	O00267
1.02729	1.93402	2.19802	1.64518	2.20558	1.87735	1.61439	1.7719	2.1732	2.32544	2.07285			Discard	Discard			1.70446	0.287833	0.603729	3.15262	P36957
3.84797	5.37584	5.32481	4.75508	5.2008	4.64139	4.65508	4.78402	5.20614	5.30803	5.18171			Discard	Discard			1.15306	0.371233	0.60345	2.19799	P11021
NaN	NaN	-0.911031	-2.03956	-1.80064	NaN	-2.06901	NaN	NaN	-1.99115	NaN			Discard	Discard			0.419813	0.659653	0.603195	1.11649	Q9BTV4
0.615911	1.6303	1.60236	1.00882	1.27288	0.423613	0.573271	0.683528	1.6807	1.59505	1.66764			Discard	Discard			0.977323	0.413612	0.601784	1.90552	Q8NI22
-1.50741	-0.9758	-1.46787	-1.54419	-1.14412	NaN	-1.82873	-1.06914	-0.63776	-0.870489	-0.31998			Discard	Discard			0.881336	0.428928	0.601256	1.80199	O14618
-1.8686	-0.68796	-0.777226	-1.57506	-1.54946	-0.733238	-0.952965	-0.776073	-0.361767	-0.600889	-0.661731			Discard	Discard			1.21773	0.355346	0.599902	2.30635	Q8IWX8
-1.11697	-0.213888	-0.0716124	-0.503569	NaN	0.0753231	NaN	0.260377	0.51557	0.539278	0.0403185			Discard	Discard			0.780329	0.475974	0.599213	1.62152	P20645
1.86133	2.43392	2.56758	1.72867	1.91399	2.32503	2.04024	1.82333	2.43298	2.37541	2.57777			Discard	Discard			3.1969	0.290667	0.598053	6.49184	P31942
-0.700832	1.97754	1.43489	0.850361	0.979406	0.352495	1.03658	1.08558	1.71998	1.56103	1.30775			Discard	Discard			0.546048	0.591924	0.596119	1.17525	P13674
-2.25015	-1.11948	NaN	-1.86461	NaN	NaN	-1.74244	NaN	-1.61227	-1.4502	-1.26384			Discard	Discard			1.1841	0.360369	0.59538	2.84368	O95757
-2.62783	-0.473471	-0.159553	-0.656193	-0.296515	-1.64544	-1.12896	-0.669827	-0.140905	-0.496883	-0.401719			Discard	Discard			0.471332	0.628057	0.594806	1.04144	Q10471
0.35306	1.37425	1.45603	0.418415	0.686607	1.3607	1.02991	0.940772	1.2225	1.35867	0.944415			Discard	Discard			1.53499	0.291817	0.594417	2.85018	P01892
-1.21288	NaN	-0.763886	NaN	NaN	NaN	NaN	NaN	NaN	NaN	-0.476804			Discard	Discard			0	0.949744	0.59253	0	P78406
1.12203	2.40403	2.68078	2.60025	2.74084	2.11454	1.85557	2.16625	2.75388	2.70917	2.60713			Discard	Discard			0.874712	0.432955	0.591879	1.73494	P05165
1.35947	2.16454	2.26139	1.27929	2.55824	2.15308	1.83122	2.2057	2.34398	2.38561	2.24117			Discard	Discard			1.43032	0.319094	0.591392	2.66799	P22695
0.00363922	0.310871	0.256476	-0.352457	-0.91008	0.707256	0.0907078	0.0656424	0.354294	0.375549	0.829167			Discard	Discard			1.8778	0.26637	0.590229	3.47334	Q8TAQ2
-0.676439	0.348875	-0.0756826	-1.13087	-0.570772	0.375116	0.150116	0.0388842	-0.0114975	0.226271	0.216464			Discard	Discard			0.947774	0.413616	0.590119	1.85644	Q93062
0.978642	1.89898	2.73417	1.33236	1.9547	2.35144	2.44352	1.98128	2.04554	2.1701	1.83888			Discard	Discard			0.772949	0.476673	0.589699	1.56476	P21796
NaN	-0.283304	-1.25679	-2.82417	-3.18913	-2.05795	-1.88411	-1.25541	-1.33035	-0.982082	-1.30814			Discard	Discard			0.574989	0.567505	0.586653	1.2516	P02786
NaN	NaN	NaN	NaN	NaN	-0.452166	-0.959721	-1.117	NaN	NaN	NaN			Discard	Discard			0	0.83333	0.586195	0	Q9UHG0
NaN	-2.01402	-2.27428	NaN	NaN	NaN	-2.26606	-2.59804	-1.87665	-1.59441	-1.6699			Discard	Discard			0.824947	0.463532	0.585855	1.92676	Q9H1B7
-0.268169	0.58226	0.483224	0.09272	-0.218702	0.301043	0.103453	0.0591478	0.861572	0.772701	0.771705			Discard	Discard			2.15254	0.290526	0.58538	4.01002	O15020
NaN	-1.31677	-1.53664	NaN	NaN	NaN	NaN	-2.25967	-1.45883	-1.8124	NaN			Discard	Discard			0	1	0.585142	0	O43570
NaN	NaN	NaN	-1.80179	NaN	NaN	NaN	NaN	-1.5237	NaN	-1.21684			Discard	Discard			0	0.979345	0.584947	0	P13284
-1.42904	-0.400461	-0.386147	-1.08531	NaN	NaN	-0.142811	NaN	0.0889282	-0.343081	-0.17879			Discard	Discard			0.680085	0.518004	0.583047	1.49639	Q96HR9
4.28587	5.1684	5.14442	4.45034	4.46226	5.07711	4.92692	4.38408	5.0101	5.27633	4.8779			Discard	Discard			1.90804	0.282535	0.582137	3.53063	P06454
0.96998	2.50027	2.53229	1.25558	1.39039	2.25235	2.31396	2.35324	2.41972	2.20108	2.20974			Discard	Discard			0.778173	0.477034	0.575672	1.57354	P20340
0.847828	2.16895	2.18342	1.46601	2.03101	1.53853	1.50198	1.76417	2.10627	2.0912	2.06028			Discard	Discard			1.25117	0.350821	0.57336	2.36263	Q02818
NaN	-1.45648	-0.885915	-0.566393	-0.220547	NaN	-1.78283	-1.86865	-0.513849	-0.808222	-0.803678			Discard	Discard			0.610436	0.549064	0.573352	1.36072	P43155
NaN	-0.33979	-0.438714	NaN	-2.02574	-1.87258	NaN	-1.14101	-0.215866	-0.121058	0.160306			Discard	Discard			0	0.991403	0.573002	0	O95049
-2.05359	-1.36088	-1.52359	NaN	NaN	-1.05161	-1.79921	NaN	-1.46915	-1.40208	-1.44285			Discard	Discard			1.51189	0.298527	0.571367	3.2707	Q8IXH7
-2.89929	-1.90122	-1.33699	-1.25671	-0.696465	-1.35311	-1.81794	-1.49827	-1.20042	-1.17208	-1.32691			Discard	Discard			0.772666	0.476406	0.570782	1.56428	Q96RP9
-1.04613	0.0577698	0.0943727	-0.35224	0.336761	-0.356661	-0.634468	-0.257142	0.263741	0.23852	0.0143995			Discard	Discard			1.40106	0.320478	0.570154	2.61759	O95299
-3.56973	-3.55886	NaN	-3.45397	-2.58126	NaN	NaN	-3.36028	-3.12656	-2.72009	-3.06341			Discard	Discard			1.4943	0.303572	0.569578	3.79836	Q6ZNJ1
-0.978224	-0.450151	-0.676124	-1.2818	-1.17914	-0.657358	-0.906324	-1.23545	-0.348349	-0.480902	-0.310044			Discard	Discard			2.38676	0.255167	0.569344	4.49992	Q9NQG5
-1.67379	-0.683912	-0.83253	-1.26081	-1.09107	NaN	-1.49167	-1.35429	-0.87632	-0.880869	-0.920266			Discard	Discard			2.4736	0.287333	0.56725	5.23761	Q9H553
0.27523	1.36817	1.2948	0.377167	0.732935	0.640944	0.673582	0.964786	1.26319	1.27078	1.34819			Discard	Discard			1.32161	0.339938	0.565987	2.48184	Q00341
1.46092	2.01554	1.8099	1.85539	2.4577	1.06021	1.35715	1.07324	2.78465	2.78767	2.3472			Discard	Discard			0.670808	0.521287	0.564568	1.39176	P10909
-1.01497	-0.296135	-0.271993	-1.71974	-0.392267	-0.0258522	-0.171125	-0.000569344	-0.0349998	0.0683098	-0.418759			Discard	Discard			0.654742	0.529671	0.564529	1.36426	Q8NBX0
NaN	-1.4179	NaN	NaN	-1.79122	-1.21197	NaN	-1.41648	-1.51298	NaN	-0.494489			Discard	Discard			0	0.910801	0.563253	0	Q6P1J9
-0.755415	0.732897	1.21844	-0.109753	0.159229	0.347918	0.633041	0.995679	0.98802	0.811758	0.637706			Discard	Discard			0.621588	0.540127	0.563068	1.30718	P16070
NaN	-1.15308	-1.19538	NaN	NaN	-1.25442	-1.65385	-1.75775	-0.936243	-1.08983	-1.03582			Discard	Discard			2.64748	0.338909	0.56194	6.95004	Q7LBC6
0.129595	1.16227	1.52128	1.52824	1.46856	1.1231	0.907869	0.953809	1.55842	1.64451	1.47753			Discard	Discard			0.927428	0.421429	0.561726	1.82264	Q6NVY1
-3.64169	-0.602041	-0.657369	0.0509567	-0.320492	-0.647648	-0.486656	-0.487653	-0.143473	-0.430111	-0.58878			Discard	Discard			0.274261	0.768086	0.560282	0.663288	Q9UIQ6
NaN	NaN	-0.169354	-1.00021	0.155579	-0.488581	-0.940071	NaN	-0.456535	-0.115879	-0.868175			Discard	Discard			1.00747	0.407043	0.559645	2.14716	O75251
NaN	-2.14525	-1.7295	NaN	-1.64194	-3.11308	NaN	-2.92899	-2.46189	-1.85493	-2.78109			Discard	Discard			0	0.833599	0.559339	0	Q9UH99
NaN	-1.36449	-0.647687	-1.88246	-1.49228	-1.60465	-1.84336	-1.71891	-1.41793	-1.29675	-1.49574			Discard	Discard			1.07786	0.384222	0.553699	2.15621	Q9NVI7
-0.582342	0.133213	-0.785211	NaN	-2.22165	0.32568	-0.651489	-0.375823	0.694826	0.311586	0.216153			Discard	Discard			0.825613	0.463351	0.553604	1.70241	Q14683
NaN	NaN	NaN	NaN	NaN	-1.30754	-1.80715	-1.91476	NaN	NaN	NaN			Discard	Discard			0	0.919906	0.553418	0	Q53SF7
-0.243595	0.679079	0.670447	-0.445024	-0.0413227	0.64963	0.338108	0.853433	0.924984	0.719292	0.675735			Discard	Discard			0.961448	0.418558	0.553046	1.87916	O75915
-1.02215	0.358604	0.59257	0.36532	0.623821	0.020731	0.0296631	0.140031	0.61426	0.623207	0.485957			Discard	Discard			0.813409	0.46457	0.5524	1.63261	P21912
NaN	NaN	NaN	NaN	NaN	-1.03961	-1.59197	NaN	NaN	NaN	NaN			Discard	Discard			0	0.848142	0.552357	0	Q9HCD5
2.57346	3.30939	3.823	2.70481	3.02966	3.13674	3.11739	2.98838	3.59472	3.47222	3.16132			Discard	Discard			1.45446	0.311208	0.552311	2.70972	Q9NQC3
-1.02871	-0.74539	-0.633008	-1.28748	-0.631565	0.11735	-0.475128	-0.662454	-0.504028	-0.325344	-0.413302			Discard	Discard			1.20383	0.355929	0.549866	2.283	P62310
-0.138556	0.760786	0.521173	-0.331438	0.0129032	0.130966	0.108484	0.265161	0.912548	0.556187	0.891189			Discard	Discard			1.44402	0.309981	0.548966	2.69166	Q9Y6M1
3.11609	4.54866	4.54605	4.15524	4.46769	3.67817	3.67855	3.85491	4.41877	4.40636	4.36725			Discard	Discard			0.959239	0.418926	0.548259	1.87549	P13667
-1.27193	-0.43144	-0.440795	-1.09861	-1.31087	-0.386656	-0.67161	-0.908687	-0.334101	-0.268568	-0.662873			Discard	Discard			1.93396	0.283582	0.547988	3.58005	P55081
3.6495	3.68793	3.54416	2.74556	3.3285	4.30616	3.79236	3.31298	4.02012	4.04467	3.79685			Discard	Discard			0.989862	0.411663	0.547858	1.92634	P35637
-1.44623	-0.0765629	0.246552	-0.330524	0.293974	-0.582331	-0.495453	-0.152959	0.235981	0.0707245	0.0290689			Discard	Discard			0.798354	0.469817	0.547295	1.6074	Q16822
-0.0592995	1.2982	1.27043	0.835466	1.2925	0.141563	0.3153	0.623963	1.24133	1.24434	1.24802			Discard	Discard			0.800874	0.469651	0.547234	1.61162	Q13217
-1.6993	-1.13751	NaN	NaN	NaN	-0.861435	NaN	-1.24234	-1.22219	-1.20998	-0.702256			Discard	Discard			0.905467	0.420466	0.546264	2.11885	Q9BY77
0.360783	0.90764	0.917813	-0.0160313	-0.358236	0.982847	0.707283	0.524714	1.00877	0.90534	0.951896			Discard	Discard			1.90192	0.275189	0.545287	3.51901	Q07157
-1.50752	-0.459534	-0.134301	-0.356831	0.12388	-0.443645	-0.880791	-0.249848	-0.288809	0.115843	-0.352109			Discard	Discard			0.875943	0.432472	0.545194	1.73699	P51553
2.81949	3.48556	3.48056	2.43986	2.80458	3.11594	2.86478	2.94595	3.32041	3.35213	3.30044			Discard	Discard			2.15924	0.295351	0.544745	4.02361	P51858
NaN	-1.77005	-1.32689	-2.16996	-1.60301	-1.75235	-2.01899	NaN	-1.7495	-1.57772	NaN			Discard	Discard			1.30925	0.339685	0.542153	3.20717	Q96TC7
0.265522	1.62866	1.28956	0.683277	1.231	0.948532	0.805601	1.60232	1.53227	1.42622	1.86038			Discard	Discard			0.798424	0.470977	0.541992	1.60752	Q9P2E9
NaN	NaN	NaN	NaN	NaN	-4.02031	NaN	-4.56102	NaN	NaN	NaN			Discard	Discard			0	0.917286	0.540706	0	Q5T447
NaN	-0.871979	-0.714759	-1.88428	-0.907957	-1.34006	-1.75023	-0.981082	-0.851753	-0.963497	-0.980039			Discard	Discard			0.948398	0.415822	0.538941	1.92216	P16144
1.20852	1.68917	1.29916	0.54285	-0.149632	2.52473	2.03469	1.43279	1.61555	1.72223	1.82326			Discard	Discard			0.64413	0.530632	0.537635	1.34604	P00352
-0.941235	0.158873	0.31618	0.721495	0.567516	0.206005	-0.10877	-0.494351	0.432829	0.438721	0.36674			Discard	Discard			0.740169	0.486667	0.537627	1.50954	Q9P2R7
-1.33655	-0.491379	-0.207026	-0.238119	-0.00909805	-0.739733	-0.797705	-0.902024	-0.32622	-0.132498	-0.0645132			Discard	Discard			1.00281	0.408386	0.532656	1.94785	Q9BSH5
0.336699	0.211771	0.479157	-0.782543	-0.0901318	0.701799	0.30052	0.111823	0.446953	0.199297	0.701556			Discard	Discard			0.933668	0.418889	0.528828	1.83301	Q9P016
-2.09217	-0.888363	0.233953	-1.34137	-0.374361	-1.08483	-0.438461	-0.226325	-0.638586	NaN	-0.636603			Discard	Discard			0.375793	0.68638	0.528754	0.876378	P61803
-0.692688	-0.0367928	-0.1337	-0.931225	-0.386963	0.295202	0.0211658	-0.373792	0.171236	-0.0524464	0.0219774			Discard	Discard			1.23089	0.357038	0.526893	2.32847	Q14839
-0.0895691	0.629974	1.05293	0.330765	1.30381	0.440039	0.425524	0.348428	0.873487	0.843769	0.779014			Discard	Discard			1.64606	0.296458	0.52515	3.04725	P47985
NaN	2.35967	1.83657	1.34731	NaN	2.22149	1.62763	1.80533	2.1709	2.30408	2.11067			Discard	Discard			1.61746	0.302894	0.524783	3.19501	Q5SRE5
-2.05135	-1.27526	-1.56541	NaN	-1.66542	-1.55157	-1.977	NaN	-1.1042	-1.55031	-1.2942			Discard	Discard			2.18461	0.309647	0.523803	5.19531	O94888
-0.017725	1.14389	0.878448	0.366629	0.282936	0.697027	0.630383	0.376485	0.794693	0.951223	0.922624			Discard	Discard			1.9451	0.281908	0.523388	3.60139	P55327
-0.53615	-0.211758	0.00787258	-0.682842	-0.461372	-0.0947514	-0.254372	-0.424928	0.295309	0.0735321	0.204175			Discard	Discard			2.49995	0.281882	0.52228	4.74879	P35244
-0.771046	-0.134563	0.211343	-0.120516	-0.178114	-0.657143	-0.665064	-0.822246	0.118822	0.339399	-0.1837			Discard	Discard			0.96734	0.417393	0.522193	1.88894	Q9BT09
-0.336977	0.864454	1.1037	0.512236	0.68041	0.180002	0.18292	0.549569	0.986488	0.909143	0.801137			Discard	Discard			0.927018	0.419101	0.521558	1.82196	Q9NZ08
-0.555733	0.65782	0.940225	0.270597	1.01331	0.597235	0.455273	0.578538	0.768669	0.447025	0.849471			Discard	Discard			0.952567	0.416144	0.52132	1.86441	Q9P0L0
0.0899296	0.694361	0.607823	-0.263702	-0.909996	0.742971	0.576342	-0.314376	0.907976	0.519648	0.298995			Discard	Discard			1.21749	0.354252	0.520311	2.30594	Q9H307
-1.56939	-0.0721054	0.452859	-0.667622	0.00280189	-0.705688	-0.52524	0.0226583	-0.0632172	-0.0964451	-0.311774			Discard	Discard			0.60011	0.552351	0.519636	1.26996	Q7Z2K6
NaN	-0.606417	-0.694478	-1.52752	-1.21628	NaN	-1.29325	-1.06547	-0.855591	-0.670784	-0.965919			Discard	Discard			1.4699	0.306701	0.518352	3.16894	P08195
NaN	-1.12659	0.208472	NaN	-1.60625	-1.35876	-1.07897	-1.17359	-0.71051	-0.413668	-0.869361			Discard	Discard			0.443742	0.645267	0.517952	1.03301	Q9H9B4
NaN	NaN	-0.528493	-1.57093	-1.65008	NaN	-1.64358	-1.49786	-1.34478	-1.26596	-1.3668			Discard	Discard			0.901452	0.420436	0.517036	1.93238	P46977
-0.698881	0.432814	-0.13594	-0.997011	-0.28129	-0.500204	-0.542736	-0.238919	-0.0563145	0.151114	0.0744658			Discard	Discard			1.27566	0.350042	0.516746	2.40396	P49407
-0.951574	-0.509409	-0.284076	NaN	0	-0.361017	-0.581848	-0.900165	-0.226976	-0.243629	-0.29058			Discard	Discard			2.42909	0.261524	0.51637	5.11489	O00217
-1.89047	-1.01657	-1.17658	NaN	-2.07169	-0.841814	-1.17472	-1.50437	-1.43943	NaN	NaN			Discard	Discard			0.745883	0.488516	0.51399	1.74393	P61020
-1.47532	-0.727339	-0.799117	-1.94371	-1.57653	-1.19737	-0.973238	-1.25836	-0.716852	-0.651415	-0.947242			Discard	Discard			1.14358	0.380054	0.513872	2.18214	Q8WWM7
0.506865	1.11704	1.01223	0.184267	0.428154	1.12947	0.887224	0.79791	1.14141	1.12288	1.16345			Discard	Discard			1.70915	0.286689	0.512941	3.16114	Q15459
-1.30124	-0.250565	-0.95168	-1.30242	-1.37823	-0.935579	-0.95508	-0.730033	-0.0169849	-0.294548	-0.0561094			Discard	Discard			0.986458	0.412716	0.512713	1.92069	Q92614
-1.37093	-0.054718	0.363875	0.284966	0.689837	-0.190615	-0.247953	0.0052557	0.476011	0.265247	0.280595			Discard	Discard			0.636678	0.531827	0.511941	1.33322	Q10713
-1.52464	-1.14087	-1.24923	-1.76493	NaN	-0.487749	-0.75514	-1.31718	-0.963684	-0.752296	NaN			Discard	Discard			0.77721	0.477449	0.510716	1.61595	Q9Y4W2
-0.392815	-0.112509	0.173558	-0.852711	-0.95051	0.357468	-0.159897	-0.201108	0.171774	0.061491	-0.162946			Discard	Discard			1.41722	0.32263	0.509025	2.6454	P13984
NaN	-1.5307	-1.25694	-1.50418	-1.04881	NaN	NaN	-2.1067	-1.06533	-1.33664	NaN			Discard	Discard			0.626823	0.538023	0.508646	1.67381	Q9Y4W6
NaN	-0.3034	0.32006	NaN	-0.663525	0.315714	-0.213638	-0.246018	-0.501093	0.200195	NaN			Discard	Discard			2.64128	0.310667	0.508485	9.76178	Q9NS69
NaN	0.434336	0.350616	-0.908262	-0.534676	-1.12285	-0.315729	-0.0997934	0.0900211	0.442652	0.595037			Discard	Discard			0.433097	0.653507	0.507626	0.987159	Q96NY7
3.40877	4.0931	3.98217	3.22982	3.35897	4.07007	3.75556	3.85169	4.24438	4.2033	4.01648			Discard	Discard			1.78243	0.256147	0.506544	3.29535	P19338
-0.637644	0.159956	0.887567	-0.536203	-0.368887	-0.211868	0.0524654	0.0106325	0.383982	-0.0917988	0.327497			Discard	Discard			0.822605	0.46423	0.505536	1.64799	P51571
-1.53737	-0.64168	-0.740693	-1.70024	-1.13376	-1.63853	-1.14941	-1.30858	-0.667963	-0.752792	-0.543019			Discard	Discard			0.942821	0.4143	0.505139	1.84821	O94855
-0.0931091	0.994816	1.09791	0.946089	1.33095	0.752069	0.595295	0.710704	1.304	1.24351	1.0851			Discard	Discard			1.0646	0.386229	0.504904	2.05053	P49821
-1.30405	-0.217369	5.25e-05	0.115685	0.667938	0.134521	-0.253586	-0.168599	0.281277	0.158911	0.114062			Discard	Discard			0.802105	0.469865	0.504525	1.61368	Q9Y3D9
-1.60153	-0.495123	0.0260725	0.441198	0.518526	-0.878391	-0.877985	-0.699752	0.187263	0.128071	-0.0033598			Discard	Discard			0.470607	0.628472	0.502616	1.04012	Q9BY49
0.0140839	0.802013	0.527762	-0.104229	-0.197773	0.10803	0.0525322	0.101007	0.57708	0.742838	0.69411			Discard	Discard			1.80221	0.256667	0.502337	3.33195	Q9Y446
NaN	NaN	NaN	NaN	-2.75084	NaN	NaN	-3.26285	-2.89642	-2.63653	-2.88525			Discard	Discard			0	0.893431	0.501963	0	Q8N3R9
1.13622	1.84486	1.73287	1.08625	0.953362	1.81827	1.51446	1.49746	2.04198	1.78474	1.90288			Discard	Discard			2.23539	0.309793	0.501093	4.17965	Q13435
NaN	-1.45019	NaN	NaN	-2.18489	-1.37594	-2.17282	-1.57475	-1.26262	-1.41534	-1.32727			Discard	Discard			0.948147	0.414028	0.500938	2.22344	Q13123
-1.03633	0.0941849	0.23556	0.0648155	0.554762	0.157063	-0.211845	0.48726	0.502695	0.432154	0.481364			Discard	Discard			0.742898	0.487508	0.50056	1.51415	Q5JRX3
-2.1868	-1.3213	-0.933982	-0.828333	-0.604111	-0.85404	-1.52351	-1.00768	-0.5793	-0.923573	-0.832778			Discard	Discard			0.815947	0.464557	0.500487	1.63686	Q9BYD6
NaN	-1.80783	-1.62051	-2.02079	NaN	-1.68454	NaN	NaN	NaN	-1.25647	NaN			Discard	Discard			0	0.934587	0.500285	0	Q13868
1.66232	2.39252	2.25277	1.58048	1.68738	2.29185	2.15612	1.81567	2.31313	2.36609	2.29506			Discard	Discard			2.07152	0.323163	0.497792	3.84779	P09012
NaN	-0.542246	-0.409745	-0.829739	NaN	NaN	NaN	NaN	-0.161339	NaN	-0.254201			Discard	Discard			0	0.994848	0.497766	0	O75475
-0.735445	-0.277311	-0.250178	-1.18319	-0.730473	-0.00564194	-0.422911	-0.217641	0.150093	-0.19845	-0.118495			Discard	Discard			1.20875	0.354751	0.496606	2.29126	Q14498
1.48056	2.10866	2.15137	1.16671	2.46164	1.79145	1.74015	2.04363	2.42951	2.24885	2.22516			Discard	Discard			1.22045	0.355379	0.496446	2.31091	P31930
0.0127163	0.558939	0.498109	-0.33168	-0.176527	0.394444	0.173084	0.227536	0.51141	0.358212	0.809672			Discard	Discard			1.64548	0.294667	0.494695	3.04622	Q9BRP8
0.935329	2.06001	2.20611	2.10709	2.5641	1.8763	1.59237	2.00268	2.40342	2.36589	2.16253			Discard	Discard			0.873891	0.433376	0.493341	1.73357	Q9H845
0.531034	1.07943	0.892444	0.0369015	0.399477	1.46082	0.975859	0.758222	1.25739	1.12931	0.787402			Discard	Discard			1.01227	0.409963	0.491991	1.96356	O75494
NaN	-1.15977	-1.39591	-1.8768	-2.15557	-1.1764	-1.81394	-1.41168	-1.14593	-1.04774	-1.21953			Discard	Discard			1.66893	0.288682	0.490914	3.30183	P19838
0.217913	0.825815	0.788209	-0.227945	-0.0979309	0.768755	0.682968	0.56257	0.983553	0.866747	0.768601			Discard	Discard			1.26105	0.349627	0.489202	2.37929	P49756
-0.296164	0.309702	0.13313	-0.859171	-1.08573	-0.0960178	-0.0447674	0.0413523	0.717262	0.368765	0.389253			Discard	Discard			1.0933	0.380848	0.48847	2.09829	P46939
1.38538	1.88497	1.94847	1.32794	1.42011	2.33143	1.9636	1.71857	2.16488	2.11541	1.94953			Discard	Discard			1.50315	0.303126	0.487339	2.79442	Q13263
4.01664	5.565	5.43294	5.18351	5.44044	4.7427	4.85514	4.99897	5.43335	5.46967	5.35824			Discard	Discard			0.779036	0.477344	0.487323	1.57499	P14625
0.862877	1.75514	1.77746	1.90918	1.96488	1.44659	1.18608	1.2855	2.05883	2.00577	1.95748			Discard	Discard			0.986947	0.413037	0.485915	1.9215	Q9Y2Q3
-0.865967	-0.147257	-0.318526	NaN	-1.0322	-0.40489	-0.600636	-0.679063	-0.135536	-0.168812	-0.0250311			Discard	Discard			2.02213	0.310041	0.485907	4.08394	Q5EBL8
0.865847	1.44995	1.25431	0.529484	0.848358	1.35804	1.04035	1.11456	1.51398	1.45512	1.42626			Discard	Discard			1.90724	0.278611	0.485873	3.52911	Q12874
-0.255352	0.583002	0.840682	0.638401	1.14668	0.70558	0.416943	0.155742	0.649445	0.815397	0.536361			Discard	Discard			1.26074	0.349054	0.485572	2.37877	Q96HS1
2.07306	2.99093	3.09501	3.1756	3.42421	2.60485	2.38264	2.48018	3.1082	3.20226	3.1508			Discard	Discard			0.910479	0.419123	0.48536	1.79446	P00367
0.290829	1.36864	1.24565	1.06138	1.3287	0.633881	0.727766	0.72317	1.34437	1.36871	1.48555			Discard	Discard			1.00762	0.407569	0.48266	1.95584	Q86UP2
-1.40668	-0.407791	-0.648643	-0.891235	-1.26047	-0.256348	-0.744389	-0.966783	-0.442074	-0.625153	-0.552903			Discard	Discard			1.53654	0.297988	0.48151	2.8529	Q86XP3
NaN	-0.23756	-0.320861	NaN	NaN	-0.97855	-0.932537	-0.90891	-0.203268	0.105799	-0.563529			Discard	Discard			0.638145	0.532517	0.481438	1.4147	O43491
-1.52188	-0.501616	NaN	NaN	NaN	-0.74844	-0.948301	-1.1614	-0.573008	-0.86479	-0.575383			Discard	Discard			1.20672	0.35471	0.480988	2.56775	Q96PU8
0.0179653	0.510082	0.877532	0.720718	1.09541	0.372231	0.119335	0.0106554	0.766844	0.733149	0.804032			Discard	Discard			1.24852	0.349954	0.479567	2.35815	Q4VC31
-2.17247	-0.884785	-0.871112	-1.16262	-0.915831	-1.63981	-1.34358	-1.14972	-0.838314	-0.707867	-0.695462			Discard	Discard			0.704651	0.505074	0.478535	1.44941	Q99747
NaN	NaN	-2.3906	NaN	NaN	NaN	-2.86793	NaN	NaN	NaN	NaN			Discard	Discard			0	0.953611	0.477328	0	P60059
-1.12306	NaN	NaN	-1.08858	-1.13978	-0.431145	-0.681612	-0.73899	NaN	NaN	NaN			Discard	Discard			0	0.84926	0.476915	0	Q9HAB8
-0.273701	0.223915	0.206306	-0.592613	-0.545925	0.667336	0.24136	0.0718832	0.426729	0.092411	0.386752			Discard	Discard			1.11118	0.385711	0.476469	2.12809	Q12888
-0.604696	-0.0512047	0.18518	-0.102438	0.452671	0.279663	-0.146334	-0.215795	0.167685	0.211817	0.157397			Discard	Discard			2.16692	0.298222	0.47583	4.03918	Q02252
-2.16968	-1.4608	NaN	-1.8469	NaN	-1.60057	-1.62107	NaN	NaN	-1.2093	NaN			Discard	Discard			0.805859	0.468016	0.474278	1.88213	Q9UBF2
0.0471859	1.40453	1.34977	1.29783	1.60055	0.9909	0.932163	1.36462	1.54878	1.6547	1.54282			Discard	Discard			0.681632	0.519923	0.474098	1.41024	P34897
NaN	NaN	-3.86714	NaN	NaN	NaN	NaN	-4.24912	-4.07709	-3.68331	NaN			Discard	Discard			0	0.826381	0.473896	0	Q9Y276
-1.4994	0.271198	0.273498	-0.340122	0.309187	-2.33839	-1.32488	-0.927552	0.119125	-0.118011	-0.0173178			Discard	Discard			0.303542	0.740255	0.472934	0.722594	Q14554
0.529926	1.30585	1.88586	1.65125	1.98833	1.73018	1.53816	1.21523	1.70424	1.74031	1.46948			Discard	Discard			0.897982	0.421137	0.472815	1.77368	Q4G176
NaN	-0.400877	0.00112438	-2.04749	-1.15668	-0.620514	-0.395203	-0.333344	-0.500914	-0.549694	-0.642261			Discard	Discard			0.408026	0.665708	0.47251	0.939051	Q53GQ0
-1.49235	-0.268953	-0.149516	0.135023	0.527294	-0.461302	-0.541145	-0.682141	0.0433483	0.153305	-0.233603			Discard	Discard			0.630093	0.536446	0.472373	1.32187	P19404
0.921972	2.43768	2.87481	2.3431	2.55782	1.70544	1.88852	1.8991	2.23668	2.25092	2.11078			Discard	Discard			0.574399	0.567624	0.472317	1.22511	P27824
-3.33266	-1.00482	-0.688064	-0.390192	0.130363	-0.60618	-0.652348	-0.117	-0.540842	-0.424885	-0.884383			Discard	Discard			0.257645	0.779055	0.472172	0.628997	P04181
0.77529	1.1511	1.13255	0.395105	0.253658	1.07055	0.77667	0.808105	1.05403	1.04611	1.3934			Discard	Discard			2.01235	0.297692	0.471862	3.73148	Q9NUP9
0.902719	1.89911	2.22016	2.37781	2.62488	1.72653	1.57238	1.53648	2.20337	2.16545	2.15548			Discard	Discard			0.706892	0.504536	0.469556	1.45321	P38117
0.613167	1.01303	0.469823	-0.212559	0.046339	1.14326	0.537674	0.841043	1.32856	0.87146	1.17148			Discard	Discard			0.837406	0.453027	0.469174	1.67273	P08621
-0.695894	-0.337681	-0.167417	-0.854063	-0.744162	0.0641365	-0.283907	-0.465905	-0.182638	-0.0800247	-0.24146			Discard	Discard			1.78959	0.256038	0.468751	3.30857	P33240
1.97223	2.73512	2.38151	1.66621	2.0866	2.30644	2.36141	2.36531	2.65954	2.65814	2.89083			Discard	Discard			1.13614	0.379435	0.467939	2.16972	Q9Y696
-2.06017	NaN	NaN	NaN	NaN	NaN	NaN	NaN	-1.30564	NaN	-1.59233			Discard	Discard			0	0.828773	0.467845	0	Q9ULX6
NaN	NaN	NaN	NaN	NaN	NaN	NaN	0.0660276	0.612246	NaN	0.533689			Discard	Discard			0	1	0.467661	0	O15347
0.985128	1.62435	1.59654	0.781782	0.944221	1.52394	1.38365	1.55509	1.74085	1.7182	1.73647			Discard	Discard			1.35013	0.334177	0.467376	2.53041	O60716
1.84621	2.35929	2.1753	1.59237	1.64989	2.50398	2.0569	2.33498	2.50901	2.51319	2.5075			Discard	Discard			1.40368	0.322304	0.467376	2.62211	P35221
-0.539928	0.140055	-0.164515	-1.04493	-0.392357	0.107946	-0.0478458	-0.328868	0.0101757	0.0550423	-0.0918932			Discard	Discard			1.10904	0.385935	0.467038	2.12452	Q2TAY7
NaN	-1.06594	-0.966228	NaN	-1.39105	0.0150814	-0.942123	-1.07668	-0.655008	-0.637804	-0.581958			Discard	Discard			0.68652	0.516138	0.466673	1.50893	Q9NX24
-2.05069	-0.967878	-0.97063	-0.320534	-0.392357	-1.52096	-2.17313	-1.90407	-0.879433	-1.00278	-1.08769			Discard	Discard			0.465824	0.630908	0.466589	1.03141	O75521
-0.474573	0.39535	0.817012	0.682878	0.753071	0.517086	0.288124	0.414363	0.920984	0.820839	0.62111			Discard	Discard			0.912913	0.421514	0.466314	1.79851	Q12931
5.54942	6.7077	6.7172	6.55705	6.71869	5.24616	5.44896	5.68068	6.58072	6.64462	6.49071			Discard	Discard			0.49541	0.616384	0.465644	1.08498	O95994
-0.829826	-0.0232849	0.0141306	NaN	-0.299046	-0.827625	-0.73925	-0.705733	NaN	0.0208302	-0.380517			Discard	Discard			0.955973	0.415154	0.464975	1.93577	O60613
2.26192	3.25368	3.19843	3.28254	3.36671	2.79474	2.60892	2.72249	3.28957	3.47579	3.26612			Discard	Discard			0.926137	0.417604	0.464803	1.82049	P14314
-2.51003	-2.49502	-2.15864	-2.97888	NaN	-1.64159	-2.29704	-2.18455	-1.80318	-2.2831	-2.02844			Discard	Discard			1.07976	0.385163	0.464682	2.07576	O60306
2.01159	2.29943	2.16779	1.53666	1.86925	2.37475	2.14443	2.02616	2.52333	2.44282	2.59081			Discard	Discard			1.55898	0.302088	0.464333	2.8924	Q99729
3.98854	5.03976	5.07515	4.65878	4.7168	4.83136	4.76996	4.50733	4.59174	5.07097	4.803			Discard	Discard			1.31328	0.337751	0.463966	2.46769	P05387
-1.8847	-0.565754	-0.280803	-1.13974	-0.483023	-0.532516	-0.580929	-0.500108	-0.84198	-0.772322	-0.663978			Discard	Discard			0.663009	0.524916	0.463963	1.37842	P16435
NaN	NaN	NaN	NaN	NaN	-2.33943	NaN	-2.80295	NaN	NaN	NaN			Discard	Discard			0	1	0.463519	0	A6NDU8
NaN	-2.39724	NaN	NaN	NaN	NaN	-3.06672	NaN	-2.66755	-2.42594	-2.78129			Discard	Discard			0	0.914032	0.4631	0	Q63ZY3
-0.323586	-0.0592728	0.248782	-0.301367	-0.392267	0.261217	0.0311775	-0.325953	0.133806	0.518309	-0.0999403			Discard	Discard			1.61981	0.305884	0.462024	3.0003	O95232
0.21817	1.0462	1.35562	0.219843	0.429514	1.53168	1.48216	0.924499	1.19406	1.18327	0.620954			Discard	Discard			0.59894	0.552283	0.461714	1.26793	P45973
-2.99106	-0.991007	-0.271485	-1.48832	-0.21316	-1.29411	-1.14015	-0.640586	-1.48123	-1.19386	-1.65429			Discard	Discard			0.336739	0.713664	0.461592	0.788281	P09917
NaN	-2.05796	-2.35715	NaN	NaN	NaN	NaN	-2.8291	-2.27131	-2.39417	-2.35285			Discard	Discard			0	0.934926	0.461038	0	Q13641
-1.03958	-0.110235	0.0479326	-0.484398	-0.456087	-0.413244	-0.341824	-0.278411	0.388796	-0.173269	0.237124			Discard	Discard			1.07365	0.381986	0.460688	2.06559	Q5TFE4
-0.181637	0.860598	1.10721	1.04335	1.50425	0.700117	0.714235	0.72202	1.23501	1.25973	1.07314			Discard	Discard			0.790183	0.47102	0.460559	1.5937	Q96CM8
3.12351	3.72752	3.60603	2.95774	3.07486	3.57707	3.41285	3.18355	3.80392	3.74356	3.59251			Discard	Discard			2.39972	0.265636	0.460377	4.52799	P13010
-2.29042	-1.38361	-1.18679	-1.45226	-0.886055	-1.49605	-1.54546	-1.59811	-1.17201	-1.13947	-1.2225			Discard	Discard			1.16192	0.367072	0.46036	2.2128	Q9H9P8
1.40879	2.24532	1.82011	1.50192	1.48716	1.46653	1.71153	1.57504	2.42368	2.39321	2.35883			Discard	Discard			1.02194	0.402714	0.460351	1.97962	P58107
-0.827976	0.043644	-0.0325155	-0.690306	-0.417362	0.0401936	-0.0609837	-0.312078	0.0963478	-0.0390396	-0.0189734			Discard	Discard			1.39735	0.322925	0.460252	2.61123	P56545
-0.354658	-0.253387	-0.550462	-1.19979	-0.866087	-0.273052	-0.543665	-0.435121	-0.161112	0.0473976	0.0803938			Discard	Discard			0.966209	0.41703	0.459378	1.88706	Q53EL6
NaN	-1.24657	NaN	-1.76573	NaN	-1.1593	-1.56775	-1.70461	-1.07952	NaN	-1.28356			Discard	Discard			1.85193	0.2704	0.457935	5.16707	Q14320
3.47413	3.68147	3.50413	2.74132	3.04262	4.07576	3.61519	3.63007	3.81008	3.76491	3.94507			Discard	Discard			0.955947	0.414585	0.45729	1.87002	P51991
1.38622	1.9306	1.74709	0.879461	1.35679	1.90159	1.69032	1.49292	1.82123	1.77666	1.85001			Discard	Discard			1.38469	0.322564	0.456608	2.5895	Q15717
-1.63914	-1.5468	-1.7215	-2.13631	-2.01876	-0.875711	-1.71634	-1.62222	-1.10997	-1.36366	-1.32684			Discard	Discard			1.13018	0.381158	0.45657	2.15976	P49959
-0.885509	NaN	NaN	-1.23754	NaN	-0.544868	-1.31482	-0.564582	-1.4667	NaN	NaN			Discard	Discard			0	0.977116	0.455745	0	P16885
3.54798	4.69431	4.71236	4.3388	4.69531	3.94936	3.99565	4.15926	4.61131	4.62576	4.57692			Discard	Discard			0.958358	0.41755	0.455681	1.87402	P30101
-0.179775	0.330721	0.00307751	-0.743555	-0.785748	0.0887814	-0.112162	-0.219655	0.449694	0.220245	0.251666			Discard	Discard			1.57056	0.306771	0.454729	2.91285	P27694
0.365063	0.92086	0.993775	0.373955	1.35299	-0.870659	0.0663986	0.176957	1.08914	1.39569	1.28107			Discard	Discard			0.367758	0.692122	0.454376	0.848342	P01009
4.10352	4.61924	4.30458	3.7731	3.82668	4.77686	4.41101	4.29821	4.71543	4.64968	4.6721			Discard	Discard			1.40328	0.320871	0.454342	2.62142	P14866
0.508554	1.69261	1.40551	1.49663	1.73823	0.917007	0.855631	1.02604	1.71937	1.74391	1.63385			Discard	Discard			0.821466	0.462304	0.453356	1.64609	O95881
-2.81014	NaN	NaN	NaN	NaN	-2.11804	-2.33237	NaN	NaN	NaN	NaN			Discard	Discard			0	0.886058	0.453213	0	Q8TDZ2
-0.0543442	0.836014	0.651437	0.00750351	0.110954	0.27047	0.336559	0.595525	0.861155	0.914635	0.860908			Discard	Discard			1.12631	0.381756	0.453051	2.15332	Q9C0C2
-0.153954	1.31774	0.845017	0.749096	0.773855	0.45764	0.697495	0.903733	1.2278	1.33849	1.36229			Discard	Discard			0.676777	0.519356	0.451767	1.40195	O15231
0.000940323	1.46956	0.994409	0.244408	0.593367	0.227076	0.710346	1.29423	1.25432	1.15317	1.6785			Discard	Discard			0.497943	0.615373	0.450809	1.08954	Q96C19
NaN	-0.734404	-0.723063	-1.46153	-0.730473	NaN	-1.39958	-1.11834	-0.779121	-1.01804	-0.887273			Discard	Discard			1.53079	0.294305	0.450355	3.3171	Q15392
-1.20385	-0.312262	-0.707566	NaN	-1.12441	-0.627716	-0.697062	-0.613158	-0.390337	-0.0315037	-0.185615			Discard	Discard			0.883654	0.427865	0.449924	1.80613	P54725
0.00028038	0.59639	-0.0481653	-0.267683	-0.069313	0.650183	0.0212784	-0.273501	0.44138	0.573133	0.102098			Discard	Discard			1.24841	0.348993	0.449219	2.35798	O43670
-1.21469	0.243069	0.127715	0.467247	1.10974	0.200262	-0.12896	0.413953	0.517197	0.684423	0.321214			Discard	Discard			0.501903	0.613523	0.449015	1.09665	Q9Y305
0.775524	1.18585	1.35274	0.355265	0.719948	1.25148	1.12761	0.961379	1.28815	1.23361	1.17787			Discard	Discard			1.41288	0.321073	0.448983	2.63793	Q03252
-0.456165	-0.0595245	-0.275882	-0.525951	-0.583561	-0.267471	-0.444611	-0.564967	0.199862	0.143942	0.202941			Discard	Discard			1.83581	0.264835	0.448806	3.3945	Q9P2M7
-0.808598	0.0877571	-0.11123	-0.706047	-0.464552	-0.254742	-0.354017	-0.259126	0.293806	-0.0778179	0.109698			Discard	Discard			1.58229	0.298808	0.448424	2.9336	P49915
-4.18531	-3.20259	-3.04574	-3.02805	-2.66413	-3.02845	-3.54017	-3.64464	-2.79095	-2.96929	-3.56994			Discard	Discard			0.806085	0.469004	0.446184	1.62035	Q6JQN1
-1.85723	-1.55338	NaN	NaN	-1.61536	-1.21531	-1.55639	NaN	-1.19682	-1.22049	-1.34794			Discard	Discard			1.42085	0.322958	0.445568	3.55539	Q96EE3
-3.34937	NaN	NaN	-3.37278	-2.96615	NaN	-2.75077	NaN	NaN	-2.7121	NaN			Discard	Discard			0	0.829841	0.44554	0	Q9UL45
NaN	-1.26901	-0.872113	-1.2134	-0.744577	NaN	-1.56337	NaN	-0.952881	-0.860497	-1.096			Discard	Discard			1.13989	0.379375	0.445515	2.72142	Q9Y697
NaN	NaN	NaN	NaN	NaN	-3.79423	NaN	-4.23937	NaN	NaN	NaN			Discard	Discard			0	0.850943	0.445142	0	Q9H8H0
3.92432	4.33807	4.11791	3.64041	3.57909	4.29366	4.07665	3.97533	4.51455	4.43199	4.55314			Discard	Discard			1.82018	0.262947	0.444999	3.36534	P31943
0.297262	1.11704	1.35988	1.1536	1.50209	0.944748	0.681265	0.919993	1.36719	1.37583	1.14931			Discard	Discard			1.1094	0.386414	0.444412	2.12511	Q9NSE4
NaN	NaN	NaN	-1.90943	NaN	-1.31909	NaN	-1.58127	-1.11052	-1.40631	-1.17822			Discard	Discard			1.22973	0.356345	0.444138	2.9731	Q9NVP1
NaN	-1.4664	-1.08272	-1.39938	-1.01949	NaN	-1.97709	NaN	-1.49307	NaN	-1.40554			Discard	Discard			0.506379	0.610617	0.444102	1.34214	O14874
1.25321	1.95638	2.36524	2.18275	2.60884	2.25817	2.10255	1.97857	2.44366	2.40974	2.26028			Discard	Discard			1.06639	0.384865	0.444086	2.0535	O95831
2.09988	2.37089	2.30551	1.90656	1.50073	2.86917	2.48358	2.00611	2.66572	2.7661	2.3306			Discard	Discard			1.21479	0.352866	0.443812	2.3014	Q9H3G5
NaN	-0.338078	NaN	-0.866049	NaN	NaN	NaN	NaN	-0.350088	-0.508385	-0.336837			Discard	Discard			0	0.889422	0.443438	0	Q8ND56
2.43368	3.78005	3.68655	3.56679	3.63972	3.00718	2.94321	3.37251	3.6767	3.64762	3.74551			Discard	Discard			0.705609	0.504387	0.442667	1.45103	Q15293
0.702974	1.39196	0.964559	0.63744	-0.215153	1.44751	1.0378	1.16799	1.62476	1.47746	1.42573			Discard	Discard			1.3312	0.33874	0.442265	2.49815	Q6P2E9
3.92696	4.23382	3.97911	3.42642	3.57737	4.42638	4.04653	3.96917	4.33571	4.31885	4.41359			Discard	Discard			1.34475	0.334709	0.442212	2.52123	Q14103
-0.172176	1.36094	1.65778	0.894714	1.2863	0.483011	1.15984	0.90652	1.3216	1.33556	1.08078			Discard	Discard			0.527987	0.601238	0.442058	1.14325	Q9Y3B3
-1.90825	-1.13305	-1.31669	NaN	-2.02151	-1.35561	-1.34659	-1.83416	-0.947802	-0.934578	-1.41449			Discard	Discard			1.13102	0.381583	0.44099	2.25345	P46063
1.36803	2.52334	2.70516	2.67038	2.98827	2.12764	2.18703	2.18275	2.66237	2.71225	2.62475			Discard	Discard			0.703975	0.505667	0.440403	1.44826	P49748
NaN	NaN	NaN	NaN	NaN	NaN	NaN	-3.9496	NaN	NaN	-3.50968			Discard	Discard			0	0.842044	0.439919	0	Q9NVT9
0.121336	0.915611	0.819278	0.793051	1.2837	0.681761	0.569382	0.601632	1.23834	1.19782	1.14496			Discard	Discard			1.22631	0.356861	0.439604	2.32077	Q9BPW8
-0.569511	-0.499392	-0.179317	-1.07258	-0.733103	-0.246796	-0.602051	-0.740218	-0.248104	-0.441456	-0.358449			Discard	Discard			1.84505	0.27269	0.439585	3.41178	O43447
-0.704254	-0.0396233	-0.399644	-1.21648	-1.07645	-0.279652	-0.410578	-0.643733	-0.144365	-0.136765	-0.401528			Discard	Discard			1.2893	0.347307	0.439364	2.42703	Q92621
-0.89937	0.187296	0.115483	-0.203352	0.137865	-0.145689	-0.339489	0.0445528	0.398743	0.246607	0.143373			Discard	Discard			1.05166	0.394327	0.439358	2.02901	P30533
0.458469	1.23662	1.35356	-0.320293	0.779533	0.893885	1.01591	1.87156	1.07865	1.16737	1.36818			Discard	Discard			0.408346	0.665974	0.439336	0.925255	P00966
-0.663254	0.218189	0.105847	-0.559071	NaN	0.205925	-0.205849	-0.0516367	0.0915642	0.251614	-0.288316			Discard	Discard			1.22257	0.357505	0.43872	2.31447	Q8IYB3
-0.229443	0.735514	1.04439	0.964933	1.20376	0.759897	0.545881	0.60843	0.964508	1.08698	0.752128			Discard	Discard			0.818732	0.463245	0.438398	1.64152	P28331
-0.151083	0.231207	0.248252	-0.52709	-0.361488	0.144598	-0.12035	0.0175142	0.480221	0.372131	0.204217			Discard	Discard			1.87586	0.259952	0.437552	3.46969	Q7L014
NaN	NaN	-1.36829	-1.91933	-1.47231	NaN	-1.69143	NaN	-1.51826	NaN	NaN			Discard	Discard			0	0.939015	0.437091	0	Q13084
0.371469	0.146908	0.506835	-0.409164	-0.435417	0.844849	0.53035	0.0170221	0.514935	0.500093	0.403802			Discard	Discard			0.973424	0.414298	0.436476	1.89904	Q16630
NaN	-3.61335	NaN	NaN	NaN	NaN	NaN	-3.53406	-2.83563	NaN	-3.09797			Discard	Discard			0	0.989879	0.436096	0	O95382
-0.539347	-0.186188	-0.301587	-1.23825	-0.57646	-0.205967	-0.173639	-0.418162	-0.212875	0.0963039	-0.216619			Discard	Discard			0.902722	0.419867	0.435381	1.78156	O00422
1.94384	2.08388	2.0685	1.43267	1.5216	2.91999	2.38835	2.27157	2.45038	2.50225	2.2871			Discard	Discard			0.765067	0.478647	0.435351	1.5515	Q13151
-0.311163	0.7605	0.998202	0.944647	1.35608	0.776094	0.555281	0.891002	1.11796	1.09782	0.944789			Discard	Discard			0.709817	0.500805	0.434285	1.45818	P36776
-2.146	-0.83799	-1.16829	-2.06822	-0.543846	-1.55995	-1.00961	-0.972121	-0.71756	-0.614456	-1.12121			Discard	Discard			0.531827	0.600176	0.433013	1.15007	O60568
NaN	3.51334	NaN	3.07296	NaN	2.94537	2.68059	2.55855	3.11382	3.43409	3.2316			Discard	Discard			0.964751	0.417691	0.432987	2.05998	P61769
1.37097	1.85926	1.59744	1.15168	1.15381	1.88922	1.52794	1.43918	2.02115	1.87656	1.85766			Discard	Discard			2.18384	0.3008	0.432775	4.07366	Q96AE4
-0.366947	0.769892	0.556434	0.0808468	0.287281	0.197163	0.237156	0.450351	0.747793	0.676212	0.698476			Discard	Discard			1.07723	0.384083	0.43172	2.07155	Q15075
NaN	-0.721346	-0.461545	0.0166588	-0.157583	-0.776981	-1.44446	-1.24926	-0.0311203	-0.303841	-0.302608			Discard	Discard			0.473475	0.62641	0.431107	1.06363	Q9P0J1
1.39218	1.59703	2.12154	NaN	1.81757	1.82832	NaN	1.42601	1.92092	1.76967	1.64112			Discard	Discard			1.32107	0.338873	0.431069	2.82171	P12074
1.64225	2.32393	2.83412	3.09353	3.30173	2.31117	2.13338	1.95038	2.67924	2.77079	2.62748			Discard	Discard			0.611781	0.549628	0.431007	1.29021	Q07021
-0.163271	0.775131	0.663564	-0.406301	0.158237	0.488401	0.396584	0.754994	0.720716	0.440226	0.712859			Discard	Discard			0.784719	0.473351	0.430761	1.58453	O75396
1.02699	1.44587	1.38005	0.757463	0.744186	1.46916	1.20536	1.14823	1.59394	1.53572	1.47477			Discard	Discard			2.20421	0.315097	0.430415	4.11536	Q9BXP5
-2.92348	-1.94609	-2.0384	-1.99288	-1.96859	-1.87166	-2.32345	-2.17381	-1.74712	-1.58597	-2.19668			Discard	Discard			0.90831	0.419678	0.430227	1.79086	O43615
-2.33336	-1.40311	-1.68949	NaN	NaN	-1.76013	-1.79107	-1.9823	-1.59414	-1.42872	-1.54614			Discard	Discard			1.36814	0.325617	0.429461	2.69889	Q9UKL0
-2.04572	NaN	NaN	NaN	NaN	NaN	NaN	-2.41896	-2.16842	-1.94146	-1.6647			Discard	Discard			0.686324	0.51581	0.429258	1.84767	Q8WXC6
-1.46982	-0.702173	-0.815856	-1.18903	-1.1834	-1.60958	-1.47102	-1.72548	-1.02759	-0.681633	-1.03222			Discard	Discard			0.942362	0.413285	0.429014	1.84745	O00194
0.399332	0.690393	0.907763	0.231031	0.365997	0.527134	0.513647	0.438413	1.02774	0.907572	0.955747			Discard	Discard			1.9899	0.292571	0.428948	3.68781	Q9BZK7
1.56269	2.42467	2.64379	2.72557	2.76948	2.38922	2.09229	2.20364	2.63753	2.72651	2.54025			Discard	Discard			0.866009	0.436036	0.428896	1.72044	Q99798
-0.96113	0.333544	0.204082	0.153316	0.107641	-0.152159	-0.253071	0.27411	0.153187	0.312794	0.560151			Discard	Discard			0.650172	0.531765	0.427911	1.35641	Q9H8Y8
NaN	NaN	NaN	NaN	NaN	NaN	NaN	-1.62419	-1.30739	NaN	-1.19646			Discard	Discard			0	0.969397	0.427729	0	P28347
0.986443	1.67908	1.40836	0.903423	0.905865	1.46082	1.17403	1.16419	1.7541	1.59587	1.47017			Discard	Discard			2.8126	0.338286	0.426785	5.48268	Q13242
-0.359917	-0.175741	-0.259458	-0.347664	-0.686857	0.198952	-0.302898	-0.471581	0.139759	0.0588017	0.225463			Discard	Discard			1.96872	0.287733	0.426455	3.64683	O75937
3.56883	5.16787	4.98861	4.72985	5.06158	3.94897	4.15933	4.58744	4.96039	4.9347	4.87732			Discard	Discard			0.552017	0.588749	0.426039	1.18579	P07237
0.402699	1.38577	1.41129	1.56828	1.80131	1.01986	0.861654	1.17557	1.69958	1.73367	1.54694			Discard	Discard			0.718146	0.498189	0.425886	1.4723	P31040
-1.92624	NaN	NaN	-1.93469	NaN	-1.4774	-1.84827	NaN	NaN	NaN	NaN			Discard	Discard			0	0.819808	0.425671	0	Q9Y646
1.36259	2.11927	2.32209	2.15711	2.42214	2.05703	1.85229	1.87221	2.42711	2.34919	2.21804			Discard	Discard			1.27025	0.348458	0.425538	2.39483	Q13011
-1.47338	-0.454388	-0.521537	NaN	NaN	-0.726849	-0.910254	-0.851729	-0.388119	-0.610584	-0.753861			Discard	Discard			1.20724	0.355437	0.425246	2.39436	O14828
0.831045	1.20706	1.14914	0.696129	0.713203	1.075	0.954411	0.514972	1.21882	1.41519	1.05508			Discard	Discard			1.82815	0.263828	0.424463	3.3802	Q15427
1.78648	1.87399	2.0301	1.39733	1.61036	2.35189	1.93109	1.94447	2.20452	2.25788	2.11384			Discard	Discard			1.55819	0.30105	0.423586	2.891	Q13185
0.125965	0.479584	0.337731	-0.29871	-0.263098	0.515381	0.14757	0.0772657	0.652359	0.590357	0.300109			Discard	Discard			1.81569	0.259469	0.422872	3.35699	Q9UKV3
1.63924	2.92583	2.53784	2.39367	2.85209	1.53727	1.75863	2.18358	2.96075	2.77227	2.81245			Discard	Discard			0.567176	0.573245	0.421177	1.21245	O43852
0.609758	1.51909	0.998412	1.15447	1.13807	1.00357	0.658379	0.538918	1.24539	1.58599	1.05577			Discard	Discard			1.09764	0.38299	0.420555	2.10552	Q96A72
NaN	0.1898	0.117694	-0.3025	NaN	NaN	NaN	NaN	NaN	NaN	NaN			Discard	Discard			0	0.99793	0.420194	0	O75093
-0.889212	-0.661972	-0.144721	0.336176	-0.149809	0	-0.669764	-0.725322	-0.0529804	0.101151	-0.228267			Discard	Discard			0.708409	0.502802	0.419071	1.45579	Q7Z3D6
-0.152773	-0.06283	0.0427389	-0.221626	-0.525433	0.665611	0.093462	-0.16052	0.400831	-0.154121	0.678142			Discard	Discard			0.950216	0.416121	0.418457	1.8605	P50897
NaN	0.269253	0.804309	NaN	NaN	NaN	NaN	0.0977087	NaN	0.227238	NaN			Discard	Discard			0	0.979717	0.418065	0	P13073
-0.343565	0.122055	-0.143373	-0.749796	-0.41715	0.277445	-0.0537853	-0.423814	0.189304	0.109291	-0.143231			Discard	Discard			1.25485	0.352591	0.417773	2.36882	Q8WVV9
2.69075	3.12934	2.867	2.30507	2.34771	3.22966	2.88842	2.88321	3.30464	3.12717	3.21431			Discard	Discard			1.39147	0.321558	0.417669	2.60113	P52272
-2.12533	-1.79191	-1.74287	NaN	NaN	-2.26172	NaN	NaN	-1.50278	-1.50709	-1.32238			Discard	Discard			0	0.888809	0.416811	0	Q8NEU8
-0.756563	-0.755236	NaN	-1.2293	NaN	-0.304323	-0.599014	-0.178147	-0.311842	-0.245846	NaN			Discard	Discard			0.566275	0.573821	0.415671	1.27456	P51153
NaN	-1.97015	-2.19369	-2.73311	NaN	NaN	NaN	NaN	NaN	NaN	-2.44142			Discard	Discard			0	1	0.415555	0	O00204
-2.05943	-1.5177	-1.43914	-2.24122	-2.15275	-1.42357	-1.42294	-1.55337	-0.957537	-1.40755	-1.345			Discard	Discard			1.09564	0.381673	0.415421	2.1022	P43246
NaN	NaN	NaN	NaN	-1.68558	-2.57759	NaN	-2.83557	NaN	-2.26336	NaN			Discard	Discard			0	0.905361	0.415088	0	Q7Z2W9
-0.115969	1.05868	1.10017	1.31529	1.50664	0.899395	0.537359	0.691655	1.055	1.13615	0.95003			Discard	Discard			0.666223	0.523479	0.414353	1.38392	Q96AB3
0.943369	1.9106	2.04087	2.37694	2.58886	1.52124	1.42813	1.40153	2.11224	2.12204	2.12166			Discard	Discard			0.582411	0.561593	0.413957	1.23912	P13804
-1.6097	-1.23981	-1.33662	-1.68092	-1.70662	NaN	NaN	NaN	-1.00311	-1.20725	-1.15109			Discard	Discard			1.91887	0.282171	0.413654	5.46297	P42566
0.480848	1.88123	1.83633	1.86651	1.42669	1.43061	1.59682	1.18749	1.95671	2.06751	1.45182			Discard	Discard			0.571543	0.569358	0.413654	1.22011	Q71UI9
1.43064	2.00226	1.89295	1.28026	1.243	2.03873	1.79423	1.61554	2.07493	1.93793	1.90539			Discard	Discard			1.92045	0.290471	0.413585	3.55425	P12270
-2.1135	-1.56336	-1.23263	-1.25569	-0.62245	-1.28115	-1.44421	NaN	-1.11183	-1.03578	-1.21416			Discard	Discard			0.893243	0.421627	0.413535	1.82329	P49406
4.16485	5.55639	5.38228	5.28856	5.66772	4.68768	4.83152	5.05633	5.47344	5.53691	5.38796			Discard	Discard			0.641722	0.531063	0.413392	1.3419	P27797
0.514032	1.46308	1.58957	1.53762	1.94792	1.46875	1.23457	1.43962	1.68653	1.77888	1.5386			Discard	Discard			0.862347	0.438951	0.412491	1.71434	P08559
0.608709	0.865915	0.693118	0.18182	0.481777	0.734776	0.389877	0.536239	0.937708	1.03787	0.899467			Discard	Discard			1.81134	0.25748	0.412146	3.3489	P26583
-1.32491	-0.639568	-0.97997	-1.74553	-1.26998	-0.701345	-0.857307	-0.844089	-0.566553	-0.643133	-0.799191			Discard	Discard			0.919401	0.420796	0.412049	1.8093	Q8WWY3
4.76337	5.15074	4.92312	4.23367	4.33075	5.07434	4.85081	4.63822	5.12132	5.04677	5.08982			Discard	Discard			1.56871	0.30626	0.411992	2.90957	P22626
0.24342	0.803955	0.588662	0.0388584	0.352526	0.826841	0.590376	0.504497	0.988783	0.837175	0.767896			Discard	Discard			1.60354	0.299918	0.410856	2.97132	O75643
1.55256	1.91644	1.78656	1.30278	1.25204	2.02311	1.73797	1.56056	2.13037	1.92808	2.05768			Discard	Discard			2.04594	0.323467	0.410392	3.7973	Q92945
NaN	2.72161	3.25585	NaN	1.10638	0.291744	1.215	2.08094	2.04585	2.12779	2.55572			Discard	Discard			0.155567	0.879605	0.409811	0.415751	Q14002
-1.66494	-1.28708	-0.860311	-0.948444	-0.896206	-0.996902	-1.40928	-1.5956	-0.778645	-0.99017	-1.1323			Discard	Discard			1.27377	0.350288	0.409644	2.40078	P51970
-0.843592	-0.525995	-0.835902	-0.907139	-1.37729	-0.260082	-0.990904	-0.594956	-0.197779	-0.368164	-0.239839			Discard	Discard			1.33021	0.338353	0.408151	2.49647	Q969G3
NaN	NaN	-2.37188	NaN	NaN	NaN	NaN	-2.90442	-2.87349	-2.26395	-2.85358			Discard	Discard			0	0.980463	0.407949	0	P11498
-1.26696	-1.01759	-0.92043	-1.53048	-1.53858	-0.625885	-1.0188	-1.35066	-1.1073	-0.787779	-1.20354			Discard	Discard			1.34078	0.335175	0.407319	2.51447	O60828
1.95048	2.33759	2.27248	1.76955	1.75052	2.72543	2.39576	2.2097	2.61208	2.49153	2.46443			Discard	Discard			1.29904	0.343074	0.407093	2.44354	P43243
NaN	NaN	-0.382663	NaN	NaN	-0.970575	NaN	-1.34402	-1.62546	-1.45815	NaN			Discard	Discard			0	0.821376	0.40689	0	Q9Y512
-0.392263	-0.0432835	-0.402143	-0.736275	-0.439796	-0.311604	-0.311684	-0.260774	0.690996	0.336266	0.303933			Discard	Discard			0.924939	0.417903	0.406862	1.8185	Q99538
NaN	NaN	NaN	NaN	NaN	-1.50625	NaN	-2.28244	NaN	-2.24541	NaN			Discard	Discard			0	0.87226	0.406616	0	Q96JM3
3.22441	5.49121	5.80885	5.30233	5.28547	5.04024	5.33806	5.27212	5.41333	5.69097	4.22191			Discard	Discard			0.262811	0.776749	0.406263	0.639711	P62805
-0.229843	0.364647	0.598552	0.642103	1.09128	-0.154669	-0.21319	-0.310637	0.708797	0.617111	0.452241			Discard	Discard			0.680208	0.518369	0.406201	1.40781	P36551
-0.313051	0.392441	0.474671	0.259518	0.828245	0.262758	0.0730991	0.323213	0.638039	0.709909	0.52023			Discard	Discard			1.2668	0.348579	0.406198	2.38899	P10515
NaN	NaN	NaN	NaN	NaN	NaN	NaN	-0.986381	NaN	-0.689186	-0.471356			Discard	Discard			0	0.942449	0.406109	0	Q08209
0.824051	1.25528	0.971114	0.740807	0.773724	1.31443	1.12531	0.807563	1.63317	1.37394	1.45998			Discard	Discard			1.59536	0.301578	0.405431	2.95678	Q09028
-0.564558	-0.0347595	-0.0727606	-0.655586	-0.559694	0.134624	-0.183039	-0.214776	0.19404	-0.00947571	-0.0497217			Discard	Discard			1.69796	0.287738	0.405156	3.14083	O75400
-0.634098	0.308062	0.165334	-0.545719	-0.0954399	-0.687696	-0.377563	-0.516435	0.331455	0.0753536	-0.00688458			Discard	Discard			1.0386	0.403184	0.40498	2.0073	Q99828
-0.519724	-0.0346355	-0.342793	-0.776197	-1.62029	-0.435547	-0.808346	-0.429679	0.282898	-0.189026	0.0519686			Discard	Discard			1.53596	0.296628	0.404637	2.85188	Q9H2D6
NaN	NaN	NaN	NaN	NaN	NaN	NaN	-1.5834	-1.04407	NaN	-1.17947			Discard	Discard			0	0.832253	0.403927	0	Q9UI30
4.38635	4.79898	4.61252	4.16218	4.2192	4.83568	4.64256	4.30818	4.87097	4.82704	4.83959			Discard	Discard			1.90014	0.267947	0.40389	3.51563	P09651
NaN	NaN	-2.26931	NaN	NaN	NaN	-2.6691	NaN	-2.69793	NaN	-2.26165			Discard	Discard			0	0.947997	0.403618	0	P83436
1.26417	1.90487	1.65611	1.00755	0.972853	1.76272	1.68353	1.66394	2.01216	1.89042	1.92173			Discard	Discard			1.2159	0.352917	0.402951	2.30327	P82979
-1.83671	-0.710182	-1.12983	-1.4197	NaN	-0.682016	-0.822723	-1.15954	-0.841164	-0.915432	-0.89992			Discard	Discard			0.872406	0.433795	0.402869	1.7311	Q53GS9
NaN	-1.74982	-1.31131	-2.10701	-1.89785	-1.50237	-1.77822	NaN	NaN	-1.46004	-1.88629			Discard	Discard			0.896149	0.41995	0.402609	1.92176	Q9Y3E1
0.990076	1.56338	2.51382	1.89667	1.86621	1.71074	1.98152	1.77876	1.97862	2.1545	1.87816			Discard	Discard			0.67563	0.52008	0.402551	1.4	P10606
0.0368996	1.29011	1.21401	0.415182	0.635719	-0.0789413	0.793442	0.624885	1.37198	1.30493	1.04018			Discard	Discard			0.513579	0.605268	0.402443	1.11757	Q27J81
-2.0388	NaN	NaN	-2.25493	NaN	-1.74469	NaN	NaN	NaN	NaN	NaN			Discard	Discard			0	0.966125	0.402172	0	P35240
1.36298	1.79972	1.68824	1.00924	1.32292	1.85805	1.59463	1.64503	1.99101	1.94037	1.73155			Discard	Discard			1.37557	0.325148	0.401582	2.57389	Q13148
0.447649	1.05833	0.900912	0.399372	0.643517	1.1127	0.845282	0.692302	1.14553	0.968168	1.00848			Discard	Discard			1.90476	0.278301	0.401413	3.5244	Q15393
NaN	-1.55225	NaN	NaN	-2.00744	-1.5435	-2.00989	NaN	-1.6859	-1.49623	-1.78664			Discard	Discard			0	0.988361	0.401096	0	O95573
-1.71086	-0.748476	-0.725738	-1.07181	-0.74955	-0.262377	-0.456991	-0.660165	-0.534569	-0.476345	-0.831922			Discard	Discard			0.62632	0.537899	0.400862	1.31536	Q8IVT2
2.50655	3.39578	3.38865	2.92235	3.29079	2.8677	2.80671	3.0459	3.54813	3.39672	3.23116			Discard	Discard			1.25381	0.352214	0.400682	2.36707	Q14697
2.94509	3.64982	3.83238	3.62582	3.9287	3.46774	3.3049	3.49996	4.03148	3.87691	3.80027			Discard	Discard			1.20332	0.353822	0.400388	2.28215	Q99623
1.73628	3.12275	2.95163	2.11382	1.96656	2.12811	2.51609	2.44451	2.72377	2.66055	2.67051			Discard	Discard			0.802344	0.470337	0.400025	1.61408	P09972
-1.19558	-0.976704	-1.05534	-1.64672	-1.62747	-0.887598	-1.40891	-1.19716	-0.639334	-0.994967	-0.910827			Discard	Discard			1.8953	0.263744	0.399913	3.50645	Q8WYA6
-1.05613	-0.318703	-1.11323	-1.58272	-1.67226	-0.917599	-1.16749	-1.02437	-0.343498	-0.744404	-0.45626			Discard	Discard			1.09894	0.383854	0.399805	2.10769	P39748
-1.38236	0.484743	0.946239	0.214991	0.451729	-0.444235	0.0451183	0.340285	0.217621	0.348391	-0.0373983			Discard	Discard			0.34335	0.710643	0.398741	0.801183	P04844
-0.349268	-0.554094	NaN	NaN	-0.63546	-0.364622	-0.727598	-0.629464	-0.258074	-0.313375	0.167436			Discard	Discard			0.912775	0.420919	0.398589	1.95507	Q9UK45
0.977524	1.42683	1.09782	0.581839	0.806812	1.3631	1.05772	1.27044	1.49626	1.50632	1.5143			Discard	Discard			1.21022	0.353313	0.398502	2.29373	O00425
-0.387829	0.559776	0.824748	0.904909	1.03256	0.281652	-0.0544949	0.408103	0.70401	0.637335	0.713798			Discard	Discard			0.618394	0.542513	0.396711	1.30166	O43837
2.37615	3.11014	2.6411	2.17496	2.43307	2.44052	2.34525	2.55335	2.72071	2.65712	3.29413			Discard	Discard			1.01642	0.407145	0.395788	1.97045	P60866
NaN	-1.63878	NaN	NaN	NaN	NaN	-2.22484	NaN	-2.21437	NaN	-1.82918			Discard	Discard			0	0.85518	0.395661	0	Q9H2G2
1.80642	1.83622	1.62278	1.35652	1.40011	1.68013	1.42593	1.52359	2.12186	2.02518	2.36697			Discard	Discard			1.02859	0.404512	0.395648	1.99068	Q13938
NaN	2.05408	1.42247	1.73247	1.36023	0.659073	0.604424	NaN	2.22402	2.13105	2.04263			Discard	Discard			0.254836	0.78119	0.395359	0.641494	P08962
-2.13964	-1.60653	NaN	-2.056	NaN	-1.59147	NaN	-2.128	-1.89439	-2.06425	-1.485			Discard	Discard			1.02902	0.405103	0.394303	2.19149	Q9Y4Z0
-2.59215	-1.41713	-1.96689	-0.983891	-0.964478	-0.84734	-1.469	-1.55888	-1.22337	-0.830793	-1.3819			Discard	Discard			0.401405	0.671796	0.394251	0.912226	Q9H9J2
-1.04589	-0.67767	-0.765815	-1.34012	-1.12975	-0.617922	-0.974087	-1.04526	-0.420399	-0.725817	-0.721129			Discard	Discard			2.39203	0.263478	0.393668	4.51133	O75694
0.422461	NaN	NaN	NaN	NaN	NaN	NaN	0.934707	1.30962	NaN	1.07211			Discard	Discard			0	0.858885	0.393527	0	Q9C005
-0.124716	0.87623	0.864661	-0.00436592	0.283884	0.96369	0.837152	0.894578	0.906494	0.815397	0.528461			Discard	Discard			0.660177	0.526272	0.39239	1.37357	P51148
-1.73644	-1.16621	-1.5091	-1.67784	-1.84912	-1.7643	-1.70465	-1.86519	-1.28148	-1.14294	-1.00232			Discard	Discard			1.15163	0.372175	0.391362	2.19559	O14639
-0.536091	-0.503912	-0.291852	-1.01167	-1.02243	-0.41869	-0.517532	-1.06289	-0.336748	-0.579927	-0.273322			Discard	Discard			1.26549	0.348301	0.391098	2.38678	Q9H6Z4
-1.05534	-0.607042	NaN	NaN	-1.01693	-0.0452919	-0.311516	-0.717383	-0.549288	NaN	-0.563067			Discard	Discard			0.479336	0.621604	0.390567	1.15528	P36969
1.68578	2.55287	2.29051	2.09713	2.09959	2.1817	2.08839	1.92631	2.12128	2.47424	2.41214			Discard	Discard			1.81715	0.262144	0.390245	3.3597	P09496
-2.77491	-0.488899	NaN	-0.567755	-1.27124	-0.0809898	0.317383	0.553857	-0.0388126	-0.0399761	-0.562251			Discard	Discard			0.164031	0.868428	0.390117	0.429498	Q02952
-0.678713	-0.451143	-0.876468	-1.24502	-1.01295	-0.401966	-0.381975	-0.874852	-0.354088	-0.368385	0.0241804			Discard	Discard			0.739059	0.487087	0.389479	1.50767	Q9NR56
0.0730133	0.115171	0.239251	-0.833504	-0.777504	0.04356	0.000886917	0.146665	0.523224	0.222734	0.4372			Discard	Discard			0.796428	0.471502	0.388921	1.60417	Q9UQ35
NaN	NaN	NaN	-1.46	NaN	NaN	-1.49507	-1.09911	-1.34356	NaN	-0.962726			Discard	Discard			0	0.88393	0.388666	0	Q8WUF5
-1.17121	-0.521267	-0.137443	-0.994242	-0.632126	-0.195669	-0.190056	-0.887036	-0.565319	-0.560791	-0.798104			Discard	Discard			0.710033	0.501147	0.387634	1.45854	Q7Z739
NaN	0.0525551	0.272054	-0.0744209	0.336134	0.33292	0.0414085	-0.203536	0.188705	0.406849	0.223136			Discard	Discard			2.43492	0.2672	0.387589	5.13085	Q9NP81
-1.33105	-0.0177402	0.0249777	0.144739	0.102425	-0.203629	-0.277245	-0.101218	0.331757	0.200581	-0.0381632			Discard	Discard			0.533842	0.599153	0.387134	1.15364	Q9BRK5
0.994404	1.74204	1.57129	0.947641	1.16626	1.67249	1.62158	1.607	1.79852	1.75976	1.71303			Discard	Discard			1.05318	0.393987	0.38649	2.03155	P14923
NaN	NaN	1.21428	NaN	-0.131432	0.376242	0.306438	NaN	NaN	0.485041	NaN			Discard	Discard			0	0.909836	0.385416	0	Q6UW68
-0.858433	-0.176889	0.211234	0.0951633	0.430824	-0.387491	-0.5075	-0.254422	0.194792	0.208691	-0.0248365			Discard	Discard			0.769122	0.47746	0.383197	1.55832	O75439
0.638336	1.4693	1.78736	1.77923	2.13802	1.72177	1.58957	1.63093	1.91731	1.95472	1.70678			Discard	Discard			0.698102	0.507047	0.383139	1.43828	P42704
-0.620184	0.200344	0.0156507	-0.988674	-0.585732	-0.118534	-0.0555592	0.122624	0.400372	0.0845222	0.000252724			Discard	Discard			0.715972	0.49816	0.380921	1.46861	P30490
-0.802124	-0.117695	0.1382	0.0138664	0.35746	-0.0900612	-0.235014	-0.225022	0.197659	0.159439	0.0673666			Discard	Discard			1.08865	0.382283	0.38081	2.09056	P23786
-1.16137	-1.33881	-0.879287	-1.2938	-1.35699	-1.14859	-1.23692	-1.58745	-0.96467	-0.86721	-0.862872			Discard	Discard			1.76682	0.259643	0.380395	3.26658	Q8NFH5
2.80091	3.2516	2.88506	2.4735	2.51631	3.30129	2.98836	2.97327	3.27533	3.30137	3.26839			Discard	Discard			1.28567	0.348748	0.380021	2.42089	Q13838
-1.02126	-0.307045	-0.55951	-1.24928	-1.08578	-0.730665	-1.06862	-0.327498	-0.259375	-0.49103	-0.367919			Discard	Discard			0.887018	0.424381	0.379383	1.75543	P33121
-2.77601	-1.37211	-1.34231	-2.10214	-1.91276	-1.56095	-1.38156	-1.42029	-1.68517	-1.56035	-1.69928			Discard	Discard			0.516136	0.60472	0.379271	1.12213	O15260
0.296822	0.616344	0.713389	0.212854	0.253754	0.92915	0.639351	0.398601	0.857952	0.680883	0.740798			Discard	Discard			1.90034	0.27152	0.379148	3.51601	Q9Y5B9
-0.837568	-0.649435	-0.491612	-1.3819	-0.930498	-0.99622	-1.01991	-1.1385	-0.460112	-0.842609	-0.531775			Discard	Discard			1.19489	0.358545	0.378917	2.268	Q96DH6
-0.493164	-0.245882	-0.152806	-0.787773	-0.831343	0.0271435	-0.290266	-0.460805	0.201862	-0.122263	-0.273234			Discard	Discard			1.6961	0.285854	0.377712	3.13746	Q05519
1.39073	1.5601	1.58243	1.04044	0.942457	1.98745	1.60843	1.37499	1.82344	1.74457	1.61072			Discard	Discard			1.34998	0.332835	0.377647	2.53015	Q15424
-0.516113	-0.377155	-0.560161	-1.04361	-0.949636	-0.559643	-0.697247	-0.793641	-0.288715	-0.199213	-0.221293			Discard	Discard			1.34937	0.33192	0.377575	2.52912	P35611
-1.77779	NaN	NaN	-1.68772	-1.70212	-1.39003	-1.8366	NaN	-2.34068	NaN	NaN			Discard	Discard			0	0.954671	0.377341	0	P54803
0.880926	1.31288	0.937484	0.353424	0.637625	1.25081	0.880936	1.329	1.41366	1.1329	1.63012			Discard	Discard			0.749147	0.486487	0.376759	1.52469	Q8NC51
-0.260906	0.676311	0.567824	0.404629	0.535433	NaN	-0.291435	0.0438395	0.62118	0.281851	0.198693			Discard	Discard			0.856675	0.445204	0.375424	1.7579	Q99470
-1.72946	-1.07172	-1.43846	-1.81639	-1.54973	-1.10043	-1.18508	-1.71027	-0.894766	-0.984076	-1.42014			Discard	Discard			1.05863	0.389134	0.374522	2.04061	Q8WX92
-0.103268	0.514153	0.621142	0.841204	1.24995	0.318203	0.357349	-0.00958729	0.818651	0.884975	0.758399			Discard	Discard			0.74531	0.488792	0.374255	1.51822	Q16718
3.01931	4.30956	4.10514	4.20626	4.14877	3.4402	3.3683	3.5808	4.10262	4.16748	3.95833			Discard	Discard			0.589192	0.55698	0.37412	1.25096	P23284
2.00172	2.42413	2.24321	1.61103	1.87265	2.61769	2.36742	2.35371	2.54302	2.42196	2.54644			Discard	Discard			0.974368	0.414091	0.373854	1.90061	Q92841
-2.27058	NaN	NaN	NaN	NaN	-2.14945	-2.77452	NaN	NaN	NaN	NaN			Discard	Discard			0	0.86407	0.373099	0	Q9BTE6
-0.0179482	0.564396	0.449647	-6.48e-05	0.19005	0.308628	0.221588	0.283141	0.71204	0.5268	0.693158			Discard	Discard			1.81945	0.260792	0.372879	3.36399	P46459
-0.205606	0.896509	0.852256	0.640869	0.656216	0.0329037	0.285662	0.409604	1.37734	0.918283	0.818294			Discard	Discard			0.650928	0.53213	0.372802	1.35771	O43760
-2.5154	-1.94423	-2.13999	-2.08128	-1.69999	-2.02048	-2.66882	-2.27267	-2.00256	-2.05431	-1.83381			Discard	Discard			1.37193	0.325439	0.372397	2.56766	Q02338
0.519909	1.0016	0.931985	0.311314	0.640182	0.98354	0.807293	0.781173	1.30951	1.17871	0.81474			Discard	Discard			1.42755	0.320732	0.372322	2.6632	Q9P258
0.0330124	0.627487	0.0641088	-0.272581	-0.356152	0.631321	0.469725	0.441718	0.89172	0.791155	0.67228			Discard	Discard			0.761901	0.479946	0.371748	1.54618	P49321
-3.25963	-1.72418	-1.54312	-1.21856	-0.917624	-1.01512	-1.12285	-1.13475	-1.07462	-1.25724	-1.43783			Discard	Discard			0.286678	0.755612	0.370621	0.688604	Q6UB35
NaN	1.32654	1.1534	1.3601	1.80481	0.810556	0.899109	0.768422	1.69639	1.86782	1.68548			Discard	Discard			0.515497	0.604787	0.370104	1.14209	O75380
0.437025	1.06874	0.845136	0.358101	0.584871	0.900005	0.805342	0.790389	1.1955	1.00467	1.12027			Discard	Discard			1.51252	0.299845	0.369806	2.81079	P26196
0.585283	0.93535	0.516257	0.109259	0.309425	1.16457	0.800776	0.930856	1.08032	1.16945	1.05345			Discard	Discard			0.764536	0.477663	0.369388	1.55061	Q9BZZ5
1.07216	1.51486	1.28422	0.742596	1.01678	1.6307	1.54644	1.47537	1.68676	1.767	1.62795			Discard	Discard			0.867548	0.435124	0.368328	1.723	Q15637
-1.01748	-0.187674	0.108111	0.249071	0.11265	-0.56739	-0.867859	-0.370845	0.0453568	0.0231323	-0.10007			Discard	Discard			0.524987	0.602493	0.367725	1.13791	Q16740
-1.87138	-1.41719	-1.02837	-1.35218	-0.766459	-1.25491	-1.51516	-1.15436	-1.02085	-0.976845	-1.16408			Discard	Discard			1.17331	0.367989	0.367218	2.23185	Q96DV4
-0.0207081	0.406942	NaN	-0.722668	0.157	0.221767	0.080801	-0.0167685	0.643471	0.472704	-0.104047			Discard	Discard			0.661118	0.524908	0.366644	1.40782	P51114
-1.94956	NaN	-1.48507	NaN	NaN	-2.039	NaN	NaN	NaN	NaN	-1.22486			Discard	Discard			0	0.916307	0.366586	0	Q5TBC7
2.84198	3.9184	NaN	NaN	3.27213	3.48405	NaN	3.90703	3.7447	3.8671	3.87196			Discard	Discard			0.340261	0.712067	0.366536	0.852026	P30536
-1.99289	-0.82131	-0.0631971	NaN	-0.915318	-0.668402	-0.585089	-0.491214	-0.714487	-0.78812	-1.10643			Discard	Discard			0.317982	0.727349	0.366528	0.761233	Q02978
-4.06155	-3.22487	-3.4286	-3.68226	-3.59664	NaN	NaN	-3.30446	-3.35605	-3.17212	-3.35051			Discard	Discard			0.723243	0.493022	0.365678	1.58058	O00443
-1.86903	-0.526205	-0.777226	-0.559038	-0.192335	-0.999407	-0.911367	-1.04316	-0.526936	-0.537113	-0.608012			Discard	Discard			0.579948	0.563175	0.36521	1.23482	Q9Y2R9
-1.65085	-0.690573	-0.7354	NaN	-1.81418	-0.817867	-0.930931	-1.03862	-0.696516	-0.834209	-0.978993			Discard	Discard			0.910718	0.420311	0.365183	1.85458	Q6IAA8
NaN	NaN	NaN	NaN	NaN	-1.81658	NaN	-2.18175	NaN	NaN	NaN			Discard	Discard			0	0.976006	0.365165	0	P18074
-0.842371	-0.586197	-0.694411	-0.917759	-0.891205	-0.390387	-0.844706	-0.908776	-0.481691	-0.564241	-0.404201			Discard	Discard			2.55578	0.296533	0.365093	4.8747	P49903
2.18057	3.13266	3.13813	2.87172	3.041	3.0289	2.93609	3.02805	3.34927	3.34162	2.96434			Discard	Discard			0.870537	0.434631	0.364142	1.72798	P50454
0.624897	1.12627	1.18509	0.243919	0.598335	1.37211	1.08437	1.09294	1.19936	0.980562	0.964526			Discard	Discard			0.801156	0.470059	0.364041	1.61209	P51149
NaN	NaN	-2.02979	NaN	-1.80799	NaN	NaN	-2.18627	NaN	-1.61589	NaN			Discard	Discard			0	0.973425	0.363435	0	P20936
0.00267982	0.307299	0.0182886	-0.0662537	-0.328764	0.212137	-0.130877	0.0775118	0.660297	0.499884	0.601188			Discard	Discard			1.37547	0.323782	0.362109	2.57372	P23193
-2.14618	NaN	NaN	NaN	NaN	NaN	NaN	NaN	-1.60172	NaN	-1.78449			Discard	Discard			0	0.957865	0.361688	0	P51116
-3.4218	NaN	NaN	-3.00146	-2.41981	NaN	NaN	-2.76011	-3.02573	-2.6701	-2.72943			Discard	Discard			0.610965	0.550183	0.361361	1.4422	Q6P1X6
-0.956383	2.88097	2.36254	NaN	2.74496	NaN	-0.109728	4.4974	-0.151114	0.645329	1.505			Discard	Discard			0.0715197	0.944955	0.360529	0.204202	P06702
-2.24711	-1.67516	-1.38006	-1.38145	-0.913143	-1.41043	-1.48586	-1.22228	-1.00732	-0.980917	-1.12326			Discard	Discard			0.700563	0.508724	0.360509	1.44246	Q9H2W6
0.950533	1.43186	1.17339	1.20642	1.10617	0.510412	0.594028	0.428826	1.40519	1.4694	1.46582			Discard	Discard			0.594127	0.552386	0.359805	1.25955	Q96K17
NaN	-1.09541	-0.901851	NaN	-1.22731	-1.32937	-1.62963	-1.54712	-1.3507	-1.2828	-1.40267			Discard	Discard			0.992688	0.410339	0.359203	2.11689	Q96HY6
2.34019	2.69616	2.8205	2.26464	2.62956	2.30316	2.36738	2.80451	2.85257	2.8133	3.27544			Discard	Discard			0.757947	0.480749	0.35892	1.53952	P18085
0.150251	0.755207	0.604787	0.236919	0.137352	0.595396	0.502075	0.207427	0.621836	0.479671	0.850005			Discard	Discard			1.75719	0.262124	0.358297	3.24888	O43148
-0.141291	0.0676117	NaN	-0.2437	NaN	-0.0220966	-0.349718	0.0247355	0.391535	0.172005	0.389142			Discard	Discard			1.32016	0.337892	0.357177	2.60695	Q9BUP0
NaN	-1.05414	-1.04428	NaN	NaN	-0.961935	-1.16275	-1.36751	-0.562592	-0.787228	-0.838876			Discard	Discard			1.53061	0.293034	0.357047	3.31665	Q12972
1.18775	0.996998	1.07594	1.41907	2.55951	0.377014	0.52446	0.952584	2.21048	2.0688	1.98916			Discard	Discard			0.343179	0.710509	0.356763	0.80085	P10451
-1.55291	-1.10521	-0.679015	NaN	-1.38006	-1.21955	-1.4434	-1.28296	-1.03591	-1.13861	-1.24189			Discard	Discard			1.04904	0.395015	0.356662	2.1038	Q13505
1.53781	1.73326	1.51511	1.10833	1.1814	2.39248	1.64876	1.84243	1.90325	1.7986	1.857			Discard	Discard			0.725311	0.492092	0.356465	1.48443	Q01844
0.306471	1.2912	1.41666	2.00669	1.90816	1.53003	1.14211	1.23833	1.55258	1.79137	1.37941			Discard	Discard			0.44259	0.646844	0.355962	0.988854	P52815
0.206905	0.557953	0.385888	0.214291	0.00304985	0.720322	0.556131	0.136086	0.809307	0.824871	0.60426			Discard	Discard			1.43067	0.320607	0.355482	2.6686	P83916
0.891972	1.41989	1.23836	0.970181	0.94434	1.49139	1.28288	1.13576	1.54973	1.49555	1.47477			Discard	Discard			1.78968	0.258476	0.354817	3.30875	Q9UHX1
2.20031	2.44165	2.00565	1.7778	1.70691	2.79943	2.51267	2.50333	2.85341	2.70886	2.89808			Discard	Discard			0.634883	0.533234	0.354482	1.33012	O14979
-0.075346	0.00723839	0.163777	-0.447149	-0.815493	-0.340811	-0.721281	-0.0294905	0.088953	-0.191242	0.512898			Discard	Discard			0.681274	0.519691	0.354472	1.40963	Q9Y365
NaN	NaN	-2.00249	-1.84651	-1.69025	NaN	NaN	-2.77275	NaN	-1.91071	NaN			Discard	Discard			0.277929	0.764519	0.353029	0.758571	Q8NFQ8
0.91275	1.28417	1.14211	0.721107	0.685764	1.67214	1.15893	1.16768	1.34726	1.34799	1.20964			Discard	Discard			1.16248	0.367756	0.352853	2.21373	P26368
0.72179	1.62482	1.85004	1.99944	2.24252	1.50036	1.33179	1.45207	1.68149	1.86425	1.70132			Discard	Discard			0.606216	0.551267	0.352718	1.28056	Q9UJZ1
0.445475	0.147608	0.503858	-0.237991	-0.291578	0.0110149	-0.132122	-0.207528	0.639532	0.42222	0.339543			Discard	Discard			0.923458	0.419304	0.352201	1.81604	P62312
-0.499517	-0.215319	-0.426288	-0.920021	-0.695549	0.0641804	-0.400389	-0.32735	-0.146099	-0.231363	-0.145465			Discard	Discard			1.09915	0.384685	0.352085	2.10804	O94906
NaN	NaN	0.261167	-1.19925	-0.40947	-0.599361	-0.461872	-0.613086	NaN	-0.546457	-0.73969			Discard	Discard			0.480141	0.621043	0.351984	1.07615	P24539
-2.76481	-1.88514	-1.99284	-2.34946	-2.23778	-2.97607	-2.59361	-2.68969	-1.96684	-2.05523	-1.96874			Discard	Discard			0.648204	0.533281	0.351173	1.35304	Q0JRZ9
1.29289	2.06649	1.89137	1.35743	1.55262	1.58235	1.6249	1.75303	2.00027	1.94982	2.00788			Discard	Discard			1.28943	0.348565	0.350792	2.42726	Q7KZF4
NaN	-1.04378	-0.559108	NaN	NaN	NaN	NaN	-1.21439	-0.615709	-1.01481	-1.01773			Discard	Discard			0	0.994464	0.350508	0	O75477
NaN	-0.34771	-0.734595	NaN	NaN	-0.252378	-0.757986	-0.950376	-0.824909	-0.552902	-0.474896			Discard	Discard			1.02201	0.403556	0.350488	2.17704	P42167
NaN	-1.51272	-1.22441	NaN	NaN	NaN	NaN	-1.81368	-1.45758	-1.30147	-1.86388			Discard	Discard			0	0.910158	0.350423	0	Q6RW13
-1.7276	-1.55608	-1.36001	-1.61777	-1.847	-1.64679	-1.71559	-2.04394	-1.44053	NaN	-1.27184			Discard	Discard			1.21961	0.354811	0.350012	2.41741	Q8NFH4
0.186327	1.2719	1.44187	1.57123	1.93538	1.30634	1.18087	1.28258	1.47959	1.51917	1.35215			Discard	Discard			0.529909	0.600902	0.349629	1.14666	P54886
-0.95891	-0.343376	-0.354814	-0.638351	-0.640953	-0.353106	-0.575594	-0.572389	-0.0200825	-0.289038	-0.35119			Discard	Discard			2.01427	0.302431	0.349274	3.73523	Q93009
3.49521	3.74997	3.57645	3.09673	3.15802	4.00369	3.69942	3.71934	3.88922	3.92819	3.89755			Discard	Discard			1.04702	0.397316	0.348791	2.0213	P61978
-0.0961227	0.400709	0.100759	-0.340393	-0.178446	0.71769	0.306292	0.240201	0.531921	0.301064	0.383473			Discard	Discard			0.887584	0.425276	0.348252	1.75637	Q96DI7
-0.739016	-0.317375	-0.843503	-0.859247	-0.81394	-0.973707	-1.3388	-0.700175	-0.173174	-0.12924	-0.301419			Discard	Discard			0.662126	0.525545	0.347342	1.37691	O43815
0.726397	0.864323	0.746469	0.442347	0.391758	1.28564	0.815979	0.71153	1.18019	0.834833	1.21669			Discard	Discard			1.15857	0.368099	0.346845	2.20718	Q9BUJ2
-2.32521	-1.78331	-1.40217	-1.27656	-1.2998	-1.78003	-2.16525	-1.92292	-1.62149	-1.64976	-1.47112			Discard	Discard			0.680899	0.518972	0.346714	1.40899	Q9NVH6
-0.229889	0.615412	0.537093	-0.374647	-0.00564194	0.51672	0.568047	0.439813	0.536894	0.391874	0.344214			Discard	Discard			0.699205	0.508004	0.346645	1.44016	P61019
-1.34044	-0.58123	-0.430078	-1.20288	-0.765074	-1.02808	-0.691795	-0.776073	-0.539042	-0.449394	-0.718911			Discard	Discard			0.814541	0.464786	0.346183	1.6345	P40616
-0.100067	0.404589	0.389537	-0.445316	-0.134905	0.207624	0.142981	0.260911	0.197285	0.25341	0.392262			Discard	Discard			1.10869	0.384722	0.346081	2.12393	Q9NQT8
3.55204	3.62343	3.70769	3.01266	2.93715	3.70635	3.65919	3.23657	3.88472	3.72212	3.70605			Discard	Discard			1.23551	0.353441	0.345433	2.33624	P07910
0.89057	1.47139	1.32154	0.848936	1.02347	1.28826	1.15106	1.29905	1.75919	1.44432	1.51665			Discard	Discard			1.55398	0.302559	0.345287	2.88358	Q13363
0.813154	1.95207	1.7501	1.59456	1.79337	1.32348	1.28297	1.46355	1.87197	1.84391	1.61779			Discard	Discard			0.844047	0.447644	0.345259	1.68381	Q15363
-0.516771	-0.317467	-0.449754	-0.886921	-0.858438	0.153481	-0.256273	-0.413228	-0.0873966	-0.145199	-0.251105			Discard	Discard			0.960333	0.418063	0.345154	1.8773	Q8IX12
-1.17984	NaN	NaN	-1.49601	NaN	-0.745607	-1.41473	-1.72862	NaN	-1.47405	NaN			Discard	Discard			0.543736	0.594169	0.34497	1.23047	P19440
-0.833033	-0.533222	-0.572206	-0.795282	-1.0063	-0.232048	-0.758486	-0.719491	-0.365831	-0.590408	-0.332559			Discard	Discard			2.01889	0.30632	0.344768	3.74425	Q96C86
0.614866	1.2567	0.762418	0.598448	0.865717	1.27372	0.997448	0.977849	1.15146	1.38528	1.13984			Discard	Discard			1.01295	0.409686	0.34316	1.96468	P62304
-2.5098	-2.08244	-1.87743	-2.11968	-1.68507	-1.70053	-2.16494	-1.78733	-1.64897	-1.53519	-2.09626			Discard	Discard			0.91398	0.422321	0.343083	1.80028	Q9Y606
-0.83814	-0.325293	-0.468131	-1.02906	-0.427242	-0.584347	-0.568962	-0.649487	-0.388979	-0.305906	-0.354968			Discard	Discard			1.53914	0.299811	0.343074	2.85746	Q9Y6Y8
NaN	NaN	NaN	NaN	NaN	NaN	NaN	0.319797	NaN	0.831797	0.493735			Discard	Discard			0	0.980836	0.342969	0	P11274
3.34896	3.38172	3.35933	2.69537	2.74064	3.91639	3.60783	3.50604	3.77528	3.5933	3.6605			Discard	Discard			0.710484	0.501269	0.34283	1.45931	P23246
-1.37612	-1.11534	-0.285331	0.083271	-0.0466385	-0.568371	-0.783258	-1.25321	-0.463314	-0.477303	-0.627208			Discard	Discard			0.454414	0.636283	0.342775	1.01057	Q13405
4.13975	5.03976	5.06231	5.51463	5.56091	4.91957	4.73868	4.74192	5.2867	5.37469	5.14859			Discard	Discard			0.532692	0.599186	0.342547	1.1516	P10809
-1.21561	-1.13666	-0.595109	-1.73034	-1.07888	-0.805742	-1.04589	-1.19114	-0.616056	-1.03342	-1.37876			Discard	Discard			0.748641	0.486542	0.342489	1.52384	P61225
NaN	-1.18737	-1.06599	NaN	NaN	NaN	-1.51796	-1.37862	-1.03011	-0.982811	-1.26952			Discard	Discard			1.17357	0.368434	0.342184	2.81429	Q9UEE9
1.78066	2.02413	1.98467	1.2588	1.51679	1.76547	1.87859	1.65221	2.31445	2.03481	2.15402			Discard	Discard			1.12981	0.380493	0.342177	2.15915	Q1KMD3
3.75919	3.95062	3.92034	3.70507	3.76072	4.12466	3.83486	3.55567	4.22896	4.14916	4.02837			Discard	Discard			2.31384	0.268154	0.341937	4.34391	Q01105
-2.71953	-1.76511	NaN	-1.78188	-2.08199	-1.47151	-1.70479	-1.8769	-1.44238	-1.90305	-1.66257			Discard	Discard			0.51874	0.603127	0.341735	1.1481	Q9GZL7
0.852049	1.15022	1.12158	0.724991	0.792257	1.46471	1.20239	0.918237	1.09649	1.30603	1.17159			Discard	Discard			1.44424	0.311478	0.341559	2.69203	Q9BWF3
NaN	-2.32833	NaN	NaN	NaN	-1.98856	NaN	-2.36971	NaN	-2.06827	NaN			Discard	Discard			0	0.853763	0.341299	0	Q9H3U1
0.728331	0.776684	0.842793	0.270704	0.151634	1.11133	0.814686	0.32953	0.944815	0.782314	0.770013			Discard	Discard			1.1187	0.385621	0.340799	2.14062	Q8WXF1
-4.11241	NaN	NaN	-3.52052	-3.19734	-3.36079	-3.47131	NaN	NaN	NaN	NaN			Discard	Discard			0	0.895294	0.340623	0	Q8IYQ7
0.923767	1.97274	1.96945	1.94087	2.45518	0.934647	1.30312	1.39063	2.00386	1.94127	2.07371			Discard	Discard			0.450136	0.639827	0.340173	1.00273	P55145
-0.266867	-0.191647	0.11905	-1.90927	-1.21854	-0.502949	-0.0907745	-0.41772	0.142029	-0.644094	-0.296565			Discard	Discard			0.320219	0.726071	0.340017	0.755786	P35659
-0.602171	-0.497478	-0.598479	-1.328	-0.90097	-0.400311	-0.671501	-0.603002	0.0221977	-0.506531	-0.340732			Discard	Discard			0.933234	0.418616	0.339655	1.83229	Q9P013
-1.10632	NaN	-0.205571	-0.144127	0.348036	NaN	-0.385151	NaN	-0.321222	NaN	NaN			Discard	Discard			0	0.865521	0.339629	0	Q9BRQ6
NaN	NaN	NaN	NaN	NaN	-1.6602	-1.9992	NaN	NaN	NaN	NaN			Discard	Discard			0	0.931883	0.339003	0	Q14344
NaN	-1.72154	0.212487	-1.15722	-0.862957	-0.964558	-0.769655	-0.443803	-0.547144	-0.602232	NaN			Discard	Discard			0.347316	0.708133	0.338793	0.837464	Q13586
-0.600714	0.339731	0.522695	0.231195	0.835108	-0.112263	-0.00471878	0.0446901	0.659208	0.366991	0.248086			Discard	Discard			0.737258	0.488173	0.338764	1.50462	Q9NPJ3
-0.64098	0.538185	1.13275	0.577835	0.443985	-0.23951	0.175747	0.349824	0.789804	0.337708	0.586265			Discard	Discard			0.379278	0.684249	0.338696	0.870355	Q7Z7H5
1.12194	2.09446	2.02138	2.3998	2.59074	1.26587	1.27349	1.36636	2.10357	2.1217	2.10632			Discard	Discard			0.42173	0.659469	0.338415	0.950245	Q9UIJ7
-0.31258	0.0122585	-0.126914	-0.171618	0.00268936	0.231314	-0.171177	-0.0615759	0.166672	0.409834	0.117969			Discard	Discard			1.46551	0.308283	0.337288	2.72889	P63172
NaN	-1.97899	-2.40646	-2.43725	-2.50007	-2.0977	-1.90007	-2.18013	-1.65636	-1.30311	-1.53669			Discard	Discard			0.456533	0.635368	0.336495	1.03169	Q9UQB8
-0.825989	-0.552994	-0.506021	-1.50308	-1.20352	-0.727604	-0.640272	-1.33849	-0.389112	-0.774128	-0.955243			Discard	Discard			0.732182	0.491256	0.33621	1.49605	O43172
-0.0735111	0.454298	0.0915155	-0.0822735	-0.125473	0.237284	0.0814457	-0.0774031	0.594543	0.460691	0.39985			Discard	Discard			1.96149	0.280258	0.335271	3.6329	P37198
2.23861	2.83405	2.22866	2.07036	2.16116	2.75044	2.18523	2.76473	2.88376	2.7385	2.88146			Discard	Discard			0.787091	0.47299	0.335034	1.58851	P49458
0.064539	0.697182	0.422486	0.135391	0.139385	0.330837	0.288198	0.386352	0.54277	0.692177	0.766482			Discard	Discard			1.40432	0.322942	0.334376	2.62321	P25685
NaN	-1.70995	-1.52154	NaN	-2.00826	NaN	NaN	-1.95327	-1.7007	-1.80525	-1.53084			Discard	Discard			0	0.898729	0.334057	0	Q8IV36
-1.84474	-0.382883	-0.29812	-0.792023	-0.52426	-0.572739	-0.400749	-0.307727	-0.169161	-0.413799	-0.725022			Discard	Discard			0.403765	0.669634	0.33389	0.916662	A1L0T0
0.0556107	0.0989799	0.163796	-0.13525	-0.0514832	0.693085	0.263596	-0.0739794	0.390127	0.320753	0.267423			Discard	Discard			1.21354	0.351021	0.33377	2.2993	Q92878
-0.541588	0.676523	0.511619	0.233051	0.602097	0.072443	0.105568	0.237247	0.633566	0.401403	0.38281			Discard	Discard			0.793903	0.469948	0.333499	1.59994	Q9HD45
0.46192	0.996029	0.582217	0.451691	0.548374	1.18386	0.810411	0.646256	1.07589	0.914505	1.02264			Discard	Discard			1.13996	0.380281	0.333236	2.1761	P14678
1.53601	2.30036	2.4814	2.61246	2.79975	2.11154	1.98094	1.86148	2.41839	2.49118	2.23781			Discard	Discard			0.654113	0.529914	0.332757	1.36318	Q9H2U2
NaN	NaN	NaN	NaN	NaN	-3.55674	NaN	-4.07528	-4.34432	-3.92887	NaN			Discard	Discard			0	0.877608	0.332474	0	Q969H4
0.0770435	0.466444	0.624827	0.728865	0.90876	0.488676	0.259285	0.243028	0.695841	0.751469	0.773114			Discard	Discard			1.1234	0.381954	0.332466	2.14845	P11310
-1.00208	-0.810495	-0.937882	-1.35787	-1.31869	-0.482803	-0.679461	-1.47165	-0.894814	-0.757774	-1.00609			Discard	Discard			0.762099	0.48026	0.331629	1.54651	Q9C040
0.160301	0.645889	0.489884	-0.0955486	0.0343533	0.639334	0.492159	0.567891	0.6136	0.64916	0.669515			Discard	Discard			1.08204	0.386211	0.330773	2.07955	O15042
0.0584965	-0.0738869	-0.676393	-0.746422	-0.851402	0.402416	-0.0316353	-0.629062	-0.150385	0.0478973	0.199573			Discard	Discard			0.482269	0.620809	0.330529	1.06127	Q7L266
0.702236	1.70283	1.90687	2.16932	2.30893	1.53821	1.31808	1.67838	1.93751	1.90744	1.83565			Discard	Discard			0.463762	0.632524	0.330039	1.02765	Q16762
0.396841	0.622782	1.22565	1.00552	1.55578	NaN	NaN	0.780622	0.91724	1.021	0.926173			Discard	Discard			0.765145	0.479239	0.329946	1.66257	P82909
-1.23518	-0.449921	0.0349226	-0.440928	-0.398426	-0.622759	-0.530556	-0.398305	-0.29221	-0.268154	-0.429574			Discard	Discard			0.657833	0.526847	0.329851	1.36955	Q8IV08
-0.168909	0.187635	0.0729303	-0.677055	-0.366056	0.270792	0.277161	0.0651674	0.41777	0.194145	0.277362			Discard	Discard			0.77391	0.477644	0.329716	1.56637	Q96I24
0.168001	0.491123	0.444543	-0.10701	-0.110451	0.142267	0.218346	0.0624208	0.701262	0.40633	0.665198			Discard	Discard			1.36143	0.328461	0.329145	2.5497	P15927
-2.49111	NaN	NaN	NaN	NaN	NaN	NaN	-2.43246	-1.69963	-2.13272	NaN			Discard	Discard			0	0.918267	0.32907	0	Q5M775
NaN	-1.42887	-1.3499	-1.96216	-1.36716	NaN	-1.47064	-1.04511	-1.124	-1.03962	-1.1057			Discard	Discard			0.510197	0.609247	0.327564	1.16464	Q7Z434
0.22986	0.494511	0.552712	0.0142689	0.035368	0.517118	0.461252	0.667657	0.671545	0.635656	0.977292			Discard	Discard			0.948259	0.414563	0.327435	1.85725	O75821
0.268433	0.724798	0.646878	0.216757	0.271046	0.750036	0.553188	0.499085	0.850821	0.748047	0.701201			Discard	Discard			2.03289	0.322383	0.327175	3.77166	O75533
-0.923584	-0.461199	-0.0286283	0.0858097	0.30621	0.104685	-0.0933933	-0.0655413	0.0512733	0.260122	-0.0249834			Discard	Discard			0.659657	0.525823	0.326976	1.37268	P43897
-1.2051	-0.667992	-0.99334	-1.18504	-0.962713	-0.959761	-1.06044	-1.23467	-0.490721	-0.60384	-0.823127			Discard	Discard			1.83116	0.264652	0.326296	3.38582	P28290
-0.659296	0.810728	0.799365	0.204847	0.429329	0.419186	0.941671	1.07998	1.31318	0.917242	0.733668			Discard	Discard			0.336279	0.713777	0.325564	0.787382	P06756
3.91533	4.56101	4.47031	4.12922	4.31208	4.14902	4.2788	4.24367	4.5172	4.6349	4.61385			Discard	Discard			1.23891	0.352699	0.325266	2.34197	Q7Z406
0.804468	1.22559	1.04286	0.546484	0.49328	1.61337	1.18658	0.953074	1.36002	1.37299	0.760673			Discard	Discard			0.682994	0.519663	0.32482	1.41256	Q9Y2W1
-2.19962	-1.61347	-2.31	-2.82137	-2.24677	-1.61237	-1.84018	-1.8984	-1.50981	-1.66801	-1.8709			Discard	Discard			0.54913	0.589678	0.324569	1.18069	Q9BQG0
2.39595	2.52393	2.2853	2.09273	2.02663	2.87197	2.47013	2.42481	2.74236	2.71262	2.81156			Discard	Discard			1.06777	0.385584	0.324456	2.0558	P52597
1.20262	1.92488	1.77844	1.32146	1.57375	1.29422	1.60656	1.49165	2.6091	1.8938	1.95345			Discard	Discard			0.949835	0.414968	0.324406	1.85987	Q00765
NaN	-1.05273	-1.0974	-1.3713	-0.614775	NaN	-1.15649	-1.00335	-0.368147	-0.695108	-0.76547			Discard	Discard			0.926387	0.418626	0.324387	1.98243	P05106
0.164898	0.517891	0.448445	0.234179	0.428724	0.803913	0.528931	0.296044	0.664783	0.668169	0.600394			Discard	Discard			1.61814	0.307252	0.324218	2.99732	Q9UBT2
-3.92143	-3.35979	NaN	-3.39657	-3.27993	NaN	NaN	-3.54415	-3.15303	-3.13086	-3.46388			Discard	Discard			0.575805	0.566497	0.323348	1.3651	Q9H6R4
NaN	-1.4602	-1.14598	-1.9922	-2.17239	-1.66742	-1.59066	-1.77819	-1.50106	-1.61785	-1.42498			Discard	Discard			0.934363	0.418694	0.322959	1.89697	P21127
-2.08374	-1.20254	-1.45854	NaN	-1.72774	-1.70699	-1.67332	-1.5066	-1.37017	-1.25424	-1.30838			Discard	Discard			0.838213	0.453099	0.322516	1.72491	A0FGR8
1.47438	2.33174	2.06197	1.77954	1.8888	1.35189	2.01777	1.219	2.2285	2.09719	2.26804			Discard	Discard			0.562445	0.577345	0.322099	1.20414	P62857
-2.0213	-1.42509	-1.57998	-1.86088	-1.94305	-1.56857	-1.70494	-1.95235	-1.40878	-1.56974	-1.53941			Discard	Discard			2.45467	0.278316	0.320439	4.64824	Q12769
1.78549	2.44329	2.57955	2.96554	3.16873	2.53562	2.15556	2.35723	2.62803	2.80364	2.6258			Discard	Discard			0.595655	0.552295	0.3202	1.26221	P40939
1.77025	2.49707	2.66091	1.88832	2.06655	2.64462	2.60125	2.46647	2.44681	2.55711	2.14278			Discard	Discard			0.636813	0.53215	0.319782	1.33345	Q15907
0.143707	0.965513	1.27287	1.35384	1.72878	0.550249	0.443859	0.938918	1.25802	1.18012	1.15353			Discard	Discard			0.457181	0.636118	0.319112	1.01563	P50213
-1.14622	-0.00878143	0.102542	0.522434	0.556686	-0.241961	-0.438955	-0.422002	0.0101757	0.0741158	-0.143258			Discard	Discard			0.397692	0.674584	0.319046	0.905235	P07099
2.58898	2.65405	2.72154	2.44721	2.52832	1.43905	1.92954	1.79272	2.63883	2.81355	3.05944			Discard	Discard			0.329345	0.71794	0.318782	0.773783	P26447
0.201014	0.6896	0.518826	0.0922394	0.358025	0.727497	0.533829	0.42224	0.835464	0.617352	0.660243			Discard	Discard			1.56313	0.305385	0.318649	2.89971	Q15029
NaN	-1.45038	-0.968982	NaN	-1.34643	-1.10808	-1.10865	-1.78283	-1.54885	-1.20125	-1.23049			Discard	Discard			0.640277	0.531754	0.318539	1.41885	P40199
-0.979013	-0.612579	-0.319285	-0.123749	0.119535	0.00915718	-0.39712	-0.556468	-0.153164	-0.0769615	-0.396199			Discard	Discard			0.773795	0.477335	0.318265	1.56618	Q9HCC0
0.789837	0.965141	1.15953	0.226929	0.0409183	1.40286	1.0204	0.939784	1.14724	0.931627	0.752698			Discard	Discard			0.671934	0.520852	0.317442	1.39368	Q92769
NaN	-1.16686	NaN	-1.17444	-1.22234	NaN	NaN	NaN	-0.449028	-0.857239	NaN			Discard	Discard			0	0.985337	0.317198	0	P01034
NaN	-2.27772	-2.43516	NaN	-2.39081	NaN	-2.58854	-2.81133	-2.15013	-2.30238	-2.41154			Discard	Discard			1.31379	0.33903	0.316907	3.22087	Q16706
2.35184	2.41677	2.51585	1.82199	1.74506	2.66003	2.40906	2.37251	2.52697	2.2864	2.76057			Discard	Discard			0.930951	0.42028	0.316857	1.82849	P62306
-1.23603	-0.880949	-0.769107	-0.589489	-0.179983	-0.862389	-1.04716	-1.27193	-0.315392	-0.414881	-0.831409			Discard	Discard			0.845433	0.447689	0.316706	1.68612	Q13825
2.62191	3.09788	2.74528	2.42191	2.37674	3.17366	2.83195	2.94318	3.18817	3.07053	3.0947			Discard	Discard			1.10639	0.384478	0.316308	2.1201	P26599
5.09271	5.40866	5.26533	4.87485	4.85154	5.31179	5.09773	4.96635	5.36146	5.39757	5.32189			Discard	Discard			2.71272	0.35	0.316236	5.24038	P02545
0.288471	0.704905	0.535644	0.301498	0.25527	1.01332	0.658234	0.518502	0.854462	0.79994	0.682315			Discard	Discard			1.24085	0.352078	0.316128	2.34524	Q8N163
NaN	-1.15007	-0.208678	-0.892345	-0.324368	-0.82625	-1.16259	-0.771693	-1.18327	-0.753912	-0.716418			Discard	Discard			0.789369	0.471183	0.315896	1.63767	O95202
NaN	NaN	NaN	-1.87374	-1.06481	-1.62624	NaN	-2.0105	-1.76866	NaN	NaN			Discard	Discard			0	0.920563	0.315881	0	Q53H12
NaN	-2.83352	NaN	NaN	NaN	-2.46319	NaN	-2.82533	NaN	NaN	-2.55714			Discard	Discard			0	0.901244	0.315163	0	Q86VN1
-0.381609	0.0400486	-0.0297232	-0.59613	-0.394138	-0.528828	-0.598015	-0.453544	-0.151283	-0.19989	-0.0116549			Discard	Discard			1.27083	0.349533	0.314801	2.39581	O60784
-0.619015	0.118605	-0.190331	-0.00909042	-0.141726	0.354298	-0.00853729	-0.177262	0.0512485	0.132206	0.147244			Discard	Discard			0.865574	0.436267	0.31433	1.71972	Q9Y333
2.55	3.31013	3.45818	3.6741	3.88438	3.25607	3.1232	3.1847	3.54463	3.62211	3.45232			Discard	Discard			0.61644	0.545254	0.314173	1.29828	P49411
NaN	-2.83679	NaN	NaN	NaN	-2.5314	NaN	-3.11508	-3.01726	-2.81114	-3.06076			Discard	Discard			0	0.869024	0.313978	0	Q96ST3
0.161716	0.0931416	0.111812	-0.484995	-0.116838	0.402864	0.167767	-0.093051	0.408184	0.122456	0.369332			Discard	Discard			0.927293	0.420713	0.313757	1.82241	Q9NXG2
-1.92708	NaN	-1.65976	NaN	-2.19572	-1.61943	NaN	-1.9779	-1.48738	NaN	NaN			Discard	Discard			1.97557	0.29131	0.312899	9.64529	Q8WXA9
0.449057	1.33835	1.1517	1.00318	1.48369	0.900372	0.98612	1.11292	1.30951	1.35223	1.39596			Discard	Discard			0.83538	0.453793	0.312246	1.66934	Q9BS26
-0.027977	0.607925	0.335702	-0.331356	-0.126188	0.58592	0.610682	0.518006	0.631168	0.645943	0.446603			Discard	Discard			0.631693	0.535115	0.311203	1.32463	O00159
0.246408	0.695347	0.724881	0.0449009	0.208548	0.998678	0.881306	0.260495	0.926712	0.867825	0.0861177			Discard	Discard			0.529311	0.600793	0.311098	1.1456	Q9NYF8
NaN	NaN	-1.56075	-2.05085	NaN	-1.7224	NaN	-1.85357	NaN	NaN	NaN			Discard	Discard			0.869057	0.43432	0.310634	2.43583	Q969V3
1.42245	1.89612	1.75938	1.38683	1.51386	2.03016	1.79901	1.65221	2.02196	1.85401	1.85899			Discard	Discard			1.47983	0.302653	0.310511	2.75377	P38919
-1.23712	NaN	-0.626018	NaN	-1.1022	-1.40317	-1.34943	-1.17675	-0.964968	-0.829437	-0.917809			Discard	Discard			0.743438	0.488793	0.310323	1.55556	P28065
-0.538008	-0.114969	-0.481158	-0.454248	-0.113506	-0.240936	-0.524683	-0.206489	0.0739269	0.0751667	0.164649			Discard	Discard			0.947582	0.413218	0.310287	1.85612	P23919
-1.57773	-0.951414	-0.747031	NaN	-1.17955	-0.281839	-0.57214	-0.590058	-0.288469	-0.320698	-1.06391			Discard	Discard			0.374488	0.686289	0.309941	0.87382	P08754
-0.603479	-0.451309	-0.343087	-0.960413	-0.926838	-0.41291	-0.601257	-0.568938	-0.0844727	-0.359617	-0.379577			Discard	Discard			1.78518	0.254815	0.309724	3.30042	Q8N1F7
NaN	-2.54426	-2.26364	NaN	NaN	-2.30173	-2.61144	NaN	-2.41193	-2.36322	-2.28011			Discard	Discard			0	0.818766	0.309266	0	Q9Y6X5
-2.55732	-2.51604	-2.45681	-2.70539	-2.30761	-1.92329	-2.17333	-2.38933	-1.95357	-2.08518	-2.12326			Discard	Discard			0.993575	0.409933	0.309208	1.93251	Q68E01
1.92303	2.73348	2.09958	2.34457	2.79614	1.46273	1.70916	1.84243	2.46487	2.91339	2.58027			Discard	Discard			0.394847	0.677457	0.309193	0.89987	P26885
1.13066	1.46299	1.2405	0.794777	1.04687	1.39985	1.07759	1.27368	1.4765	1.39961	1.47286			Discard	Discard			1.4867	0.302442	0.309029	2.76573	O43143
0.194187	0.726538	0.776721	1.06833	1.30784	0.522238	0.244284	0.504746	1.04057	1.04062	0.907569			Discard	Discard			0.646299	0.531479	0.308902	1.34976	P31937
-0.839037	-0.294325	-0.524617	-0.899426	-0.764574	-0.798944	-0.861601	-0.563775	-0.474825	-0.441021	-0.163781			Discard	Discard			1.05648	0.390771	0.308869	2.03702	P19388
-2.05592	-1.01901	-1.41042	-2.59023	NaN	-2.11192	-1.47614	-1.36104	-1.4149	-1.54995	-1.17604			Discard	Discard			0.389986	0.679371	0.308752	0.890684	Q13541
NaN	-0.706547	-0.460851	-0.550655	-0.3846	-0.259455	-0.671284	-0.59578	-0.469496	-0.106182	-0.364476			Discard	Discard			1.6483	0.296923	0.308166	3.25881	Q92665
-1.9972	-1.88282	NaN	-2.23236	NaN	-1.48032	-1.80468	-2.12344	-1.5776	-1.71876	-1.99574			Discard	Discard			0.914876	0.42178	0.307817	1.86203	Q10570
NaN	NaN	NaN	NaN	NaN	-0.887177	-1.19443	NaN	NaN	NaN	NaN			Discard	Discard			0	0.970127	0.307249	0	P28161
-2.71822	-2.7117	-2.89814	-3.03728	-3.09949	-1.54005	-2.68892	-2.29077	-2.38581	-2.35804	-2.71181			Discard	Discard			0.399993	0.671932	0.306786	0.909569	Q8NI27
2.49089	3.12425	3.2577	3.18007	3.54095	2.78902	2.80758	2.70884	3.28473	3.25587	3.11			Discard	Discard			0.84766	0.450038	0.306301	1.68984	P35232
-2.41964	-1.65278	-1.9219	-2.26681	-2.30605	-1.9959	-2.24423	-1.90176	-1.71076	-1.78477	-1.90609			Discard	Discard			1.39007	0.321259	0.305944	2.59874	Q05655
0.38203	0.770885	0.493369	0.31702	0.356735	0.886629	0.802082	0.41071	0.940344	0.841438	0.907697			Discard	Discard			1.07894	0.384575	0.304322	2.07438	O43809
-2.1422	-1.59881	-1.81205	-2.40746	-1.89364	-1.56122	-1.59464	-1.93947	-1.54456	-1.59783	-1.89656			Discard	Discard			0.795115	0.471773	0.304027	1.60197	P57740
-1.74059	-1.45032	-1.58508	-2.11514	NaN	-1.02599	-1.37423	-1.51721	-1.21402	-1.39612	-1.52605			Discard	Discard			0.725151	0.491767	0.303482	1.48416	Q6UN15
2.10161	2.72725	2.70209	2.16237	2.54915	2.26762	2.37862	2.17137	2.53955	2.58139	2.47559			Discard	Discard			1.47873	0.302	0.303182	2.75186	Q96JB5
NaN	NaN	-0.487069	NaN	NaN	-0.984671	-1.039	NaN	-1.61111	NaN	NaN			Discard	Discard			0	0.976376	0.303133	0	P17480
0.837109	0.971815	0.734515	0.426054	0.718023	1.04194	0.869398	0.715854	1.22294	1.09943	1.18477			Discard	Discard			1.1267	0.381906	0.303061	2.15397	O95777
-1.91934	-1.26209	-1.62064	-1.753	-1.49943	-1.92502	-1.62788	-1.8817	-1.13996	-1.22324	-1.20149			Discard	Discard			0.812992	0.463869	0.302877	1.63191	P08397
-1.06001	-0.28298	-0.156714	-0.413485	-0.243177	-0.321939	-0.294279	-0.295976	-0.143221	-0.263983	-0.11011			Discard	Discard			0.791065	0.472	0.30275	1.59518	O75534
-0.735346	0.0582809	0.298446	0.599718	0.86261	0.312727	0.0224667	-0.104377	0.240545	0.36298	0.0190134			Discard	Discard			0.483392	0.620391	0.302676	1.0633	O75489
-1.98582	-1.47619	-1.58193	-1.90414	-1.84148	-1.43968	-1.44303	-1.75599	-1.17526	-1.45249	-1.40426			Discard	Discard			1.27744	0.349329	0.302654	2.40698	Q6NXG1
2.3861	2.76257	2.47959	1.80289	1.96962	2.66187	2.44189	2.15442	2.76016	2.6471	2.20625			Discard	Discard			0.843502	0.447794	0.30238	1.6829	P62995
-1.0504	-0.261715	-0.0728712	0.280836	0.351055	-0.382015	-0.565523	-0.521939	0.0389004	0.0586834	-0.251391			Discard	Discard			0.467447	0.629485	0.302358	1.03437	Q9NUJ1
-1.96926	-1.38683	-1.56112	-1.98736	-1.63391	-1.37985	-1.67295	-1.82187	-1.58327	-1.56879	-1.73368			Discard	Discard			1.58172	0.297605	0.302	2.93259	Q9NRG9
1.36919	1.93706	1.37333	1.33109	1.46226	1.95219	1.75161	1.69635	2.19456	2.15267	1.87685			Discard	Discard			0.747585	0.486818	0.3017	1.52206	Q9BTT0
0.00162125	0.11689	0.304807	0.778797	0.476227	0.575495	-0.0977211	0.225835	0.735168	0.738569	0.493087			Discard	Discard			0.672559	0.520681	0.300856	1.39475	O75208
-1.95467	NaN	NaN	NaN	NaN	-1.7173	-2.19099	-1.64614	-1.58843	-1.81586	-1.35623			Discard	Discard			0.644724	0.531744	0.300805	1.42751	O75116
1.94259	2.39913	2.22543	1.68852	1.80739	2.06512	2.22472	2.06453	2.60641	2.4317	2.39482			Discard	Discard			1.10697	0.384848	0.299174	2.12107	Q12906
-0.651728	-0.0326557	0.313239	0.591658	0.74877	0.100779	-0.104116	-0.133397	0.292692	0.346516	0.137391			Discard	Discard			0.525329	0.602511	0.298877	1.13852	P23368
NaN	-3.67019	-2.90702	-3.62564	NaN	NaN	NaN	NaN	NaN	-3.7479	NaN			Discard	Discard			0	0.996387	0.298179	0	O75352
-0.796864	-0.379324	-0.668353	-0.968462	-0.863945	-0.672247	-0.947029	-0.91471	-0.487244	-0.615437	-0.481029			Discard	Discard			2.63551	0.286769	0.2975	5.05826	O94874
1.29493	2.03343	2.04836	1.41306	1.52302	1.20715	1.65766	1.62079	2.1344	2.02669	1.89287			Discard	Discard			0.659896	0.526183	0.297156	1.37309	Q14677
NaN	-1.06847	-1.98076	NaN	NaN	-1.91665	-2.172	-2.32126	NaN	-1.95208	NaN			Discard	Discard			1.78893	0.254206	0.296801	4.90102	Q99541
NaN	-1.11188	-0.78004	-1.0357	-0.561396	-0.584244	-1.14296	-0.936603	-0.456188	-0.23802	-1.36451			Discard	Discard			0.464346	0.632458	0.296719	1.04644	Q6PI48
1.38515	2.13764	2.03036	1.02361	0.860619	2.2869	2.27974	2.12596	1.99196	1.89711	1.78671			Discard	Discard			0.412428	0.66439	0.296654	0.932894	O43175
NaN	-2.65752	NaN	-2.62672	NaN	-1.6518	-2.11204	-2.09045	-1.9706	-1.97336	-2.31476			Discard	Discard			0.498783	0.61446	0.296428	1.14215	Q92922
2.67017	3.11679	2.65661	2.05769	2.11768	3.06479	2.67913	2.73487	3.22899	2.89337	2.71065			Discard	Discard			0.794105	0.470497	0.295892	1.60027	P84103
0.347155	1.00702	0.933637	0.671785	0.941044	0.851181	0.859774	0.898782	1.3	1.0131	1.16302			Discard	Discard			1.08144	0.385963	0.29586	2.07855	P19367
NaN	-0.367138	0.505383	-0.270052	-0.0826874	-0.331316	-0.453871	-0.269294	-0.194824	-0.0450668	-0.271085			Discard	Discard			0.58956	0.55705	0.295551	1.27819	P43307
-1.65532	-0.863419	-0.575711	-0.165228	0.129517	-0.366825	-0.636305	-0.799161	-0.448441	-0.499907	-0.631749			Discard	Discard			0.413192	0.665847	0.295455	0.934323	Q92552
0.254286	1.49295	1.27981	1.31606	1.4684	0.856478	1.10398	1.03498	1.58588	1.4896	1.26344			Discard	Discard			0.505885	0.609147	0.295007	1.1038	Q9NZM1
1.08788	2.20076	1.98828	2.05938	2.25731	1.29515	1.45253	1.64077	2.24646	2.09385	2.04187			Discard	Discard			0.485935	0.619474	0.294646	1.0679	Q9Y2B0
NaN	NaN	-1.68922	NaN	NaN	-1.3552	-2.09269	-1.90105	NaN	-1.83698	-1.92881			Discard	Discard			0.676152	0.519801	0.29432	1.48873	Q6P4A8
-2.61037	-2.16833	-1.76007	-1.56718	-1.3056	-1.59498	-1.70272	-1.97902	-1.64644	-1.59977	-1.72777			Discard	Discard			0.588031	0.557251	0.294175	1.24893	Q8IXM3
-0.646423	-0.319637	-0.327044	-0.940056	-0.610519	-0.53031	-0.577766	-0.556991	-0.328249	-0.332388	-0.356046			Discard	Discard			1.56869	0.304284	0.293862	2.90954	Q9Y5S2
NaN	-1.70955	NaN	NaN	NaN	-2.01992	-2.20593	NaN	-2.01875	-1.58015	-2.13674			Discard	Discard			0	0.852069	0.29366	0	Q9H6T3
-1.68269	-0.920277	NaN	-1.77221	NaN	-1.42425	-1.47944	-1.34595	-1.13495	-1.39715	-1.00788			Discard	Discard			0.897373	0.420526	0.293647	1.83068	Q9BY44
NaN	-1.59289	-1.39375	-1.97353	-1.24205	-1.17218	-1.4205	-1.11023	-0.984489	-0.965033	-1.30112			Discard	Discard			0.564389	0.575378	0.293397	1.2322	Q6P1L8
-0.731218	0.634718	0.941978	0.515469	0.682386	0.530956	0.897278	1.10798	1.00915	0.878433	0.611003			Discard	Discard			0.288485	0.753198	0.293216	0.692268	P18564
NaN	-1.24027	-0.876004	NaN	-0.953091	-1.28642	-1.49616	-1.59546	-1.44156	-1.66793	-1.18094			Discard	Discard			0.521012	0.603291	0.292984	1.1859	Q16134
-2.01319	-1.33881	-1.55296	-1.74474	-1.73547	-1.48784	-1.3637	-1.81451	-1.57466	-1.41377	-1.30974			Discard	Discard			1.04154	0.401159	0.292958	2.01219	Q9H9Q2
-1.98328	-1.22216	-0.955466	-0.787441	-0.329786	-1.03059	-1.22756	-1.27956	-0.975565	-0.865461	-1.25503			Discard	Discard			0.516208	0.605133	0.292823	1.12226	P82650
0.991989	1.763	1.73294	NaN	1.44541	2.23594	1.76031	2.19248	2.0854	1.80403	1.99079			Discard	Discard			0.391875	0.678878	0.292667	0.90777	P16401
2.2605	2.09604	2.0421	1.52683	1.6145	2.83351	2.29271	2.35046	2.33002	2.30632	2.41873			Discard	Discard			0.530729	0.600789	0.292539	1.14812	Q07666
0.177963	1.17304	1.12013	0.908215	1.22026	0.601839	0.660828	0.875316	1.17056	1.12807	0.938903			Discard	Discard			0.674517	0.520093	0.291656	1.39809	Q9NYU2
1.64897	1.96644	2.28759	2.54386	2.76463	2.28751	1.92037	1.9841	2.33443	2.47786	2.21042			Discard	Discard			0.72588	0.492293	0.291518	1.48539	P55084
0.400242	0.944931	0.565412	0.350159	0.466341	1.06795	0.84046	0.924249	1.02736	0.937931	1.10872			Discard	Discard			0.741275	0.48632	0.291225	1.51141	O43504
-2.20432	-1.9216	-1.59857	-1.53172	-1.27353	-1.82827	-1.77908	-1.62324	-1.42274	-1.34386	-1.20276			Discard	Discard			0.69448	0.51005	0.29122	1.43212	Q92947
NaN	NaN	-1.62822	NaN	NaN	NaN	-1.91905	NaN	NaN	NaN	NaN			Discard	Discard			0	0.847027	0.290824	0	Q9NP72
0.267418	0.833708	0.540885	0.221586	0.114363	0.419392	0.243956	0.67439	0.95019	0.77644	0.833629			Discard	Discard			1.03245	0.406353	0.290749	1.99709	P55010
NaN	-2.03221	-2.11346	NaN	NaN	-2.36245	NaN	-2.34951	-2.31681	-1.94799	-1.81693			Discard	Discard			0	0.977487	0.289301	0	P16333
0.213585	0.893259	0.646476	0.344246	0.658081	0.320232	0.468771	0.462724	0.714876	0.817911	0.85706			Discard	Discard			1.10273	0.383351	0.288089	2.11401	O14579
1.48701	2.2864	2.16638	1.78941	2.30669	2.15825	2.26348	2.21278	2.28447	2.36064	2.21938			Discard	Discard			0.74382	0.489222	0.287994	1.5157	P32969
-1.15435	-0.195492	0.0641909	-0.468964	-0.121235	-0.38065	-0.104116	-0.136209	-0.147638	0.0337181	-0.430285			Discard	Discard			0.469384	0.628736	0.287654	1.03789	Q5JPE7
NaN	NaN	NaN	-3.21938	-3.28956	-2.93193	NaN	NaN	NaN	NaN	NaN			Discard	Discard			0	0.949045	0.287451	0	P80404
-1.15266	-0.442211	-0.730195	-1.17294	-0.917068	-0.797874	-0.898752	-0.461883	-0.38974	-0.50695	-0.504863			Discard	Discard			0.77901	0.476735	0.286589	1.57494	P61011
-0.76399	NaN	NaN	NaN	-1.01711	-0.427002	-0.791822	-0.928365	NaN	-0.656408	NaN			Discard	Discard			1.1164	0.38552	0.286354	2.65769	Q14244
-0.850109	0.00256157	0.0303602	-0.54578	-0.34919	-0.101315	NaN	0.201169	0.138496	-0.268866	-0.107879			Discard	Discard			0.469356	0.628301	0.286315	1.05588	O15258
-0.441872	0.225262	0.0929155	-0.163719	0.39673	0.362282	-0.153454	0.323461	0.330269	0.253906	-0.00405979			Discard	Discard			0.791784	0.472031	0.285157	1.59638	Q9BWS9
-1.25588	-0.201597	-0.671966	-1.45689	-0.561996	-0.777178	-0.170717	0.216966	-0.416784	-0.099184	0.0222616			Discard	Discard			0.256638	0.780084	0.285112	0.626905	Q99961
NaN	-2.68674	-2.81604	NaN	NaN	NaN	NaN	-3.19318	-2.55201	-2.8749	-3.03379			Discard	Discard			0	0.819286	0.284932	0	Q9Y6M7
1.99957	2.4101	1.94405	2.04205	1.98302	2.53888	2.04956	2.09727	2.56915	2.26255	2.57757			Discard	Discard			0.983148	0.414767	0.283654	1.91519	P62318
-1.08825	-0.660326	-0.32694	NaN	-1.45194	-0.707289	NaN	-0.483834	-0.269394	-0.330252	-0.645457			Discard	Discard			0.520413	0.603365	0.283557	1.18472	O15126
-0.795263	-0.286015	-0.288817	0.0136127	0.306831	0.0265408	-0.225697	-0.282762	0.131569	0.040741	0.0652056			Discard	Discard			0.731569	0.490262	0.283445	1.49501	P22570
-0.815767	-0.650385	-0.310578	-0.156412	0.0374184	-0.249475	-0.528255	-0.692529	-0.126541	0.0401688	-0.540742			Discard	Discard			0.744665	0.488476	0.283084	1.51713	Q96RQ3
1.16855	1.3327	1.60907	0.953503	0.833078	1.68538	1.5402	1.33841	1.78846	1.32372	1.51455			Discard	Discard			0.988299	0.413268	0.283014	1.92375	Q8N684
-0.559444	-0.134111	0.476062	-0.595741	0.401739	-0.606285	0.471121	-0.583077	-0.307205	0.419594	-0.426789			Discard	Discard			0.309311	0.735428	0.282431	0.734121	P07919
0.777628	1.38984	1.06724	0.264881	NaN	1.33111	1.77161	1.17242	1.3714	1.43188	1.28591			Discard	Discard			0.375256	0.686512	0.2824	0.862686	Q6WKZ4
-1.06838	-0.651941	-0.836053	-0.888464	-0.88476	-0.284752	-0.576307	-0.742476	-0.411226	-0.532871	-0.4931			Discard	Discard			0.929185	0.42077	0.282213	1.82556	Q12996
-4.48115	NaN	NaN	NaN	NaN	NaN	NaN	-4.12092	-3.9376	NaN	-4.01895			Discard	Discard			0	0.925523	0.282087	0	Q16222
-0.579048	-0.478348	0.0269175	-0.822727	-0.521238	-0.00887108	0.21327	-0.0603647	0.182705	-0.117771	-0.0225611			Discard	Discard			0.54913	0.590192	0.281646	1.1807	O15400
NaN	-3.46453	NaN	NaN	NaN	NaN	-4.18734	-3.85395	-3.53439	-3.84307	-3.63615			Discard	Discard			0.540035	0.594597	0.281032	1.43244	Q86TB9
-0.877653	-0.744215	-0.488572	NaN	-1.07459	-0.1896	-0.797031	-0.716332	-0.718807	-0.818682	-0.569694			Discard	Discard			0.864054	0.437953	0.280369	1.77109	Q00577
NaN	0.462412	0.129809	-0.509308	-0.034193	-0.133261	-0.108673	0.183988	0.325497	0.0543785	0.49117			Discard	Discard			0.561055	0.578684	0.280189	1.22609	Q99417
NaN	-1.39584	-2.07539	-2.57067	NaN	NaN	-2.05845	-2.41099	-1.69521	-1.88586	-2.23831			Discard	Discard			0.700457	0.508322	0.280182	1.53611	P42892
-2.17808	NaN	NaN	NaN	NaN	NaN	-2.61311	NaN	-1.49663	NaN	-2.11542			Discard	Discard			0	0.908873	0.280177	0	Q6ZRV2
NaN	NaN	NaN	NaN	NaN	-2.5222	NaN	-2.907	-2.70127	-2.73182	NaN			Discard	Discard			0	0.857456	0.279988	0	Q9H0C8
-2.38576	NaN	-1.45975	-1.42051	-0.629709	-0.760592	-1.40006	-0.832683	-1.36053	-0.931478	-1.76907			Discard	Discard			0.293664	0.749852	0.279528	0.702738	Q7L0Y3
0.205343	0.673054	0.53563	0.168533	0.524153	0.812504	0.550488	0.51966	0.547379	0.628929	0.581948			Discard	Discard			1.25345	0.351253	0.278747	2.36647	Q15046
NaN	0.993601	0.488507	-0.422365	-0.0341015	-0.168642	0.201464	0.584765	1.09944	0.674501	0.605557			Discard	Discard			0.352449	0.704894	0.278693	0.830341	Q9HCY8
NaN	-0.00220299	0.0715303	-0.0699959	-0.280849	-0.0940704	-0.269819	-0.115201	-0.0245495	0.372055	0.157743			Discard	Discard			1.11268	0.38599	0.278486	2.21981	O95182
-0.882553	0.477655	0.255561	6.48e-05	0.191973	-0.353163	-0.0494232	0.215577	0.20162	0.38575	0.108539			Discard	Discard			0.426299	0.658589	0.278255	0.958736	O15460
NaN	-0.926973	-0.59162	-0.685829	-0.346254	NaN	-1.25098	-1.17831	-0.765909	-0.763943	-0.925466			Discard	Discard			0.618485	0.542935	0.278031	1.37641	Q13232
NaN	NaN	-1.98167	NaN	NaN	-1.93903	NaN	-2.08521	-1.35755	-1.65099	-1.65861			Discard	Discard			0	0.847305	0.277631	0	Q9NP66
-1.27135	-1.00691	-1.65472	-1.9233	-1.20237	NaN	NaN	-1.22234	-1.54714	-1.01535	-0.91463			Discard	Discard			0.356886	0.700875	0.277429	0.857198	P51397
-1.15716	-0.880236	-0.862411	-1.39758	-1.1776	-0.804626	-1.05859	-0.958602	-0.620363	-0.917288	-0.879151			Discard	Discard			1.54013	0.300929	0.277114	2.85921	Q8WUM0
1.9643	2.10866	1.77427	1.44779	1.58389	2.55266	2.11653	2.01464	2.38268	2.11303	2.21171			Discard	Discard			0.597351	0.552133	0.277103	1.26516	Q15233
-0.0988655	0.621729	0.650767	0.929804	1.32816	0.395033	0.324579	0.397538	0.89716	0.887369	0.728248			Discard	Discard			0.54897	0.58935	0.27709	1.18041	O00330
-1.20815	-0.804527	-1.01888	NaN	NaN	-0.858208	-0.945801	-1.27118	-0.74242	NaN	-0.718316			Discard	Discard			0.980838	0.413646	0.276575	2.0927	Q9Y4Y9
0.140732	0.608196	0.190845	-0.32457	-0.244892	0.471664	0.141682	0.437556	0.455696	0.426418	0.412503			Discard	Discard			0.812437	0.463847	0.276508	1.63098	Q06787
-0.101505	0.0132904	0.0687666	-0.679825	-0.633705	0.557795	0.349726	0.031085	0.562691	0.156286	-0.0806551			Discard	Discard			0.493686	0.617739	0.275678	1.08188	Q7Z4V5
-1.1937	-1.12533	-0.970836	NaN	-2.04251	-0.262953	-0.740429	-1.39799	-0.732389	-1.06605	-1.04086			Discard	Discard			0.433013	0.653185	0.275532	0.986999	O43719
0.127689	0.385275	0.657313	0.239492	-0.0678654	0.469938	0.462475	0.344941	0.658632	0.485937	0.661628			Discard	Discard			1.67329	0.293016	0.275055	3.09624	P16989
-2.32692	NaN	-1.83377	NaN	-1.72684	-1.81417	NaN	-1.90709	-2.03689	NaN	-1.87796			Discard	Discard			0.742811	0.48705	0.275038	1.73693	Q99653
0.666485	1.07082	0.901025	0.40164	0.530319	1.04283	0.852356	1.29751	1.41233	1.12965	1.24366			Discard	Discard			0.652707	0.530896	0.274793	1.36077	P63173
2.09262	2.94879	2.87604	2.95143	3.15924	2.5924	2.58336	2.75148	3.10747	3.06842	2.93903			Discard	Discard			0.623692	0.540201	0.274249	1.31082	Q9Y4L1
-2.67756	-1.68547	-2.11291	-2.75908	-2.28561	-2.08352	-2.11017	-1.88756	-2.60365	-2.07023	-2.07148			Discard	Discard			0.608053	0.551105	0.274057	1.28375	Q14155
NaN	-1.85002	-1.80969	-1.89791	-1.91805	-1.44532	-2.08282	NaN	-1.76333	-1.60044	-2.0101			Discard	Discard			0.640044	0.531509	0.273978	1.4184	Q8IY81
NaN	-2.44083	-2.73971	NaN	-2.75789	-2.43308	-2.70693	NaN	-2.21343	-2.03412	-2.52591			Discard	Discard			0	0.879405	0.273725	0	Q92879
1.39523	1.82035	1.67999	1.1367	1.45386	1.47942	1.53573	1.4432	1.83135	1.59977	1.84392			Discard	Discard			1.2623	0.348857	0.273062	2.38139	Q9UN86
2.91137	3.13491	2.9479	2.77995	2.93992	2.70614	2.67704	2.72249	3.14636	3.11604	3.41268			Discard	Discard			0.877588	0.431083	0.272979	1.73973	P30626
0.993097	1.55122	1.5867	1.76635	1.53165	0.956894	0.791735	1.05612	1.66644	1.5617	1.5928			Discard	Discard			0.467546	0.629874	0.2727	1.03455	Q14696
1.59074	2.53675	2.5332	1.76654	2.1791	2.23444	2.43841	2.47865	2.56425	2.35733	2.23949			Discard	Discard			0.527307	0.60126	0.272529	1.14204	Q9H0U4
-1.69963	-1.5177	-1.68157	-2.00793	-1.94933	-1.67971	-1.68315	-1.57786	-1.12765	-1.32174	-1.1979			Discard	Discard			0.887447	0.424726	0.27191	1.75614	Q9BYG5
-0.277506	0.295248	0.230193	-0.204681	-0.0827847	-0.0645676	0.0776348	0.284389	0.61474	0.34206	0.458734			Discard	Discard			0.783889	0.473441	0.271646	1.58314	O76094
NaN	-0.888184	NaN	-1.38792	-0.921045	-1.20749	-1.08094	NaN	-0.585241	-0.837063	-0.844396			Discard	Discard			0.588278	0.558027	0.27145	1.3924	Q15434
-0.1283	0.132771	-0.102107	-0.235525	-0.360588	0.364214	0.0197983	0.067975	0.496006	0.256399	0.291034			Discard	Discard			1.13676	0.380043	0.271398	2.17075	O95758
-0.559799	0.269234	0.0251627	-0.334265	-0.164106	-0.426205	-0.284933	-0.258048	0.157522	-0.0487766	0.0974951			Discard	Discard			1.03659	0.404113	0.27118	2.00397	P53992
2.11812	2.57536	2.25968	1.85716	2.19539	1.93333	2.05356	1.9835	2.48916	2.39896	2.50458			Discard	Discard			1.02854	0.40383	0.271053	1.99058	Q9NR45
-0.522856	-0.285778	-0.216008	-0.648903	-0.496967	0.114088	-0.214062	-0.414302	0.099371	-0.191748	-0.422591			Discard	Discard			0.963556	0.417985	0.270966	1.88266	Q6UXN9
2.69189	2.70078	2.73732	2.39907	2.13992	3.07619	2.79852	2.53071	2.902	2.87307	2.81559			Discard	Discard			1.25747	0.350586	0.270495	2.37324	Q92804
NaN	NaN	-0.504737	-0.542603	0.0151424	-0.836594	-0.698612	-0.654853	0.0355015	-0.146914	0.0413237			Discard	Discard			0.523744	0.603455	0.270292	1.15737	P30405
-2.09593	NaN	NaN	-1.8041	NaN	NaN	NaN	NaN	-1.89834	-1.51952	-1.84017			Discard	Discard			0.470001	0.629	0.270174	1.24628	Q9BQS8
4.86552	5.2491	5.06237	4.72832	4.89552	4.99041	4.82615	4.82341	5.10804	5.05796	5.20961			Discard	Discard			2.57931	0.293429	0.269238	4.92839	P08107
-0.815979	NaN	NaN	NaN	NaN	-0.458731	-0.200453	-1.16708	NaN	NaN	NaN			Discard	Discard			0	0.936285	0.269107	0	Q13501
NaN	-2.78098	NaN	NaN	-2.17986	-2.16521	-2.46957	-2.49152	-2.55721	-2.26006	NaN			Discard	Discard			1.5022	0.302043	0.267907	5.50377	Q9BQ52
-2.33024	-1.5783	-1.86536	-1.96783	-1.83114	-1.81538	-1.87148	-1.84315	-1.58554	-1.51452	-1.74686			Discard	Discard			1.01115	0.409794	0.267648	1.96171	Q15477
0.592869	1.38587	1.13725	0.784267	0.836628	1.14057	1.23321	1.1904	1.31755	1.14374	1.44883			Discard	Discard			0.755082	0.481596	0.267408	1.53469	Q02790
2.57561	2.74037	2.46391	2.24205	2.04752	2.76735	2.47526	2.54342	2.97429	2.95671	2.71758			Discard	Discard			1.10306	0.384059	0.267303	2.11455	P39687
1.11345	1.72311	1.46406	1.04002	1.44109	1.32102	1.3584	1.56369	1.67999	1.63812	1.72014			Discard	Discard			0.907164	0.420096	0.266942	1.78895	P48444
3.1657	3.71649	3.55142	3.58665	3.67852	3.29408	3.48862	3.31103	3.83702	3.88682	3.88563			Discard	Discard			0.766602	0.478865	0.26649	1.55409	P08865
-0.798185	-0.368135	-0.138877	-0.351803	-0.511532	0.375521	-0.0441341	-0.134984	-0.0999126	-0.164146	-0.335925			Discard	Discard			0.543114	0.593814	0.26642	1.17007	Q14254
1.0841	2.00521	1.89917	1.87749	2.38213	1.3677	1.28325	1.555	2.10439	1.90934	1.68869			Discard	Discard			0.586048	0.558174	0.266262	1.24547	Q9UBS4
NaN	NaN	NaN	-3.33233	NaN	-3.24123	-3.68034	NaN	-3.88049	NaN	NaN			Discard	Discard			0	0.989499	0.265109	0	O95456
-1.60512	NaN	NaN	-2.02488	-2.1777	-1.38824	-1.7981	-1.18487	NaN	NaN	NaN			Discard	Discard			0	0.863491	0.265005	0	Q9BTW9
NaN	-0.228973	-0.867732	-1.24026	-1.12392	-1.15914	-1.11874	-0.878901	-0.502237	-0.69268	-0.539727			Discard	Discard			0.692597	0.511055	0.264482	1.46444	Q92544
-0.118401	0.706343	0.382909	-0.0408573	0.347574	-0.53367	-0.323425	-0.161448	0.507254	0.269457	0.293765			Discard	Discard			0.554885	0.587441	0.264148	1.19084	O95834
0.757401	0.719078	1.17451	0.846443	0.627926	0.906343	1.01354	0.676215	1.06892	1.12627	1.14202			Discard	Discard			1.499	0.301398	0.263885	2.78716	Q92599
-0.0571308	0.381416	-0.00320911	-0.313107	-0.441639	0.240932	0.0278339	0.187531	0.388641	0.282883	0.379077			Discard	Discard			1.02804	0.402864	0.263639	1.98975	Q01085
1.13449	2.29923	2.13078	1.8641	2.452	1.8477	1.97667	1.96576	1.80244	2.12255	1.89372			Discard	Discard			0.573956	0.567175	0.263431	1.22434	P49755
0.817022	1.35291	1.03621	0.919106	0.74243	1.52576	1.23253	1.08222	1.66134	1.24994	1.29221			Discard	Discard			0.998169	0.412024	0.263309	1.94014	P51532
-4.39237	-3.97897	-3.46319	-3.25444	-2.80864	-2.97733	-3.20268	-3.52353	-3.20742	-3.2285	-3.65303			Discard	Discard			0.364619	0.69567	0.262739	0.842316	Q5T160
1.20418	2.35547	2.38513	2.46644	2.68126	1.99599	1.92966	2.20421	2.20687	2.32755	2.14572			Discard	Discard			0.404152	0.670267	0.26248	0.917388	P51659
2.65063	2.87537	3.1159	2.71054	2.93833	1.89548	2.20861	2.15111	2.88845	2.69658	3.06195			Discard	Discard			0.356943	0.701738	0.262254	0.827535	O76070
-1.09315	-0.687998	-1.02353	-1.58208	-1.42934	-1.10563	-0.979237	-1.23842	-0.722221	-0.927591	-0.789304			Discard	Discard			0.898753	0.421619	0.261708	1.77496	Q99567
NaN	-0.981184	-0.846032	NaN	NaN	-0.906446	-1.05731	-1.49599	-0.954691	-1.33558	-0.972323			Discard	Discard			0.543517	0.594147	0.261554	1.23004	Q9BTL3
1.10138	1.40389	1.00639	0.853085	1.1069	2.00198	1.34108	1.39036	1.3611	1.32745	1.39349			Discard	Discard			0.492067	0.616835	0.260854	1.07896	P18754
1.0808	1.80063	2.01359	0.979097	1.51085	1.88651	2.26609	1.95638	1.84055	1.75072	1.67436			Discard	Discard			0.340299	0.71251	0.260706	0.795235	P61026
NaN	-1.98511	-1.55049	-1.45489	-0.824036	-1.50741	-1.81433	-1.96896	-1.43861	-1.3443	-1.54235			Discard	Discard			0.914945	0.422375	0.259924	1.86215	Q9Y2Z4
-0.541151	-0.018425	-0.188462	-0.513756	-0.609104	0.0193386	-0.357452	-0.371827	-0.456743	-0.222929	-0.355214			Discard	Discard			1.53594	0.294913	0.25923	2.85185	Q8NFW8
1.2685	1.65808	1.93984	2.37768	2.60709	1.77829	1.60394	1.50391	2.02271	2.12102	1.95084			Discard	Discard			0.467783	0.63002	0.258988	1.03498	P09622
-1.14711	-1.42386	-1.53214	-1.69441	-1.34792	-0.77581	-1.08234	-1.63682	-1.21009	-1.08403	-1.13346			Discard	Discard			0.537881	0.596027	0.25881	1.1608	Q8WVY7
0.991184	1.48372	1.5047	1.19862	1.28834	1.25645	1.33604	1.34375	1.75178	1.6106	1.53279			Discard	Discard			1.21365	0.351697	0.25874	2.29949	Q9UHB6
-0.49748	-0.244505	-0.184731	-0.57748	-0.600643	0.0255547	-0.100794	-0.237885	0.00403786	-0.143324	-0.0773268			Discard	Discard			1.12451	0.381557	0.258453	2.15031	Q08J23
2.83414	3.14676	2.9425	2.92624	2.94845	3.18724	2.9344	2.7764	3.18099	3.09888	3.27181			Discard	Discard			1.74002	0.267828	0.257314	3.21742	P00390
-1.40466	-0.592564	-0.554717	-0.158892	0.0123863	-0.242365	-0.678259	-0.843324	-0.539005	-0.515118	-0.746415			Discard	Discard			0.409328	0.665579	0.256631	0.927095	P45954
2.14027	2.68146	2.62656	2.95358	3.02741	2.01834	1.91525	2.1975	2.92515	2.81847	2.76899			Discard	Discard			0.384239	0.684138	0.256439	0.879789	P54819
0.957767	1.40179	1.6937	2.07443	2.33606	1.63783	1.28475	1.46166	1.70261	1.80762	1.66332			Discard	Discard			0.491621	0.616625	0.255966	1.07816	Q96I99
NaN	-2.32711	-2.79865	NaN	-3.51522	-2.18105	-2.7475	-3.10889	-3.03124	-2.9787	-2.73059			Discard	Discard			0.38376	0.68324	0.255943	0.912182	Q5VT52
1.34489	1.59775	1.20017	0.767166	0.944221	1.39742	1.10662	1.51549	1.77626	1.47499	1.68248			Discard	Discard			0.641048	0.53106	0.255225	1.34074	Q96EP5
0.299818	0.868832	0.93891	0.779171	0.78348	0.981579	0.899719	1.0584	0.982912	1.18727	0.948909			Discard	Discard			0.715768	0.497797	0.254891	1.46827	P61224
-1.71848	-1.33301	-2.1161	-1.90542	-1.58105	-2.16808	-2.35024	-2.10649	-1.33302	-1.29863	-1.47928			Discard	Discard			0.439331	0.649822	0.254636	0.98285	Q9P0V9
0.978031	1.25639	0.615117	0.35675	0.843325	1.17248	0.862656	1.06929	1.28732	1.19589	1.30005			Discard	Discard			0.529947	0.601407	0.254202	1.14673	P62330
1.34031	1.72135	1.42639	1.37468	1.46554	1.80221	1.53604	1.49005	1.84668	1.83476	1.69427			Discard	Discard			1.30407	0.343405	0.25414	2.45207	P35580
NaN	-0.381559	-0.289794	-0.134665	-0.171551	-0.975677	-0.994436	-0.940511	-0.0919151	-0.0814819	-0.396516			Discard	Discard			0.328394	0.718272	0.254003	0.782263	Q13423
2.50732	3.17588	3.03334	2.55532	3.0278	2.54342	2.96156	2.84422	3.17904	3.04256	3.26464			Discard	Discard			0.646685	0.532579	0.253887	1.35043	P62913
1.02414	1.96688	1.36242	0.882362	1.36954	0.713247	0.835876	1.38183	1.42585	1.31089	1.75106			Discard	Discard			0.46195	0.63349	0.253352	1.02435	Q16881
-0.235134	0.226501	0.109885	-0.705002	-0.362621	-0.114061	0.110741	-0.0845766	0.129723	-0.0266857	0.128638			Discard	Discard			0.664214	0.523921	0.252937	1.38048	Q96QR8
2.9294	3.58503	3.29137	3.23898	3.36616	3.04161	3.2151	3.14531	3.62435	3.57993	3.62758			Discard	Discard			0.82184	0.464443	0.252926	1.64671	Q15149
NaN	-0.880148	-0.739711	NaN	NaN	-0.822414	-1.21763	-0.71388	-0.371183	-0.70562	-0.584157			Discard	Discard			0.670113	0.520113	0.252779	1.47696	Q9BTT6
1.54414	1.50961	1.22025	0.724085	0.7404	1.52028	1.25616	1.25393	1.54255	1.49013	1.55867			Discard	Discard			0.645176	0.531924	0.252753	1.34783	Q96PK6
NaN	NaN	-1.09121	-1.66721	NaN	NaN	-1.04214	-0.919368	-0.756271	-0.880009	-0.901359			Discard	Discard			0.450004	0.639661	0.252049	1.0455	P61962
NaN	-0.538588	-0.883857	NaN	NaN	NaN	NaN	-0.960307	NaN	-0.814913	-0.427209			Discard	Discard			0	0.851787	0.251648	0	Q9H788
-0.168594	0.234625	-0.0121908	-0.1689	-0.0498657	0.337599	0.115118	0.0469179	0.293909	0.30998	0.195523			Discard	Discard			1.2287	0.35628	0.251592	2.32479	Q6P2Q9
-0.379107	0.160042	-0.0539579	-0.365063	-0.247198	-0.528137	-0.313833	-0.373761	0.223932	-0.00917816	0.164691			Discard	Discard			0.845994	0.449861	0.251295	1.68706	Q9P0K7
-0.17466	0.988491	0.841971	-0.152702	0.648878	0.330873	0.856007	0.703805	0.388912	0.543756	0.520783			Discard	Discard			0.37126	0.688943	0.251234	0.85505	P29966
NaN	NaN	NaN	NaN	NaN	NaN	-2.40789	NaN	NaN	-2.12873	-2.18526			Discard	Discard			0	0.820591	0.250892	0	Q9Y5Y6
-0.238934	0.606035	0.146125	-0.0869427	-0.00230789	0.1269	0.220222	0.493487	0.565699	0.512163	0.604924			Discard	Discard			0.574615	0.567706	0.25057	1.22549	Q15437
NaN	NaN	NaN	NaN	NaN	-3.33243	-3.5828	NaN	NaN	NaN	NaN			Discard	Discard			0	0.858027	0.250372	0	Q9GZT4
-1.59529	NaN	-2.60662	-1.95088	-2.35011	-0.189079	-1.3271	-1.71859	-2.43157	NaN	NaN			Discard	Discard			0.119056	0.909541	0.250118	0.326767	O00462
NaN	NaN	NaN	-3.10979	NaN	-2.70077	-2.93287	-2.80961	NaN	NaN	NaN			Discard	Discard			0	0.913384	0.249991	0	Q68EM7
1.05366	1.17368	0.896966	0.40592	0.589615	1.469	1.11558	1.0457	1.22866	1.28589	0.966128			Discard	Discard			0.537939	0.596536	0.249281	1.16091	Q01081
NaN	-0.890512	-1.07539	-0.816618	-0.150661	-0.988375	-1.32539	-0.780507	-0.386269	-0.351624	-0.485097			Discard	Discard			0.419817	0.660115	0.24905	0.961741	Q9BSH4
2.84041	2.87168	2.52285	2.13368	2.39985	3.32384	3.0211	2.91902	3.01931	3.0124	3.04794			Discard	Discard			0.420986	0.659243	0.248203	0.94886	P38159
-0.457676	-0.124929	0.138526	0.739656	0.740129	0.207821	-0.140175	-0.377023	0.288103	0.385355	0.024251			Discard	Discard			0.379172	0.683557	0.247792	0.870152	Q9BX68
0.0809669	0.420126	0.787601	0.417839	0.489468	0.23962	0.465841	0.10432	0.680262	0.54492	0.487109			Discard	Discard			0.814753	0.465216	0.247571	1.63486	Q16563
0.0765495	0.0972633	-0.00083065	-0.324196	-0.394556	0.56027	-0.0524406	0.22409	0.333904	0.163816	0.188617			Discard	Discard			0.726945	0.493211	0.246968	1.48719	Q9Y4F1
0.472649	0.891956	0.591315	0.182064	0.166504	0.478519	0.540367	0.4271	0.789	0.73032	0.808848			Discard	Discard			1.21626	0.353669	0.246706	2.30387	Q14166
-0.765827	0.16147	0.046773	-0.207664	0.387527	-0.581684	-0.0982323	-0.0976114	0.273058	0.349762	0.00167179			Discard	Discard			0.43694	0.651896	0.246464	0.978436	Q8IXB1
-1.4477	-0.9261	-1.35694	NaN	-1.41504	-1.48701	-1.3201	-1.55539	-1.11041	-0.885042	-1.05099			Discard	Discard			0.669923	0.519708	0.246066	1.42368	O00148
-1.23561	-1.54595	-1.61027	-1.49517	NaN	-0.656065	-1.64429	-1.72626	-1.25409	-1.57179	NaN			Discard	Discard			0.360828	0.696414	0.245956	0.846933	Q9P2I0
NaN	-2.5768	NaN	NaN	NaN	NaN	NaN	-2.84491	-2.42504	-2.68445	-2.51349			Discard	Discard			0	0.827974	0.245935	0	Q9UPN6
NaN	-0.398706	-0.113866	-0.327892	0.303555	-0.309088	-0.343613	-0.242759	0.0295944	0.220541	-0.0347586			Discard	Discard			0.910643	0.419729	0.245462	1.85445	Q969Z0
0.341272	1.12638	1.27652	1.1537	1.13509	1.20685	1.12552	1.23531	1.33449	1.30374	1.04962			Discard	Discard			0.522093	0.603775	0.245231	1.13276	O94905
NaN	-0.649967	-0.762139	-1.21058	-0.306551	-1.0114	NaN	-0.683892	-0.387722	-0.572483	-0.462577			Discard	Discard			0.433774	0.653397	0.245088	1.01308	P56556
1.14657	1.89345	1.53643	1.0343	1.09255	1.15088	1.33712	1.94312	1.89118	1.73515	2.01671			Discard	Discard			0.393945	0.678517	0.244514	0.898167	P14324
-2.01562	-1.21434	-1.64095	NaN	-1.21256	-1.2262	-1.39227	-1.39238	-1.02296	-1.29	-1.26853			Discard	Discard			0.532914	0.59997	0.24367	1.17432	Q9Y3T9
2.49367	2.47957	2.3131	2.33202	2.13308	1.79014	1.81365	1.87195	2.8115	2.63824	2.74349			Discard	Discard			0.39148	0.678509	0.243422	0.893509	O75531
-1.72979	NaN	NaN	NaN	NaN	NaN	NaN	NaN	-1.32445	-1.48703	NaN			Discard	Discard			0	0.921221	0.242764	0	Q4VC05
0.157486	0.619825	0.473172	0.13327	0.476162	0.447796	0.496119	0.511333	0.716108	0.707623	0.640532			Discard	Discard			1.0333	0.406497	0.242729	1.99851	Q14152
NaN	NaN	NaN	NaN	NaN	NaN	NaN	-3.72895	-3.30095	NaN	-3.48628			Discard	Discard			0	0.969761	0.242672	0	P28340
3.1837	4.10594	3.91937	4.12432	4.33479	3.66655	3.58264	3.73492	3.91401	4.06885	3.93948			Discard	Discard			0.527682	0.601154	0.242165	1.1427	Q15084
3.56193	4.08784	4.32863	4.5397	4.75173	4.2876	4.14255	4.10957	4.36189	4.40682	4.29898			Discard	Discard			0.556919	0.585487	0.24207	1.19442	P25705
-3.26817	-3.12224	-2.98413	NaN	-2.86072	-2.51436	-2.64906	-3.01822	-2.59343	-2.67599	-2.77172			Discard	Discard			0.586718	0.558084	0.241933	1.27301	P41223
-1.36597	-1.18396	-1.29039	-1.42308	-1.26846	-1.15148	-1.12364	-1.2791	-0.942982	-0.928947	-0.8548			Discard	Discard			1.04584	0.398206	0.241546	2.01934	O95487
1.58695	2.38906	2.3855	3.05971	3.02472	2.52951	2.08635	2.46407	2.69853	2.6073	2.63973			Discard	Discard			0.324345	0.720457	0.241237	0.763936	P48047
-1.37731	-1.20645	-1.81367	NaN	NaN	NaN	-1.87648	-1.58468	-1.66203	-1.19741	-1.10379			Discard	Discard			0.381766	0.68507	0.2412	0.908125	Q04828
1.71437	2.20806	1.86067	1.64135	1.69676	2.3684	2.21759	2.07481	2.32003	2.2643	2.11917			Discard	Discard			0.651798	0.530963	0.241104	1.35921	Q08211
1.44063	1.58547	1.28784	0.774931	1.42963	1.4476	1.36804	1.66543	1.64049	1.72662	1.7507			Discard	Discard			0.499552	0.613838	0.240932	1.09243	P63279
0.973656	1.74709	1.64439	2.0357	2.02469	1.65668	1.38956	1.67868	2.11645	1.95421	1.78538			Discard	Discard			0.459386	0.63496	0.240764	1.01967	Q16836
-0.0916367	0.150574	0.180234	-0.417191	-0.273504	0.426956	0.347921	0.319247	0.303402	0.235033	0.278949			Discard	Discard			0.598745	0.551985	0.240708	1.26759	Q14157
0.715343	1.31502	1.65578	0.61445	1.13848	0.776894	1.28605	1.00917	1.29671	1.19105	0.961936			Discard	Discard			0.442343	0.647068	0.240159	0.9884	P51572
NaN	-1.76832	-1.59229	-1.71335	-1.37207	-1.34793	-1.98472	-1.7294	-1.67577	-1.5524	-1.78391			Discard	Discard			0.915583	0.422142	0.240028	1.86329	Q16540
-1.07752	-0.188005	-0.579162	-0.526814	-0.520947	-0.307762	-0.479912	-0.181666	-0.00389862	-0.288979	-0.130744			Discard	Discard			0.531552	0.599858	0.239816	1.14958	Q9UPN3
2.49768	3.26829	2.96211	2.78956	3.12501	2.87658	2.95755	2.85903	3.16423	3.23672	2.98643			Discard	Discard			0.977727	0.413768	0.239501	1.90619	P05388
NaN	-1.70631	-1.29962	-0.860062	-0.635496	-1.58175	-1.84213	-2.01912	-1.14481	-1.10976	-1.34671			Discard	Discard			0.308287	0.734576	0.23931	0.741524	Q8TCS8
1.82117	1.90989	1.34589	1.37344	1.48926	2.49098	1.89893	2.09776	2.0242	2.09977	2.21135			Discard	Discard			0.357694	0.701324	0.239176	0.828985	O43390
-0.161793	0.46143	0.492068	0.51078	0.811331	0.351244	0.31605	0.312484	0.532707	0.645895	0.443669			Discard	Discard			0.754131	0.482261	0.238839	1.53309	O75306
-0.401278	-0.395172	-0.434361	-0.772032	-0.698738	-0.126625	-0.328617	-0.422351	-0.463907	-0.169004	-0.239726			Discard	Discard			1.02544	0.403006	0.23864	1.98544	Q9Y3C6
-1.44454	NaN	-1.84445	-1.5475	-1.56973	-1.20681	-1.51743	NaN	-0.692751	-1.02078	-0.989512			Discard	Discard			0.44218	0.646782	0.23777	1.00446	O95400
1.68335	2.21015	1.92801	1.77799	1.8737	2.14748	1.94741	2.13106	2.29228	2.14724	2.26784			Discard	Discard			1.00927	0.408163	0.237695	1.95858	P37108
-0.0185566	0.0907593	NaN	-0.306089	NaN	0.84129	0.92211	0.757802	0.306839	NaN	0.311379			Discard	Discard			0.191903	0.846402	0.237518	0.500774	P14406
-0.675415	-0.466904	0.0797682	0.288818	0.4865	-0.283226	-0.117237	-0.581977	0.122379	0.119177	-0.0524378			Discard	Discard			0.440558	0.64877	0.237273	0.985111	Q92506
-2.30796	-1.22334	-1.21413	-1.02327	-0.795372	-1.15158	-1.24909	-1.16639	-1.32698	-1.20975	-1.22233			Discard	Discard			0.345452	0.709059	0.237229	0.805273	Q6YP21
NaN	NaN	NaN	NaN	NaN	-1.5836	-1.68527	-1.78144	NaN	NaN	-1.40905			Discard	Discard			0.852533	0.447144	0.237035	2.37879	Q9Y3D0
0.820314	1.29781	0.662236	0.196051	NaN	0.851053	0.826284	0.8726	1.42066	0.829031	1.321			Discard	Discard			0.506287	0.610214	0.237018	1.10452	Q8WW12
0.224199	0.808382	0.597581	0.0465984	0.169966	0.662014	0.600496	0.71428	0.890493	0.680761	0.592359			Discard	Discard			0.731977	0.490825	0.236785	1.4957	O14672
NaN	-1.94572	NaN	-1.55967	-1.8727	-1.43019	-2.20582	-1.93393	-1.76385	-1.83206	-1.72729			Discard	Discard			0.458696	0.635148	0.236624	1.0628	Q8IYM9
-0.603418	-0.168438	0.615939	-0.0322876	-0.201746	-0.219997	0.00832748	-0.28328	0.138039	-0.146315	-0.21564			Discard	Discard			0.424385	0.658939	0.236161	0.95518	P12931
NaN	-1.15507	NaN	-1.22975	-1.14138	NaN	NaN	NaN	-1.19543	-0.852835	-1.13478			Discard	Discard			0	0.907913	0.235942	0	Q6ZVM7
NaN	-1.33753	-1.35232	-1.47709	-0.998644	-1.2025	-1.72911	-1.39575	-1.19393	-1.13795	-1.49968			Discard	Discard			0.910201	0.418776	0.235867	1.85365	P09001
-1.48001	NaN	NaN	NaN	NaN	-1.19925	NaN	-1.3694	-1.2379	NaN	-1.1792			Discard	Discard			1.2797	0.349035	0.235481	4.18985	Q8NB37
-1.39626	-2.00148	-1.87851	-2.13556	-1.9856	NaN	-2.1826	-2.45452	-1.80335	-1.85324	-1.68893			Discard	Discard			0.36917	0.691471	0.23534	0.863375	Q9H446
-1.91737	-2.61213	NaN	-1.56636	-1.95625	-0.890764	-2.2879	-1.16708	NaN	NaN	-2.10866			Discard	Discard			0.171544	0.859424	0.234968	0.453528	Q5VZK9
2.07106	2.65371	2.27552	2.10942	2.36076	2.81065	2.59278	2.60575	2.80685	2.64985	2.58035			Discard	Discard			0.598221	0.552163	0.234339	1.26668	P05455
NaN	-1.04333	-0.688369	-0.794727	-0.604488	-1.123	-1.15944	-1.19711	-0.910976	-0.547789	-0.906806			Discard	Discard			0.586661	0.557639	0.233935	1.27291	Q9Y3B7
2.39389	2.78327	2.43458	2.27262	2.35449	3.02902	2.68923	2.60571	2.88116	2.74336	2.68645			Discard	Discard			0.736597	0.487525	0.232985	1.50351	Q12905
NaN	-0.83786	-1.37041	-1.08327	-1.00598	NaN	NaN	-1.25332	-0.880642	-0.74758	-0.688388			Discard	Discard			0.31974	0.725828	0.232836	0.806591	Q03001
-0.361176	0.776966	0.733758	1.26184	1.18687	0.33823	0.322798	0.186908	0.799465	0.883375	0.385648			Discard	Discard			0.263887	0.776242	0.232661	0.641936	P35914
2.41379	3.13321	2.68562	2.63826	2.77947	2.81101	2.51314	2.92625	3.10392	3.01939	2.90285			Discard	Discard			0.890502	0.423697	0.231857	1.76123	P62244
-2.13128	-1.64051	-1.67754	-1.60491	-1.74113	-0.99877	-1.33455	-1.61203	-1.30084	-1.31005	-1.7694			Discard	Discard			0.423308	0.659452	0.231755	0.953178	P42285
0.357645	0.984707	0.860499	0.683676	0.764034	1.4585	1.44912	0.714612	0.986744	1.25428	0.554954			Discard	Discard			0.319008	0.726505	0.230795	0.753389	Q92688
-1.27353	-1.02486	-0.686372	-0.181641	0.0222435	-0.279346	-0.677458	-0.814427	-0.769869	-0.273615	-0.784862			Discard	Discard			0.385291	0.684069	0.230716	0.881786	P82673
0.790531	1.23137	1.33785	0.739143	1.14637	0.70488	1.00677	0.980254	0.966061	1.20498	1.19142			Discard	Discard			0.731375	0.490097	0.230609	1.49468	P61923
0.981787	2.27929	2.28603	1.73266	2.23182	1.41497	1.55173	2.23431	1.92345	1.88431	1.83666			Discard	Discard			0.309179	0.735238	0.230373	0.733858	Q969H8
-0.848989	-0.26125	-0.0942774	0.0226879	0.338999	-0.490372	NaN	-0.275193	-0.12373	0.0336704	-0.000252724			Discard	Discard			0.383607	0.683002	0.229357	0.891663	Q9UMX5
NaN	-1.33692	-1.62148	NaN	NaN	-0.915016	-1.60922	-1.41718	-1.06819	-1.17696	-1.42337			Discard	Discard			0.410603	0.666102	0.228992	0.966546	Q96ST2
0.50996	0.980299	0.748096	0.322638	0.632645	0.760033	0.568108	0.793675	0.884893	0.729578	0.870677			Discard	Discard			1.17673	0.366842	0.228501	2.23757	P41252
3.58358	3.52782	3.54756	3.00747	3.26144	4.02499	3.83139	3.59823	3.74994	3.77396	3.58811			Discard	Discard			0.507657	0.610421	0.228488	1.10697	P84090
0.795269	1.19528	0.96886	0.760748	0.893986	1.15978	1.02857	0.921371	1.37032	1.14229	1.14735			Discard	Discard			1.6137	0.298639	0.228081	2.9894	Q16531
-1.60147	-1.193	-1.18588	-1.41713	-1.46119	-1.4686	-1.33707	-1.26975	-0.98624	-0.99188	-1.06688			Discard	Discard			0.912315	0.419079	0.228048	1.79752	P23258
-2.01578	-1.48409	-1.80564	-1.6869	-0.965008	-1.72602	-2.13235	-1.63365	NaN	-1.38592	NaN			Discard	Discard			0.581779	0.561391	0.227974	1.264	P82663
-0.249224	-0.0346107	-0.0889006	-0.611231	-0.626005	0.215439	-0.00961304	-0.324883	0.250778	-0.0422287	-0.368819			Discard	Discard			0.629571	0.536125	0.22761	1.32097	Q08945
1.91376	2.65236	2.65978	2.88702	3.12636	2.2071	2.19987	2.58799	2.7905	2.77086	2.85786			Discard	Discard			0.383284	0.683085	0.226738	0.877974	O95571
NaN	-3.10316	NaN	NaN	-3.63796	-2.80977	-3.61794	-2.96353	-3.37693	-3.31824	NaN			Discard	Discard			0.194391	0.846116	0.226727	0.54717	A2RRP1
0.0617599	0.164387	0.0834246	-0.00380898	-0.397026	0.258514	0.124271	-0.302365	0.182772	0.347677	0.0971346			Discard	Discard			1.02557	0.403722	0.226723	1.98565	P54652
-0.115664	0.358019	0.304074	-0.10494	0.0673447	0.45505	0.334341	0.540044	0.527	0.355618	0.445756			Discard	Discard			0.648134	0.532743	0.226679	1.35292	P20042
2.73316	2.59275	2.32288	1.68208	1.98261	2.54475	1.93805	2.21155	2.66576	2.47406	2.12717			Discard	Discard			0.410445	0.665111	0.226008	0.929186	Q9Y2L1
0.582745	1.45904	1.14316	1.41459	1.6845	1.2105	1.04587	1.5014	1.80613	1.62087	1.47321			Discard	Discard			0.422456	0.659341	0.225785	0.951594	Q8NFV4
-0.524151	-0.660557	-0.608251	-0.820538	NaN	-0.301399	-0.374905	-0.0998449	-0.232786	-0.0336685	0.0268736			Discard	Discard			0.493017	0.615656	0.225748	1.08068	Q6FI81
5.82187	6.54855	6.39375	5.88534	5.97412	5.92828	6.2462	6.28914	6.42781	6.2826	6.53756			Discard	Discard			0.599261	0.552328	0.22491	1.26848	P60174
0.825634	0.953573	0.713901	0.585974	0.818274	1.1559	0.933594	0.95099	0.941528	1.24299	1.08192			Discard	Discard			0.773073	0.477015	0.22463	1.56497	P20290
NaN	-1.36517	-1.25298	-1.25636	-0.699877	-1.24239	-1.53916	-1.50048	-1.11829	-0.911263	-1.42453			Discard	Discard			0.726613	0.491995	0.224207	1.52544	Q9BZE1
-2.10219	-1.60351	-1.79109	-1.23739	-1.44576	-1.38728	-1.51802	-1.60027	-1.02404	-1.27314	-1.1098			Discard	Discard			0.431605	0.654625	0.224139	0.968572	O14561
0.821674	1.14378	1.39428	0.87002	0.97665	1.1746	1.26746	1.27339	1.2839	1.30931	1.24934			Discard	Discard			0.8549	0.446256	0.223747	1.70192	Q9UDY2
-0.0111542	0.550838	0.310039	0.602818	0.872156	0.0421658	-0.0898781	0.147864	0.894306	0.595444	0.595912			Discard	Discard			0.500959	0.614043	0.223478	1.09496	Q8NBJ7
NaN	-2.58599	-2.4279	NaN	-1.47037	-2.0978	-2.3507	-2.44739	-1.69398	-1.99369	-2.18329			Discard	Discard			0.719433	0.497125	0.223375	1.57314	Q9NRX2
NaN	NaN	NaN	-2.33128	NaN	-2.16818	-2.44942	NaN	NaN	NaN	NaN			Discard	Discard			0	0.955733	0.222165	0	P53355
1.3629	1.61893	1.0843	1.18909	1.35316	1.94107	1.42999	1.79231	1.64518	1.72432	1.91115			Discard	Discard			0.414924	0.664097	0.221637	0.937559	O60506
0.577656	1.99026	1.85377	2.79619	2.59681	1.88472	1.66564	1.68886	1.86248	2.10984	1.7645			Discard	Discard			0.189148	0.846684	0.221118	0.481942	P36542
-3.08532	-3.1797	NaN	-3.44347	NaN	NaN	NaN	NaN	-2.86292	-3.00931	-3.07733			Discard	Discard			0.457181	0.636548	0.221074	1.21288	Q12800
0.703098	1.29732	0.988276	0.629034	0.823908	0.748003	0.821655	0.736753	0.950581	1.01882	1.01861			Discard	Discard			1.55013	0.300073	0.220791	2.87679	O94979
1.37322	1.58885	1.47204	1.04966	1.47606	1.34697	1.53996	1.22754	1.60179	1.60705	1.64658			Discard	Discard			0.894848	0.420927	0.220568	1.76846	Q9H444
-0.835602	-0.37245	NaN	-0.889334	-0.625341	-0.472708	-0.590218	-0.720311	NaN	-0.596643	-0.546634			Discard	Discard			1.32625	0.338444	0.220204	2.61857	O00170
NaN	-2.12622	-1.61104	NaN	NaN	-1.87885	-2.19037	-2.06353	-1.92295	-2.20811	-1.92935			Discard	Discard			0.514774	0.604609	0.220112	1.17364	O00186
2.62067	3.29498	3.41776	3.85029	4.11209	3.2653	3.21835	3.28129	3.65129	3.6726	3.49364			Discard	Discard			0.357313	0.701369	0.219676	0.828249	P38646
-2.24739	-1.80825	-2.15077	-1.97269	-1.91796	-1.72828	-2.19922	-2.22189	-1.75069	-1.81284	-2.07218			Discard	Discard			0.936096	0.418793	0.219281	1.83704	Q6IN85
1.00052	1.87965	1.60382	1.63922	2.03372	1.5665	1.51135	1.99799	1.95032	1.93607	1.919			Discard	Discard			0.4251	0.658508	0.219076	0.956508	Q13162
NaN	-0.410521	-0.380963	NaN	NaN	-0.905251	-0.71862	-1.19999	-0.576658	-0.934956	-0.741338			Discard	Discard			0.381173	0.684066	0.218678	0.906917	P16220
0.168964	0.147825	0.447335	0.166649	0.216105	0.625408	0.363535	0.14203	0.316654	0.277372	0.364911			Discard	Discard			1.28533	0.348502	0.218462	2.42032	Q9UBE0
0.30859	0.923922	0.342631	NaN	0.21158	0.736145	0.628778	0.693402	1.29825	1.16956	0.795465			Discard	Discard			0.425133	0.658975	0.217359	0.971934	P42345
0.644239	1.27909	1.62633	1.88004	2.01817	1.10445	0.86865	0.994369	1.10086	1.38037	1.1455			Discard	Discard			0.308735	0.734069	0.21734	0.732973	Q16891
NaN	NaN	2.48216	NaN	NaN	2.53294	2.3284	NaN	2.57277	2.5736	2.59416			Discard	Discard			0	0.824794	0.217316	0	Q9Y2X7
0.516973	0.807829	0.775617	0.542969	0.285463	1.27983	0.971224	0.632203	1.08938	1.13895	0.337146			Discard	Discard			0.406929	0.666639	0.217043	0.922598	Q13243
1.15351	1.7168	1.58404	1.41699	1.56154	1.26682	1.31561	1.58622	1.78009	1.70913	1.78042			Discard	Discard			0.730266	0.491098	0.217016	1.49281	P35606
1.44262	1.94034	1.67493	1.31889	1.56964	1.67128	1.74891	1.68938	1.85788	1.83256	1.88801			Discard	Discard			0.958379	0.418315	0.216744	1.87406	P35998
1.80802	2.44765	2.46638	2.49856	2.6647	2.18471	2.09085	2.15639	2.46611	2.48995	2.27795			Discard	Discard			0.647761	0.532189	0.216295	1.35227	P30040
-3.66618	-3.01069	NaN	-3.09121	NaN	NaN	NaN	-3.23267	-2.76344	-2.81223	-3.41523			Discard	Discard			0.264571	0.775933	0.216285	0.682704	O94915
NaN	NaN	NaN	0.0147552	0.114635	0.373692	NaN	0.138135	0.0681515	0.211159	NaN			Discard	Discard			0.773426	0.477077	0.21598	2.11685	Q15031
-1.26672	-1.26942	-1.13911	NaN	NaN	-1.03657	-1.01701	-1.3879	-0.831551	-0.88518	-0.971238			Discard	Discard			0.959027	0.418517	0.215855	1.94126	Q6PJT7
-1.19104	-0.777824	-0.852052	-1.22519	-1.12426	-0.959673	-1.12553	-0.897733	-0.814425	-1.07033	-0.69406			Discard	Discard			1.02354	0.403924	0.215845	1.98227	Q9GZT8
-0.177351	0.2715	0.187268	0.0253143	-0.0322037	-0.341476	-0.295143	-0.136966	0.0916595	0.397076	0.0361948			Discard	Discard			0.602936	0.552623	0.215802	1.27487	P54619
-0.341383	0.382122	0.019845	-0.661118	-0.0648823	-0.939072	-0.346561	-0.0333929	0.200808	0.115547	0.284371			Discard	Discard			0.297644	0.746151	0.215787	0.710755	Q9H3P7
NaN	-2.43089	-1.77453	NaN	-2.89712	-2.44458	NaN	-2.32506	NaN	NaN	NaN			Discard	Discard			0	0.98009	0.215509	0	P12235
NaN	1.05635	1.71665	NaN	0.375076	0.504768	0.612276	0.968789	1.10368	0.876827	0.923764			Discard	Discard			0.20939	0.831237	0.214971	0.540628	P60468
NaN	-1.38411	-0.762994	-1.41172	NaN	-1.04925	-1.18601	NaN	NaN	-1.34405	-1.18132			Discard	Discard			0.471928	0.627561	0.214463	1.08907	P36873
0.817022	1.35953	1.32641	1.01412	1.249	0.945103	1.06699	1.12537	1.29228	1.29384	1.31202			Discard	Discard			0.962542	0.418553	0.213468	1.88097	P53621
-0.0946274	0.642532	0.224088	0.0111771	0.279455	-0.136139	-0.0201893	0.157378	0.42532	0.352596	0.466432			Discard	Discard			0.74223	0.487117	0.21331	1.51302	Q15436
-1.60988	-1.57498	-1.83819	-2.18562	-1.81553	-1.84341	-1.84573	-1.69422	-1.21525	-1.5384	-1.26333			Discard	Discard			0.521702	0.603211	0.21303	1.13206	Q9C0B1
-1.41429	-1.06053	-1.17948	-1.57226	-1.34833	-0.972767	-1.21742	-0.867782	-0.798027	-1.05298	-1.01715			Discard	Discard			0.641826	0.531535	0.212343	1.34207	Q13057
0.469645	1.08149	0.990817	0.340775	0.500717	1.24457	1.34009	1.04811	1.11365	0.958202	0.854136			Discard	Discard			0.366508	0.692996	0.212278	0.845944	P04899
1.31124	1.74102	1.25853	1.42187	1.64614	1.10551	1.01242	1.21595	1.4584	1.69848	1.74662			Discard	Discard			0.541509	0.595109	0.211919	1.16723	P09497
NaN	-2.50803	-2.02336	NaN	-2.2635	NaN	-2.30861	-2.28083	-1.91131	-2.1339	-2.09287			Discard	Discard			1.79463	0.258692	0.211341	4.92461	O15270
-2.69703	-2.54017	-2.48901	-2.48479	-2.17443	-1.88103	-2.19588	-2.222	-2.25904	-2.13552	-2.25165			Discard	Discard			0.568829	0.571453	0.210622	1.21535	Q96Q11
NaN	-0.988844	-0.948918	NaN	-0.993139	-0.764343	-1.10194	NaN	NaN	-0.9611	NaN			Discard	Discard			0	0.922541	0.210486	0	Q4G0F5
-2.94283	-2.48673	-2.55592	NaN	-2.87032	-2.14965	-2.34041	-2.49954	-2.04532	-2.50681	-2.32437			Discard	Discard			0.507153	0.610583	0.210072	1.12659	Q8IXT5
-1.9952	-1.75063	-1.70585	NaN	NaN	-1.80268	NaN	NaN	-1.90221	NaN	-1.84846			Discard	Discard			0	0.94383	0.20954	0	Q05086
NaN	-0.793377	0.202601	-0.837278	-0.357397	-0.679384	-0.372252	-0.656459	-0.40345	-0.558289	-0.615808			Discard	Discard			0.325699	0.720758	0.209277	0.776832	Q9BWM7
-3.73347	-3.26783	-3.5642	NaN	-4.18201	-3.13911	-3.43389	-3.761	-3.53513	-3.3556	-3.67955			Discard	Discard			0.576345	0.566699	0.208173	1.25408	Q92620
-0.898102	-1.20455	-1.30408	NaN	NaN	-1.12722	-1.37529	-1.28083	-0.506828	-1.18192	-0.294646			Discard	Discard			0.285918	0.75663	0.207773	0.695551	Q7RTV0
NaN	NaN	-1.91238	NaN	-2.1979	NaN	NaN	-2.11983	NaN	NaN	NaN			Discard	Discard			0	0.840671	0.207455	0	Q9NXH8
-1.28285	-0.56629	NaN	NaN	NaN	-0.473625	-0.768066	-0.890374	-0.652662	NaN	-1.07309			Discard	Discard			0.267726	0.774507	0.207073	0.689871	Q9Y3B4
-2.14326	-1.77236	-1.81826	-0.746887	-0.147226	-0.939291	-1.34867	-1.83137	-1.15019	-0.92264	-1.56339			Discard	Discard			0.218167	0.818866	0.206653	0.545456	P55809
1.21526	1.04174	0.951138	0.601551	0.531118	1.54103	1.45909	0.815398	1.31957	1.24973	1.17489			Discard	Discard			0.396893	0.675524	0.206376	0.903731	Q9UKM9
2.9944	3.08522	3.29029	2.77671	3.1652	2.95331	3.10818	3.08845	3.31211	3.32784	3.21881			Discard	Discard			0.919945	0.421083	0.205627	1.8102	P35268
-1.34761	-1.08439	-1.08241	NaN	NaN	NaN	-1.71126	-1.0839	-1.03451	-1.40964	-1.03611			Discard	Discard			0.400445	0.672005	0.204867	0.946034	P51570
-1.15676	-0.895544	-1.29157	NaN	NaN	-0.71464	-1.3441	-0.913772	-0.813271	-0.836447	-0.891818			Discard	Discard			0.509646	0.609177	0.204594	1.13122	Q96I25
NaN	-1.59647	NaN	NaN	-1.9324	-1.53192	-1.76076	-1.75759	-1.50809	-1.61423	-1.51879			Discard	Discard			1.88089	0.271139	0.204194	5.29338	Q9UKF6
-1.32813	-1.12987	-1.24608	-1.10489	-1.03461	-0.705912	-1.73697	-0.824975	-1.08471	-0.909552	-1.3177			Discard	Discard			0.367874	0.692354	0.203931	0.848565	P30876
-1.1231	-1.23468	NaN	-1.40639	-1.20628	-0.603025	NaN	-0.980519	-1.28807	-1.24162	-1.05379			Discard	Discard			0.376661	0.686252	0.203858	0.897716	Q9UHD1
-1.78944	-1.66761	-2.34675	-2.75285	-2.17791	-2.24931	-2.18715	-2.07278	-1.84543	-2.03452	-1.35783			Discard	Discard			0.280553	0.762999	0.203452	0.676148	Q9NZD2
-2.74306	-2.13693	-2.25318	NaN	-2.22197	NaN	NaN	-2.11161	-2.21554	-2.0159	-2.40554			Discard	Discard			0.285737	0.756441	0.202464	0.730581	Q9NR50
-1.59493	-3.0311	NaN	-2.81371	-2.91286	-0.253899	-1.1389	-1.60928	-2.03202	-2.078	-2.42854			Discard	Discard			0.104699	0.924888	0.202394	0.286786	O94832
NaN	-2.19189	-1.95804	-2.18475	-1.31733	-1.67272	-2.21604	-1.60466	-1.69406	-1.66037	-1.90717			Discard	Discard			0.474071	0.626123	0.202243	1.06475	P82930
1.2125	1.65478	1.20929	1.29949	1.21754	1.53806	1.40124	1.76375	1.85355	1.84767	1.88976			Discard	Discard			0.456227	0.635241	0.20195	1.01389	P08708
NaN	-1.90638	-1.76093	-1.60758	-1.6471	-1.68902	-2.32106	-1.72501	-1.25795	-1.50996	-1.77293			Discard	Discard			0.448062	0.639933	0.201341	1.01564	Q9BYD2
0.49427	0.537302	0.334584	0.223087	0.62536	0.925913	0.597342	0.499455	0.869204	0.648235	0.710744			Discard	Discard			0.661802	0.525179	0.20133	1.37635	Q9Y224
-0.665825	-0.442013	-0.823091	-0.864296	-0.75054	-0.57729	-0.683586	-0.965438	-0.472017	-0.526657	-0.447801			Discard	Discard			0.944453	0.414417	0.201077	1.85093	Q7Z3B4
-1.28974	0.113159	0.334868	0.185301	0.0491409	1.32311	1.3638	0.826274	0.562983	0.332853	-0.103271			Discard	Discard			0.114921	0.913532	0.200482	0.309373	P17301
0.577389	1.26588	1.04571	0.691505	1.05853	0.577116	0.902279	0.92637	1.15464	1.1071	1.16752			Discard	Discard			0.593567	0.552819	0.199978	1.25858	Q9Y678
4.14711	4.80919	4.4162	4.0455	4.11406	4.05698	4.05052	4.41364	4.12303	4.14416	4.83774			Discard	Discard			0.459656	0.635105	0.199579	1.02016	P04080
1.19118	1.58933	1.64782	1.24985	1.47598	1.41403	1.60716	1.42548	1.56877	1.66839	1.54133			Discard	Discard			0.916681	0.421723	0.199476	1.80477	Q10567
3.86648	4.46045	4.73243	5.30005	5.1679	4.13664	4.27211	3.87464	4.77536	4.5872	4.65453			Discard	Discard			0.219949	0.816634	0.199381	0.549297	P61604
-1.77299	-1.61295	NaN	NaN	-1.56772	-1.3019	-1.81995	-1.47586	-1.81487	-1.67962	NaN			Discard	Discard			0.410047	0.664937	0.198839	1.00485	P36915
0.637693	1.32316	1.41862	1.95747	1.95884	1.57341	1.19853	1.34962	1.59151	1.52345	1.42205			Discard	Discard			0.304648	0.740411	0.198556	0.724808	P30042
-0.667986	-0.546656	-0.481011	-1.07127	-0.588995	-0.274652	-0.394215	-0.312137	-0.412201	-0.518848	-0.377982			Discard	Discard			0.505575	0.60906	0.198279	1.10324	P46379
NaN	0.447556	-0.147954	NaN	NaN	0.432844	NaN	0.101604	0.562468	0.393953	0.518384			Discard	Discard			0	0.959648	0.197703	0	P49790
-1.62586	-1.53406	NaN	-0.813797	NaN	-1.0671	-1.18198	-1.06606	NaN	NaN	-0.88141			Discard	Discard			0.309144	0.734504	0.197671	0.757833	Q9Y281
NaN	-2.33563	-1.20664	NaN	NaN	-2.06128	-2.10165	-2.40733	-2.51714	-2.23518	-2.72525			Discard	Discard			0.152345	0.881454	0.197402	0.408052	Q9UBX3
0.619566	1.11593	0.802623	0.559029	0.771605	0.871258	0.861904	0.839189	0.977404	1.05809	0.93702			Discard	Discard			1.0951	0.381247	0.197326	2.10128	P62195
-0.810457	-0.561642	-0.857717	-0.89596	-0.6406	-0.582058	-0.769539	-0.749198	-0.503456	-0.544304	-0.452237			Discard	Discard			1.10527	0.385251	0.19721	2.11823	Q9GZS3
-1.01611	-0.141109	-0.673573	-0.613485	-0.129896	-0.639137	-0.338942	-0.169667	-0.0449524	0.128904	-0.166884			Discard	Discard			0.309942	0.734622	0.196877	0.735379	Q9NR12
4.84009	5.20788	4.93917	4.94951	5.00142	5.01388	4.84916	4.80546	5.10437	5.0533	5.22513			Discard	Discard			1.55966	0.30281	0.196817	2.8936	P29401
NaN	NaN	-0.238202	-0.57815	-0.206776	-0.642763	NaN	-0.999597	-0.325396	-0.463297	-1.02427			Discard	Discard			0.282423	0.760879	0.196739	0.70109	P05067
0.318304	0.644915	0.633662	0.955818	1.243	0.900738	0.727077	0.544116	0.913488	0.942419	0.855334			Discard	Discard			0.614724	0.547055	0.196709	1.29531	Q14257
NaN	NaN	NaN	NaN	NaN	NaN	NaN	-3.13738	-2.87501	NaN	-2.94093			Discard	Discard			0	0.895917	0.196449	0	Q8IY17
1.02109	1.36761	1.238	1.05728	1.22366	1.05341	1.10842	1.33409	1.46611	1.42987	1.58529			Discard	Discard			0.706708	0.50408	0.196426	1.4529	Q9Y5K6
0.484716	1.09627	0.567824	0.607874	0.778742	0.908773	0.692432	1.10633	1.06373	1.03078	1.16859			Discard	Discard			0.477905	0.623268	0.196156	1.05337	P33176
0.401409	0.653997	0.58348	0.158018	0.149841	0.813543	0.61516	0.283084	0.834473	0.562014	0.282889			Discard	Discard			0.643389	0.530849	0.196064	1.34476	O00193
-1.93112	-0.794718	-0.319392	NaN	-1.31289	-0.610872	-0.475254	-0.490182	-0.79215	-0.996927	-1.15072			Discard	Discard			0.162107	0.870943	0.196042	0.425034	O15173
NaN	-2.54017	NaN	-2.50103	NaN	NaN	-2.91786	-2.57935	-2.65734	-2.47078	NaN			Discard	Discard			0	0.850101	0.195303	0	Q9H9H4
-0.896982	-0.757074	NaN	-1.10835	-0.78602	-0.622793	-1.07269	-0.636489	NaN	-0.843933	NaN			Discard	Discard			0.484537	0.619778	0.195263	1.11403	Q9HA64
NaN	-1.73807	NaN	NaN	NaN	-1.74156	NaN	-1.85726	-1.58995	NaN	-1.58286			Discard	Discard			0	0.841494	0.195051	0	Q9NW64
-0.837212	-0.749817	-0.24056	-0.37138	-0.554802	0.255596	-0.0689831	-0.457805	-0.164509	-0.387564	-0.585565			Discard	Discard			0.348957	0.706884	0.194322	0.812081	O75955
NaN	NaN	-0.626925	-1.40718	-0.841398	-1.08962	-1.14392	-0.606175	-1.00956	NaN	NaN			Discard	Discard			0.209335	0.830449	0.194149	0.555087	Q3ZCQ8
0.623209	1.45216	1.35857	2.09178	2.06633	1.17116	0.956758	1.0286	1.56271	1.45889	1.48735			Discard	Discard			0.241307	0.790077	0.193906	0.594795	P42126
2.5593	2.52897	2.28362	2.29003	2.61487	2.02893	1.90787	1.9826	2.59004	2.49546	2.70678			Discard	Discard			0.410538	0.665676	0.19375	0.92936	O15511
NaN	-1.36474	-1.24265	NaN	NaN	NaN	-1.61437	-1.52894	-1.22313	-1.51319	NaN			Discard	Discard			0.515236	0.60477	0.193736	1.36575	Q969N2
-0.676439	-0.485237	NaN	-0.732649	-0.562931	-0.202394	-0.163103	-0.380353	-0.434881	-0.359617	-0.321303			Discard	Discard			0.543051	0.593302	0.193698	1.19301	Q16186
NaN	-1.92785	-2.14854	-2.28586	-1.79223	-1.66866	-1.9953	-2.06711	-1.90704	-1.83812	-2.03434			Discard	Discard			0.619657	0.541917	0.193675	1.33289	O15455
NaN	-0.396891	-1.69288	-1.91651	-1.259	-1.34648	-1.10175	-0.596713	-0.462584	-0.375134	-0.630891			Discard	Discard			0.151208	0.883157	0.193642	0.399557	O95425
-0.573975	-0.0997524	0.278323	1.12498	1.08105	-0.00287437	-0.283575	-0.385268	0.260748	0.315979	0.0638018			Discard	Discard			0.19116	0.84597	0.193266	0.486409	P16219
NaN	-0.33091	-0.155475	-0.798103	-0.209076	-0.901497	-0.718283	-0.476588	-0.388119	-0.302414	-0.52629			Discard	Discard			0.400995	0.671967	0.192906	0.925463	O75976
1.68029	2.14897	2.4176	2.85074	2.83047	2.28788	2.23244	2.19549	2.53624	2.56499	2.45525			Discard	Discard			0.331751	0.716355	0.191688	0.778509	P11177
-0.762596	-0.745998	NaN	-1.30253	-1.13893	-0.533606	-0.847979	NaN	-1.0528	-1.02538	NaN			Discard	Discard			0.26143	0.777807	0.191539	0.675556	Q9UBW8
-0.859015	-0.667761	-1.058	-1.10131	-0.90749	-0.754463	-0.962822	-0.848523	-0.679737	-0.658735	-0.534909			Discard	Discard			0.744834	0.488868	0.191391	1.51742	Q9BVL2
1.9684	2.47713	2.48283	2.34419	2.37605	2.61278	2.66133	2.47873	2.6398	2.57083	2.54702			Discard	Discard			0.602653	0.550776	0.190203	1.27438	P67809
-1.35599	-1.02353	NaN	-1.37323	NaN	-1.21843	NaN	NaN	-1.26766	-1.11994	-1.18553			Discard	Discard			1.81495	0.257495	0.189978	5.00948	P13716
-2.22485	NaN	NaN	NaN	NaN	-2.08681	NaN	NaN	-1.49877	-1.8527	-2.16516			Discard	Discard			0	0.87167	0.18996	0	Q96KG9
0.365499	1.55912	1.55858	1.63868	1.76003	0.72488	1.14675	1.31496	1.79145	1.41574	1.52646			Discard	Discard			0.228957	0.805817	0.189943	0.568599	P27144
1.18423	1.44267	1.24636	0.935625	0.959888	1.20804	1.07824	1.33136	1.33007	1.2776	1.5522			Discard	Discard			0.821696	0.463597	0.188684	1.64647	P61081
-2.73691	-1.80385	-2.03383	-1.2292	-1.22266	-1.40583	-1.81594	-1.70887	-1.56125	-1.48462	-1.81565			Discard	Discard			0.215876	0.82187	0.187749	0.54051	P21953
-0.62311	-0.173038	-0.415538	-0.666027	-0.359165	-0.598497	-0.338654	-0.455981	-0.0465965	-0.26762	-0.0512171			Discard	Discard			0.650057	0.531494	0.187725	1.35622	Q96RS6
-0.213501	0.205744	-0.112592	-0.282528	-0.141052	0.267385	-0.10774	0.214782	0.19121	0.0540714	0.152123			Discard	Discard			0.661284	0.52512	0.187494	1.37547	Q9P2J5
-1.88692	-1.17094	-0.167205	NaN	-1.77232	-0.77273	-0.667303	-0.873374	-1.26195	-1.34549	-1.53585			Discard	Discard			0.146288	0.885283	0.187213	0.387945	P00403
0.22341	0.480484	0.413819	0.314154	0.356876	0.12343	0.238894	0.348653	0.745443	0.664263	0.670966			Discard	Discard			0.678703	0.518189	0.186842	1.40524	O15372
0.650248	0.915869	0.415727	0.31913	0.425056	1.3359	0.86228	0.94435	0.927244	0.971811	0.799893			Discard	Discard			0.337464	0.713068	0.186832	0.789698	P78527
2.58388	2.93352	2.67111	2.45284	2.49376	2.70152	2.62936	2.71903	2.74534	2.86053	2.89721			Discard	Discard			1.24668	0.349251	0.186312	2.35506	P50502
NaN	NaN	-1.48807	-2.01845	-1.95994	-1.44706	-1.3271	-1.56448	-1.58229	-1.41639	NaN			Discard	Discard			0.384241	0.684593	0.186171	0.913162	Q14694
NaN	-0.906111	-0.595775	NaN	NaN	-0.533209	NaN	-0.758756	-0.664352	NaN	-0.58936			Discard	Discard			0	0.896228	0.185974	0	Q8IXM2
NaN	-0.381685	NaN	-0.277157	0.581505	-0.456383	NaN	-0.578502	-0.245134	-0.163155	-0.107619			Discard	Discard			0.423769	0.659401	0.185444	1.03469	Q9BV79
NaN	-2.22476	NaN	NaN	-2.64816	-1.65323	-1.92552	-2.08149	-2.25892	-1.98305	NaN			Discard	Discard			0.380389	0.683968	0.185361	1.01612	Q9Y3C4
NaN	NaN	NaN	NaN	NaN	-0.870493	-1.05584	NaN	NaN	NaN	NaN			Discard	Discard			0	0.959291	0.185349	0	P49841
0.987352	1.08912	1.22628	0.713047	0.981127	1.33744	1.35119	1.36581	1.43914	1.18943	1.40544			Discard	Discard			0.517443	0.604489	0.185295	1.12447	Q13283
3.83974	4.26686	4.56314	5.14845	5.11039	4.39985	4.21222	4.18739	4.60198	4.6641	4.50129			Discard	Discard			0.266746	0.77494	0.185145	0.64784	P06576
NaN	NaN	NaN	NaN	NaN	NaN	-1.11081	NaN	NaN	-0.926422	NaN			Discard	Discard			0	0.945215	0.184387	0	Q03135
4.69993	4.62602	4.34217	3.70092	3.70409	4.4106	4.41283	4.36337	4.95339	4.66012	4.49927			Discard	Discard			0.356856	0.700463	0.183778	0.827367	P09429
0.9119	1.21156	1.02262	0.856392	1.03995	1.43736	1.07738	1.55613	1.47777	1.33146	1.34365			Discard	Discard			0.450243	0.640226	0.183324	1.00292	Q14444
4.47121	5.11021	4.93828	4.214	4.87084	4.37798	4.65354	5.38952	5.09553	4.92453	5.21972			Discard	Discard			0.241294	0.789719	0.183061	0.594768	P21980
NaN	-1.39323	-0.665915	NaN	-0.534937	-0.570536	-0.641336	-1.00074	-1.10469	-0.522377	-0.793092			Discard	Discard			0.574359	0.567167	0.183056	1.29035	Q9Y3D3
-0.203876	0.0320034	0.0978937	NaN	-0.348585	0.452002	0.232477	-0.087245	0.243664	0.149473	-0.0457182			Discard	Discard			0.497341	0.615624	0.182961	1.10832	Q52LJ0
-0.93755	-0.864342	-0.566249	-0.509338	0.0865784	-0.453476	-0.724361	-0.661403	-0.315203	-0.527933	-0.554173			Discard	Discard			1.0216	0.402408	0.182705	1.97906	P50336
NaN	-0.0768681	0.103089	-0.0181942	0.421751	-0.221033	-0.536716	NaN	-0.603752	0.276379	-0.53791			Discard	Discard			0.228148	0.807076	0.182587	0.582705	O43678
2.23372	2.45693	2.33618	2.2511	2.2309	2.74532	2.18173	2.34599	2.43494	2.27577	2.38499			Discard	Discard			0.819385	0.463416	0.182432	1.64261	P12956
-3.80213	NaN	-3.96518	NaN	NaN	-3.31529	NaN	NaN	NaN	-3.76181	-3.43742			Discard	Discard			0	0.958934	0.182207	0	P49916
-3.81166	NaN	NaN	NaN	NaN	-3.36755	-3.40641	-3.43085	-3.70942	NaN	NaN			Discard	Discard			0	0.832522	0.18209	0	Q9UI26
NaN	-1.05701	-1.46781	NaN	NaN	NaN	-1.6005	-1.5033	-1.35509	-1.46615	-1.17588			Discard	Discard			0.589605	0.557476	0.181952	1.3953	Q7Z417
NaN	NaN	-0.851825	NaN	-0.631777	-1.29193	-1.13484	NaN	NaN	-0.777794	-0.890658			Discard	Discard			0	0.84954	0.181791	0	Q9HA77
1.80074	1.83967	1.87839	1.66398	1.85987	2.02367	2.02824	1.8487	2.31658	2.05057	2.1159			Discard	Discard			1.04003	0.40267	0.181717	2.00967	Q16576
1.18035	1.57885	1.30538	1.05419	1.1767	1.10805	1.15913	1.29345	1.48565	1.44124	1.55834			Discard	Discard			0.837957	0.452606	0.181472	1.67365	O43399
NaN	NaN	-2.17725	NaN	NaN	NaN	-2.29124	-2.74428	-2.1364	-2.62753	-2.20498			Discard	Discard			0.279628	0.764121	0.181174	0.71681	Q8N3U4
-1.43731	-1.44847	NaN	-1.44555	NaN	-1.14073	-1.36148	-1.44429	-0.82361	-1.5677	-1.01598			Discard	Discard			0.587352	0.558066	0.180688	1.27417	P36954
2.67331	3.29241	3.04049	2.94742	3.17169	3.1297	3.0509	3.1711	3.40072	3.1767	3.21822			Discard	Discard			0.79467	0.47132	0.180592	1.60122	P23396
NaN	-2.19666	-2.44841	NaN	-2.66729	NaN	-2.88575	-2.41212	-2.61463	NaN	-2.48911			Discard	Discard			0.277724	0.764436	0.18018	0.758056	Q7L2E3
-1.15071	-0.80014	-1.12914	-1.36138	-1.41872	NaN	-1.09813	-0.928365	-0.857834	NaN	-0.780517			Discard	Discard			0.452426	0.637562	0.179817	1.05032	Q8N6T3
2.06653	2.0796	1.55672	1.58967	1.85319	2.2964	1.97927	2.03197	2.377	2.08112	2.45204			Discard	Discard			0.343078	0.709786	0.179711	0.800652	P62316
2.93698	3.35976	3.32299	3.76958	4.02085	3.48594	3.33748	3.30023	3.72927	3.69645	3.55668			Discard	Discard			0.426018	0.658712	0.17945	0.958214	P48735
0.243317	0.55069	0.346438	0.240305	0.353481	0.694494	0.587152	0.504262	0.668064	0.676058	0.575118			Discard	Discard			0.731656	0.490668	0.179268	1.49516	Q13310
2.23763	2.7049	2.81465	3.49861	3.58217	2.58414	2.46783	2.44412	2.98531	2.95675	3.00845			Discard	Discard			0.242995	0.789121	0.178948	0.598353	P00505
-3.9894	-3.16974	-3.51812	-3.37309	-3.14749	-2.95963	-3.20792	-3.10796	-3.09908	-3.18455	-3.30308			Discard	Discard			0.33091	0.717133	0.178251	0.776857	Q9H0A0
-0.638018	-0.824476	-0.801532	-1.48832	-1.03262	-0.14395	-0.6429	-0.522962	-0.927708	-0.734262	-0.899608			Discard	Discard			0.260131	0.777822	0.178212	0.634159	O14936
NaN	-1.46386	-1.45987	-1.93453	-1.767	-2.67935	-2.15183	-1.99945	-1.72272	-1.54951	-1.71579			Discard	Discard			0.206964	0.833859	0.177478	0.526705	O15254
NaN	-0.736658	NaN	NaN	NaN	NaN	-0.961536	NaN	-0.784075	NaN	-0.78424			Discard	Discard			0	0.936625	0.177297	0	Q13464
-1.11988	-1.24325	-1.24898	-1.2817	-1.18175	-0.630148	-1.06286	NaN	-0.787344	-1.14365	-0.88745			Discard	Discard			0.453517	0.636432	0.177255	1.02598	Q14671
-0.981817	-0.540592	-0.431977	-0.313427	0.272863	-0.195696	-0.49892	-0.323459	-0.35157	-0.420006	-0.361197			Discard	Discard			0.486072	0.619697	0.177187	1.06815	Q9HCN8
NaN	-1.40689	-0.695363	-1.20185	-0.913101	-0.692293	NaN	-1.23735	-1.06316	-1.45363	-1.32847			Discard	Discard			0.227725	0.807592	0.177162	0.581765	Q92575
NaN	-1.15653	-1.15447	NaN	NaN	-1.09215	-1.18689	-1.11228	-0.513416	-0.928947	-0.715865			Discard	Discard			0.52222	0.604646	0.176727	1.18827	Q9UKX7
1.86089	2.37709	1.87197	1.97073	2.02224	1.69991	1.84705	1.91069	2.38515	2.36159	2.36159			Discard	Discard			0.462241	0.633538	0.176426	1.02488	Q92817
-1.06624	-0.143351	-0.306855	0.292313	0.415592	-0.372923	-0.681612	-0.249341	-0.21751	-0.106129	-0.213853			Discard	Discard			0.240146	0.791028	0.176281	0.592345	Q15006
0.686899	1.11269	0.929338	0.81848	0.91633	1.11365	1.16523	1.05372	1.22034	1.28418	1.10145			Discard	Discard			0.64436	0.531006	0.176069	1.34643	O75822
-2.13919	-1.7434	NaN	-2.0702	NaN	-1.3883	-1.48198	-1.21599	-1.84361	-1.78012	-1.48601			Discard	Discard			0.248613	0.785992	0.175366	0.617169	Q8WU90
NaN	-1.3584	-1.26011	NaN	NaN	NaN	-1.55372	NaN	-1.13573	-1.59345	-1.28356			Discard	Discard			0	0.930537	0.174676	0	Q15007
0.686028	1.14924	0.932536	0.8118	0.994585	1.07975	1.03236	1.22328	1.21359	1.246	1.19321			Discard	Discard			0.59865	0.551755	0.17451	1.26742	Q04637
-1.35236	-1.5112	-1.57465	NaN	-1.58974	-1.31211	-1.71873	-1.48446	-1.11977	-1.34505	-1.14794			Discard	Discard			0.582076	0.561646	0.173581	1.26455	Q96T60
0.883099	1.02163	1.11616	1.30347	1.37067	1.21866	1.06644	0.997581	1.37364	1.31426	1.29535			Discard	Discard			0.87978	0.430149	0.173459	1.74338	P49419
4.20514	4.86802	4.47278	4.34291	4.50323	4.57456	4.73048	4.77443	4.87192	4.72926	4.9679			Discard	Discard			0.434194	0.653704	0.172886	0.973362	P67936
-2.48516	NaN	NaN	-2.83107	NaN	-2.2706	-2.47487	-2.50169	-3.26006	-2.53177	NaN			Discard	Discard			0.493658	0.617298	0.17201	1.13204	Q9NUQ8
1.93512	1.88811	2.01453	1.65111	1.6091	1.8857	1.7353	1.56369	1.86671	1.8207	1.8522			Discard	Discard			0.979382	0.4133	0.171976	1.90894	P25788
1.22942	1.86605	1.49399	1.41298	1.57784	1.18707	1.32854	1.43164	1.74629	1.64585	1.7628			Discard	Discard			0.613194	0.548837	0.171783	1.29266	P50570
-0.377234	0.329161	-0.0154581	-0.350248	-0.225906	0.0673599	0.100929	-0.197133	-0.220924	-0.0408859	-0.149888			Discard	Discard			0.701915	0.507637	0.171203	1.44476	Q9NX46
0.41917	0.996149	0.0983648	0.111654	-0.104433	-0.663519	-0.307735	0.498096	1.20353	0.698391	1.27253			Discard	Discard			0.143479	0.887492	0.171146	0.377697	O75506
-0.619659	-0.221397	-0.467666	-0.584578	-0.607416	-0.403654	-0.5075	-0.429105	-0.323339	-0.160072	-0.426305			Discard	Discard			1.09422	0.381952	0.170786	2.09982	Q9Y5K5
0.396765	0.358189	0.437032	0.351482	0.357018	1.03061	0.625507	0.624732	0.735092	0.60416	0.608922			Discard	Discard			0.541279	0.59346	0.170559	1.16682	P17844
NaN	-2.36823	-2.66248	-2.875	-2.47986	-2.8963	-2.95031	-2.77252	-2.65994	-2.67179	-2.5529			Discard	Discard			0.869159	0.434898	0.170074	1.78021	Q96P48
-2.1713	-2.05978	-1.85696	-2.76476	NaN	NaN	-1.77424	-1.92715	-1.79123	-2.23206	-1.87946			Discard	Discard			0.246835	0.78698	0.169869	0.613375	Q9NZT2
2.21918	2.21031	1.87157	1.51708	1.59539	2.74178	2.46874	2.35097	2.31638	2.28544	2.33647			Discard	Discard			0.249051	0.785876	0.169823	0.611069	P55795
NaN	-1.56393	NaN	-1.71454	-1.49796	-1.59299	-1.84026	-1.70809	-1.33825	-1.57611	NaN			Discard	Discard			1.25184	0.351203	0.169752	3.03707	Q9UKD2
-0.547663	-0.65937	-1.45675	-1.68414	-0.890284	0.565454	-0.0139256	-0.36497	-0.306643	-0.33341	-0.709399			Discard	Discard			0.1132	0.91691	0.16915	0.305167	Q92522
-1.63715	-0.852196	-1.08161	-1.36056	-1.07269	-1.29361	NaN	-0.832091	NaN	NaN	-0.948123			Discard	Discard			0.262273	0.7768	0.168817	0.65767	O00743
-0.511625	0.0808907	-0.227998	-0.534252	-0.354473	-0.0331116	-0.0815945	-0.140386	-0.281202	-0.062479	-0.270795			Discard	Discard			0.59539	0.552011	0.168369	1.26175	Q96IJ6
0.613035	0.783304	0.900575	0.632622	0.541382	0.645206	0.872259	0.415215	1.07853	0.859308	0.801274			Discard	Discard			0.760395	0.479932	0.168308	1.54364	O14974
-0.0764217	0.691189	-0.0076189	-0.0545101	-0.431446	0.735735	0.885994	0.947059	0.774385	0.776297	0.869756			Discard	Discard			0.189197	0.847031	0.168012	0.482052	Q9Y617
NaN	-1.50528	NaN	NaN	NaN	-1.42125	NaN	-1.58924	NaN	NaN	NaN			Discard	Discard			0	0.996772	0.167985	0	O75190
1.07006	1.34198	1.54841	1.9298	2.13457	1.48407	1.28073	1.46062	1.84935	1.62535	1.75462			Discard	Discard			0.380825	0.683571	0.167809	0.8733	P53597
NaN	-0.991438	-0.765458	-0.710726	-0.342579	-0.941435	-1.03373	-1.04688	-0.54353	-0.622084	-0.723273			Discard	Discard			0.646659	0.532044	0.167381	1.38174	Q9BYD1
0.28035	0.735601	0.289289	-0.0818214	0.231136	-0.0105476	0.022377	0.293492	0.36285	0.414122	0.49035			Discard	Discard			0.53456	0.598202	0.167204	1.15492	O95340
NaN	-1.69648	-1.34247	-1.71314	-1.13555	-2.46394	-2.05769	-1.94375	-1.23838	-1.40749	NaN			Discard	Discard			0.166761	0.864439	0.16689	0.442287	Q9Y394
5.15258	5.99636	6.25658	5.87889	5.73114	5.63425	5.96461	5.67461	5.97758	6.10177	5.34321			Discard	Discard			0.242614	0.789112	0.16628	0.597549	P33778
6.45721	8.03508	8.06327	7.64298	7.34654	5.79545	8.0768	6.1299	7.63887	7.40711	7.70159			Discard	Discard			0.0877013	0.933165	0.165132	0.241588	P06703
5.2655	5.41831	5.26947	5.03992	5.00417	5.72276	5.52106	5.45721	5.60276	5.5483	5.40322			Discard	Discard			0.522515	0.604478	0.16502	1.13351	P06748
NaN	-0.5401	-0.371577	-0.969465	-0.863945	-1.066	-0.853191	-0.623717	-0.417526	-0.621326	-0.542914			Discard	Discard			0.361208	0.696853	0.165004	0.847684	Q92896
2.5293	2.679	2.47654	2.25061	2.5264	2.42472	2.47268	2.51175	2.7739	2.69229	2.83069			Discard	Discard			0.698843	0.506661	0.164976	1.43954	P25786
-1.86465	-1.64542	-1.81856	-2.4573	-2.19262	-2.09799	-1.78025	-1.36543	-1.07132	-1.59783	-1.29338			Discard	Discard			0.236449	0.795036	0.164965	0.584527	Q14919
NaN	-1.14621	-1.10801	-2.16957	-1.52987	-1.41784	-1.17292	-0.929269	-1.00677	-1.01456	-1.49676			Discard	Discard			0.184052	0.849178	0.164629	0.475379	Q8N766
-1.63839	-1.33667	NaN	NaN	NaN	-1.51267	-1.88125	-1.21208	-0.938227	-1.5927	-1.13251			Discard	Discard			0.273143	0.769244	0.164612	0.681165	Q96J01
-1.89196	-1.712	-1.94317	-1.89911	-1.47388	NaN	-2.45502	-2.03955	-1.70136	-2.17841	-1.60033			Discard	Discard			0.327437	0.718089	0.164105	0.780335	Q9BV36
-0.874897	-0.138657	-0.651414	-0.772251	-0.674061	-0.239536	-0.253206	-0.38564	-0.339239	-0.189671	-0.54906			Discard	Discard			0.380934	0.683842	0.164078	0.873508	P63092
-1.1745	-1.49073	-0.915227	NaN	-1.89557	-1.33511	-1.40367	-1.45934	-0.859621	-1.36082	-1.11886			Discard	Discard			0.514017	0.605133	0.163332	1.13934	Q9BZ67
-0.825846	-0.535395	-0.0140352	-0.149734	-0.246553	-0.421618	-0.279232	-0.896541	-0.357225	-0.497578	-0.567233			Discard	Discard			0.302062	0.742107	0.162722	0.719627	P61966
-0.972321	-0.591871	-1.03844	-1.25799	-1.40016	-1.0999	-1.39018	-0.553784	-0.435839	-0.798777	-0.591207			Discard	Discard			0.311279	0.733329	0.16149	0.738043	P11234
1.50185	1.79492	1.64621	1.59929	1.61937	1.62554	1.73469	1.55984	1.96308	1.82216	1.94541			Discard	Discard			0.898599	0.421044	0.160912	1.7747	P11940
-1.33296	NaN	-0.958323	-1.51464	-1.1753	-1.08203	-1.46422	-1.36806	-1.20216	-1.1951	-1.80108			Discard	Discard			0.362975	0.696702	0.16084	0.839156	Q96LJ7
-1.57773	-1.85281	-1.79401	-2.16775	-1.47125	-1.3059	-1.41545	NaN	NaN	-1.51754	-1.62416			Discard	Discard			0.29137	0.751359	0.159909	0.706823	Q9HD42
0.381262	0.771734	0.242043	0.518143	0.460945	0.657326	0.488401	0.54156	0.903118	0.80389	0.862761			Discard	Discard			0.505056	0.609158	0.159164	1.10231	P62191
NaN	NaN	NaN	NaN	NaN	-1.68388	-1.84254	NaN	NaN	NaN	NaN			Discard	Discard			0	0.970492	0.158659	0	P27338
-1.26509	NaN	NaN	-1.45736	NaN	-1.03596	-1.16479	-1.08505	-1.20729	-1.06755	-1.14997			Discard	Discard			0.767052	0.478561	0.158578	1.59779	Q96EK6
2.63309	3.17006	2.87602	2.84111	2.88155	2.81374	2.89575	3.06226	3.22858	3.02472	3.35081			Discard	Discard			0.482469	0.620938	0.158268	1.06163	P39019
NaN	-1.251	-1.26941	NaN	NaN	-1.08314	NaN	-1.45017	-1.09656	-1.4453	-1.37028			Discard	Discard			0	0.951849	0.15814	0	P61964
-1.24412	-1.08783	-1.48242	NaN	-1.45913	NaN	-1.42899	-1.35162	-0.807154	-1.25524	-0.814851			Discard	Discard			0.317215	0.728293	0.157408	0.774801	Q8NFH3
-1.8956	-1.29768	-1.64043	-1.82515	-1.35219	-1.40861	-1.48064	-1.296	-1.2911	-1.43316	-1.38679			Discard	Discard			0.460794	0.634544	0.157102	1.02224	A5YKK6
-0.738682	0.0622711	-0.0620775	-0.212955	0.0477848	0.351496	0.481539	0.118894	0.263405	0.163376	-0.176885			Discard	Discard			0.220608	0.817005	0.156779	0.550713	Q9BSJ8
-0.735012	-0.929552	-0.755275	NaN	-0.0419044	-0.397696	-0.521381	-0.5829	-0.0502033	-0.499212	-0.173951			Discard	Discard			0.454923	0.636667	0.156564	1.02864	Q9Y676
3.22139	3.31176	3.63949	4.20011	4.37164	3.70671	3.44687	3.2683	3.8638	3.78231	3.63158			Discard	Discard			0.281399	0.761959	0.155859	0.677871	P30048
0.737005	0.735035	0.708251	0.621552	0.686186	1.0167	0.823715	0.559726	1.02625	0.823204	0.817201			Discard	Discard			0.907295	0.420687	0.155841	1.78917	Q92499
NaN	NaN	NaN	NaN	NaN	-1.28714	-1.4842	-1.40162	NaN	NaN	NaN			Discard	Discard			0	0.963236	0.155771	0	P46087
NaN	NaN	NaN	NaN	NaN	NaN	-2.01862	NaN	NaN	-1.86304	NaN			Discard	Discard			0	0.891268	0.155579	0	Q8NAV1
0.65114	1.15458	1.2536	1.75765	2.09351	1.06261	0.97389	1.17316	1.41489	1.60649	1.25409			Discard	Discard			0.243725	0.788065	0.155237	0.59989	Q02218
0.894989	0.724827	0.908435	0.857218	0.799423	1.25779	1.04609	0.808782	1.18108	1.17021	0.890019			Discard	Discard			0.712129	0.500467	0.154845	1.4621	O15355
-0.693367	-0.470953	-0.712415	-0.707302	-0.897385	-0.960827	-1.21509	-1.12484	-0.763504	-0.600292	-0.849025			Discard	Discard			0.437118	0.652222	0.15451	0.978765	Q8TCD5
-1.29902	0.303894	-0.85456	-1.19886	-1.00953	-1.41899	-1.1405	-0.641845	-0.660192	-0.819593	-0.56916			Discard	Discard			0.276066	0.765466	0.154479	0.666983	P27105
-0.229467	0.421446	0.462136	0.171211	0.672911	0.0718575	0.12356	0.232026	0.214487	0.295263	0.0856867			Discard	Discard			0.508346	0.609939	0.154403	1.1082	Q12907
NaN	NaN	NaN	NaN	1.4324	1.38892	1.52865	0.940402	NaN	NaN	NaN			Discard	Discard			0	0.952905	0.154394	0	P61513
-0.0845928	0.231558	0.671109	1.03012	0.999571	0.46372	0.447584	0.0782995	0.618053	0.51413	0.439755			Discard	Discard			0.248943	0.785822	0.154327	0.610843	P26440
NaN	-0.426523	-1.32183	-2.12704	-1.9724	-2.03619	-1.24552	-1.67614	-0.806534	-1.22882	NaN			Discard	Discard			0.160418	0.87229	0.15395	0.42729	P11166
1.35008	1.7807	1.54877	1.41347	1.41724	1.20111	1.33053	1.6013	1.86782	1.6768	1.88149			Discard	Discard			0.440286	0.648889	0.153198	0.98461	Q9UQ80
0.129539	0.415001	0.213502	0.0188122	0.107788	0.249088	0.238026	0.391549	0.62438	0.385958	0.542106			Discard	Discard			0.678103	0.517794	0.153182	1.40422	O00303
0.498953	0.664717	0.552855	0.2181	0.480919	0.222765	0.25036	0.748515	0.789555	0.670551	0.882079			Discard	Discard			0.356664	0.700328	0.153081	0.826998	O43237
1.2398	1.63553	1.39715	1.17997	1.3705	1.54588	1.57238	1.53247	1.58445	1.55644	1.63726			Discard	Discard			0.65746	0.526432	0.153027	1.36891	Q9UNZ2
1.22565	1.61585	1.33352	1.2092	1.32473	1.42706	1.46577	1.49089	1.66517	1.5781	1.66415			Discard	Discard			0.700872	0.509025	0.152827	1.44299	Q13347
2.28876	2.7437	2.49302	2.51106	2.60256	2.40983	2.64705	2.55003	2.78145	2.85527	2.84753			Discard	Discard			0.50028	0.614403	0.152189	1.09374	P46781
-2.46611	-1.92619	-2.18688	NaN	-2.36007	-2.06071	-2.15052	-2.03487	-1.69177	-2.10695	-1.90545			Discard	Discard			0.537813	0.595618	0.15217	1.18336	P84022
0.165594	NaN	NaN	0.260107	0.237961	0.607027	0.416874	0.551578	0.362358	0.39414	NaN			Discard	Discard			0.457019	0.635825	0.152045	1.05946	O00629
NaN	-1.99077	-1.50581	-1.27936	-0.915873	-1.57664	-1.91716	-2.29217	-1.47757	-1.75732	-1.87134			Discard	Discard			0.226656	0.809348	0.151783	0.569901	Q8N5N7
1.52493	1.81589	1.73565	1.36368	1.64794	1.77669	1.75182	1.72762	1.82252	1.70649	1.75527			Discard	Discard			0.813978	0.464609	0.151517	1.63356	P14868
-1.11523	-0.728981	-0.625888	-0.370718	-0.188282	-0.777842	-0.975742	-0.883008	-0.540623	-0.568649	-0.76731			Discard	Discard			0.388249	0.680043	0.151253	0.887394	O60313
-1.01862	-1.20846	-1.58036	-1.80201	-1.51021	-1.198	-1.17497	NaN	-0.60887	-1.13498	-0.809232			Discard	Discard			0.218343	0.81889	0.151227	0.551763	Q9UNP9
-1.1681	-0.795599	-0.874654	-1.1715	-0.746891	-1.03853	-0.788595	-0.683892	-0.701563	-0.776485	-0.518067			Discard	Discard			0.396495	0.675719	0.151087	0.902979	Q9UH65
-0.581713	-0.500828	-0.942521	-1.12745	-0.575449	-0.872995	-0.950367	-0.500846	-0.425142	-0.404392	-0.336623			Discard	Discard			0.291742	0.752023	0.150962	0.698857	Q9UBV8
2.13527	1.94216	2.0885	1.65268	1.82423	2.39417	2.31305	2.18827	2.21653	2.03895	2.36836			Discard	Discard			0.381497	0.684763	0.150182	0.874578	P62899
NaN	-1.61613	NaN	-1.60173	-1.16791	-1.37286	-1.64578	-1.41547	-1.20694	-1.31365	-1.52612			Discard	Discard			0.724636	0.491836	0.150117	1.5833	Q9P015
-0.810282	-0.402826	-0.393279	0.417248	0.458675	-0.51186	-0.651203	-0.824344	-0.140348	-0.133686	-0.230805			Discard	Discard			0.1903	0.847189	0.149738	0.484501	Q96DB5
-0.940083	-0.413868	-0.997405	-1.07505	-1.05905	-0.0634708	-0.689665	-0.0696173	-0.733988	-0.682856	-0.431876			Discard	Discard			0.198559	0.84057	0.149702	0.502754	Q8NE71
-0.762291	-1.11408	NaN	-1.18874	-1.25781	-1.03769	-1.01558	-1.4834	-1.13751	-0.881685	-0.969117			Discard	Discard			0.345752	0.708792	0.149672	0.817024	Q9NQX3
-2.74722	-2.59291	NaN	-2.82167	-2.59035	-2.43653	NaN	-2.01576	NaN	-2.1209	-2.5784			Discard	Discard			0.198107	0.840782	0.149609	0.514988	Q86TU7
-2.60817	-2.03746	-1.93857	-1.48994	-1.34052	-1.62392	-1.83643	-1.58981	-1.42892	-1.53961	-1.82432			Discard	Discard			0.222924	0.814572	0.149484	0.555689	Q8WWC4
-2.93066	-2.78798	-2.91029	NaN	NaN	-2.98038	NaN	-2.99724	-2.38792	-2.78621	-2.583			Discard	Discard			0.490793	0.617295	0.14898	1.12639	Q2TAL8
NaN	-1.90195	-1.62608	NaN	NaN	-1.49972	-1.89177	NaN	-1.57256	-2.10325	NaN			Discard	Discard			0	0.89654	0.148753	0	Q8IXI1
1.5593	2.04256	1.87993	1.68095	1.86733	1.49374	1.73072	1.69569	1.86185	2.00227	1.88228			Discard	Discard			0.597965	0.552067	0.147893	1.26623	P53618
-0.0968513	0.00504684	-0.468917	-0.857582	-0.649158	-0.177303	-0.26779	0.0537195	0.0727978	-0.0473785	0.11646			Discard	Discard			0.257876	0.779507	0.147841	0.629478	Q8N1G4
-0.289984	-0.0814171	-0.0344725	-0.47846	-0.433857	-0.129091	0.0152111	-0.113429	-0.0396423	-0.0551777	-0.0573874			Discard	Discard			0.646558	0.531511	0.147633	1.35021	Q9NZL9
0.65712	0.913174	0.757453	0.530964	0.571571	0.751799	0.711319	0.864417	0.829786	0.871056	0.973008			Discard	Discard			0.852054	0.447356	0.147374	1.69717	P53367
2.61398	3.04444	2.84487	3.62343	3.82312	3.18178	3.00691	2.90554	3.14024	3.46083	3.24954			Discard	Discard			0.240139	0.790601	0.146791	0.592331	P30084
2.59698	2.73206	2.56178	2.66334	2.53353	2.40304	2.26277	2.68655	3.09664	2.84968	2.97915			Discard	Discard			0.38902	0.679221	0.146006	0.888854	P63220
-0.552057	-0.829712	-0.808253	-1.29753	-1.02685	-0.235586	-0.36643	-0.535625	-0.199896	-0.591112	-0.53268			Discard	Discard			0.249293	0.786183	0.146002	0.611576	P09874
NaN	-1.59881	-1.29306	-1.20989	-1.08123	-1.39057	-1.72188	-1.26884	-1.05868	-1.04119	-1.29267			Discard	Discard			0.389046	0.679645	0.14583	0.902266	Q9BYD3
2.13636	2.76805	2.60741	2.52316	2.53575	2.46207	2.59768	2.53309	2.66289	2.69123	2.61154			Discard	Discard			0.594933	0.551812	0.145491	1.26096	P52907
NaN	-0.858717	-1.00747	-1.95908	-1.57444	-1.17424	-0.751152	-0.813176	-1.08252	-1.11321	-0.822658			Discard	Discard			0.162292	0.87078	0.145075	0.425465	P20339
-0.951612	-0.436209	NaN	-1.26275	NaN	NaN	-0.49905	-0.633985	-0.597275	-0.692165	NaN			Discard	Discard			0	0.923202	0.144685	0	Q3MHD2
-1.51671	-1.67462	-1.90441	-1.66267	-1.88777	-1.15421	-1.5716	-1.87986	-1.15812	-1.40762	-1.58668			Discard	Discard			0.351579	0.705358	0.144481	0.817164	A6NDB9
-1.32191	-1.76881	NaN	-0.947042	-1.23543	-0.83123	-1.13444	-1.68603	-1.78225	-1.4272	NaN			Discard	Discard			0.182527	0.850685	0.143142	0.479134	P35475
4.24062	4.49142	4.34134	4.21446	4.16878	4.26419	4.16645	4.26245	4.56775	4.36661	4.48355			Discard	Discard			1.54254	0.301054	0.142925	2.86343	P37837
NaN	-1.5254	NaN	NaN	NaN	NaN	NaN	-2.15372	-2.12654	-2.08539	-1.93836			Discard	Discard			0	0.829307	0.141846	0	Q9ULR3
-1.81457	NaN	-1.51377	-1.72836	-1.68748	-1.71079	-1.75414	-1.41446	NaN	-1.38445	NaN			Discard	Discard			0.476004	0.624746	0.141546	1.06838	Q5T1M5
-0.365192	NaN	NaN	-1.14815	NaN	-0.61565	NaN	NaN	NaN	NaN	NaN			Discard	Discard			0	0.992549	0.14102	0	O75936
-0.98439	-0.51189	-0.755097	-0.72567	-1.07026	-0.705727	-0.576918	-0.928998	-0.702673	-0.728544	-0.467292			Discard	Discard			0.568998	0.57168	0.139829	1.21565	Q9BUQ8
0.984016	1.71915	0.977962	1.19153	1.519	1.63372	1.54769	1.67103	1.6158	1.686	1.65585			Discard	Discard			0.24415	0.788548	0.139818	0.600783	P62888
0.953224	1.31132	0.78626	0.813868	0.952311	0.918215	0.787258	0.980855	1.13625	1.05265	1.33671			Discard	Discard			0.501656	0.613649	0.139657	1.09621	P55735
-2.25789	NaN	NaN	-2.34859	-1.97302	-2.08478	-2.19818	-2.52075	NaN	-2.29875	NaN			Discard	Discard			0.489799	0.618903	0.139587	1.12443	Q8TCT8
-0.62203	0.0726357	-0.348779	-0.475039	-0.307755	-0.414248	-0.161448	-0.0912294	-0.0446663	-0.0544624	0.0259771			Discard	Discard			0.363051	0.696991	0.139559	0.839304	Q9HB71
-0.523432	-0.584707	-0.926131	-1.13157	-0.76796	-0.206467	-0.431816	-0.458816	-0.263405	-0.284958	-0.571158			Discard	Discard			0.242855	0.788982	0.13923	0.598057	Q9P2K5
0.984623	1.93851	1.74565	2.2871	2.32468	1.33482	1.40211	1.4327	1.96464	1.80297	1.77972			Discard	Discard			0.184578	0.849543	0.139158	0.47176	Q8NBS9
1.63679	1.57796	1.50626	1.17136	1.24185	1.18195	1.05345	1.32862	1.02674	1.46041	1.5975			Discard	Discard			0.393595	0.678585	0.138971	0.897506	P42330
0.51333	0.803816	0.680058	0.347021	0.629665	0.962404	0.95746	0.973023	0.861015	0.922962	0.781257			Discard	Discard			0.349122	0.707244	0.138962	0.8124	Q07960
-1.14273	-1.08788	-0.594155	NaN	-0.962978	-0.675447	-0.991854	-0.812135	-0.733315	-1.16065	-0.944461			Discard	Discard			0.338127	0.713224	0.13856	0.801798	Q9UHQ9
3.49285	3.71131	3.32683	3.19288	3.5134	3.20597	3.31529	3.42545	3.78292	3.71633	3.73012			Discard	Discard			0.408143	0.665846	0.138192	0.924875	P29692
-1.66735	-1.10281	-1.28177	-1.59875	-1.63441	-1.51358	-1.45915	-1.23033	-1.49727	-1.25918	-1.34935			Discard	Discard			0.576189	0.566284	0.137923	1.22825	Q9UKE5
-0.854338	NaN	NaN	-1.0057	NaN	-0.717524	-0.897396	-0.663692	NaN	NaN	NaN			Discard	Discard			0	0.821114	0.137757	0	Q9Y5K8
0.891972	1.29948	1.10819	0.911514	0.918486	1.05857	1.13943	1.12732	1.14564	1.16056	1.2931			Discard	Discard			0.817219	0.462945	0.137544	1.63898	P55036
-1.58992	-1.0391	-1.42445	-1.45202	-1.2307	-0.996584	-1.23649	NaN	-0.916357	NaN	-1.44528			Discard	Discard			0.314191	0.731828	0.137371	0.768452	Q15061
1.3608	0.802013	1.14382	0.800678	0.754948	2.00998	1.67087	0.928739	1.23405	1.1055	1.05113			Discard	Discard			0.176002	0.854119	0.13734	0.452507	Q14011
-0.820675	-0.697693	-0.717799	NaN	-1.1589	-0.825523	-0.816378	-1.20283	-0.34244	-0.533939	-1.16069			Discard	Discard			0.300377	0.743308	0.137139	0.725348	P35269
3.70906	4.30394	4.12684	4.93344	5.06361	4.11141	4.02935	4.00126	4.52667	4.47632	4.50701			Discard	Discard			0.187864	0.84676	0.137115	0.479087	P40926
-1.6617	-1.89464	-1.47305	-1.54762	-1.82016	-1.20654	-1.38589	-1.52354	-1.13857	-1.43655	-1.45474			Discard	Discard			0.808324	0.467679	0.136966	1.6241	Q9NRR5
-1.25722	NaN	NaN	-1.94248	NaN	-0.97496	-1.33426	-1.66384	NaN	-1.85004	NaN			Discard	Discard			0.141914	0.888415	0.136949	0.38293	Q6P1N0
0.0430737	0.584101	0.345263	0.325369	0.615385	1.46982	1.29313	0.943858	0.793221	0.992231	0.343663			Discard	Discard			0.129738	0.901971	0.136388	0.345152	P16422
-0.621199	-0.0885735	0.0145884	0.65736	0.681963	0.137964	-0.182728	0.0364351	0.195938	0.245113	0.037673			Discard	Discard			0.198533	0.840161	0.136368	0.502697	P11182
0.157648	-0.0736065	0.0542231	0.135353	-0.208055	0.479502	0.286707	0.0250845	0.113319	0.374201	0.241588			Discard	Discard			0.606871	0.551833	0.13618	1.2817	Q16204
0.0549355	-0.209238	-0.136703	-0.369972	-0.259193	-0.157948	-0.117853	-0.486056	0.16604	-0.203596	0.122596			Discard	Discard			0.423204	0.658661	0.135824	0.952985	Q8NDH3
1.80223	2.08474	2.29638	3.0694	3.16091	2.34947	2.16335	2.02096	2.53432	2.55057	2.40125			Discard	Discard			0.186966	0.847337	0.135435	0.477086	P07954
1.92408	2.31546	1.96843	1.88965	2.09769	2.19042	1.97852	2.29925	2.21822	2.246	2.22773			Discard	Discard			0.553548	0.587695	0.13527	1.18849	P26640
1.79412	2.19507	1.77347	2.16851	1.63219	2.04863	1.94693	1.83952	2.53672	2.12317	2.34464			Discard	Discard			0.414244	0.664598	0.135205	0.936288	P62314
-2.39163	-1.89249	-2.28571	-1.98728	-2.14983	-1.75758	-2.32334	-1.76257	-1.76299	-1.74399	-2.13716			Discard	Discard			0.278928	0.764114	0.135093	0.672831	O43708
1.36181	2.3327	1.61244	1.44599	1.69453	2.33843	2.05914	2.36935	2.06246	2.05738	1.7674			Discard	Discard			0.180655	0.851436	0.134839	0.462977	Q15185
2.39115	2.84543	2.56648	2.48228	2.71255	2.59753	2.6796	2.77491	2.85868	2.69248	3.00893			Discard	Discard			0.449655	0.639226	0.134369	1.00184	P84085
-0.709221	-0.264297	-0.295794	-0.875153	-0.809376	-0.871952	-0.590733	-0.156154	-0.295122	-0.470436	-0.15639			Discard	Discard			0.250716	0.785131	0.134172	0.614554	Q9NP61
-2.05003	-1.61213	-1.74111	-1.78232	-1.24817	-1.04986	-1.35885	-1.63314	-1.86003	-1.2754	-2.2216			Discard	Discard			0.175295	0.855124	0.13409	0.450913	O15160
0.152559	0.475153	0.127599	-0.282425	0.33712	0.176414	-0.0137882	0.238111	0.179628	0.105867	0.216941			Discard	Discard			0.52308	0.604252	0.133091	1.13451	P32456
2.25757	2.48329	2.38935	2.252	2.2451	2.84599	2.50391	2.33508	2.72889	2.54076	2.10324			Discard	Discard			0.343596	0.711662	0.132696	0.801662	Q07955
NaN	NaN	NaN	-0.933592	-1.02137	-0.811453	NaN	NaN	NaN	NaN	-0.791177			Discard	Discard			0	0.888502	0.132277	0	Q8NEZ5
3.48103	3.81035	3.61141	3.57364	3.86581	3.69421	3.69879	3.65675	3.8892	3.89019	3.74315			Discard	Discard			0.880506	0.429427	0.132188	1.74459	Q00610
-0.0967865	0.253372	0.0832262	-0.12475	0.00683785	0.241859	0.186405	0.33888	0.3675	0.206007	0.300988			Discard	Discard			0.497153	0.615343	0.132083	1.08812	Q14258
0.209522	0.536203	0.379472	0.177328	0.402014	0.484659	0.407331	0.440879	0.513855	0.487446	0.409265			Discard	Discard			0.921022	0.42084	0.131445	1.81199	Q92900
1.70131	1.92367	1.6145	1.20587	1.69892	1.92273	1.87294	2.06362	1.87093	1.88969	1.94204			Discard	Discard			0.272172	0.769266	0.131303	0.659003	P68036
-1.45033	-0.957413	-1.18655	-1.42583	-1.18596	-1.05805	-0.960606	-0.988685	-1.15558	-0.998745	-1.05714			Discard	Discard			0.415798	0.66381	0.131243	0.93919	Q9Y2A7
1.81367	2.35093	2.34461	2.79151	3.37275	2.37633	2.29113	2.49842	2.77264	2.75914	2.43799			Discard	Discard			0.232937	0.800464	0.130835	0.577075	O75390
-0.569778	-0.172302	-0.26546	-0.7262	-0.252012	-0.351679	-0.216942	-0.265355	-0.513813	-0.320452	-0.318269			Discard	Discard			0.480623	0.621225	0.130604	1.05829	Q9Y5P6
NaN	-0.874949	-1.02238	-1.534	-1.81808	-1.7904	-1.25549	NaN	-0.653061	-1.13974	-1.10591			Discard	Discard			0.177175	0.853586	0.130136	0.466691	Q13740
NaN	-1.54885	-1.86942	NaN	-1.90766	-2.13086	-2.36213	-1.55107	-1.25838	-1.67679	-1.62936			Discard	Discard			0.162073	0.870657	0.12999	0.431212	Q9NRW7
NaN	NaN	NaN	NaN	NaN	-1.20981	NaN	-1.4568	-1.54648	NaN	-1.44397			Discard	Discard			0	0.920892	0.129907	0	Q53FT3
-0.287489	-0.464899	-0.727407	-0.406614	-0.918991	-0.360081	-0.731899	-0.717111	-0.211	-0.150187	-0.385819			Discard	Discard			0.339842	0.712179	0.129905	0.794344	O00115
-2.43655	NaN	NaN	-3.11892	NaN	-2.37943	-2.495	-1.98643	-2.71031	NaN	NaN			Discard	Discard			0	0.862046	0.129792	0	Q9BW83
2.48124	2.69858	2.41185	2.24886	2.54039	2.72122	2.53026	2.7035	2.68668	2.69088	2.65539			Discard	Discard			0.502698	0.613068	0.12887	1.09808	P29590
NaN	-2.71473	NaN	NaN	NaN	-2.71571	-2.80632	-2.53373	-2.38739	-2.47802	-2.43061			Discard	Discard			0.336006	0.712382	0.128581	0.842629	Q0VDF9
1.46991	1.81952	0.993564	1.124	1.30692	1.65985	1.17262	1.77273	1.91208	1.65079	1.74726			Discard	Discard			0.22317	0.81458	0.128052	0.556217	Q9Y5S9
NaN	-0.163715	0.136384	-0.504478	-0.380766	NaN	0.172579	-0.0734797	0.105282	0.0650921	-0.223428			Discard	Discard			0.220025	0.816887	0.127809	0.564566	O15269
-2.27416	NaN	NaN	NaN	NaN	-2.10455	-2.19037	NaN	NaN	NaN	NaN			Discard	Discard			0	0.981957	0.127719	0	P09467
0.931137	1.21792	0.893462	0.806189	0.769617	0.986534	1.11053	0.878675	1.07061	1.15715	1.19888			Discard	Discard			0.626748	0.537773	0.127373	1.3161	O95865
1.76419	1.64391	1.68928	1.07321	1.2451	2.06174	1.7168	1.52269	1.92784	1.74721	1.08668			Discard	Discard			0.194225	0.845937	0.127006	0.493195	Q9Y383
-0.419209	-0.0700226	-0.120751	0.895979	0.940809	0.130299	-0.242935	-0.149116	0.367325	0.308332	0.273227			Discard	Discard			0.155244	0.879524	0.126597	0.405105	Q9UFN0
NaN	NaN	NaN	-2.25289	NaN	-2.09643	-2.19245	NaN	NaN	NaN	NaN			Discard	Discard			0	0.838209	0.126237	0	Q9NZL4
-0.753185	-0.429451	0.111636	0.635653	0.596855	0.248495	0.0417614	-0.140176	0.255465	0.0823631	-0.154006			Discard	Discard			0.163158	0.869398	0.126109	0.423316	P12694
4.53805	4.8008	5.21703	4.39321	4.65494	4.50709	4.93513	4.76059	4.86837	4.82851	4.57874			Discard	Discard			0.258331	0.779273	0.126101	0.630424	P09525
-1.13756	-0.771618	-0.377955	0.0795345	0.0599213	-0.23513	-0.564749	-0.483569	-0.425617	-0.414127	-0.574988			Discard	Discard			0.1916	0.845946	0.126036	0.487385	P22033
NaN	NaN	-2.44451	NaN	NaN	-2.47404	-2.33225	-2.87495	-2.51017	-2.49221	-2.50064			Discard	Discard			0.30641	0.737693	0.125751	0.752068	Q5JVF3
-0.870132	-1.46801	NaN	-0.938704	-1.42023	-0.75635	-0.797348	-1.15288	-1.18293	NaN	-0.871737			Discard	Discard			0.449714	0.639693	0.125723	1.04492	Q9UBI1
NaN	NaN	NaN	NaN	NaN	NaN	-0.841766	NaN	-0.310806	NaN	-0.71626			Discard	Discard			0	0.831716	0.125506	0	Q9UIL1
NaN	-1.81521	-1.82354	NaN	-1.43759	-2.03507	-1.8774	NaN	-2.01844	-1.39709	NaN			Discard	Discard			0	0.850382	0.125501	0	Q9H974
NaN	0.124586	0.248216	-0.272039	-0.244301	-0.417196	-0.280945	0.0193872	-0.0609741	-0.021534	-0.0193644			Discard	Discard			0.282769	0.760875	0.125396	0.689022	P16615
-1.19384	-1.02925	NaN	NaN	NaN	NaN	NaN	NaN	-1.05421	NaN	-1.06859			Discard	Discard			0	0.92953	0.125241	0	Q15124
-3.76524	NaN	NaN	NaN	NaN	NaN	NaN	-3.63952	NaN	NaN	-3.57722			Discard	Discard			0	0.87108	0.125162	0	Q96MW5
-1.06327	-0.548706	-0.963683	-0.887911	-0.724817	-0.832407	-0.776072	-0.440387	-0.316147	-0.487026	-0.384406			Discard	Discard			0.2713	0.770415	0.125029	0.657212	Q7L2H7
NaN	-1.491	-1.68218	NaN	-1.86049	NaN	NaN	-1.91029	-1.19092	-1.88795	-1.78789			Discard	Discard			0	0.82033	0.124282	0	Q9Y608
0.541664	0.766342	0.644057	0.574825	0.730482	0.604136	0.543587	0.433434	0.76244	0.786741	0.553691			Discard	Discard			1.0963	0.381263	0.123779	2.1033	O14980
-1.0848	-0.522518	-0.635293	-0.455273	-0.998463	-0.730627	-0.656824	-0.83167	-0.453867	-0.671764	-0.496659			Discard	Discard			0.377498	0.6855	0.123557	0.866964	O95793
-4.18709	NaN	NaN	-3.46989	-3.95353	-3.65454	-3.74762	-3.70732	-3.91771	NaN	NaN			Discard	Discard			0	0.889115	0.123444	0	Q8NDA8
1.34819	1.21062	1.17442	1.03263	1.25261	1.52124	1.34018	1.27945	1.48916	1.39438	1.40316			Discard	Discard			0.554214	0.586572	0.123189	1.18966	Q9Y3I0
0.301832	0.915098	0.524171	0.480635	0.613672	0.324697	0.417112	0.638186	0.806765	0.643473	0.837941			Discard	Discard			0.426382	0.65896	0.123129	0.958889	O60763
1.41105	1.76599	1.36283	1.26646	1.51148	1.62598	1.62476	1.61352	1.74809	1.68829	1.72989			Discard	Discard			0.464819	0.63209	0.1228	1.02958	P43686
0.0803795	0.558626	0.459556	0.379206	0.3099	0.265566	0.36622	0.435401	0.683523	0.499763	0.526908			Discard	Discard			0.580472	0.562777	0.122647	1.23574	P60228
-1.62444	-1.06934	-1.42085	-1.56769	-1.4089	-1.27805	-1.28202	-1.10053	-1.17897	-1.30822	-1.07725			Discard	Discard			0.374253	0.686267	0.12258	0.860771	Q9UHB9
-2.08205	-2.29697	NaN	-2.40497	-2.50905	-1.98702	-2.12806	-2.41693	NaN	-2.12336	-2.29657			Discard	Discard			0.412578	0.665177	0.122355	0.947825	Q5SY16
1.66592	2.14263	1.75303	1.94443	1.88213	2.07932	1.88974	1.95117	2.10274	2.09316	2.01462			Discard	Discard			0.547417	0.590581	0.122219	1.17767	P46783
-1.11714	-0.814404	-1.04827	-1.3444	-1.18514	-0.895929	-0.944618	-1.00692	-1.06454	-0.942593	-1.03942			Discard	Discard			0.602725	0.551243	0.121715	1.2745	Q6P1M3
-0.176107	-0.287371	-0.0962076	NaN	NaN	0.156265	0.0835743	-0.353805	0.436363	-0.0981827	-0.0703878			Discard	Discard			0.411022	0.666076	0.121651	0.944826	Q13547
-0.801811	-0.876413	-0.818374	0.0750561	0.131582	-0.882671	-1.2053	-0.931619	-0.248974	-0.248064	-0.428052			Discard	Discard			0.14644	0.885339	0.121628	0.384633	Q9NPH0
0.591938	0.856596	0.678351	0.570227	0.678009	1.04017	1.16767	0.946813	1.06155	0.988518	1.05473			Discard	Discard			0.29971	0.743749	0.121282	0.714909	P12268
NaN	NaN	-1.67116	-1.7566	NaN	-1.98847	NaN	-1.9575	-2.06898	-1.60238	-1.68181			Discard	Discard			0.352125	0.704939	0.121094	0.84739	Q9BRT2
0.200665	0.342995	0.280471	-0.0994358	-0.0630379	0.348955	0.478979	0.475249	0.596817	0.519287	0.390023			Discard	Discard			0.355748	0.701778	0.12082	0.825228	O96019
NaN	-1.27427	-1.67875	-1.79918	-1.82224	-1.54756	-1.45715	-1.57094	-1.27651	-1.10504	-1.62595			Discard	Discard			0.278191	0.7644	0.119767	0.679501	Q9UKS6
NaN	-2.28537	NaN	-2.12517	NaN	-1.88608	-2.14206	-1.96017	NaN	-2.02618	NaN			Discard	Discard			0.550841	0.589418	0.119667	1.31062	Q03701
NaN	NaN	NaN	-3.06631	NaN	-2.83864	-2.8501	NaN	NaN	NaN	NaN			Discard	Discard			0	0.932895	0.119566	0	Q14232
NaN	-1.21226	NaN	-1.13204	-1.05359	-0.218882	-0.781811	-1.24049	-1.49292	-1.1325	-1.44436			Discard	Discard			0.110073	0.921131	0.119533	0.304238	O94776
2.17624	2.25599	2.11403	1.71734	1.60591	2.32311	1.92792	2.14962	2.40519	2.18986	1.8217			Discard	Discard			0.338253	0.713363	0.119395	0.791241	Q16629
NaN	NaN	-1.35055	NaN	NaN	NaN	-1.4697	NaN	-1.35186	NaN	NaN			Discard	Discard			0	0.919577	0.119151	0	Q5HYI8
-2.03141	-1.85228	-1.68962	-1.21956	-1.49949	-1.5838	-1.62633	-2.26353	-1.60872	-1.57838	-1.81498			Discard	Discard			0.19771	0.84104	0.118512	0.500884	Q86TX2
NaN	-2.4453	-3.09903	-3.28891	-2.84226	-2.22077	-2.52835	-2.40419	-2.51484	-2.5488	-2.62042			Discard	Discard			0.140772	0.889886	0.118233	0.374845	Q86W42
3.12736	3.08437	2.703	2.53629	2.66787	3.55809	3.44417	3.18285	3.3245	3.23534	3.26572			Discard	Discard			0.17513	0.85469	0.117867	0.45054	Q00839
NaN	-0.411358	0.15272	NaN	-0.645617	NaN	NaN	-0.658442	-0.979546	-0.883135	-0.892713			Discard	Discard			0	0.859172	0.1174	0	Q9C002
1.18626	1.27889	1.0599	0.980831	1.27531	0.960999	0.884516	1.03173	1.32624	1.34256	1.18868			Discard	Discard			0.519516	0.602785	0.117202	1.12816	Q13409
2.59108	2.72264	2.34874	2.47253	2.60367	2.63103	2.50266	2.4512	2.79083	2.76299	2.74252			Discard	Discard			0.541404	0.593746	0.116954	1.16704	O60437
NaN	-1.42399	-2.04471	NaN	NaN	NaN	-1.9638	-2.22544	-1.69185	NaN	-1.91214			Discard	Discard			0.291371	0.751758	0.116192	0.792282	P07948
-0.566542	-0.386515	-0.647491	-0.570513	-0.492727	-0.35932	-0.740126	-0.271869	-0.236265	-0.405989	-0.274514			Discard	Discard			0.403718	0.669208	0.115434	0.916572	Q9UJW0
-2.36241	-1.74446	NaN	NaN	-1.9573	-1.97227	-1.92293	-1.67766	-1.93305	-1.71221	-1.93404			Discard	Discard			0.205306	0.834902	0.114824	0.531377	P51812
0.650759	0.987026	0.889157	0.731827	0.983873	0.877352	0.926546	1.07796	1.1803	1.01151	1.06753			Discard	Discard			0.487491	0.619072	0.114614	1.07071	P55884
4.9328	5.16132	4.82478	5.02444	4.95237	5.42696	5.11603	5.15567	5.13563	5.17246	5.26303			Discard	Discard			0.363105	0.697329	0.114572	0.839407	P09211
0.407173	1.10236	0.601743	0.842396	1.07548	0.426956	0.673725	0.865979	1.01466	1.11711	1.10066			Discard	Discard			0.224102	0.813129	0.1143	0.558216	Q9NR31
3.1119	3.24353	2.93839	2.96022	3.03182	2.92327	2.99179	3.1206	3.45384	3.33946	3.44056			Discard	Discard			0.350201	0.707076	0.11429	0.814493	P26641
NaN	NaN	-1.78906	NaN	-1.23469	-1.95502	NaN	-1.91869	NaN	-1.66926	NaN			Discard	Discard			0	0.960722	0.114248	0	P49590
-1.4968	-1.50625	-1.6209	-1.7968	-1.95152	-1.99417	-2.07887	-1.99746	-1.76376	-1.58782	-1.71027			Discard	Discard			0.301128	0.742852	0.114197	0.717755	Q3YEC7
-0.58868	-0.277899	-0.548247	0.171686	-0.0616913	-0.600708	-0.516424	-0.613704	-0.372557	-0.117424	0.175767			Discard	Discard			0.16785	0.863731	0.114127	0.434031	Q9Y3B8
2.33294	2.51529	2.47029	2.26526	2.45337	2.59591	2.67629	2.56726	2.48194	2.53185	2.6952			Discard	Discard			0.473202	0.626487	0.112876	1.04484	Q16543
-1.04481	-1.15464	-1.34787	-1.12317	-0.913443	-0.428104	-0.651167	-1.14809	-0.59823	-0.892649	-0.848418			Discard	Discard			0.201784	0.836915	0.112549	0.509838	Q09161
-0.390162	-0.345896	-0.642329	-0.620203	-0.864191	0.0546856	-0.19972	-0.675687	-0.440359	-0.380085	-0.470956			Discard	Discard			0.246475	0.78668	0.111772	0.605668	Q9BUH6
0.580338	0.893518	0.52871	0.591373	0.520657	1.00164	0.680981	0.844613	1.00424	0.806284	0.807473			Discard	Discard			0.433701	0.653018	0.111701	0.972451	Q9UMS4
0.0975647	0.115059	0.259763	0.301931	0.45072	0.335415	0.0736618	-0.0632105	0.252922	0.0526485	0.206719			Discard	Discard			0.534955	0.598217	0.11115	1.15562	P08236
NaN	NaN	NaN	-2.79827	-3.27877	-3.36224	NaN	-4.11421	-3.32418	-3.29454	-3.37997			Discard	Discard			0.0776118	0.939153	0.110662	0.225118	Q96EL3
0.0357094	0.504826	0.229854	0.177328	0.246622	0.213633	0.467701	0.363326	0.590151	0.568895	0.474317			Discard	Discard			0.36636	0.693034	0.110658	0.84566	P52594
-1.31472	-1.63532	-1.50354	-1.50097	-1.60363	-0.952023	-1.20603	-1.29764	-1.2778	-1.32722	-1.0942			Discard	Discard			0.346294	0.708449	0.110591	0.80691	O75886
0.106314	0.347355	0.215785	0.0296764	0.188284	-0.182493	-0.00965881	0.0755339	0.358067	0.289217	0.321368			Discard	Discard			0.408664	0.666241	0.110503	0.925851	Q9UKK3
0.289667	0.487902	0.386371	0.00605583	0.477446	0.406309	0.392845	0.674626	0.552645	0.496662	0.515712			Discard	Discard			0.33203	0.716176	0.110465	0.779056	Q9Y6Q5
-2.18653	NaN	-1.51365	-0.943134	-0.751301	-1.5479	-1.36999	-1.46666	-1.03611	-1.3463	-1.11677			Discard	Discard			0.152931	0.882211	0.110421	0.399748	Q9Y2Q9
-1.51437	-1.41139	-1.5076	NaN	-1.69844	-1.22151	-1.53263	-1.71415	-1.20974	-1.70121	NaN			Discard	Discard			0.291113	0.750947	0.110273	0.719643	Q9BW27
NaN	-1.39088	-1.39701	-1.52015	-1.42752	-1.62589	-1.15067	-1.52116	-0.734533	-0.828215	-1.29775			Discard	Discard			0.191544	0.845594	0.11011	0.492296	P24928
NaN	NaN	NaN	NaN	NaN	-1.3534	-1.46328	NaN	NaN	NaN	NaN			Discard	Discard			0	0.973793	0.109888	0	P20933
NaN	NaN	-2.29528	-2.03482	-1.77394	-1.82117	-2.30085	NaN	NaN	NaN	NaN			Discard	Discard			0.139194	0.891727	0.109616	0.403261	P51649
5.10463	5.87471	5.78743	5.81058	5.79127	5.22943	5.75706	5.33104	5.92034	5.80916	5.61561			Discard	Discard			0.19991	0.839198	0.109582	0.505725	P07355
2.39397	2.85973	2.3834	2.24476	2.49757	2.30062	2.41671	2.85615	2.91784	2.93552	2.72938			Discard	Discard			0.220479	0.817037	0.109331	0.550437	Q96FQ6
0.20616	0.558857	0.325017	0.183401	0.503624	0.557377	0.590677	0.565104	0.590839	0.580439	0.518401			Discard	Discard			0.379429	0.68476	0.108973	0.870641	O43747
-0.377155	-0.303669	-0.472646	-0.907579	-0.420082	-0.367855	-0.450384	-0.197923	-0.042738	-0.337879	-0.321813			Discard	Discard			0.291811	0.752265	0.108212	0.698997	Q8WVM8
0.328686	0.726698	0.717484	0.263174	0.0808372	0.378925	0.805731	0.738317	0.681145	0.920885	0.550607			Discard	Discard			0.242565	0.788715	0.107999	0.597447	P23588
-0.240494	0.594324	0.218804	-0.0422001	0.300104	-0.533571	0.00717354	0.414754	0.419094	0.346516	0.537307			Discard	Discard			0.150966	0.883037	0.107455	0.395185	Q15642
-0.0219688	0.208843	0.132573	0.0783596	-0.0264091	0.252232	0.166672	0.218026	0.299547	0.262707	0.222745			Discard	Discard			0.899471	0.421432	0.107292	1.77615	Q9NZB2
1.96548	1.89	2.22853	1.61508	1.47012	2.41565	2.12698	1.94225	2.27269	2.04289	1.3912			Discard	Discard			0.16744	0.863563	0.10712	0.433096	Q01130
3.56447	4.18691	3.84728	3.94986	3.88221	3.64588	3.93037	3.93123	4.33358	4.24644	4.06474			Discard	Discard			0.276566	0.765783	0.107105	0.668006	Q09666
0.0588036	0.50462	0.371028	0.263939	0.386368	0.328823	0.489925	0.452138	0.4827	0.455732	0.535266			Discard	Discard			0.435664	0.651853	0.106511	0.97608	Q9Y262
2.76431	3.15221	2.83221	2.92244	2.92889	2.93608	3.00617	2.92409	3.06862	3.185	3.08827			Discard	Discard			0.524609	0.602384	0.106136	1.13724	O00231
1.64475	1.64097	1.38255	1.37014	1.43942	1.60598	1.41069	1.72661	1.76307	1.78017	1.80734			Discard	Discard			0.346848	0.708714	0.10596	0.807986	O00515
0.0126171	-0.083849	-0.555642	-0.53005	-0.338284	NaN	-0.33647	-0.545905	-0.145874	-0.399908	0.223508			Discard	Discard			0.160418	0.871863	0.105938	0.421107	Q96FV2
-1.38231	-1.83795	-1.30055	-0.635792	-0.245884	-1.03732	-1.3915	-1.1737	-0.757254	-0.786379	-1.03533			Discard	Discard			0.203747	0.835567	0.105933	0.514137	Q86WA6
-0.193905	-0.0279865	0.12781	NaN	-0.195673	0.0960941	0.317127	-0.104682	-0.193293	NaN	NaN			Discard	Discard			0.194086	0.845703	0.105772	0.519015	Q15287
0.242861	0.215921	NaN	-0.460146	-0.329048	0.186066	0.0511932	0.529832	-0.380531	NaN	0.20724			Discard	Discard			0.123647	0.908082	0.105718	0.338176	O75832
0.601339	0.484449	0.260762	-0.0305176	0.027689	0.427855	0.554785	0.525784	0.884893	1.00858	0.375688			Discard	Discard			0.184309	0.849767	0.105374	0.471159	O75934
2.09403	2.2753	2.14577	2.26979	2.18255	2.06316	2.02824	2.19776	2.39629	2.38744	2.41476			Discard	Discard			0.463129	0.633256	0.105328	1.0265	P60900
0.898645	1.11448	1.34664	1.82525	1.84572	1.05055	0.956171	1.61623	1.89838	1.56627	1.7532			Discard	Discard			0.143668	0.88752	0.10509	0.378141	Q9GZT3
-1.0667	-0.746038	-1.05346	-1.20102	-1.00585	-0.584074	-0.60288	-0.695867	-0.802385	-0.566717	-0.942887			Discard	Discard			0.221128	0.816666	0.104833	0.551833	Q9Y6E2
2.90194	2.98406	2.83288	2.74406	2.75488	3.29939	3.12875	3.17916	3.08519	3.09822	3.13396			Discard	Discard			0.308789	0.734844	0.102634	0.73308	Q15365
2.33095	2.3157	2.08529	2.10976	2.15396	2.75602	2.42254	2.3316	2.39408	2.51723	2.24655			Discard	Discard			0.258993	0.778828	0.102563	0.631798	P27695
-1.10598	-0.938841	-1.37722	-1.89132	NaN	-1.2852	NaN	-1.11053	-1.44637	NaN	-1.13785			Discard	Discard			0.140487	0.88991	0.102522	0.37947	Q9Y5Y2
NaN	-2.26244	-1.40567	-2.7816	-1.96947	-2.56729	-2.2807	-1.6431	-2.29072	-2.08863	-2.47019			Discard	Discard			0.0884213	0.933942	0.102188	0.245551	Q13724
0.614998	0.93573	0.756083	0.893681	0.928858	0.847258	1.12155	0.864285	1.09673	1.12571	1.17415			Discard	Discard			0.29243	0.751133	0.102169	0.700247	Q9NYL9
2.97473	3.30073	3.12108	3.20957	3.22063	3.06212	3.03483	3.05338	3.26085	3.25072	3.24671			Discard	Discard			0.726888	0.492814	0.102028	1.4871	Q14764
0.956736	1.71901	1.4013	0.832708	1.09107	0.891306	1.42822	1.73881	1.59795	1.43934	1.63137			Discard	Discard			0.147318	0.884996	0.101709	0.386685	P36871
1.61878	1.84027	1.5535	1.35276	1.60605	1.99794	1.73195	1.99716	1.73319	1.80375	1.75206			Discard	Discard			0.257278	0.779415	0.101646	0.628235	Q00688
-0.295525	-0.261395	-0.459029	-0.332514	-0.477186	0.130424	-0.130676	-0.283656	-0.151676	-0.234255	-0.0747385			Discard	Discard			0.324536	0.721542	0.101193	0.764312	Q9HB07
0.391584	0.19581	0.0301733	0.105709	0.0547047	0.644388	0.406542	0.000569344	0.489468	0.371485	0.261634			Discard	Discard			0.251889	0.78428	0.100819	0.617006	O43684
2.45311	3.22799	2.79522	2.89816	3.37161	2.05972	2.20684	2.86627	3.1308	2.84603	3.12626			Discard	Discard			0.134503	0.896409	0.100713	0.356505	O00584
NaN	NaN	-0.937198	-1.19479	NaN	-0.939028	-0.882803	NaN	NaN	NaN	NaN			Discard	Discard			0.232984	0.800767	0.100684	0.645424	P46976
-4.84645	-3.00572	-4.17603	NaN	-3.4358	-0.128468	-0.976772	-2.29135	-3.07413	-3.20085	-2.91207			Discard	Discard			0.0243187	0.990766	0.100506	0.071802	Q02880
0.96855	1.1339	0.982118	0.791693	1.01722	0.660141	0.808462	0.748939	1.14404	1.00381	1.07337			Discard	Discard			0.431249	0.654717	0.100448	0.967912	O75340
1.76972	2.50799	2.08479	3.06629	2.82971	1.9316	1.67572	2.28194	2.79083	2.52088	2.65562			Discard	Discard			0.101196	0.928667	0.0998065	0.275541	P22307
NaN	-1.05043	-1.21442	-1.14257	-0.729086	-0.596117	-0.970873	-1.051	-0.815403	-0.809212	-1.20105			Discard	Discard			0.212578	0.82633	0.0996138	0.539102	Q32P28
NaN	NaN	-2.74111	NaN	-3.39065	-3.04183	NaN	-3.21417	NaN	NaN	-3.56194			Discard	Discard			0	0.862335	0.0992091	0	Q9BVL4
-1.08357	-1.01149	-1.17037	-0.838196	-1.28137	-0.440178	-0.778021	-1.04859	-0.606096	-0.843006	-0.899472			Discard	Discard			0.237093	0.794375	0.098839	0.585892	Q8IZL8
0.126535	0.411478	0.0193682	0.247812	0.45561	0.69379	0.461996	0.329869	0.425583	0.501919	0.342374			Discard	Discard			0.250645	0.784796	0.0978096	0.614405	P49720
0.22781	0.22995	0.250285	0.169388	0.314035	0.0758629	0.195654	0.0720854	0.485212	0.535109	0.194409			Discard	Discard			0.420425	0.659728	0.0976822	0.947815	O14737
-0.63056	-1.35623	-1.08045	-1.08699	-0.896502	-0.845905	-1.13739	-1.14615	-0.577187	-0.740988	-0.943257			Discard	Discard			0.282721	0.760578	0.0976212	0.680564	Q9H0E2
-1.51786	NaN	NaN	NaN	NaN	-1.22806	NaN	-1.1335	NaN	NaN	NaN			Discard	Discard			0	0.823476	0.0976167	0	Q9Y3E7
-1.07858	-0.185253	-0.452888	0.0299702	-0.0350971	-0.303619	-0.324936	-0.424865	0.0505409	-0.169392	-0.484828			Discard	Discard			0.152949	0.882641	0.0969203	0.399789	O00116
NaN	-1.40766	-0.840901	-1.04904	-0.745071	-1.06195	-1.11869	-1.23931	-1.25367	-0.770767	-1.48365			Discard	Discard			0.191699	0.846335	0.0963653	0.492644	P82912
NaN	-0.426685	0.0579443	NaN	-0.824436	-0.716324	-0.453403	-0.438298	-0.711504	-0.12071	-0.618907			Discard	Discard			0.124818	0.908389	0.0963516	0.341077	P08574
6.50466	6.91255	6.64876	6.83231	6.83393	6.70913	6.6101	6.56227	6.77932	6.82968	6.70529			Discard	Discard			0.54969	0.590387	0.095875	1.18168	P05783
-0.840935	0.148001	0.00389576	0.00697136	0.229458	-0.796606	-0.48185	-0.333911	-0.294439	-0.128433	-0.348369			Discard	Discard			0.14564	0.885519	0.095053	0.382763	Q969X5
-1.39753	-1.03513	-1.73943	-1.10342	-1.08195	-1.187	-1.36177	-1.2949	-1.07217	-0.916546	-0.934449			Discard	Discard			0.183224	0.850332	0.0950496	0.468733	P63098
-0.398846	-0.410778	-0.630729	-0.832666	-0.382122	-0.0104771	-0.278791	-0.450818	-0.12969	-0.518742	-0.421012			Discard	Discard			0.209332	0.830014	0.0950406	0.526322	Q9BV38
-0.848089	-0.582315	-0.24409	NaN	-0.520004	-0.617222	-0.502752	-0.115714	-0.0895195	-0.397833	-0.318959			Discard	Discard			0.181328	0.851083	0.0943259	0.469196	O00264
1.04515	1.04725	0.973258	0.612774	0.710165	1.06032	0.943447	1.00291	1.055	0.914764	1.03114			Discard	Discard			0.398282	0.674043	0.0937989	0.906348	P09960
-0.217104	0.105312	-0.0667372	0.0566807	0.196697	0.32457	0.247564	0.287248	0.30641	0.284054	0.207011			Discard	Discard			0.265754	0.775117	0.0936272	0.645792	P48556
1.35126	1.76677	1.40321	1.15629	1.48603	1.27908	1.36238	1.51913	1.68322	1.44594	1.63168			Discard	Discard			0.389511	0.679188	0.0927103	0.889783	P25787
-0.878204	-0.503843	-0.92665	-0.86714	-0.781425	-0.715874	-0.748014	-0.930127	-0.843294	-0.69734	-0.714087			Discard	Discard			0.666201	0.522934	0.0923836	1.38388	Q86X55
-1.94462	-0.784641	-0.830472	NaN	-1.41034	-1.23202	-0.979057	-0.798583	-1.33092	-1.10055	-1.43223			Discard	Discard			0.100441	0.926327	0.0919342	0.276097	P17252
-1.66773	-2.26139	-1.24773	NaN	-0.941534	-0.988194	-1.17092	-1.26211	-1.52152	-1.30135	-1.56268			Discard	Discard			0.188876	0.846793	0.0919325	0.486287	Q53FZ2
-0.0432224	0.35248	0.135543	0.0298862	0.164366	0.282009	0.312902	0.411511	0.258427	0.348101	0.311824			Discard	Discard			0.327591	0.718834	0.0915997	0.770332	Q9NUU7
0.376413	1.03054	0.523456	0.505491	0.589359	1.34813	0.936213	1.84699	1.10721	1.1677	0.991761			Discard	Discard			0.0881954	0.932666	0.0914853	0.242844	P08134
-3.33664	-3.00326	-3.02261	-3.24563	NaN	-3.38697	-3.14218	NaN	-2.58943	-3.18207	-3.01041			Discard	Discard			0.335436	0.712777	0.0909675	0.796409	Q96HP0
-1.2463	-1.57874	-1.56591	-1.54058	NaN	-1.39386	-1.64985	-1.41294	-1.33334	-1.5066	-1.02012			Discard	Discard			0.246088	0.786982	0.0907967	0.604856	Q9BRG1
NaN	-1.49632	-1.21642	NaN	NaN	NaN	NaN	-1.30711	NaN	NaN	NaN			Discard	Discard			0	0.8219	0.0906868	0	Q9Y4P3
NaN	1.68646	1.26677	NaN	NaN	NaN	1.17615	NaN	1.59	NaN	NaN			Discard	Discard			0	0.899043	0.0906191	0	Q8IUE6
3.13152	3.33498	3.32366	3.25974	3.1722	3.1296	3.26289	3.20187	3.4066	3.25353	3.51103			Discard	Discard			0.480668	0.621554	0.0904496	1.05837	P28066
-0.778717	NaN	-0.992002	-0.760437	-1.15819	-0.52063	-0.735798	-0.989015	-0.692629	-0.69467	-0.695773			Discard	Discard			0.338714	0.713251	0.0902231	0.792141	Q05048
-1.91088	-1.59151	-1.67063	-1.76973	-1.44354	-1.2376	-1.53283	-1.47514	-1.68721	-1.67938	-1.7417			Discard	Discard			0.235065	0.797548	0.0898168	0.581592	Q9Y295
1.37553	1.2445	1.21374	1.07179	0.951023	1.71422	1.50951	1.37654	1.41195	1.30682	1.45533			Discard	Discard			0.254571	0.781434	0.0891855	0.622602	P31153
NaN	0.372869	0.671109	0.258465	1.02669	0.44034	0.43836	0.618089	0.618267	0.577837	0.41923			Discard	Discard			0.334474	0.713391	0.0888246	0.794479	Q9BXW7
NaN	-2.18869	-2.15377	-2.02705	-1.88476	-1.79673	-1.91492	-2.43798	-2.26134	-1.99762	-2.20387			Discard	Discard			0.202416	0.836293	0.0886558	0.51661	P52435
-0.309252	-0.340832	-0.437831	-0.337151	-0.310837	0.285099	-0.0898056	-0.156047	-0.0347672	-0.219173	-0.167073			Discard	Discard			0.216422	0.82127	0.0883191	0.541692	Q9H0D6
NaN	-2.08562	-1.78413	-2.0676	NaN	-1.2397	-0.993755	-1.84861	-1.61219	-1.62276	NaN			Discard	Discard			0.0852032	0.935144	0.0877908	0.240373	Q12788
0.215708	0.612741	0.851789	1.31906	1.31249	0.459034	0.584696	0.056983	0.790928	0.761805	0.454841			Discard	Discard			0.108391	0.922321	0.087755	0.29336	O75431
2.91363	3.02535	2.77724	3.0141	3.16583	2.8243	2.77381	2.72497	3.21968	3.09848	3.07563			Discard	Discard			0.353688	0.703949	0.0872881	0.821246	Q13813
-0.340622	0.543291	0.718381	0.571234	0.963024	0.879087	1.17474	1.26689	0.920183	0.900211	0.523347			Discard	Discard			0.0829293	0.936221	0.0871956	0.229407	P05556
2.81771	3.62013	3.11335	2.65482	2.82945	2.68066	3.04001	3.75807	3.77873	3.16348	3.66052			Discard	Discard			0.101173	0.928338	0.0868504	0.275484	P60903
0.850939	1.39049	1.46017	1.39433	1.53976	1.17652	1.15832	1.70822	1.25485	1.4416	1.38033			Discard	Discard			0.174773	0.855442	0.086704	0.449733	Q9BVK6
1.78374	2.22528	2.15179	2.17705	2.14719	2.21483	2.24948	2.34738	2.41934	2.20397	2.33366			Discard	Discard			0.27731	0.764764	0.0866492	0.669527	P62081
1.04097	1.43804	1.12996	1.0804	0.955463	1.07802	1.20841	1.54837	1.57743	1.44784	1.56876			Discard	Discard			0.206876	0.833533	0.0866053	0.520972	Q96HC4
5.12668	5.61076	5.49686	5.68299	5.50915	5.09749	5.57251	5.06195	5.54177	5.5405	5.65473			Discard	Discard			0.169029	0.862104	0.0863621	0.436715	P62979
-1.08319	NaN	NaN	NaN	NaN	-0.605001	NaN	-0.0950251	NaN	NaN	-0.400828			Discard	Discard			0.0554841	0.962162	0.086194	0.170844	P62633
-0.214523	-0.00060463	-0.219283	-0.314915	-0.284702	-0.0700359	-0.0908699	-0.0121679	0.150343	0.00537682	-0.0043726			Discard	Discard			0.458066	0.635312	0.0860403	1.01725	Q9NSD9
NaN	-2.48985	-2.18172	-1.89751	-1.50064	NaN	NaN	-2.1112	-1.74687	-1.97269	-1.60333			Discard	Discard			0.131666	0.899399	0.0851099	0.366268	Q9HD33
NaN	NaN	0.119147	NaN	NaN	0.323551	0.287453	0.168731	0.477373	0.435122	0.374984			Discard	Discard			0.31971	0.72539	0.0851092	0.780032	P08579
-1.91269	-1.63878	-2.00064	NaN	-1.92774	-1.64387	-2.03942	-1.68496	-1.90211	-1.84588	-1.68529			Discard	Discard			0.266952	0.775032	0.0851056	0.655986	Q5TDH0
NaN	0.174967	0.839389	NaN	-0.0977364	-0.370121	-0.162441	0.138867	0.21294	-0.160788	-0.016221			Discard	Discard			0.0727603	0.944019	0.0848517	0.207513	Q9NZ01
NaN	-0.748882	-0.137788	NaN	0.261303	NaN	-1.64806	0.321961	-0.815449	-1.01899	NaN			Discard	Discard			0.0247489	0.990589	0.0846615	0.0784583	P0DJI8
-1.48062	-0.947351	-1.18044	-0.305639	-0.148504	-1.3068	-1.43188	-0.855929	-0.179173	-0.618982	-0.629886			Discard	Discard			0.093265	0.931195	0.0844905	0.255673	P23434
NaN	-1.63712	-1.35081	-1.0629	-0.698336	-0.949028	-1.05589	-1.35599	-1.29432	-0.921568	NaN			Discard	Discard			0.18971	0.846513	0.0844561	0.495731	Q9Y2R5
1.15819	1.46842	1.33327	1.20243	1.25319	1.48203	1.50487	1.63307	1.61662	1.41529	1.60575			Discard	Discard			0.269745	0.771797	0.0844414	0.654015	P41091
-0.569332	-0.0413647	-0.499646	-0.984568	-0.469336	-0.173546	-0.230761	0.308314	0.419151	-0.300474	-0.165778			Discard	Discard			0.10957	0.920933	0.0842254	0.296263	P62820
0.309656	0.553774	0.74396	0.498186	0.698782	1.40794	1.17444	1.16218	0.763586	0.789591	0.539063			Discard	Discard			0.106108	0.923622	0.0840251	0.287727	P60953
-2.22963	-1.02737	-1.97579	-1.68456	-1.69375	-2.05625	-1.59183	-1.43381	-1.38422	-1.20953	-1.36352			Discard	Discard			0.112976	0.917221	0.0836861	0.304619	P19525
-0.744606	-0.394123	-0.105044	-0.28805	-0.544933	-0.317614	-0.298807	-0.68294	-0.818253	-0.467916	-0.789346			Discard	Discard			0.171917	0.859395	0.0836208	0.443272	Q96M27
-1.394	-0.806557	-0.941632	-1.02014	-1.04214	-0.923466	-0.800001	-1.02722	-0.818655	-0.94804	-1.09425			Discard	Discard			0.265798	0.775481	0.0834916	0.645883	P78344
-0.00104141	-0.0189648	-0.289872	-0.412689	-0.413109	-0.0205708	-0.176775	-0.0767527	-0.125658	-0.101742	0.0785055			Discard	Discard			0.293377	0.749935	0.0833948	0.702158	Q16401
-0.223961	0.257505	-0.294066	0.00748253	0.162729	-0.0705147	-0.11894	0.260713	0.22834	0.0570526	0.566386			Discard	Discard			0.151712	0.88266	0.083391	0.396919	Q9Y6B6
1.69638	1.77308	1.43084	1.20984	1.55724	1.67763	1.81663	1.9554	NaN	1.91685	1.98631			Discard	Discard			0.155554	0.879227	0.0833447	0.405821	P62861
NaN	-1.39133	-2.00992	NaN	-1.42187	-1.7218	-2.04749	-1.31842	-1.28554	-1.46059	-1.20642			Discard	Discard			0.0864581	0.934958	0.0832739	0.243652	Q96A35
NaN	0.693836	0.948199	NaN	0.022398	0.266647	0.46859	0.2401	0.0334034	0.38558	0.149762			Discard	Discard			0.109664	0.921651	0.0832024	0.303207	O43169
NaN	-0.104477	-0.00527477	NaN	-1.1222	-0.283253	-0.0591335	-0.651273	-0.462791	-0.35401	-0.446259			Discard	Discard			0.132464	0.898912	0.083004	0.359905	O15127
-0.59236	NaN	-0.800324	-1.13232	-0.963331	-0.153833	-0.000591278	NaN	-0.616405	-0.295362	-0.719426			Discard	Discard			0.0901994	0.932041	0.0828538	0.250105	Q9NPE3
-0.808666	-0.437323	-1.01556	-1.89235	-1.28225	-1.59636	NaN	-0.709918	-0.620092	-1.35539	-0.249904			Discard	Discard			0.0618355	0.955442	0.082671	0.175879	P30047
-0.906521	-0.451574	-0.932616	-1.04427	NaN	-0.522299	-0.593098	-0.560239	-0.7181	-0.65126	-0.670548			Discard	Discard			0.224201	0.81348	0.0818508	0.558428	Q9Y6I3
-0.483307	-0.290297	-0.267711	-0.504631	-0.36845	-0.714901	-0.52416	-0.525588	-0.671541	-0.35593	-0.374703			Discard	Discard			0.353383	0.703861	0.0811102	0.820655	P04424
-0.606401	-0.622637	-0.776326	-0.770901	-1.16254	-0.560652	-0.742598	-0.68275	-0.540365	-0.647827	-0.494117			Discard	Discard			0.526168	0.602272	0.0809319	1.14001	P49585
0.774002	0.805616	1.01161	1.12037	0.891306	1.25464	1.13405	0.794906	0.827795	0.979691	0.89598			Discard	Discard			0.260395	0.778223	0.0796483	0.634706	Q96G03
3.47227	3.7896	3.43788	3.49	3.4722	3.55153	3.59239	3.61414	3.71171	3.74023	3.75468			Discard	Discard			0.41253	0.664808	0.0788791	0.933086	P55072
-0.761375	-0.610474	-0.514672	-0.797213	-0.719221	-0.727226	-0.520662	-0.671149	-0.516558	-0.641788	-0.553361			Discard	Discard			0.452388	0.637095	0.0783379	1.00686	Q8TAT6
-1.44062	NaN	NaN	NaN	NaN	-0.249882	-1.11346	-0.97935	-1.46698	-1.48944	-1.55941			Discard	Discard			0.0607202	0.956331	0.0782344	0.175082	Q66K74
0.158043	0.335405	0.306813	0.31109	0.299994	0.646109	0.608654	0.484126	0.813915	0.358152	0.561944			Discard	Discard			0.248381	0.785445	0.0777762	0.609666	Q9UHA4
0.129282	0.858332	0.819398	0.0883045	0.847982	1.22959	1.1043	2.09593	0.814346	0.874012	0.804032			Discard	Discard			0.0560556	0.961902	0.0773017	0.158968	O60488
1.45742	1.97864	2.00497	1.38503	1.49697	1.63511	2.19406	1.68901	2.0099	2.02082	1.37348			Discard	Discard			0.119746	0.910041	0.0772159	0.321104	O95197
1.29093	1.78534	1.63475	1.52572	1.51291	1.52592	1.64709	1.66566	1.63375	1.63092	1.64582			Discard	Discard			0.368197	0.692021	0.0770004	0.849183	P05198
0.796999	0.868965	0.765635	0.733757	0.922428	0.823624	1.13415	0.993299	0.998684	1.12379	1.25197			Discard	Discard			0.204457	0.835787	0.0767024	0.515691	O60684
-1.539	-1.45071	-2.08259	-1.71742	-1.30985	-1.62265	-1.8873	-1.29403	-0.667963	-1.4997	-0.926059			Discard	Discard			0.104739	0.925271	0.0766876	0.28434	Q6WCQ1
NaN	NaN	NaN	NaN	NaN	-2.21039	-2.39072	NaN	NaN	NaN	-2.4186			Discard	Discard			0	0.880005	0.0762258	0	Q92785
0.956942	0.947065	0.885976	0.875389	1.12537	1.12142	0.936331	1.15133	1.25654	1.06116	1.15418			Discard	Discard			0.3929	0.677769	0.0756867	0.896193	P47897
NaN	NaN	NaN	NaN	NaN	-2.41668	NaN	-2.79193	NaN	NaN	-3.01683			Discard	Discard			0	0.869611	0.0751796	0	Q96S44
4.45213	4.71315	4.40662	4.34459	4.18528	4.5119	4.4902	4.71752	4.78666	4.7275	4.65816			Discard	Discard			0.293781	0.749967	0.0749333	0.702974	P07858
-1.31238	-1.05872	-1.25003	-1.20515	-1.15124	-1.02187	-1.09921	-0.969193	-0.955818	-1.02363	-0.990706			Discard	Discard			0.337905	0.71267	0.0749242	0.790559	P60510
1.2833	1.48735	1.19495	1.04096	1.36322	0.871756	1.15423	1.30856	1.4513	1.41372	1.60614			Discard	Discard			0.171479	0.859162	0.0748765	0.442278	Q99436
-0.837425	-0.827177	-0.746749	-1.10738	-1.17219	-0.680298	-0.749506	-0.725753	-0.871456	-0.804436	-0.891328			Discard	Discard			0.320454	0.726179	0.0743134	0.756251	Q9Y285
0.623859	1.08331	0.477784	0.618076	0.415083	0.694494	0.874868	0.816747	0.73403	0.943058	1.11317			Discard	Discard			0.187385	0.847082	0.0737393	0.478021	Q9H910
-0.513739	-0.458405	-0.618606	-0.74259	-0.661842	-0.425407	-0.467274	-0.402532	-0.403048	-0.333565	-0.455731			Discard	Discard			0.328307	0.717937	0.0732062	0.771741	Q709C8
0.0763779	0.567484	-0.0440645	0.397152	0.277424	0.413773	0.244993	0.51055	0.686417	0.571926	0.579293			Discard	Discard			0.161218	0.870887	0.0729635	0.418867	O00487
-2.16698	-1.54369	-2.02183	-2.01949	-1.96029	-2.05095	-1.87514	-1.96183	-1.54663	-1.79745	-1.86204			Discard	Discard			0.362786	0.69619	0.0727947	0.838795	Q9NUQ7
-0.626444	-0.33009	-0.684207	-0.506632	-0.711756	-0.544569	-0.561588	-0.377362	-0.670414	-0.525454	-0.026845			Discard	Discard			0.18579	0.84803	0.0727379	0.474466	Q92890
0.341763	0.40457	0.345611	0.0862923	0.315327	0.541645	0.625154	0.39516	0.514349	0.433811	0.417483			Discard	Discard			0.251396	0.784773	0.0725453	0.615976	P31689
1.23912	1.20329	1.11597	1.16022	1.02146	1.51527	1.32072	1.28773	1.34109	1.2776	1.38725			Discard	Discard			0.33616	0.713467	0.0720732	0.787147	Q9Y265
4.56266	4.6385	4.71204	4.29483	4.85522	4.71363	4.75748	4.83135	4.56048	4.67271	4.63501			Discard	Discard			0.239878	0.790176	0.0717695	0.591781	P04792
2.65655	3.32418	2.94776	3.23012	3.29704	2.7519	3.05482	3.11907	3.43564	3.29404	3.35354			Discard	Discard			0.14335	0.887302	0.0716693	0.377395	O75369
4.90294	5.11077	4.99396	5.07083	4.97577	5.08841	5.11911	4.94887	4.98454	5.06297	5.17959			Discard	Discard			0.51148	0.607021	0.0707943	1.11381	P62258
NaN	-1.27468	-1.04932	-1.26229	-1.04312	-1.52554	-1.6744	-1.28956	-1.18649	-1.14779	-1.62922			Discard	Discard			0.131432	0.899471	0.0707847	0.352451	Q13488
-1.23457	-1.05183	-1.34675	-1.54869	-1.52954	-0.874708	-0.857677	-0.902158	-1.26322	-1.12465	-0.91463			Discard	Discard			0.137218	0.893328	0.0705898	0.362942	Q96CN7
-0.503258	-0.393297	-0.131719	-0.510708	-0.310415	-0.893217	-0.502495	-0.73346	-0.295277	-0.488956	-0.454312			Discard	Discard			0.16342	0.869507	0.0704291	0.423916	Q9Y478
NaN	-0.769926	-1.60227	-1.49012	-1.0347	NaN	NaN	-1.18973	-1.30646	-1.3488	-0.857718			Discard	Discard			0.080042	0.938344	0.0703286	0.231689	Q08378
-1.74965	-1.59633	-1.75056	-1.7717	-1.45386	-1.33384	-1.48835	-1.51905	-1.58592	-1.43144	-1.73216			Discard	Discard			0.217107	0.820285	0.0701869	0.54317	Q13616
NaN	NaN	NaN	NaN	NaN	-3.31356	-3.51656	-3.82013	-3.25481	NaN	-3.88294			Discard	Discard			0.0715272	0.94534	0.0700951	0.217267	Q9NY61
1.49199	1.74196	1.5853	1.70533	2.24467	2.09509	1.79666	2.11932	1.78948	1.93246	1.78063			Discard	Discard			0.158539	0.875635	0.0700452	0.412708	P18077
-2.17808	-1.8063	-2.42023	-2.86506	-2.04933	-2.36515	-2.18281	-1.98043	-2.36769	-1.92642	-2.21455			Discard	Discard			0.116776	0.91207	0.0700037	0.313891	Q9Y4E8
-1.13014	-0.909695	-0.85012	-1.36992	-1.04984	-0.9035	-0.817942	-0.855714	-0.717892	NaN	-1.16688			Discard	Discard			0.152789	0.882204	0.0699265	0.403273	Q6PKG0
-2.59614	-2.77612	NaN	-3.2533	-3.06285	-2.58182	-2.67843	-2.40319	-2.57528	-2.78431	-2.62249			Discard	Discard			0.115735	0.913028	0.0698907	0.31419	Q15813
-0.948093	-0.265024	NaN	-0.924314	NaN	-1.01411	-0.702272	-1.18811	-1.00235	-0.694233	-0.904101			Discard	Discard			0.19251	0.846445	0.0698825	0.494466	Q8WUH6
3.05371	3.33368	3.00319	2.91698	3.34964	3.13905	3.38123	3.29775	3.54148	3.3557	3.43109			Discard	Discard			0.18821	0.847148	0.0698378	0.479858	P84098
2.57157	2.80083	2.5825	2.64723	2.70785	2.36876	2.57777	2.6343	2.93517	2.87733	2.8809			Discard	Discard			0.22185	0.815706	0.0696552	0.553384	P24534
-1.36148	-1.4998	-1.15812	NaN	NaN	-1.12414	-1.2971	-1.22239	-0.962158	-1.2623	-1.35457			Discard	Discard			0.42828	0.658066	0.0688764	0.977956	Q13428
NaN	-0.258615	-0.273568	NaN	NaN	-0.318495	-0.462687	-0.177958	-0.171749	-0.192986	-0.22149			Discard	Discard			0.286862	0.755591	0.0686879	0.71058	Q9BZF9
NaN	NaN	NaN	NaN	NaN	-1.54737	-1.75668	-1.49345	-1.74263	-1.40182	-1.72165			Discard	Discard			0.161709	0.870499	0.0681186	0.440915	Q8WZ82
NaN	-1.59589	-2.08651	-1.29979	-0.598825	NaN	NaN	-1.8601	-1.24208	-1.39683	-1.05214			Discard	Discard			0.0516017	0.964877	0.0681176	0.153193	Q9NYK5
0.890354	1.1499	0.689214	0.710045	0.864225	1.02837	0.925827	1.18165	1.35271	1.04706	1.21545			Discard	Discard			0.180701	0.851736	0.0680568	0.46308	P62333
-1.62734	-1.35902	-1.29136	-1.20033	-1.2979	-1.19444	-1.48306	-1.58753	-1.5724	-1.23408	-1.90681			Discard	Discard			0.132072	0.899216	0.0678899	0.350723	Q8IW45
NaN	-0.965702	-0.96997	-1.22445	-0.975954	-1.34116	-1.24374	-1.10828	-1.00392	-0.915432	-1.27079			Discard	Discard			0.20324	0.836102	0.0678182	0.518443	Q15738
-1.01963	-0.968067	-1.49683	-1.37834	-1.08228	-0.693729	-0.816338	-0.769549	-0.418674	-0.657688	-0.864623			Discard	Discard			0.104353	0.925412	0.0677474	0.283384	Q7Z2W4
NaN	-1.4076	NaN	NaN	NaN	-2.27005	-1.72136	-1.79735	-1.16593	-1.01914	-1.7864			Discard	Discard			0.048104	0.968748	0.0674882	0.143282	P29992
-1.7804	-1.5899	-1.49884	NaN	-1.46087	NaN	-1.55927	-1.15531	NaN	-1.10669	-1.68823			Discard	Discard			0.0957038	0.929495	0.0670735	0.267619	O60271
-0.508831	0.0857086	-0.439399	-0.200918	-0.0849895	-0.116236	-0.103651	0.0811491	-0.117464	0.0454445	0.0462255			Discard	Discard			0.152498	0.881655	0.0670717	0.398743	Q9UBQ5
-1.41077	-1.38898	-1.74569	-2.19117	-1.55271	-1.59154	-1.53289	-1.4579	-1.49848	-1.5394	-1.44816			Discard	Discard			0.130493	0.900626	0.0669868	0.346956	O60826
2.82295	2.72703	2.48283	3.09638	2.54322	2.88197	2.77521	2.36986	3.03593	2.8141	3.15221			Discard	Discard			0.122491	0.908387	0.0666778	0.327745	P63167
0.907743	1.13588	0.951791	0.955597	1.02169	1.05308	1.09037	1.05452	1.12505	1.12717	1.14147			Discard	Discard			0.499556	0.614326	0.0663235	1.09244	P17980
-2.16088	-2.28714	NaN	-2.03246	-2.09035	-1.34521	-1.52639	-1.43349	-1.71283	-2.07168	-1.75187			Discard	Discard			0.0846971	0.935031	0.0653829	0.235971	Q9NR30
2.8468	2.44396	2.55633	2.62114	2.65998	2.01468	2.31048	1.97018	2.46199	2.51938	2.91559			Discard	Discard			0.0879075	0.933052	0.0643446	0.242112	Q01469
-0.858433	-0.657501	-0.888364	-1.15232	-1.32791	-1.13827	-0.998022	-0.955838	-0.788216	-1.08617	-0.594508			Discard	Discard			0.182803	0.850607	0.0643246	0.467791	Q96BW5
NaN	-0.925365	-1.20955	NaN	NaN	-1.15736	-1.43939	-0.838099	-0.647387	-0.810074	-1.12137			Discard	Discard			0.100918	0.927092	0.0641532	0.280995	P10301
NaN	NaN	NaN	NaN	NaN	-2.5339	NaN	-2.84993	NaN	NaN	-3.03825			Discard	Discard			0	0.897164	0.0638509	0	Q8IX01
0.159424	0.202425	0.26724	0.162607	0.250164	0.817945	0.60396	0.575709	0.572395	0.475998	0.195796			Discard	Discard			0.128413	0.904083	0.0638196	0.341983	P09543
0.961884	0.787094	0.104733	0.576546	0.576326	1.22501	0.71756	1.19414	1.35162	0.917633	1.4577			Discard	Discard			0.0700197	0.947514	0.0637367	0.195974	P09234
-0.827869	-0.685934	-0.534541	0.129074	0.369186	-0.789299	-0.9744	-0.597932	-0.100157	-0.38512	-0.308463			Discard	Discard			0.0861846	0.935059	0.0634258	0.237727	O15382
-1.4214	-1.56136	NaN	-1.40186	-1.61835	-1.26939	NaN	-1.16932	-1.31034	-1.20765	-1.326			Discard	Discard			0.290765	0.750575	0.0631803	0.718902	Q8IYI6
-1.5842	-0.92078	-1.33254	NaN	NaN	-0.324619	-0.576782	-0.213235	-0.221573	-0.698696	-0.557817			Discard	Discard			0.0512773	0.965205	0.0629884	0.147323	Q6NZI2
1.38783	1.62176	1.73849	2.53581	2.54357	1.56812	1.46775	1.26926	1.99101	1.8214	1.78426			Discard	Discard			0.0757236	0.940816	0.0629046	0.210835	Q9NR28
NaN	-1.5536	-1.47908	-1.22709	-1.17975	-1.50728	-1.75146	-1.46025	-1.25699	-1.34524	-1.33538			Discard	Discard			0.176162	0.854315	0.062857	0.457419	Q9BRJ2
NaN	NaN	NaN	NaN	NaN	NaN	NaN	-1.79307	-1.73445	NaN	-1.73072			Discard	Discard			0	0.836848	0.0623474	0	Q9P003
NaN	0.393049	1.34631	NaN	0.157568	-0.0350494	0.334936	0.516896	0.701401	0.41098	0.226821			Discard	Discard			0.0461853	0.970583	0.0613484	0.135025	P53007
NaN	-2.91058	NaN	NaN	-3.08968	-2.66969	-2.67874	NaN	-2.63755	-2.29006	-2.89359			Discard	Discard			0	0.918594	0.0609617	0	Q5JTZ9
2.86351	3.68095	3.3149	3.66691	3.56916	3.5624	3.65112	3.61759	3.62621	3.78148	3.38419			Discard	Discard			0.100957	0.928169	0.0609596	0.274946	P05386
1.8417	2.26261	1.871	1.6141	1.99055	1.53255	1.64869	2.11899	1.78245	1.98808	2.07548			Discard	Discard			0.138868	0.891491	0.0609086	0.366842	P30085
1.05905	1.16422	1.06664	0.947531	1.04511	1.26966	1.37551	1.4086	1.34825	1.3251	1.37274			Discard	Discard			0.178228	0.853222	0.0608585	0.457522	Q9Y266
0.558073	0.891695	1.14981	1.81563	1.72605	0.969755	0.944277	1.00776	1.44742	1.31475	1.12932			Discard	Discard			0.0783159	0.939632	0.0594742	0.217542	Q6YN16
0.461033	0.517113	0.258708	0.00852394	0.189951	0.0673389	0.174194	0.434436	0.390783	0.423029	0.566712			Discard	Discard			0.148301	0.884056	0.0594003	0.38898	P62993
0.39868	0.673584	0.258111	0.38393	0.475382	0.603895	0.5735	0.792171	0.771114	0.764212	0.758113			Discard	Discard			0.147815	0.884122	0.0590127	0.387845	P50552
2.31559	2.74741	2.36785	2.37303	2.52502	2.9161	2.94965	2.87713	2.90339	2.76664	2.69869			Discard	Discard			0.106895	0.923287	0.0584724	0.289672	P62879
0.641933	0.815958	0.393014	0.491575	0.796301	0.830435	0.780518	0.676913	0.688395	0.816795	0.781257			Discard	Discard			0.187505	0.847247	0.0576403	0.478287	Q14203
1.5743	1.93996	1.41248	1.48827	1.76982	2.0021	2.05197	2.08379	1.91013	1.79435	2.2185			Discard	Discard			0.0898157	0.93194	0.0572722	0.246955	P58546
-0.217499	-0.0480766	-0.130546	-0.0094986	0.255119	0.170593	-0.0782738	0.446736	0.474192	0.0488014	0.276568			Discard	Discard			0.124568	0.908124	0.0559881	0.332753	P52434
1.79007	1.44649	1.2551	0.925758	1.05418	2.13092	1.71618	2.12003	1.81736	1.64695	1.74231			Discard	Discard			0.0638548	0.955539	0.0558126	0.179748	Q86V81
-2.91772	-2.9818	NaN	NaN	NaN	NaN	NaN	-2.85685	-3.17612	-2.63117	-3.03339			Discard	Discard			0.0903421	0.932675	0.0550032	0.270415	Q96B36
0.349874	0.30415	0.13267	0.301863	0.259546	0.0999699	0.141352	0.360188	1.00222	0.488552	0.65105			Discard	Discard			0.144106	0.887165	0.0547411	0.379167	Q9Y3D6
-0.725082	-0.743649	-0.917172	-0.792244	-0.376356	-0.500786	-0.731863	-0.697173	-0.421413	-0.669962	-0.641774			Discard	Discard			0.248401	0.785875	0.054167	0.609707	Q96BM9
0.558889	0.54735	0.354468	0.412905	0.327311	0.873251	0.900085	0.604209	0.795799	0.568861	0.89598			Discard	Discard			0.122437	0.908207	0.0541179	0.327615	Q96C90
NaN	NaN	-1.47329	-1.71125	-1.36419	-1.74729	-1.6175	NaN	-0.914497	NaN	NaN			Discard	Discard			0.128067	0.904507	0.05409	0.373554	Q53HC9
-1.4828	-1.34144	-1.25273	-0.322136	-0.00691414	-1.48325	-1.51906	-1.77876	-1.3042	-0.875219	-1.27539			Discard	Discard			0.0546189	0.962434	0.0540431	0.155108	P83111
0.876789	1.00846	0.783454	0.735168	0.846348	1.15416	0.878958	1.09904	0.998938	0.971935	0.896497			Discard	Discard			0.196976	0.842102	0.0540221	0.499268	P56192
NaN	-1.58932	-1.69207	-1.33085	-1.07411	-1.52975	-1.79383	-1.59926	-1.28043	-1.38387	-1.47687			Discard	Discard			0.150366	0.883261	0.054009	0.397574	Q96EY8
0.333525	0.953323	0.58011	0.357967	0.480919	0.471731	0.604109	0.832812	0.508001	0.539633	0.752841			Discard	Discard			0.157162	0.87719	0.0539753	0.409534	P54577
-0.433952	-0.337496	-0.307687	-0.405481	-0.419962	-0.332262	-0.187775	-0.282674	-0.195345	-0.167154	-0.287787			Discard	Discard			0.339321	0.712668	0.0537479	0.793327	Q92783
NaN	-2.49094	NaN	NaN	NaN	-2.48804	-2.67586	NaN	-2.28172	-3.01435	-2.36469			Discard	Discard			0	0.874035	0.053497	0	Q96GQ7
-0.264605	-0.396637	-0.724833	-0.839993	-1.05976	-0.806261	-0.554218	-0.56129	-0.140877	-0.345173	-0.130507			Discard	Discard			0.0987197	0.927148	0.0533326	0.269364	Q99627
2.20362	2.35693	2.20952	2.24584	2.22303	2.50815	2.50619	2.34361	2.35967	2.38834	2.40553			Discard	Discard			0.234453	0.798504	0.0530708	0.580295	Q14247
-0.0770969	0.138824	0.0560846	NaN	-0.0857582	NaN	0.535587	0.23791	0.822229	0.292133	0.505546			Discard	Discard			0.0847068	0.935443	0.0524543	0.239074	P42677
2.33322	2.33304	2.278	2.13246	1.97648	2.74065	2.58454	2.18259	2.53998	2.41915	2.00315			Discard	Discard			0.104143	0.925295	0.052037	0.282864	Q13247
-0.0272007	-0.100428	-0.616736	-0.454365	-0.172342	0.110271	0.118748	-0.424674	0.213333	0.00181961	-0.0749674			Discard	Discard			0.0872383	0.933857	0.0519698	0.24041	Q96IZ0
-2.31801	NaN	NaN	NaN	NaN	-2.25409	NaN	-2.29356	-2.00418	NaN	NaN			Discard	Discard			0	1	0.0516963	0	O15118
-0.756767	-0.560001	-0.624299	-0.820461	-0.781893	-0.494381	-0.314228	-0.517112	-0.451792	-0.49612	-0.58719			Discard	Discard			0.165272	0.866413	0.0516446	0.428152	Q7L576
NaN	NaN	NaN	2.24539	2.63194	1.40511	0.61927	1.19745	NaN	NaN	NaN			Discard	Discard			0	0.890037	0.0510683	0	Q8NCC3
-1.48398	-1.77633	-1.817	-2.09217	-2.21691	-1.08555	-1.51411	-1.43605	-1.96585	-1.8361	-1.58394			Discard	Discard			0.0786719	0.939777	0.0509303	0.218461	Q8WZA0
1.44644	1.23939	1.85173	1.55044	1.44608	1.57196	1.646	1.76515	1.34954	1.69461	1.493			Discard	Discard			0.193008	0.846289	0.0508173	0.490503	Q14240
-0.116814	-0.0695152	-0.571986	-0.3969	-0.371109	-0.118559	-0.305653	-0.293708	0.0838585	-0.137684	-0.0872087			Discard	Discard			0.145865	0.885447	0.0494092	0.383288	Q13557
NaN	NaN	NaN	NaN	NaN	-2.63336	NaN	-2.68273	NaN	NaN	NaN			Discard	Discard			0	0.855748	0.0493727	0	Q9H1Z4
-0.57308	-0.256418	-0.45646	0.726284	0.584389	-0.0982361	-0.424589	-0.661101	-0.236801	0.128813	-0.310969			Discard	Discard			0.049263	0.967501	0.0489085	0.14063	Q6P587
1.31655	1.52675	1.9311	1.41122	1.58487	1.85333	2.28913	1.54926	1.75687	1.5006	1.47641			Discard	Discard			0.0696116	0.947836	0.0488188	0.194905	P16104
1.63602	2.54107	2.56367	2.84004	2.83501	3.157	2.95849	2.50779	2.45453	2.53483	1.88051			Discard	Discard			0.042477	0.972778	0.0484169	0.122077	P11279
0.619175	0.886471	0.68032	0.608154	0.697807	0.74515	0.821527	0.917735	1.00562	0.974943	0.759109			Discard	Discard			0.189858	0.846705	0.0482323	0.483519	Q99613
3.97371	4.22155	4.0739	4.07331	4.12213	4.37984	4.39866	4.25936	4.13843	4.29762	4.1458			Discard	Discard			0.156479	0.878451	0.0480316	0.407958	P62826
NaN	-3.15679	NaN	-2.98433	NaN	NaN	NaN	NaN	NaN	-3.09599	-2.77669			Discard	Discard			0	0.963596	0.0479913	0	P45985
-1.39558	-1.54454	-1.2807	NaN	NaN	-0.394936	-1.3299	-1.46731	-2.02769	-1.9198	-1.80494			Discard	Discard			0.0396321	0.976659	0.0475052	0.115182	P00326
NaN	NaN	NaN	NaN	-2.17617	-2.04491	-2.10772	-2.07628	NaN	NaN	NaN			Discard	Discard			0	0.875223	0.0470824	0	Q96CV9
NaN	NaN	-0.917291	-0.964243	-1.12402	NaN	NaN	NaN	NaN	NaN	NaN			Discard	Discard			0	0.830376	0.0469522	0	Q9UKU7
NaN	NaN	NaN	-0.830574	-0.445915	NaN	NaN	NaN	NaN	-0.783667	NaN			Discard	Discard			0	0.831179	0.0469074	0	Q9UJA5
0.206785	0.179308	-0.216962	-0.146515	0.196341	-0.0490131	-0.239681	0.11522	0.349581	-0.0200367	0.408122			Discard	Discard			0.100593	0.926454	0.0465753	0.274039	Q96GX9
-0.188875	-0.369074	-0.501935	-0.666739	-0.229429	-0.0702038	-0.309906	0.00945568	0.0478783	-0.18754	-0.210481			Discard	Discard			0.100896	0.926672	0.0464761	0.274794	O94903
0.120396	0.363651	0.285964	0.217014	0.248909	0.0475349	0.288124	0.157485	0.306696	0.3585	0.276309			Discard	Discard			0.245587	0.787325	0.0463221	0.603803	P50851
3.2106	3.62019	3.414	3.47599	3.80411	2.92756	3.40771	3.1036	3.75921	3.52902	3.50943			Discard	Discard			0.10095	0.927773	0.0455267	0.27493	P61313
0.22728	0.438965	0.336467	0.12471	0.335239	0.236818	0.457214	0.192521	0.237675	0.221046	0.388923			Discard	Discard			0.220048	0.817287	0.0453823	0.549509	Q9UKK9
-0.451448	-0.112953	-0.480191	-0.395494	-0.0209827	-0.109505	-0.292717	-0.0606852	-0.203123	-0.19718	-0.232162			Discard	Discard			0.147197	0.884752	0.0453269	0.386403	O15371
-0.536003	0.125761	0.0706091	1.2807	0.487436	-0.0901814	-0.30813	-0.00391674	0.0418758	0.24505	0.387856			Discard	Discard			0.0373314	0.97979	0.045172	0.107848	Q96C01
-1.41136	-1.0669	-1.17968	NaN	-1.32236	-1.1439	-1.21525	-1.01351	-1.00154	-0.976166	-1.37408			Discard	Discard			0.12204	0.908095	0.0449171	0.329654	Q9H3S7
0.666862	0.931423	0.787478	0.660473	0.777687	0.900616	1.22798	0.945336	1.03577	0.971685	1.02027			Discard	Discard			0.115596	0.91283	0.0448506	0.311017	Q9UMX0
-1.08438	NaN	NaN	-1.36281	NaN	NaN	NaN	NaN	-0.925016	-1.23304	-1.12457			Discard	Discard			0.100934	0.927422	0.0447907	0.299793	Q6P9B6
NaN	-1.20745	-1.32778	NaN	NaN	-0.937981	-1.40638	-1.10634	NaN	-1.2382	-1.34342			Discard	Discard			0.0943594	0.931429	0.0445151	0.264155	Q9NZ45
2.25245	2.53724	2.38066	2.2832	2.52396	2.32439	2.54562	2.45687	2.47673	2.49105	2.51867			Discard	Discard			0.209886	0.831028	0.0441535	0.527526	Q9UL46
1.22291	1.40837	1.41681	1.40881	1.31267	1.39829	1.32536	1.4705	1.57192	1.37716	1.40888			Discard	Discard			0.342001	0.710472	0.0433924	0.798555	P25789
1.40335	1.55887	1.35488	1.41363	1.19855	1.77809	1.63109	1.58211	1.4735	1.62511	1.44503			Discard	Discard			0.148863	0.884337	0.0432346	0.390289	Q15366
NaN	1.10518	0.914025	1.20095	1.66609	-0.902903	-0.297071	0.336608	1.03577	0.87937	0.935889			Discard	Discard			0.022491	0.993325	0.0431004	0.0665345	P32322
NaN	-3.54	-3.08328	-3.04408	-2.47407	-3.33007	-3.27425	-3.13281	-2.59019	-2.77218	-3.24367			Discard	Discard			0.100613	0.926856	0.0430832	0.27653	O15091
-0.866514	-0.866501	-1.13883	-1.40022	-1.35589	-0.862844	-0.989006	-0.645883	-0.797676	-0.960094	-0.767598			Discard	Discard			0.0883104	0.933286	0.0430653	0.243136	P46109
0.252607	0.618771	0.434514	0.651114	0.574823	0.526644	0.583588	0.454146	0.652937	0.591711	0.558845			Discard	Discard			0.176147	0.85393	0.0425646	0.452835	Q99460
-0.516256	-0.822979	-1.02602	-1.04396	-0.923874	-0.494701	-0.544661	-0.629281	-0.410789	-0.636351	-0.409175			Discard	Discard			0.0827404	0.935733	0.0419791	0.228923	O00273
0.217567	0.207567	0.106765	-0.0972843	0.35288	-0.00912285	0.3281	0.171092	0.424114	0.331778	0.35539			Discard	Discard			0.122206	0.908198	0.0413334	0.327056	O60884
-0.939007	0.217876	-0.390218	-0.0540218	0.180063	-1.16031	-0.737961	-0.249454	0.00683212	-0.140963	-0.125775			Discard	Discard			0.0446188	0.972229	0.0407932	0.127959	P48449
2.17947	1.84176	1.59869	1.74445	1.89332	2.11338	1.92655	1.92643	1.92605	2.14285	2.0851			Discard	Discard			0.0947575	0.930957	0.0407817	0.259431	P54727
4.86105	5.70923	5.43542	4.84177	4.862	5.12179	5.5213	5.8855	5.36047	5.26287	5.45257			Discard	Discard			0.0533655	0.963146	0.0407574	0.151733	P00558
-0.650408	-0.568548	-0.910045	NaN	NaN	-0.53949	-0.720757	-0.657805	-0.290754	-0.599772	-0.493236			Discard	Discard			0.134838	0.89596	0.0406879	0.360649	P98175
NaN	-1.76766	-1.95315	-2.02366	-1.64159	NaN	NaN	-1.96396	NaN	NaN	NaN			Discard	Discard			0	0.825587	0.0406632	0	Q9Y2G5
-3.664	-3.44894	NaN	-3.58581	-3.5661	-3.7639	-3.70207	-3.6025	-3.49348	-3.49614	-3.53416			Discard	Discard			0.20697	0.834272	0.0405239	0.526718	O60256
2.47276	3.47514	2.87229	3.16213	3.47332	2.85364	3.38637	3.86892	3.82954	3.62097	3.70439			Discard	Discard			0.0375666	0.979709	0.0402782	0.108502	P09493
3.11387	3.43256	2.95296	3.43303	3.3684	3.45545	3.30432	3.40036	3.50082	3.46834	3.5357			Discard	Discard			0.0964797	0.929905	0.0402157	0.263756	P19105
1.88798	1.89716	1.65951	1.74279	1.82678	1.78664	1.80391	1.64131	1.87762	1.97432	1.81625			Discard	Discard			0.190229	0.846843	0.0401828	0.484344	Q16181
1.70304	1.73617	1.56065	1.48751	1.6673	1.81231	1.67158	1.83341	1.71806	1.78909	1.69212			Discard	Discard			0.167691	0.86359	0.0396554	0.43367	P07814
NaN	-0.190128	NaN	NaN	-0.884008	-0.867579	-0.463221	-0.313228	-0.0160141	-0.338594	0.160371			Discard	Discard			0.0338819	0.983077	0.0396234	0.102332	Q9H098
2.2181	2.56236	2.31543	2.47238	2.48478	2.55917	2.42377	2.40319	2.41247	2.36885	2.43172			Discard	Discard			0.20431	0.835656	0.0394318	0.515369	Q15008
NaN	-1.71947	-0.933419	-0.998249	-0.883507	-1.11108	-1.1483	-1.47956	-1.3104	-1.16478	-1.46806			Discard	Discard			0.0792959	0.939261	0.0393686	0.221977	Q96EY7
1.75022	1.90474	1.67743	1.70389	1.79493	2.023	2.05049	1.79955	1.88428	1.91945	1.84124			Discard	Discard			0.139959	0.890564	0.0392439	0.369416	P34932
-0.896572	0.0803413	0.40998	0.420013	0.745939	-0.877386	0.00868988	0.235635	0.619535	0.0567455	0.335202			Discard	Discard			0.0324679	0.982771	0.0391939	0.0942673	Q9HAV7
-0.660593	-0.517141	-0.477115	-0.731194	-0.477657	-0.776007	-0.316238	-0.469348	-0.156654	-0.50008	-0.267606			Discard	Discard			0.102467	0.92675	0.0391414	0.278703	O75131
0.37977	0.730042	0.234185	0.501904	0.56599	0.479534	0.404394	0.562682	0.652697	0.687084	0.603183			Discard	Discard			0.136484	0.893639	0.0388091	0.361205	Q9NRV9
0.80756	1.33193	1.35397	2.11387	2.12086	1.81581	1.62402	1.66819	1.73653	1.69833	1.49855			Discard	Discard			0.0459176	0.970434	0.038255	0.131513	Q99714
2.04253	2.13791	2.20501	1.97904	2.0569	2.40373	2.53851	2.2432	2.38462	2.31441	2.03279			Discard	Discard			0.0934148	0.931681	0.0381629	0.256051	Q13765
NaN	-2.22103	-1.55012	-1.42039	-1.16649	-1.66345	-1.70035	-1.93638	-1.43724	-1.5022	-1.87495			Discard	Discard			0.0860719	0.934477	0.0380238	0.239514	Q99797
NaN	-1.1615	-1.52977	NaN	-1.87378	-1.70945	-1.57404	-1.52	-1.9521	-1.24197	-1.55693			Discard	Discard			0.0906463	0.932893	0.0374875	0.25455	Q16513
NaN	-0.547293	-0.256694	0.15251	-0.135302	-0.194286	-0.590595	-0.477876	-0.255507	-0.0614777	-0.558879			Discard	Discard			0.0570324	0.960871	0.0374862	0.162955	Q9NP92
NaN	-0.93898	-0.36447	-0.627712	-0.594994	NaN	-1.1333	-0.907931	-0.969118	-0.905537	-1.28667			Discard	Discard			0.0417982	0.97273	0.03742	0.122727	Q15005
1.59975	1.15967	1.37236	0.523371	1.68267	1.66209	2.06351	1.13274	1.02128	1.13369	1.30054			Discard	Discard			0.0372117	0.979661	0.0373261	0.107516	Q15843
1.49505	1.53245	1.49026	1.44764	1.65944	1.93721	1.73701	1.85678	1.64502	1.68692	1.56778			Discard	Discard			0.0965059	0.930301	0.0364225	0.263821	O00571
NaN	-0.561251	-0.611491	-0.879471	-0.50989	-1.15371	-0.927031	-0.703416	-0.614122	-0.645247	-0.790511			Discard	Discard			0.082857	0.935916	0.0364005	0.231217	Q8NBJ5
-2.57881	-2.30209	-2.1519	-1.71328	-1.55743	-2.01586	NaN	-1.95281	-2.0056	-1.96873	-2.04522			Discard	Discard			0.0574308	0.960311	0.036204	0.164031	O95822
NaN	-1.41913	-1.57973	-1.74667	-1.76692	-1.88836	-1.97852	-1.26319	-1.72231	-1.49553	-1.54277			Discard	Discard			0.0619924	0.955944	0.0361969	0.176299	Q9BRR6
-3.63941	NaN	NaN	NaN	-3.65342	-3.69078	NaN	-3.58868	-3.20085	-3.46509	NaN			Discard	Discard			0.10545	0.924354	0.0361114	0.312214	Q14185
2.20561	2.54406	1.97299	2.32564	2.32829	2.3345	2.44059	2.56181	2.64235	2.70261	2.66798			Discard	Discard			0.0690125	0.948774	0.0361063	0.193335	O00151
NaN	-0.983	-0.782388	NaN	NaN	-0.839201	-0.87356	-0.829518	-0.655806	-0.675608	-0.965919			Discard	Discard			0.144868	0.886745	0.0357604	0.390077	P01116
-1.4596	-0.99192	-1.25273	0.0809898	-0.214262	-1.07284	-1.20043	-1.50916	-0.73786	-0.89901	-0.720695			Discard	Discard			0.031447	0.983867	0.0357306	0.0913998	O43464
0.0424328	0.0897827	0.102757	-0.0559082	0.14316	0.261637	0.434578	0.295136	0.2819	0.221067	0.273625			Discard	Discard			0.11079	0.919952	0.035712	0.299261	Q92598
1.36663	1.43222	1.02923	1.09118	1.08639	1.20438	1.27932	1.21635	1.62656	1.29454	1.56811			Discard	Discard			0.103883	0.925269	0.0356944	0.282218	P28074
NaN	NaN	NaN	1.85604	NaN	2.25062	1.83588	2.28705	NaN	NaN	1.80665			Discard	Discard			0.0474765	0.968789	0.035646	0.141497	Q9H9A6
2.30979	2.75008	2.22763	2.40102	2.40793	2.06185	2.16462	2.29166	2.46922	2.52122	2.49821			Discard	Discard			0.108265	0.92219	0.035454	0.29305	P11216
1.68185	2.75592	2.23099	1.23367	2.47183	1.47787	1.93627	3.01523	1.99944	1.99865	2.30113			Discard	Discard			0.0287944	0.985693	0.0354021	0.0839218	P43490
-0.689392	-0.608627	-0.721641	-0.909988	-0.680824	-0.5506	-0.463001	-0.449069	-0.517172	-0.496746	-0.601281			Discard	Discard			0.109611	0.921248	0.0352957	0.296364	Q9UNS2
NaN	-0.65937	-1.31402	-1.34489	NaN	NaN	NaN	-1.05503	-0.987743	-1.0154	NaN			Discard	Discard			0.0549908	0.961932	0.0352488	0.169398	P30622
NaN	-1.60366	-1.3715	NaN	NaN	-1.44694	NaN	-1.45829	-1.47069	-1.67805	-1.19575			Discard	Discard			0	1	0.0352364	0	O43290
-0.605885	-0.684301	-0.942319	-0.676542	-0.794273	-0.606459	-0.592651	-0.62025	-0.418911	-0.380663	-0.425044			Discard	Discard			0.100207	0.92593	0.0352108	0.273077	Q9UJC3
1.07549	1.06574	0.998307	0.9589	0.803576	1.0711	1.03436	1.21799	1.17325	1.15671	1.19878			Discard	Discard			0.192959	0.845967	0.034539	0.490396	Q9UJU6
-0.59956	-0.0387783	-0.225759	-0.178783	-0.311874	0.0839291	0.0603008	-0.0357485	-0.222191	-0.0617352	-0.412246			Discard	Discard			0.0681364	0.947747	0.0344951	0.191035	Q15833
-0.0242462	-0.0663719	-0.238103	0.0441952	0.031456	0.651402	0.123602	0.339028	0.199884	0.238935	-0.0329599			Discard	Discard			0.058123	0.959728	0.0341737	0.164505	P61289
1.90111	2.30844	2.25897	2.27183	2.46746	2.07408	2.40842	2.28409	2.47259	2.4052	2.26264			Discard	Discard			0.0960959	0.93001	0.033859	0.262793	P62277
0.552488	0.509233	0.221944	0.104734	0.0939102	0.587727	0.43424	0.660218	0.320526	0.562897	0.514146			Discard	Discard			0.0829844	0.936564	0.0337579	0.229549	P53990
2.09881	2.07369	2.07669	1.97894	1.9994	2.12915	2.09612	2.16133	2.24459	2.12452	2.13891			Discard	Discard			0.356894	0.701291	0.03352	0.827441	O14818
-0.552763	-0.626328	-0.777623	-0.70643	-0.731712	-0.642302	-0.601223	-0.772626	-0.371151	-0.535151	-0.544387			Discard	Discard			0.17215	0.85926	0.0333951	0.443799	Q13564
1.61957	1.96223	2.04561	3.06952	2.90299	2.41809	2.1451	1.91516	2.31932	2.30543	2.11317			Discard	Discard			0.0353666	0.982127	0.0332377	0.102377	Q16698
2.5937	2.83001	2.7739	2.47411	2.55797	2.43631	2.58036	2.59366	2.59779	2.48416	2.67978			Discard	Discard			0.148375	0.884867	0.0330799	0.389153	Q71UM5
2.09857	1.94794	1.72425	1.65824	1.52922	2.22423	1.98106	1.93054	2.16561	1.89142	1.95996			Discard	Discard			0.0852559	0.935508	0.0328596	0.235358	P55769
-0.955179	-1.3532	-1.44485	-1.50764	-1.38472	-0.8547	-1.1324	-1.01384	-0.916452	NaN	-1.05909			Discard	Discard			0.0554561	0.961914	0.0327157	0.158689	Q96T51
3.6701	4.29535	4.32192	4.32436	3.75015	3.95654	4.63937	3.68839	4.15796	4.19876	3.97319			Discard	Discard			0.0435336	0.971792	0.0320475	0.124982	P62158
NaN	-1.33173	-1.296	-1.14182	-1.102	-0.834518	-1.13375	-1.42194	-1.43567	-1.22336	-1.45105			Discard	Discard			0.0631689	0.954728	0.0312668	0.179448	Q9Y2Q5
4.85822	5.7592	5.41107	5.09867	5.2385	5.09362	5.58716	5.7788	5.42402	5.4509	5.49164			Discard	Discard			0.0469631	0.969507	0.0310986	0.134369	P04075
-2.88339	-2.55331	-2.54092	-1.94248	-1.32581	-2.80771	-2.63882	-2.56946	-2.26474	-1.94638	-2.61541			Discard	Discard			0.0392673	0.977272	0.0309336	0.113218	Q16798
-2.09012	-1.6396	-1.75368	-2.10572	-1.49917	-2.0042	-1.68483	-1.60063	-1.86822	-1.70257	-1.89781			Discard	Discard			0.0738657	0.94326	0.0307586	0.20601	O95352
-2.69586	NaN	NaN	-3.3826	-3.59273	-2.87458	-2.73681	-2.80594	NaN	NaN	NaN			Discard	Discard			0	0.825322	0.0307205	0	Q9Y2I1
NaN	-1.12343	-0.867387	NaN	NaN	NaN	-1.05731	NaN	-0.862606	-1.05825	-1.1543			Discard	Discard			0	0.971956	0.0306657	0	P23634
2.02385	1.78947	1.77236	2.12635	2.05712	2.19396	1.58222	1.88511	1.86477	1.89837	1.87541			Discard	Discard			0.0737676	0.942918	0.0306399	0.205755	O14773
-1.20801	-1.47552	-1.61085	-1.24395	-1.03165	NaN	-1.3388	-1.31158	-0.894108	-1.24232	-0.881721			Discard	Discard			0.0598071	0.957793	0.0306211	0.170434	P40306
-0.0140209	NaN	0.166327	0.0956631	-0.0263176	0.592587	0.687214	0.634389	NaN	0.502075	0.261132			Discard	Discard			0.0504769	0.966159	0.0297191	0.143924	Q9P287
NaN	-1.49543	-1.44789	NaN	NaN	-0.810812	-1.31834	-1.20174	-0.858337	-1.43283	NaN			Discard	Discard			0.0356862	0.98221	0.0295256	0.107587	O00161
1.31253	1.97465	1.57673	1.67667	1.70802	2.0596	2.17212	1.98464	2.08128	1.91679	1.71054			Discard	Discard			0.047529	0.969076	0.0294268	0.135912	P62873
1.54503	1.71326	1.89979	1.84668	2.2283	1.71318	1.63578	1.49165	1.7146	1.72171	1.29986			Discard	Discard			0.0690084	0.948365	0.0288465	0.193324	Q9UHG3
-0.734978	-0.519983	-0.863252	-0.73407	-0.785669	-1.26868	-1.05301	-0.789044	NaN	-0.68187	-0.382178			Discard	Discard			0.0503678	0.965928	0.0287797	0.143628	Q969T9
-1.69062	-1.7241	-1.79451	-1.69926	-1.35098	-1.52102	-1.60264	-1.57709	-1.48753	-1.47235	-1.66661			Discard	Discard			0.137197	0.892954	0.0287788	0.362893	O75165
0.0363922	0.0576305	-0.328153	0.00414085	0.00185394	-0.022768	-0.117731	-0.0696173	0.294073	0.0256462	0.293019			Discard	Discard			0.0780879	0.93891	0.02864	0.216953	Q92905
-0.517488	-0.349865	-0.504766	-0.143017	-0.226091	0.0235386	0.0996132	-0.25044	-0.195663	-0.214485	-0.00439739			Discard	Discard			0.0554193	0.961523	0.0278056	0.15726	Q99471
-0.66148	-1.16182	-1.46421	-1.11847	-1.2005	-1.07894	-1.18286	-1.56897	-1.1707	-0.91873	-0.959073			Discard	Discard			0.043113	0.971697	0.0277069	0.123826	Q93099
0.611595	0.669409	0.47228	0.529572	0.599024	0.834274	0.597252	0.738601	0.59481	0.719814	0.561179			Discard	Discard			0.111519	0.919856	0.027632	0.301049	Q12904
-3.60588	-2.895	-3.43121	NaN	-3.35304	NaN	NaN	-2.94713	-3.29613	-3.1188	-3.19693			Discard	Discard			0.0332647	0.983051	0.0275232	0.10053	Q96JB2
-0.295918	-0.754257	-0.318158	-1.14167	-0.291191	-0.0598068	0.168272	-0.383443	-0.97204	-0.779354	NaN			Discard	Discard			0.0253895	0.990082	0.0274171	0.0748788	P07305
1.44321	1.36902	1.31454	1.40397	1.19697	1.69104	1.56209	1.44608	1.63236	1.48882	1.47035			Discard	Discard			0.120892	0.908581	0.0273488	0.323879	P54920
2.97338	2.35362	NaN	1.73837	NaN	2.75808	2.62988	3.57137	2.64523	2.59098	2.91613			Discard	Discard			0.0196465	0.995777	0.0268139	0.0582969	Q3ZCM7
0.856699	1.24245	0.757825	0.824406	0.870424	1.05462	1.10747	1.33738	1.05512	1.16813	1.25247			Discard	Discard			0.0586184	0.959408	0.0267751	0.165828	P06730
NaN	NaN	NaN	-0.969801	NaN	-0.958431	NaN	-1.12515	-1.13518	NaN	-1.0832			Discard	Discard			0.0893317	0.932519	0.026659	0.267593	Q8WVJ2
2.32956	2.51317	2.37398	2.48117	2.42917	2.55052	2.67312	2.66116	2.57997	2.64172	2.68248			Discard	Discard			0.0882988	0.932872	0.025923	0.243107	P47756
NaN	-3.12456	-3.00546	NaN	-2.726	-3.63801	NaN	-3.29073	-3.56025	-3.08312	-3.33339			Discard	Discard			0	0.989119	0.0257349	0	O95470
-1.18243	-0.799341	-1.1584	-1.39319	NaN	-0.617502	-0.848267	-1.11356	-1.15502	-1.35231	-1.30742			Discard	Discard			0.043693	0.972267	0.0254514	0.125419	O94992
1.99711	2.23029	1.8188	1.88335	2.03692	1.97487	1.93437	2.15304	2.1158	2.05791	2.21555			Discard	Discard			0.0890023	0.932828	0.0248177	0.244893	Q6IBS0
NaN	-0.0916901	-0.191869	-0.480724	-0.442284	0.0464993	0.256508	0.0832987	0.159899	0.136868	-0.0814943			Discard	Discard			0.0411803	0.97366	0.0244735	0.119495	Q9BRZ2
NaN	NaN	-1.88052	NaN	NaN	-1.39692	-1.63013	-1.82179	-1.51486	NaN	-1.82901			Discard	Discard			0.0375925	0.980096	0.0238064	0.11312	Q4G0J3
-3.10971	-2.42555	-3.16804	NaN	-3.07262	-2.00073	-2.65937	-2.26456	-2.57038	-2.57794	-2.87067			Discard	Discard			0.0221863	0.992951	0.0235346	0.0656546	Q9BVP2
-0.736912	-0.882019	-0.850915	-0.733679	-0.832228	-0.778936	-1.04655	-0.707282	-0.937452	-0.732748	-0.769729			Discard	Discard			0.10044	0.925908	0.0230243	0.273659	Q9ULA0
0.258091	0.659122	0.39255	0.490936	0.391275	0.546757	0.560675	0.716979	0.467133	0.467733	0.708316			Discard	Discard			0.0675965	0.94856	0.0221689	0.189617	P61960
0.515574	0.545048	0.316485	0.203493	0.487404	0.674353	0.773079	0.548663	0.421644	0.667318	0.470153			Discard	Discard			0.0529072	0.963338	0.0218751	0.150497	P15170
-2.0252	-1.78239	-2.4107	NaN	NaN	-2.20965	-2.12568	NaN	-1.71299	-1.85395	-1.74001			Discard	Discard			0.0313245	0.983257	0.0218649	0.0929503	Q9H008
1.08825	1.16335	0.892898	0.984617	0.845592	1.20349	1.17856	1.09216	1.12771	1.19288	1.14169			Discard	Discard			0.0962747	0.930068	0.0218422	0.263241	P11586
0.164059	0.394024	-0.0433493	-0.215708	0.083807	0.109194	0.218052	0.336965	0.211412	0.207947	0.316777			Discard	Discard			0.0540979	0.962264	0.0218003	0.153706	O15212
-1.39684	-1.69233	-1.73292	-1.72376	-1.494	-1.427	-1.5108	-1.59768	-1.65836	-1.42746	-1.55495			Discard	Discard			0.0780483	0.938621	0.0216892	0.216851	Q9H269
0.174492	0.398932	0.0331964	0.0618305	0.274265	0.276279	0.307873	0.336534	0.16189	0.299326	0.358546			Discard	Discard			0.0816567	0.936668	0.0216548	0.226143	P62495
NaN	NaN	-1.22068	NaN	NaN	-0.867121	-1.01904	NaN	NaN	NaN	-0.905589			Discard	Discard			0	0.940729	0.021239	0	Q12824
-0.96476	-0.68648	-1.10493	-0.737379	-0.916128	-1.25414	-1.02412	-0.863374	-0.539263	-0.621706	-0.526048			Discard	Discard			0.0378791	0.979772	0.0207007	0.10937	Q13033
-1.17319	-0.343714	-0.480777	0.42271	0.496731	-0.383917	-0.467337	-0.606139	-0.285507	-0.353571	-0.52321			Discard	Discard			0.0210934	0.995756	0.0206211	0.0619807	Q15067
2.49232	2.94106	2.52153	2.88033	2.87345	2.69777	2.59241	2.90326	2.86543	2.85442	2.87449			Discard	Discard			0.0533498	0.962781	0.0199726	0.151691	P63244
3.74803	4.01911	3.69611	3.78834	3.69563	4.02064	4.12453	4.0703	4.04151	3.98056	4.11267			Discard	Discard			0.0526385	0.963321	0.0196946	0.149771	P07900
-1.31	-1.46573	-1.41635	NaN	-1.55006	-1.27093	-1.41916	-1.08999	-0.982191	-1.16704	-1.16187			Discard	Discard			0.0622085	0.956255	0.0190013	0.176878	Q9Y6W5
2.50062	2.80378	2.4867	2.41499	2.5216	2.50004	2.51701	2.99788	2.7056	2.73692	2.78073			Discard	Discard			0.0420182	0.973324	0.0184739	0.120814	Q15181
-1.06323	-1.0828	-1.88914	NaN	NaN	-0.711126	-1.06653	-1.0172	-0.892183	-0.500185	-1.02276			Discard	Discard			0.0168845	0.997923	0.0181815	0.0502509	Q12955
NaN	NaN	NaN	-1.75776	NaN	NaN	-1.55713	-1.03745	NaN	-1.43316	NaN			Discard	Discard			0	0.946604	0.0176172	0	Q01581
2.1645	2.64723	1.97807	2.47902	2.55962	2.44257	2.55413	2.53743	2.58162	2.58254	2.801			Discard	Discard			0.0302103	0.984771	0.0172756	0.0879184	P25398
NaN	-0.868221	NaN	NaN	NaN	-0.995584	-0.846504	NaN	NaN	-0.669884	-0.823255			Discard	Discard			0	0.941072	0.0169299	0	Q10589
1.28937	1.04045	1.06604	1.11199	1.09764	1.22657	1.24584	1.08178	1.17616	1.27597	1.22803			Discard	Discard			0.0902526	0.932365	0.0169089	0.248062	Q9UNF0
-0.0766335	0.0469017	0.14251	0.280415	0.0641251	-0.272696	-0.0873375	-0.16772	0.199839	0.142448	NaN			Discard	Discard			0.0350047	0.981674	0.0169068	0.102211	P32321
-0.17683	-0.835873	-0.507573	NaN	-0.950247	0.333807	-0.206295	-0.187703	-0.161932	-0.354828	-0.167073			Discard	Discard			0.0256092	0.990055	0.0163593	0.0755094	Q5BKZ1
-1.69671	-1.57996	-1.38351	-1.33305	-1.1528	-1.3466	-1.42245	-1.36079	-1.38158	-1.5179	-1.50323			Discard	Discard			0.0582894	0.959675	0.0154426	0.164949	Q8NBN7
-0.871778	-0.475149	-0.718076	-1.01564	-0.890995	-0.412001	-0.333914	-0.182151	-0.576094	-0.579891	-0.632718			Discard	Discard			0.0244277	0.990955	0.0151999	0.0715235	Q7Z6Z7
-1.67891	-1.80952	-2.04706	-1.53959	-1.8309	-2.04802	NaN	-2.2452	-1.9975	NaN	-1.32305			Discard	Discard			0.0155443	0.998605	0.0151885	0.0469004	P49789
-1.75437	-1.63562	-1.58495	-1.49024	-1.64816	-0.84112	-1.14397	-1.49085	-1.61188	-1.63303	-1.76236			Discard	Discard			0.0202852	0.995877	0.0144899	0.0596577	O00560
NaN	-2.4588	NaN	NaN	-2.93388	NaN	NaN	-3.23356	NaN	NaN	-3.22001			Discard	Discard			0	0.884537	0.0135479	0	Q8WU76
[truncated: 2,353 more rows]

## Sheet: Samples
Conditions	Samples
CTR	1	4	7	8
CM	3	6	10	11
EV	2	5	9
