# Supplementary material for: Differentiated kidney tubular cell-derived extracellular vesicles enhance maturation of tubuloids
Source: J Nanobiotechnology. 2022 Jul 15;20:326. doi: 10.1186/s12951-022-01506-6 (PMC9284832; doi:10.1186/s12951-022-01506-6)
Supplement: Supplementary file 8 — Additional file 8: Table S4. List of all proteins identified in TUB EV-OAT1 and its expression levels in respect to TUB CTR. [file 12951_2022_1506_MOESM8_ESM.xlsx]

## Sheet: 20201130_exp2_mediannorm_2valid
LFQ intensity sample1	LFQ intensity sample10	LFQ intensity sample11	LFQ intensity sample2	LFQ intensity sample3	LFQ intensity sample4	LFQ intensity sample5	LFQ intensity sample6	LFQ intensity sample7	LFQ intensity sample8	LFQ intensity sample9	Student's T-test Significant EV_CTRL	Student's T-test significant	Filter_x>1	Filter_x<-1	Student's T-test significant_Filter_x>1	Student's T-test significant_Filter_x<-1	-Log Student's T-test p-value EV_CTRL	Student's T-test q-value EV_CTRL	Student's T-test Difference EV_CTRL	Student's T-test Test statistic EV_CTRL	UniProt
NaN	-1.96495	-1.83744	NaN	-1.66564	NaN	NaN	NaN	-1.67255	-1.44122	-1.73768			Discard	Discard			0	0.9992	NaN	0	A1L390
NaN	NaN	-3.37746	NaN	NaN	NaN	NaN	NaN	-3.12002	NaN	-3.04558			Discard	Discard			0	0.998798	NaN	0	Q86YS6
NaN	NaN	NaN	NaN	NaN	-2.33943	NaN	-2.80295	NaN	NaN	NaN			Discard	Discard			0	0.998396	NaN	0	A6NDU8
-1.17984	NaN	NaN	-1.49601	NaN	-0.745607	-1.41473	-1.72862	NaN	-1.47405	NaN			Discard	Discard			0	0.997994	NaN	0	P19440
NaN	NaN	NaN	NaN	NaN	-2.37647	NaN	NaN	-2.78674	NaN	NaN			Discard	Discard			0	0.997593	NaN	0	A6NIH7
NaN	-0.575308	-0.481101	NaN	-1.67623	NaN	NaN	NaN	NaN	NaN	-0.80936			Discard	Discard			0	0.997192	NaN	0	A6NKT7
NaN	NaN	-1.48754	NaN	NaN	-1.6704	-1.29688	NaN	NaN	NaN	-1.05464			Discard	Discard			0	0.996392	NaN	0	O00139
NaN	-1.92868	NaN	NaN	-2.14093	NaN	NaN	NaN	NaN	-2.338	-2.27906			Discard	Discard			0	0.994794	NaN	0	O00391
NaN	NaN	NaN	NaN	NaN	-1.74118	-1.50021	-1.64251	NaN	NaN	-1.68305			Discard	Discard			0	0.994396	NaN	0	O00541
NaN	NaN	NaN	NaN	-3.69934	NaN	NaN	NaN	-3.95024	NaN	NaN			Discard	Discard			0	0.9936	NaN	0	O00748
NaN	-1.1437	-0.540582	NaN	NaN	NaN	NaN	NaN	NaN	NaN	NaN			Discard	Discard			0	0.992408	NaN	0	O14949
NaN	-3.35518	NaN	NaN	NaN	NaN	NaN	NaN	-3.3752	-3.52646	-3.58113			Discard	Discard			0	0.991219	NaN	0	O15228
-2.21878	NaN	NaN	NaN	NaN	NaN	-1.5985	NaN	NaN	NaN	NaN			Discard	Discard			0	0.990033	NaN	0	O15344
NaN	-2.18418	-2.47668	NaN	NaN	NaN	NaN	NaN	NaN	-1.62072	NaN			Discard	Discard			0	0.988849	NaN	0	O15439
NaN	0.22644	0.187434	NaN	0.262096	NaN	NaN	NaN	NaN	0.142538	NaN			Discard	Discard			0	0.988456	NaN	0	O43181
NaN	-2.71513	-2.63807	NaN	NaN	-3.63305	NaN	NaN	-2.96852	-2.01779	-2.81979			Discard	Discard			0	0.988062	NaN	0	O43272
NaN	-1.27251	NaN	NaN	NaN	-1.16348	NaN	NaN	-1.28887	-1.20902	-0.987603			Discard	Discard			0	0.987276	NaN	0	O43395
NaN	NaN	NaN	NaN	NaN	NaN	-3.37093	-3.11489	NaN	NaN	NaN			Discard	Discard			0	0.986491	NaN	0	O43592
NaN	-1.4247	-1.20722	NaN	-1.47106	NaN	NaN	NaN	-1.06597	-1.08153	-1.41455			Discard	Discard			0	0.986099	NaN	0	O43657
NaN	-2.51908	NaN	NaN	NaN	NaN	NaN	NaN	-2.47153	-2.78928	NaN			Discard	Discard			0	0.985708	NaN	0	O43752
NaN	NaN	0.01336	NaN	-1.2262	NaN	NaN	NaN	NaN	-0.702374	-0.468591			Discard	Discard			0	0.984925	NaN	0	O43920
NaN	NaN	NaN	NaN	NaN	NaN	-2.53916	-2.45647	NaN	NaN	NaN			Discard	Discard			0	0.984144	NaN	0	O60502
NaN	NaN	-0.314206	NaN	0.177944	NaN	NaN	NaN	NaN	NaN	NaN			Discard	Discard			0	0.983754	NaN	0	O60783
NaN	-1.16502	NaN	NaN	NaN	NaN	NaN	NaN	-1.37508	-1.47433	NaN			Discard	Discard			0	0.983365	NaN	0	O60936
NaN	NaN	NaN	NaN	NaN	NaN	NaN	NaN	-0.631363	-1.06966	NaN			Discard	Discard			0	0.982586	NaN	0	O75110
NaN	NaN	-1.98026	NaN	NaN	NaN	NaN	NaN	-1.74492	-1.85697	-1.56389			Discard	Discard			0	0.981809	NaN	0	O75175
NaN	-0.281216	NaN	NaN	NaN	NaN	NaN	NaN	-0.224758	-0.247829	NaN			Discard	Discard			0	0.980258	NaN	0	O75376
NaN	NaN	2.03118	NaN	NaN	NaN	NaN	NaN	1.6906	NaN	NaN			Discard	Discard			0	0.979871	NaN	0	O75449
-1.15498	NaN	NaN	NaN	NaN	-1.41851	NaN	NaN	NaN	NaN	NaN			Discard	Discard			0	0.97794	NaN	0	O75674
NaN	0.00588989	NaN	NaN	NaN	NaN	NaN	NaN	NaN	-0.288168	NaN			Discard	Discard			0	0.977555	NaN	0	O75683
NaN	NaN	NaN	0.314394	NaN	NaN	-0.728464	NaN	NaN	-0.407097	NaN			Discard	Discard			0	0.97717	NaN	0	O75880
-0.365192	NaN	NaN	-1.14815	NaN	-0.61565	NaN	NaN	NaN	NaN	NaN			Discard	Discard			0	0.976017	NaN	0	O75936
-1.2523	NaN	NaN	-1.20402	NaN	NaN	NaN	NaN	NaN	NaN	NaN			Discard	Discard			0	0.975634	NaN	0	O76071
NaN	NaN	NaN	NaN	NaN	NaN	NaN	NaN	-1.28056	-0.824638	NaN			Discard	Discard			0	0.97525	NaN	0	O94875
NaN	0.591888	NaN	NaN	NaN	NaN	NaN	NaN	NaN	0.27865	0.412757			Discard	Discard			0	0.974484	NaN	0	O95292
NaN	-2.94112	NaN	NaN	NaN	NaN	NaN	NaN	NaN	-3.22459	NaN			Discard	Discard			0	0.972575	NaN	0	O95498
-1.43943	NaN	-1.63011	-1.32339	NaN	-1.49412	-1.60347	-1.43509	NaN	-1.72997	NaN			Discard	Discard			0	0.971814	NaN	0	O95630
-1.32878	NaN	NaN	NaN	NaN	-1.47505	-1.5796	NaN	NaN	-1.50248	NaN			Discard	Discard			0	0.971053	NaN	0	O95721
NaN	NaN	-1.50683	NaN	NaN	NaN	NaN	NaN	-2.15463	NaN	-2.39196			Discard	Discard			0	0.970294	NaN	0	O95858
NaN	NaN	NaN	NaN	NaN	-2.4652	NaN	-3.15413	NaN	NaN	NaN			Discard	Discard			0	0.969915	NaN	0	O96008
NaN	-1.81479	-2.55481	NaN	-2.04942	NaN	NaN	NaN	-1.51176	NaN	-1.62142			Discard	Discard			0	0.968401	NaN	0	P02750
NaN	-1.43239	-1.55524	NaN	-0.567684	NaN	NaN	NaN	NaN	NaN	NaN			Discard	Discard			0	0.968023	NaN	0	P02751
NaN	NaN	NaN	NaN	-1.32377	NaN	NaN	NaN	-1.16768	-0.657764	-0.854539			Discard	Discard			0	0.967646	NaN	0	P02787
-1.13299	NaN	NaN	-1.89775	NaN	NaN	NaN	NaN	NaN	NaN	NaN			Discard	Discard			0	0.966139	NaN	0	P07902
NaN	NaN	NaN	-1.58824	NaN	-1.33839	-1.05136	-1.03794	NaN	NaN	NaN			Discard	Discard			0	0.965763	NaN	0	P08243
NaN	NaN	NaN	NaN	NaN	NaN	NaN	NaN	-4.18706	NaN	-4.37172			Discard	Discard			0	0.965012	NaN	0	P08581
-2.27416	NaN	NaN	NaN	NaN	-2.10455	-2.19037	NaN	NaN	NaN	NaN			Discard	Discard			0	0.964637	NaN	0	P09467
NaN	-0.766548	NaN	NaN	NaN	NaN	NaN	NaN	-0.43618	-0.328924	-0.811933			Discard	Discard			0	0.964263	NaN	0	P09669
NaN	4.39608	4.5429	NaN	NaN	NaN	NaN	NaN	NaN	NaN	NaN			Discard	Discard			0	0.963514	NaN	0	P11171
NaN	NaN	NaN	NaN	NaN	NaN	NaN	0.319797	NaN	0.831797	0.493735			Discard	Discard			0	0.96314	NaN	0	P11274
-0.99876	NaN	NaN	NaN	NaN	-1.28692	NaN	NaN	NaN	NaN	NaN			Discard	Discard			0	0.960903	NaN	0	P13611
NaN	-1.69131	NaN	NaN	-1.85279	NaN	NaN	NaN	NaN	-1.81812	-1.61455			Discard	Discard			0	0.960531	NaN	0	P13726
NaN	NaN	NaN	NaN	NaN	NaN	NaN	NaN	-1.51573	NaN	-0.883718			Discard	Discard			0	0.960159	NaN	0	P13928
NaN	NaN	NaN	NaN	NaN	-1.81658	NaN	-2.18175	NaN	NaN	NaN			Discard	Discard			0	0.957936	NaN	0	P18074
NaN	NaN	NaN	NaN	NaN	-3.50111	NaN	NaN	-3.53024	NaN	NaN			Discard	Discard			0	0.957197	NaN	0	P19447
-1.57159	NaN	NaN	NaN	NaN	NaN	NaN	-1.71159	NaN	NaN	NaN			Discard	Discard			0	0.956828	NaN	0	P19474
NaN	-1.44024	-1.64522	NaN	NaN	NaN	NaN	NaN	-1.18764	NaN	-1.55107			Discard	Discard			0	0.956091	NaN	0	P19634
NaN	-1.81156	-2.2573	NaN	NaN	NaN	NaN	NaN	-1.34787	-1.78995	-1.75764			Discard	Discard			0	0.955723	NaN	0	P20337
NaN	NaN	NaN	NaN	NaN	-1.3534	-1.46328	NaN	NaN	NaN	NaN			Discard	Discard			0	0.955355	NaN	0	P20933
NaN	-1.35635	0.236934	NaN	NaN	-1.489	NaN	NaN	-0.499056	-0.880417	-0.490157			Discard	Discard			0	0.95462	NaN	0	P21397
NaN	-1.89195	NaN	NaN	NaN	-2.2066	NaN	NaN	NaN	-1.94278	NaN			Discard	Discard			0	0.952422	NaN	0	P25445
NaN	NaN	NaN	NaN	NaN	NaN	NaN	NaN	-0.65489	-0.773666	-1.36469			Discard	Discard			0	0.952057	NaN	0	P27216
NaN	NaN	NaN	NaN	NaN	-1.68388	-1.84254	NaN	NaN	NaN	NaN			Discard	Discard			0	0.951692	NaN	0	P27338
NaN	NaN	NaN	NaN	NaN	-0.887177	-1.19443	NaN	NaN	NaN	NaN			Discard	Discard			0	0.951327	NaN	0	P28161
NaN	-1.71137	NaN	NaN	NaN	NaN	NaN	NaN	NaN	-1.2852	NaN			Discard	Discard			0	0.950234	NaN	0	P29083
NaN	NaN	-2.39513	NaN	NaN	NaN	NaN	NaN	-2.82054	NaN	-3.01897			Discard	Discard			0	0.949507	NaN	0	P29317
NaN	-2.00993	-2.29982	NaN	NaN	NaN	NaN	NaN	-1.6582	NaN	-1.9428			Discard	Discard			0	0.949144	NaN	0	P30519
-2.0239	NaN	NaN	NaN	NaN	-2.06328	-2.05447	-2.18541	NaN	NaN	-2.60683			Discard	Discard			0	0.948781	NaN	0	P31749
NaN	-1.51189	NaN	NaN	NaN	NaN	NaN	NaN	-0.768921	-1.1417	-1.11813			Discard	Discard			0	0.948419	NaN	0	P33527
NaN	NaN	NaN	NaN	NaN	NaN	NaN	NaN	-4.23843	-4.45389	NaN			Discard	Discard			0	0.948057	NaN	0	P33991
NaN	NaN	NaN	NaN	NaN	-2.66257	NaN	NaN	-3.18423	NaN	NaN			Discard	Discard			0	0.947695	NaN	0	P33993
-2.0388	NaN	NaN	-2.25493	NaN	-1.74469	NaN	NaN	NaN	NaN	NaN			Discard	Discard			0	0.946971	NaN	0	P35240
NaN	-4.34438	NaN	NaN	NaN	-3.94915	NaN	NaN	-4.12026	-4.47583	NaN			Discard	Discard			0	0.945889	NaN	0	P38432
NaN	-2.15383	-2.53494	NaN	NaN	NaN	NaN	NaN	-2.31845	-2.28826	-2.13642			Discard	Discard			0	0.945528	NaN	0	P39880
NaN	-3.01686	NaN	NaN	-2.79644	NaN	NaN	NaN	NaN	NaN	NaN			Discard	Discard			0	0.944809	NaN	0	P41226
NaN	NaN	NaN	NaN	NaN	-1.28714	-1.4842	-1.40162	NaN	NaN	NaN			Discard	Discard			0	0.943731	NaN	0	P46087
NaN	NaN	NaN	NaN	0.276079	NaN	NaN	NaN	0.46171	NaN	0.804584			Discard	Discard			0	0.943372	NaN	0	P46934
NaN	NaN	-0.937198	-1.19479	NaN	-0.939028	-0.882803	NaN	NaN	NaN	NaN			Discard	Discard			0	0.943014	NaN	0	P46976
-2.49043	NaN	NaN	NaN	NaN	NaN	NaN	-2.09035	NaN	NaN	NaN			Discard	Discard			0	0.942656	NaN	0	P48506
NaN	NaN	NaN	NaN	NaN	-1.88137	-1.77362	NaN	NaN	NaN	NaN			Discard	Discard			0	0.942298	NaN	0	P48507
-1.49709	NaN	NaN	NaN	NaN	-1.57746	-1.65285	NaN	NaN	NaN	NaN			Discard	Discard			0	0.94194	NaN	0	P48730
NaN	NaN	NaN	NaN	NaN	-0.870493	-1.05584	NaN	NaN	NaN	NaN			Discard	Discard			0	0.939444	NaN	0	P49841
-3.80213	NaN	-3.96518	NaN	NaN	-3.31529	NaN	NaN	NaN	-3.76181	-3.43742			Discard	Discard			0	0.939089	NaN	0	P49916
NaN	-1.3602	-0.769502	NaN	NaN	NaN	NaN	NaN	-1.52894	-1.81474	-1.48217			Discard	Discard			0	0.93767	NaN	0	P51159
NaN	NaN	NaN	-2.82034	NaN	-2.83701	NaN	NaN	NaN	NaN	NaN			Discard	Discard			0	0.936255	NaN	0	P52292
NaN	-1.20924	-0.512631	NaN	NaN	-0.0457611	NaN	NaN	NaN	NaN	NaN			Discard	Discard			0	0.935902	NaN	0	P52298
NaN	NaN	NaN	-2.33128	NaN	-2.16818	-2.44942	NaN	NaN	NaN	NaN			Discard	Discard			0	0.935197	NaN	0	P53355
NaN	NaN	NaN	-0.713633	NaN	NaN	NaN	-0.74101	NaN	NaN	NaN			Discard	Discard			0	0.934492	NaN	0	P53675
NaN	-1.12818	-0.751695	NaN	-1.44767	NaN	NaN	NaN	NaN	-1.13736	-1.28386			Discard	Discard			0	0.934141	NaN	0	P57088
NaN	NaN	-2.3906	NaN	NaN	NaN	-2.86793	NaN	NaN	NaN	NaN			Discard	Discard			0	0.933789	NaN	0	P60059
NaN	-2.01422	NaN	NaN	NaN	NaN	NaN	NaN	-1.61041	-2.06734	-2.00006			Discard	Discard			0	0.932737	NaN	0	P61601
NaN	NaN	NaN	NaN	NaN	NaN	-0.971497	-0.932658	NaN	NaN	NaN			Discard	Discard			0	0.931337	NaN	0	P62253
-1.08319	NaN	NaN	NaN	NaN	-0.605001	NaN	-0.0950251	NaN	NaN	-0.400828			Discard	Discard			0	0.930289	NaN	0	P62633
NaN	-0.771122	NaN	NaN	NaN	NaN	NaN	NaN	-0.683954	NaN	NaN			Discard	Discard			0	0.929593	NaN	0	P63218
NaN	NaN	NaN	NaN	NaN	0.504061	NaN	NaN	0.549402	NaN	NaN			Discard	Discard			0	0.928549	NaN	0	P78318
-1.21288	NaN	-0.763886	NaN	NaN	NaN	NaN	NaN	NaN	NaN	-0.476804			Discard	Discard			0	0.928202	NaN	0	P78406
NaN	NaN	NaN	-1.47489	NaN	-1.48727	-1.52573	NaN	NaN	NaN	NaN			Discard	Discard			0	0.927855	NaN	0	P78537
NaN	-1.7297	NaN	NaN	NaN	NaN	NaN	NaN	-1.52923	NaN	NaN			Discard	Discard			0	0.927162	NaN	0	P82094
NaN	1.39113	1.18185	NaN	NaN	NaN	NaN	NaN	1.33719	1.2865	0.998158			Discard	Discard			0	0.925778	NaN	0	P84157
NaN	NaN	NaN	-1.75776	NaN	NaN	-1.55713	-1.03745	NaN	-1.43316	NaN			Discard	Discard			0	0.924399	NaN	0	Q01581
NaN	0.579769	1.19412	NaN	NaN	NaN	NaN	NaN	0.562143	0.070467	0.584517			Discard	Discard			0	0.924055	NaN	0	Q01628
NaN	NaN	NaN	NaN	NaN	NaN	NaN	NaN	-3.13156	NaN	-2.93565			Discard	Discard			0	0.923368	NaN	0	Q01780
NaN	NaN	NaN	NaN	NaN	NaN	NaN	-2.59388	NaN	NaN	-3.09182			Discard	Discard			0	0.923024	NaN	0	Q01970
NaN	NaN	NaN	NaN	NaN	NaN	-1.11081	NaN	NaN	-0.926422	NaN			Discard	Discard			0	0.922681	NaN	0	Q03135
NaN	NaN	NaN	NaN	-1.3282	NaN	NaN	NaN	NaN	NaN	-1.14906			Discard	Discard			0	0.922338	NaN	0	Q03518
NaN	NaN	-1.50176	NaN	NaN	NaN	NaN	NaN	-1.59323	NaN	NaN			Discard	Discard			0	0.921311	NaN	0	Q04726
NaN	NaN	NaN	NaN	NaN	-1.21097	NaN	NaN	-0.53314	-0.921335	NaN			Discard	Discard			0	0.920628	NaN	0	Q08170
NaN	NaN	NaN	NaN	NaN	NaN	NaN	-0.986381	NaN	-0.689186	-0.471356			Discard	Discard			0	0.920286	NaN	0	Q08209
NaN	0.845062	NaN	NaN	0.268532	0.203531	NaN	NaN	0.474773	0.69455	0.408177			Discard	Discard			0	0.919945	NaN	0	Q08722
NaN	-1.2225	-2.11965	NaN	NaN	NaN	NaN	NaN	NaN	-0.958708	NaN			Discard	Discard			0	0.919604	NaN	0	Q08AM6
-2.23584	NaN	NaN	NaN	NaN	NaN	-2.25386	-2.03196	NaN	-2.33031	-2.11667			Discard	Discard			0	0.918923	NaN	0	Q12774
NaN	NaN	-1.22068	NaN	NaN	-0.867121	-1.01904	NaN	NaN	NaN	-0.905589			Discard	Discard			0	0.918583	NaN	0	Q12824
NaN	NaN	NaN	NaN	NaN	NaN	NaN	-4.23463	NaN	-4.34601	NaN			Discard	Discard			0	0.917565	NaN	0	Q13043
NaN	NaN	NaN	NaN	NaN	NaN	NaN	NaN	-2.79619	-2.7767	NaN			Discard	Discard			0	0.917225	NaN	0	Q13049
NaN	-2.07356	-2.10457	NaN	NaN	NaN	NaN	NaN	NaN	NaN	NaN			Discard	Discard			0	0.91621	NaN	0	Q13190
NaN	NaN	NaN	NaN	NaN	NaN	NaN	NaN	-3.71475	NaN	-4.13091			Discard	Discard			0	0.915872	NaN	0	Q13416
NaN	NaN	NaN	NaN	NaN	NaN	NaN	NaN	-2.17411	NaN	-1.88861			Discard	Discard			0	0.915534	NaN	0	Q13421
-0.815979	NaN	NaN	NaN	NaN	-0.458731	-0.200453	-1.16708	NaN	NaN	NaN			Discard	Discard			0	0.914185	NaN	0	Q13501
NaN	-0.614874	NaN	NaN	NaN	NaN	NaN	NaN	-0.621141	-0.627697	-1.17078			Discard	Discard			0	0.913848	NaN	0	Q13523
-3.26424	NaN	NaN	NaN	NaN	NaN	-2.66791	NaN	NaN	NaN	NaN			Discard	Discard			0	0.913512	NaN	0	Q13546
NaN	NaN	NaN	-3.06631	NaN	-2.83864	-2.8501	NaN	NaN	NaN	NaN			Discard	Discard			0	0.91083	NaN	0	Q14232
NaN	-2.18253	NaN	NaN	NaN	NaN	NaN	NaN	-2.18948	-2.29959	-2.15967			Discard	Discard			0	0.909828	NaN	0	Q14318
NaN	NaN	NaN	NaN	NaN	-1.6602	-1.9992	NaN	NaN	NaN	NaN			Discard	Discard			0	0.909495	NaN	0	Q14344
NaN	-2.76895	-3.19097	NaN	NaN	NaN	NaN	NaN	-3.11159	-3.02755	-3.12988			Discard	Discard			0	0.908829	NaN	0	Q14746
-2.71453	NaN	NaN	NaN	NaN	NaN	-2.55606	NaN	NaN	NaN	NaN			Discard	Discard			0	0.908496	NaN	0	Q14790
NaN	-2.08152	-2.51353	NaN	-2.08228	NaN	NaN	NaN	-2.15519	-2.48269	NaN			Discard	Discard			0	0.9075	NaN	0	Q15118
NaN	NaN	NaN	NaN	-2.10127	NaN	NaN	NaN	-1.82013	-1.70827	-1.73176			Discard	Discard			0	0.906505	NaN	0	Q15172
NaN	-3.06244	NaN	NaN	NaN	NaN	NaN	NaN	NaN	-2.9126	NaN			Discard	Discard			0	0.905513	NaN	0	Q15291
NaN	NaN	NaN	NaN	NaN	-1.54597	-1.43667	NaN	NaN	NaN	NaN			Discard	Discard			0	0.905183	NaN	0	Q15382
NaN	NaN	NaN	NaN	NaN	NaN	NaN	NaN	-0.88792	NaN	-0.699988			Discard	Discard			0	0.904523	NaN	0	Q15599
NaN	-1.18045	NaN	NaN	NaN	-1.25105	NaN	NaN	-1.55425	NaN	-1.69866			Discard	Discard			0	0.902222	NaN	0	Q16625
NaN	-1.61436	-1.08343	NaN	-1.6162	NaN	NaN	NaN	-1.78983	NaN	-1.50459			Discard	Discard			0	0.901566	NaN	0	Q16769
NaN	NaN	NaN	NaN	NaN	-1.96407	NaN	NaN	-1.64494	NaN	-1.8105			Discard	Discard			0	0.900912	NaN	0	Q29RF7
-1.91231	NaN	NaN	NaN	NaN	-1.96194	NaN	NaN	NaN	NaN	NaN			Discard	Discard			0	0.900585	NaN	0	Q49A26
NaN	-2.28773	NaN	NaN	NaN	NaN	NaN	NaN	-2.42355	NaN	NaN			Discard	Discard			0	0.89928	NaN	0	Q4KMQ2
NaN	NaN	NaN	-0.103724	NaN	-0.456852	-0.0392838	NaN	NaN	NaN	NaN			Discard	Discard			0	0.898954	NaN	0	Q4L180
NaN	NaN	NaN	NaN	NaN	-1.30754	-1.80715	-1.91476	NaN	NaN	NaN			Discard	Discard			0	0.897329	NaN	0	Q53SF7
NaN	NaN	NaN	NaN	NaN	-4.02031	NaN	-4.56102	NaN	NaN	NaN			Discard	Discard			0	0.893775	NaN	0	Q5T447
-1.94956	NaN	-1.48507	NaN	NaN	-2.039	NaN	NaN	NaN	NaN	-1.22486			Discard	Discard			0	0.893131	NaN	0	Q5TBC7
NaN	NaN	NaN	NaN	-2.19117	NaN	NaN	NaN	NaN	-2.6469	-2.20864			Discard	Discard			0	0.89281	NaN	0	Q5VIR6
NaN	-2.38456	NaN	NaN	-2.52615	NaN	NaN	NaN	NaN	-2.33316	-2.81349			Discard	Discard			0	0.892489	NaN	0	Q5VSL9
NaN	-0.53578	NaN	NaN	NaN	NaN	NaN	NaN	NaN	-0.591223	NaN			Discard	Discard			0	0.892168	NaN	0	Q5VTL8
NaN	NaN	NaN	NaN	NaN	-0.932444	NaN	-0.60185	NaN	NaN	NaN			Discard	Discard			0	0.891527	NaN	0	Q5VV67
NaN	NaN	-1.00502	-0.528538	NaN	NaN	-0.693047	NaN	NaN	NaN	NaN			Discard	Discard			0	0.891207	NaN	0	Q5VWJ9
NaN	NaN	-3.19391	NaN	NaN	NaN	NaN	NaN	-3.2888	NaN	-3.02466			Discard	Discard			0	0.890568	NaN	0	Q658Y4
NaN	NaN	NaN	-3.10979	NaN	-2.70077	-2.93287	-2.80961	NaN	NaN	NaN			Discard	Discard			0	0.889929	NaN	0	Q68EM7
NaN	NaN	-3.48214	NaN	NaN	-3.39039	NaN	NaN	-3.28949	NaN	NaN			Discard	Discard			0	0.88961	NaN	0	Q69YN4
NaN	-2.53049	NaN	NaN	NaN	NaN	NaN	NaN	NaN	NaN	-2.39247			Discard	Discard			0	0.889291	NaN	0	Q6BCY4
NaN	NaN	NaN	NaN	NaN	NaN	NaN	-4.00281	NaN	NaN	-2.9335			Discard	Discard			0	0.888654	NaN	0	Q6IQ23
NaN	-1.12411	-1.20228	NaN	NaN	NaN	NaN	NaN	-1.15699	-1.02088	-0.766246			Discard	Discard			0	0.888019	NaN	0	Q6MZZ7
NaN	NaN	NaN	NaN	NaN	NaN	-1.71454	-0.939374	NaN	-1.79591	NaN			Discard	Discard			0	0.887701	NaN	0	Q6P161
-1.25722	NaN	NaN	-1.94248	NaN	-0.97496	-1.33426	-1.66384	NaN	-1.85004	NaN			Discard	Discard			0	0.887066	NaN	0	Q6P1N0
NaN	NaN	-1.68922	NaN	NaN	-1.3552	-2.09269	-1.90105	NaN	-1.83698	-1.92881			Discard	Discard			0	0.88675	NaN	0	Q6P4A8
-0.817213	NaN	NaN	NaN	NaN	NaN	NaN	-0.614902	NaN	NaN	NaN			Discard	Discard			0	0.886116	NaN	0	Q6QNY1
NaN	NaN	NaN	NaN	-1.01821	NaN	NaN	NaN	NaN	NaN	-0.919629			Discard	Discard			0	0.885168	NaN	0	Q6UXH1
NaN	-3.51457	-3.67795	NaN	NaN	NaN	NaN	NaN	-3.81393	-3.40834	-3.59566			Discard	Discard			0	0.884537	NaN	0	Q6ZS30
-1.74951	NaN	NaN	NaN	NaN	-1.56709	NaN	-1.09237	NaN	NaN	NaN			Discard	Discard			0	0.884222	NaN	0	Q6ZUJ8
NaN	-3.38713	NaN	NaN	NaN	NaN	NaN	NaN	NaN	NaN	-3.412			Discard	Discard			0	0.883278	NaN	0	Q70J99
NaN	NaN	-1.59165	NaN	NaN	-1.75959	NaN	NaN	-1.45508	-1.64922	-1.67927			Discard	Discard			0	0.882964	NaN	0	Q7L3T8
NaN	NaN	NaN	NaN	-1.65001	-1.65833	NaN	NaN	NaN	NaN	NaN			Discard	Discard			0	0.88265	NaN	0	Q7L523
NaN	NaN	NaN	NaN	-3.25001	NaN	NaN	NaN	-3.62545	NaN	-3.50233			Discard	Discard			0	0.882336	NaN	0	Q7L592
NaN	-2.00012	NaN	NaN	-2.44373	NaN	NaN	NaN	NaN	-1.88432	NaN			Discard	Discard			0	0.882023	NaN	0	Q7L5D6
-2.79895	NaN	NaN	NaN	NaN	-3.16622	NaN	-3.1089	NaN	NaN	NaN			Discard	Discard			0	0.881709	NaN	0	Q7Z2T5
NaN	-3.13572	-3.675	NaN	-3.11277	NaN	NaN	NaN	-3.15999	NaN	NaN			Discard	Discard			0	0.881083	NaN	0	Q7Z460
NaN	NaN	-1.97133	NaN	-1.95616	-2.27965	NaN	NaN	NaN	NaN	NaN			Discard	Discard			0	0.880458	NaN	0	Q7Z4W1
NaN	-1.95291	-1.62472	NaN	-1.84546	NaN	NaN	NaN	-1.86297	-1.82769	NaN			Discard	Discard			0	0.879522	NaN	0	Q86SF2
NaN	NaN	NaN	NaN	-3.82844	-3.32533	NaN	NaN	NaN	-3.85622	NaN			Discard	Discard			0	0.879211	NaN	0	Q86U38
NaN	-0.740412	-0.945878	NaN	-1.19889	NaN	NaN	NaN	NaN	NaN	NaN			Discard	Discard			0	0.878899	NaN	0	Q86UE4
NaN	NaN	NaN	NaN	-2.74401	-3.04073	NaN	NaN	-3.01376	-2.66507	NaN			Discard	Discard			0	0.878588	NaN	0	Q86UT6
NaN	NaN	NaN	NaN	-1.57067	-0.684359	NaN	NaN	NaN	NaN	NaN			Discard	Discard			0	0.877656	NaN	0	Q86VM9
NaN	NaN	NaN	-1.54232	NaN	NaN	NaN	-1.23982	NaN	-1.67931	NaN			Discard	Discard			0	0.876417	NaN	0	Q86W92
NaN	NaN	NaN	NaN	-2.74616	NaN	NaN	NaN	-2.2173	-2.29681	NaN			Discard	Discard			0	0.876107	NaN	0	Q86X10
NaN	NaN	-1.32157	NaN	NaN	-1.37813	NaN	NaN	-1.30702	NaN	NaN			Discard	Discard			0	0.875798	NaN	0	Q86X29
NaN	-1.09117	-1.07792	NaN	NaN	NaN	NaN	NaN	-1.06983	NaN	NaN			Discard	Discard			0	0.873948	NaN	0	Q8IWB7
NaN	-1.08572	-1.42417	NaN	NaN	NaN	NaN	NaN	-1.04631	-0.882456	-1.05714			Discard	Discard			0	0.87364	NaN	0	Q8IWJ2
NaN	NaN	NaN	NaN	NaN	-2.5339	NaN	-2.84993	NaN	NaN	-3.03825			Discard	Discard			0	0.873333	NaN	0	Q8IX01
NaN	-1.51576	-1.35301	NaN	NaN	NaN	NaN	NaN	-1.47497	-1.7569	-1.13272			Discard	Discard			0	0.871187	NaN	0	Q8IZQ5
NaN	-0.259541	-0.605401	NaN	NaN	NaN	NaN	NaN	-0.937647	-0.948608	-0.745044			Discard	Discard			0	0.870881	NaN	0	Q8IZV5
NaN	NaN	NaN	NaN	-4.39167	NaN	NaN	NaN	-4.2391	NaN	NaN			Discard	Discard			0	0.870576	NaN	0	Q8N129
NaN	NaN	NaN	NaN	NaN	NaN	NaN	NaN	-4.13316	NaN	-4.78063			Discard	Discard			0	0.870271	NaN	0	Q8N1G2
NaN	0.464115	NaN	NaN	NaN	NaN	NaN	NaN	0.559864	NaN	NaN			Discard	Discard			0	0.869966	NaN	0	Q8N283
NaN	NaN	NaN	NaN	-1.47131	NaN	NaN	NaN	NaN	-1.50919	NaN			Discard	Discard			0	0.868444	NaN	0	Q8N4Q0
NaN	NaN	-0.516145	NaN	-0.475424	-0.570807	NaN	NaN	NaN	-0.560209	NaN			Discard	Discard			0	0.86814	NaN	0	Q8N4T8
NaN	-1.56007	NaN	NaN	-1.45857	NaN	NaN	NaN	NaN	-1.65765	NaN			Discard	Discard			0	0.867836	NaN	0	Q8N4X5
NaN	NaN	NaN	NaN	NaN	NaN	-2.01862	NaN	NaN	-1.86304	NaN			Discard	Discard			0	0.866624	NaN	0	Q8NAV1
NaN	-1.37587	-1.40206	NaN	NaN	NaN	NaN	NaN	NaN	NaN	NaN			Discard	Discard			0	0.865717	NaN	0	Q8NBU5
NaN	NaN	NaN	NaN	NaN	-1.27777	NaN	-0.595637	NaN	NaN	-0.772151			Discard	Discard			0	0.865416	NaN	0	Q8NCA5
NaN	NaN	NaN	NaN	-2.50417	NaN	NaN	NaN	NaN	-2.65782	-2.64992			Discard	Discard			0	0.864813	NaN	0	Q8NCN5
-2.35338	NaN	NaN	-2.52052	NaN	NaN	NaN	NaN	NaN	NaN	NaN			Discard	Discard			0	0.862708	NaN	0	Q8TB03
NaN	-1.71796	NaN	NaN	NaN	NaN	NaN	NaN	-1.44231	NaN	NaN			Discard	Discard			0	0.862109	NaN	0	Q8TB61
NaN	-1.22069	NaN	NaN	NaN	NaN	NaN	NaN	-1.64099	-1.29482	-1.58027			Discard	Discard			0	0.86181	NaN	0	Q8TBF2
NaN	NaN	-0.108733	NaN	NaN	-0.0811825	NaN	NaN	0.53269	0.252605	0.574971			Discard	Discard			0	0.860913	NaN	0	Q8TD06
-2.81014	NaN	NaN	NaN	NaN	-2.11804	-2.33237	NaN	NaN	NaN	NaN			Discard	Discard			0	0.860614	NaN	0	Q8TDZ2
NaN	NaN	-2.34846	NaN	-2.97464	NaN	NaN	NaN	NaN	NaN	NaN			Discard	Discard			0	0.860316	NaN	0	Q8TEM1
NaN	-2.39304	NaN	NaN	NaN	NaN	NaN	NaN	NaN	-2.25606	NaN			Discard	Discard			0	0.860018	NaN	0	Q8TEW0
NaN	-2.34593	-2.42869	NaN	NaN	NaN	NaN	NaN	NaN	-2.61808	NaN			Discard	Discard			0	0.859422	NaN	0	Q8WTW3
NaN	NaN	NaN	NaN	NaN	-0.258636	-0.276667	0.0141821	NaN	NaN	NaN			Discard	Discard			0	0.857937	NaN	0	Q8WUP2
NaN	NaN	NaN	NaN	NaN	NaN	NaN	NaN	-1.25102	NaN	-1.12499			Discard	Discard			0	0.857641	NaN	0	Q8WUW1
NaN	NaN	NaN	NaN	-1.70241	NaN	NaN	NaN	NaN	-1.49914	NaN			Discard	Discard			0	0.857048	NaN	0	Q8WVV4
NaN	NaN	NaN	NaN	NaN	NaN	NaN	NaN	-3.68649	NaN	-3.7866			Discard	Discard			0	0.856753	NaN	0	Q8WWV3
0.25037	NaN	NaN	0.248011	NaN	0.698994	0.294224	0.480901	NaN	-0.0535679	NaN			Discard	Discard			0	0.855866	NaN	0	Q8WZA9
NaN	NaN	-1.11218	NaN	NaN	-0.444887	-0.698059	NaN	NaN	NaN	NaN			Discard	Discard			0	0.855571	NaN	0	Q92485
NaN	NaN	NaN	NaN	NaN	-2.98763	NaN	NaN	-2.3643	-2.72859	-2.62162			Discard	Discard			0	0.854982	NaN	0	Q92615
NaN	NaN	NaN	NaN	NaN	NaN	-2.25126	-2.24453	NaN	NaN	-2.42053			Discard	Discard			0	0.854393	NaN	0	Q92696
NaN	NaN	NaN	NaN	NaN	-2.21039	-2.39072	NaN	NaN	NaN	-2.4186			Discard	Discard			0	0.854099	NaN	0	Q92785
NaN	NaN	NaN	NaN	NaN	-3.41092	-3.45782	NaN	NaN	-3.5012	NaN			Discard	Discard			0	0.853218	NaN	0	Q92888
NaN	-1.99413	NaN	NaN	NaN	NaN	NaN	NaN	-2.08209	NaN	-1.92305			Discard	Discard			0	0.852925	NaN	0	Q92925
NaN	0.00538445	NaN	NaN	NaN	NaN	NaN	NaN	0.346582	NaN	NaN			Discard	Discard			0	0.852047	NaN	0	Q969E2
NaN	NaN	NaN	NaN	NaN	NaN	-2.28768	-2.20539	NaN	NaN	NaN			Discard	Discard			0	0.851754	NaN	0	Q969G6
NaN	NaN	NaN	NaN	NaN	NaN	NaN	NaN	-3.27302	NaN	-3.12924			Discard	Discard			0	0.85117	NaN	0	Q969S3
NaN	NaN	-1.56075	-2.05085	NaN	-1.7224	NaN	-1.85357	NaN	NaN	NaN			Discard	Discard			0	0.850878	NaN	0	Q969V3
NaN	NaN	NaN	NaN	NaN	-1.95273	-1.87498	-1.75655	NaN	NaN	NaN			Discard	Discard			0	0.850004	NaN	0	Q96BJ3
NaN	NaN	NaN	NaN	NaN	NaN	NaN	NaN	-0.790794	NaN	-0.96104			Discard	Discard			0	0.849713	NaN	0	Q96BJ8
NaN	NaN	-2.561	NaN	-1.64173	NaN	NaN	NaN	-2.06856	-1.93345	NaN			Discard	Discard			0	0.849132	NaN	0	Q96CU9
NaN	NaN	-1.30361	NaN	NaN	NaN	NaN	NaN	-1.33723	-1.21585	-1.41564			Discard	Discard			0	0.848551	NaN	0	Q96D71
NaN	NaN	NaN	NaN	-2.43673	NaN	NaN	NaN	NaN	-2.43456	-2.63466			Discard	Discard			0	0.846525	NaN	0	Q96I59
NaN	NaN	NaN	NaN	NaN	-3.00814	NaN	-3.83572	NaN	NaN	NaN			Discard	Discard			0	0.846237	NaN	0	Q96JG6
NaN	NaN	0.894708	0.931149	NaN	NaN	NaN	1.14276	NaN	NaN	NaN			Discard	Discard			0	0.845948	NaN	0	Q96JJ7
NaN	NaN	NaN	NaN	NaN	-1.50625	NaN	-2.28244	NaN	-2.24541	NaN			Discard	Discard			0	0.84566	NaN	0	Q96JM3
NaN	NaN	-3.41522	NaN	NaN	NaN	NaN	NaN	-3.15445	-2.89321	NaN			Discard	Discard			0	0.845372	NaN	0	Q96JQ2
-3.76524	NaN	NaN	NaN	NaN	NaN	NaN	-3.63952	NaN	NaN	-3.57722			Discard	Discard			0	0.844509	NaN	0	Q96MW5
NaN	-2.82569	NaN	NaN	NaN	NaN	NaN	NaN	NaN	-2.27736	-2.33745			Discard	Discard			0	0.844222	NaN	0	Q96P16
NaN	NaN	NaN	NaN	NaN	-2.04191	NaN	NaN	-1.87479	NaN	NaN			Discard	Discard			0	0.843648	NaN	0	Q96PZ0
NaN	-3.84267	NaN	NaN	NaN	-3.16517	NaN	NaN	-3.50445	NaN	NaN			Discard	Discard			0	0.843361	NaN	0	Q96QC0
NaN	NaN	NaN	NaN	NaN	-2.41668	NaN	-2.79193	NaN	NaN	-3.01683			Discard	Discard			0	0.843075	NaN	0	Q96S44
NaN	-1.06832	-0.855472	NaN	NaN	NaN	NaN	NaN	-1.0022	-0.928902	-0.740333			Discard	Discard			0	0.841931	NaN	0	Q99102
-1.27751	NaN	NaN	-1.92208	NaN	NaN	-1.21768	NaN	NaN	NaN	NaN			Discard	Discard			0	0.841075	NaN	0	Q99614
NaN	NaN	NaN	NaN	NaN	NaN	-1.17302	-1.58006	NaN	NaN	NaN			Discard	Discard			0	0.84079	NaN	0	Q99615
NaN	NaN	NaN	NaN	NaN	-2.70188	-2.31324	NaN	NaN	NaN	NaN			Discard	Discard			0	0.840221	NaN	0	Q99707
NaN	1.11269	NaN	NaN	NaN	NaN	NaN	NaN	1.14484	-0.169254	0.498			Discard	Discard			0	0.839652	NaN	0	Q99996
NaN	-0.111935	NaN	NaN	NaN	NaN	NaN	NaN	NaN	-0.149641	NaN			Discard	Discard			0	0.839368	NaN	0	Q9BQ61
NaN	-2.35852	NaN	NaN	NaN	NaN	NaN	NaN	NaN	-2.35464	-2.46261			Discard	Discard			0	0.837951	NaN	0	Q9BTA9
NaN	-2.59912	-2.84876	NaN	NaN	-2.60271	NaN	NaN	-2.27131	NaN	-2.40261			Discard	Discard			0	0.837669	NaN	0	Q9BTD8
-2.27058	NaN	NaN	NaN	NaN	-2.14945	-2.77452	NaN	NaN	NaN	NaN			Discard	Discard			0	0.837104	NaN	0	Q9BTE6
NaN	NaN	NaN	NaN	NaN	-1.91975	NaN	-1.57695	NaN	NaN	NaN			Discard	Discard			0	0.835694	NaN	0	Q9BU89
NaN	NaN	NaN	NaN	NaN	NaN	NaN	NaN	-2.11774	NaN	-1.96048			Discard	Discard			0	0.835132	NaN	0	Q9BV57
NaN	NaN	NaN	NaN	NaN	NaN	NaN	NaN	1.07253	NaN	1.10738			Discard	Discard			0	0.833449	NaN	0	Q9BZ29
NaN	-2.47808	-2.61329	NaN	NaN	NaN	NaN	NaN	-3.06659	NaN	-2.61057			Discard	Discard			0	0.83289	NaN	0	Q9BZH6
NaN	NaN	NaN	NaN	NaN	-1.03713	-0.881754	-1.17547	NaN	NaN	NaN			Discard	Discard			0	0.832611	NaN	0	Q9BZL1
NaN	NaN	NaN	NaN	NaN	-3.33243	-3.5828	NaN	NaN	NaN	NaN			Discard	Discard			0	0.831495	NaN	0	Q9GZT4
NaN	NaN	NaN	NaN	NaN	NaN	NaN	NaN	-1.98154	NaN	-2.27137			Discard	Discard			0	0.830382	NaN	0	Q9H0U6
NaN	NaN	-2.99016	NaN	NaN	NaN	NaN	NaN	-2.91081	-3.04978	NaN			Discard	Discard			0	0.830104	NaN	0	Q9H1I8
NaN	NaN	NaN	NaN	NaN	-2.63336	NaN	-2.68273	NaN	NaN	NaN			Discard	Discard			0	0.829549	NaN	0	Q9H1Z4
NaN	-3.02086	NaN	NaN	NaN	NaN	NaN	NaN	-2.60454	-3.24436	-3.20316			Discard	Discard			0	0.829272	NaN	0	Q9H270
-1.76406	NaN	-1.97637	NaN	NaN	NaN	-2.19255	NaN	NaN	NaN	NaN			Discard	Discard			0	0.828719	NaN	0	Q9H2H8
NaN	NaN	-2.08268	NaN	NaN	NaN	NaN	NaN	-1.0735	NaN	NaN			Discard	Discard			0	0.828165	NaN	0	Q9H2M9
-1.77156	NaN	NaN	-2.39359	NaN	NaN	-2.24866	NaN	NaN	NaN	NaN			Discard	Discard			0	0.827062	NaN	0	Q9H477
NaN	NaN	NaN	NaN	NaN	-2.52495	NaN	NaN	-2.4203	NaN	-2.60765			Discard	Discard			0	0.826786	NaN	0	Q9H4L4
NaN	-0.701818	NaN	NaN	NaN	-1.09147	NaN	NaN	-0.943954	NaN	NaN			Discard	Discard			0	0.825961	NaN	0	Q9H6E4
-0.419796	NaN	NaN	-1.2474	NaN	NaN	-0.982246	-1.22035	NaN	NaN	NaN			Discard	Discard			0	0.825137	NaN	0	Q9H7C9
NaN	-3.10343	NaN	NaN	NaN	NaN	NaN	NaN	-3.41139	NaN	NaN			Discard	Discard			0	0.824863	NaN	0	Q9H7D0
NaN	-3.43729	-3.5427	NaN	-3.70827	NaN	NaN	NaN	-3.85976	-3.67054	-3.78146			Discard	Discard			0	0.824315	NaN	0	Q9H857
NaN	NaN	NaN	NaN	NaN	-3.79423	NaN	-4.23937	NaN	NaN	NaN			Discard	Discard			0	0.824041	NaN	0	Q9H8H0
NaN	NaN	NaN	NaN	NaN	NaN	NaN	NaN	-2.41301	-2.29126	NaN			Discard	Discard			0	0.823768	NaN	0	Q9H936
NaN	NaN	NaN	1.85604	NaN	2.25062	1.83588	2.28705	NaN	NaN	1.80665			Discard	Discard			0	0.823221	NaN	0	Q9H9A6
NaN	NaN	NaN	NaN	NaN	-3.59688	NaN	-3.17949	NaN	NaN	-3.24996			Discard	Discard			0	0.822948	NaN	0	Q9H9T3
NaN	-2.25653	-2.30252	NaN	-2.7051	NaN	NaN	NaN	-2.36417	-2.11844	NaN			Discard	Discard			0	0.822131	NaN	0	Q9HAN9
NaN	NaN	-0.317792	NaN	-0.434132	NaN	NaN	NaN	NaN	NaN	NaN			Discard	Discard			0	0.821586	NaN	0	Q9HBL7
NaN	NaN	NaN	NaN	NaN	-1.03961	-1.59197	NaN	NaN	NaN	NaN			Discard	Discard			0	0.821043	NaN	0	Q9HCD5
NaN	NaN	-1.62822	NaN	NaN	NaN	-1.91905	NaN	NaN	NaN	NaN			Discard	Discard			0	0.819958	NaN	0	Q9NP72
NaN	NaN	NaN	NaN	NaN	NaN	NaN	NaN	-1.09407	-0.991293	NaN			Discard	Discard			0	0.819687	NaN	0	Q9NPA8
NaN	NaN	NaN	-1.43459	NaN	-1.18607	NaN	NaN	NaN	-1.45255	-1.64644			Discard	Discard			0	0.819416	NaN	0	Q9NPD3
NaN	NaN	NaN	NaN	NaN	NaN	NaN	NaN	-2.08091	-2.30323	NaN			Discard	Discard			0	0.818876	NaN	0	Q9NRG7
-2.08876	NaN	NaN	NaN	NaN	NaN	-2.03774	-1.58917	NaN	-2.12154	NaN			Discard	Discard			0	0.818336	NaN	0	Q9NRN7
NaN	NaN	-0.562799	NaN	NaN	-0.611847	-0.290627	-0.627412	NaN	NaN	NaN			Discard	Discard			0	0.818066	NaN	0	Q9NRX5
NaN	NaN	NaN	NaN	NaN	NaN	NaN	NaN	-0.27449	NaN	-0.39791			Discard	Discard			0	0.817796	NaN	0	Q9NRY2
NaN	NaN	NaN	-2.6254	NaN	NaN	NaN	NaN	NaN	-2.88328	NaN			Discard	Discard			0	0.817527	NaN	0	Q9NTG7
NaN	NaN	NaN	NaN	-2.20435	NaN	NaN	NaN	-2.00448	NaN	NaN			Discard	Discard			0	0.817258	NaN	0	Q9NUN5
NaN	-3.31166	NaN	NaN	NaN	-2.96786	NaN	NaN	NaN	-3.50734	NaN			Discard	Discard			0	0.816451	NaN	0	Q9NVH0
NaN	-3.94882	-3.31437	NaN	NaN	NaN	NaN	NaN	NaN	NaN	NaN			Discard	Discard			0	0.816183	NaN	0	Q9NVH1
NaN	-1.4384	NaN	NaN	-1.04966	-1.21806	NaN	NaN	NaN	-1.19808	NaN			Discard	Discard			0	0.815915	NaN	0	Q9NVH2
NaN	NaN	NaN	NaN	NaN	NaN	NaN	-3.9496	NaN	NaN	-3.50968			Discard	Discard			0	0.815378	NaN	0	Q9NVT9
NaN	NaN	-2.99287	NaN	-2.63167	NaN	NaN	NaN	NaN	NaN	-2.76303			Discard	Discard			0	0.815111	NaN	0	Q9NVV4
NaN	-3.55917	-3.17258	NaN	NaN	NaN	NaN	NaN	-3.05596	-2.89136	NaN			Discard	Discard			0	0.814576	NaN	0	Q9NW68
NaN	NaN	-3.64119	NaN	NaN	-3.56319	NaN	NaN	-3.76837	-3.45588	-3.72123			Discard	Discard			0	0.812975	NaN	0	Q9NYB0
NaN	NaN	NaN	NaN	NaN	NaN	NaN	NaN	-1.46063	NaN	-1.50125			Discard	Discard			0	0.812443	NaN	0	Q9NYU1
NaN	-1.30669	NaN	NaN	NaN	NaN	NaN	NaN	NaN	-1.59649	-1.34354			Discard	Discard			0	0.811911	NaN	0	Q9NZA1
NaN	NaN	NaN	NaN	NaN	-0.992723	NaN	-0.78753	NaN	NaN	NaN			Discard	Discard			0	0.811646	NaN	0	Q9NZI7
NaN	NaN	NaN	-2.25289	NaN	-2.09643	-2.19245	NaN	NaN	NaN	NaN			Discard	Discard			0	0.81138	NaN	0	Q9NZL4
NaN	-2.25042	-2.41148	NaN	NaN	NaN	NaN	NaN	-2.33927	-2.56391	-2.19173			Discard	Discard			0	0.811115	NaN	0	Q9NZM3
NaN	-2.97526	NaN	NaN	NaN	NaN	NaN	NaN	-2.5581	NaN	-2.64927			Discard	Discard			0	0.810585	NaN	0	Q9NZN5
NaN	NaN	NaN	NaN	NaN	NaN	NaN	NaN	-0.751711	NaN	-0.562499			Discard	Discard			0	0.809528	NaN	0	Q9P0M9
NaN	NaN	NaN	NaN	NaN	NaN	NaN	NaN	0.266874	0.176821	NaN			Discard	Discard			0	0.809	NaN	0	Q9P2X7
NaN	NaN	NaN	NaN	NaN	-2.61383	NaN	NaN	-2.79675	NaN	NaN			Discard	Discard			0	0.808473	NaN	0	Q9UBL3
NaN	NaN	NaN	NaN	NaN	NaN	NaN	NaN	-1.88699	NaN	-1.91676			Discard	Discard			0	0.80821	NaN	0	Q9UBU9
NaN	NaN	NaN	NaN	-3.77693	-3.36067	NaN	NaN	-3.64517	NaN	-3.3706			Discard	Discard			0	0.807684	NaN	0	Q9UFG5
NaN	-1.85938	-1.59832	NaN	NaN	NaN	NaN	NaN	-1.77021	NaN	-1.48271			Discard	Discard			0	0.807421	NaN	0	Q9UGM6
NaN	NaN	NaN	NaN	NaN	-0.452166	-0.959721	-1.117	NaN	NaN	NaN			Discard	Discard			0	0.806634	NaN	0	Q9UHG0
NaN	-2.04553	-1.84083	NaN	NaN	-2.18374	NaN	NaN	-1.53369	-1.86995	-1.97573			Discard	Discard			0	0.806372	NaN	0	Q9UHR5
NaN	NaN	0.37499	0.532398	NaN	NaN	NaN	NaN	NaN	NaN	NaN			Discard	Discard			0	0.805064	NaN	0	Q9UII2
NaN	NaN	NaN	NaN	NaN	NaN	NaN	NaN	-1.99821	NaN	-2.04701			Discard	Discard			0	0.80298	NaN	0	Q9ULC5
NaN	-2.41171	NaN	NaN	NaN	NaN	NaN	NaN	NaN	-2.12497	NaN			Discard	Discard			0	0.802461	NaN	0	Q9ULU4
NaN	NaN	NaN	NaN	-2.58777	NaN	NaN	NaN	-2.12015	-2.14964	NaN			Discard	Discard			0	0.801683	NaN	0	Q9UNF1
NaN	NaN	NaN	NaN	NaN	NaN	NaN	NaN	-2.08027	-2.26443	NaN			Discard	Discard			0	0.801166	NaN	0	Q9UPN9
NaN	NaN	NaN	NaN	NaN	0.201155	NaN	-0.783198	NaN	NaN	NaN			Discard	Discard			0	0.800907	NaN	0	Q9UPT8
NaN	NaN	-2.65677	NaN	-2.32111	NaN	NaN	NaN	NaN	NaN	NaN			Discard	Discard			0	0.800649	NaN	0	Q9UQ16
NaN	NaN	NaN	-0.87034	NaN	NaN	-0.335234	-0.151246	NaN	-0.781931	NaN			Discard	Discard			0	0.800391	NaN	0	Q9UQN3
-1.25554	NaN	NaN	NaN	NaN	NaN	NaN	-1.56181	NaN	NaN	NaN			Discard	Discard			0	0.800133	NaN	0	Q9Y259
-2.11636	NaN	NaN	-2.58368	NaN	NaN	NaN	NaN	NaN	NaN	NaN			Discard	Discard			0	0.798845	NaN	0	Q9Y2E5
NaN	NaN	NaN	NaN	NaN	-2.67572	NaN	-2.43042	NaN	-2.36474	NaN			Discard	Discard			0	0.797818	NaN	0	Q9Y316
-2.38085	NaN	NaN	NaN	NaN	-2.15624	-1.67389	NaN	NaN	-1.94259	NaN			Discard	Discard			0	0.797562	NaN	0	Q9Y3C0
NaN	NaN	NaN	NaN	NaN	NaN	NaN	-1.76297	NaN	-1.89132	NaN			Discard	Discard			0	0.797305	NaN	0	Q9Y3C1
NaN	NaN	NaN	NaN	NaN	-1.5836	-1.68527	-1.78144	NaN	NaN	-1.40905			Discard	Discard			0	0.797049	NaN	0	Q9Y3D0
NaN	-4.05927	NaN	NaN	NaN	NaN	NaN	NaN	-4.59379	NaN	-4.7086			Discard	Discard			0	0.796538	NaN	0	Q9Y3E0
-1.51786	NaN	NaN	NaN	NaN	-1.22806	NaN	-1.1335	NaN	NaN	NaN			Discard	Discard			0	0.796282	NaN	0	Q9Y3E7
NaN	NaN	NaN	NaN	NaN	NaN	NaN	NaN	-2.5162	NaN	-2.33732			Discard	Discard			0	0.796027	NaN	0	Q9Y3L3
NaN	-2.77112	NaN	NaN	NaN	NaN	NaN	NaN	-2.34928	NaN	-2.69965			Discard	Discard			0	0.795772	NaN	0	Q9Y3L5
NaN	0.727341	NaN	NaN	0.0550098	NaN	NaN	NaN	0.481434	0.291349	0.548255			Discard	Discard			0	0.795517	NaN	0	Q9Y3Q3
NaN	NaN	NaN	NaN	NaN	NaN	NaN	-1.02625	NaN	NaN	-1.03129			Discard	Discard			0	0.794752	NaN	0	Q9Y508
-0.854338	NaN	NaN	-1.0057	NaN	-0.717524	-0.897396	-0.663692	NaN	NaN	NaN			Discard	Discard			0	0.79399	NaN	0	Q9Y5K8
NaN	-3.16033	NaN	NaN	NaN	-2.75467	NaN	NaN	-2.79544	NaN	-2.83391			Discard	Discard			0	0.793736	NaN	0	Q9Y5Q9
NaN	NaN	NaN	NaN	NaN	NaN	-2.40789	NaN	NaN	-2.12873	-2.18526			Discard	Discard			0	0.793482	NaN	0	Q9Y5Y6
-1.92624	NaN	NaN	-1.93469	NaN	-1.4774	-1.84827	NaN	NaN	NaN	NaN			Discard	Discard			0	0.792722	NaN	0	Q9Y646
#!{Type}E	E	E	E	E	E	E	E	E	E	E	C	C	C	C	C	C	N	N	N	N	T
-6.25546	1.32548	1.40646	-3.44901	-0.962933	-2.84941	-1.51126	-0.821324	1.52518	1.44341	1.42286			Keep	Discard			1.15244	0.444277	3.6385	2.29285	P00450
NaN	4.87949	4.56447	-0.556396	1.74432	NaN	0.650049	1.88215	3.61823	3.76213	4.38105			Keep	Discard			1.1257	0.448972	2.75541	2.39366	P25815
-0.927881	1.81959	2.08147	-1.21464	0.90115	NaN	NaN	NaN	1.84689	1.96867	1.98527			Keep	Discard			2.08217	0.394638	2.59381	6.24673	P98088
-3.55097	1.2704	0.600911	-0.399662	0.394823	NaN	-2.10009	-0.412564	0.845205	0.53833	0.882079			Keep	Discard			1.34767	0.410193	2.45263	2.65954	Q13753
NaN	-0.918903	-0.731311	NaN	NaN	NaN	NaN	-3.35595	NaN	NaN	-2.04502			Keep	Discard			0	0.791963	2.43705	0	Q9Y6R7
NaN	1.90816	1.46695	-0.071207	0.91573	-3.39472	-2.4609	-0.276887	1.37773	1.18543	1.58432			Keep	Discard			1.33868	0.411	2.33687	2.86176	Q13751
-4.66664	1.15566	0.452092	-0.385353	-0.400932	-3.17264	-0.894981	-0.0841494	0.646751	0.627083	0.440217			Keep	Discard			0.711242	0.548044	1.97494	1.4979	O00469
-2.18261	0.964149	1.06985	-1.39544	0.903933	-1.42847	-0.735912	0.511434	0.725082	0.890558	0.876979			Keep	Discard			1.35852	0.406972	1.81502	2.68038	P01024
-2.55391	-0.268021	0.464667	-2.53853	-0.883507	-1.69196	-0.667086	-1.07139	1.44007	1.23862	0.615657			Keep	Discard			1.09876	0.443858	1.80391	2.19434	Q8WXI7
-2.45477	-0.232435	-0.329923	-1.2268	NaN	NaN	-2.229	-2.40708	-0.321064	-1.17897	0.1055			Keep	Discard			1.84936	0.365701	1.80266	4.15991	Q8IYJ3
-1.96691	1.41228	0.802503	-1.21648	-1.02874	NaN	-1.12013	-1.29176	0.557686	0.743309	1.08996			Keep	Discard			1.35563	0.408565	1.71256	2.67481	Q14789
0.683786	3.94293	3.64101	1.45186	4.29282	1.12456	2.49521	3.94275	3.16753	3.5746	4.11295			Keep	Discard			0.927327	0.495467	1.65769	1.88435	P80188
1.2564	4.38235	3.74427	2.46272	3.5161	1.22667	2.12714	3.05948	3.6575	3.64339	3.73609			Keep	Discard			1.64836	0.370933	1.62555	3.25894	Q96HE7
-4.68727	-0.84362	-1.30439	-1.04427	-0.335684	-1.68696	-1.39664	-1.24909	-0.716894	-0.572264	-1.06095			Keep	Discard			0.664524	0.558458	1.46225	1.41395	Q6P179
-2.7284	-0.93935	-0.86375	NaN	NaN	-1.39692	-1.98391	-1.77615	-0.545189	-0.842125	-0.284413			Keep	Discard			1.41668	0.386199	1.42055	3.54193	Q9HAU0
1.97585	3.12699	2.72917	2.05656	3.10254	0.4891	0.925228	1.83175	3.09412	3.12951	3.11445			Keep	Discard			2.21637	0.370811	1.41054	4.55652	Q9HC84
0.180439	3.2089	1.68039	-0.723162	0.207216	-0.227636	0.814299	1.69671	2.27489	2.17223	2.33856			Keep	Discard			0.694713	0.553484	1.40493	1.46824	Q92597
0.579668	2.84748	3.09988	-0.0763359	1.93052	1.39682	1.50174	2.10473	2.38166	2.2502	2.69877			Keep	Discard			1.11049	0.441449	1.35911	2.2158	Q96RQ9
NaN	-0.860472	NaN	NaN	NaN	-1.11123	NaN	-2.21516	NaN	-1.0018	NaN			Keep	Discard			0	0.917904	1.35469	0	Q12974
NaN	1.48243	1.24094	0.128624	NaN	NaN	NaN	NaN	NaN	1.55861	NaN			Keep	Discard			0	0.954253	1.3538	0	P21926
0.0028801	2.1161	2.57317	0.980831	1.60338	0.759764	0.563219	1.0022	2.07481	2.12655	2.18641			Keep	Discard			2.06293	0.368077	1.29415	4.18048	P05091
-2.28651	0.460075	0.328086	-0.780706	-0.254438	-1.14123	-0.99122	-0.476094	0.267841	0.1028	0.422608			Keep	Discard			1.29596	0.427509	1.29146	2.56097	P80303
NaN	NaN	NaN	2.24539	2.63194	1.40511	0.61927	1.19745	NaN	NaN	NaN			Keep	Discard			0	0.865114	1.2779	0	Q8NCC3
NaN	NaN	-1.31329	NaN	NaN	NaN	NaN	-1.95006	-0.680344	-1.21055	NaN			Keep	Discard			0	0.844796	1.26971	0	Q96MU7
-1.4994	0.271198	0.273498	-0.340122	0.309187	-2.33839	-1.32488	-0.927552	0.119125	-0.118011	-0.0173178			Keep	Discard			2.01911	0.372632	1.25616	4.07685	Q14554
0.56999	1.94216	3.08648	0.480206	1.98719	0.701099	0.691729	1.18489	1.97509	1.91828	1.95655			Keep	Discard			2.93185	0.389714	1.23644	6.63722	Q9Y6N5
-2.16079	-0.207674	-0.699658	-3.38671	-1.36547	-0.952023	-0.853807	-0.759921	-0.103819	-0.500671	-0.397466			Keep	Discard			0.725032	0.542765	1.23132	1.52261	O15031
-1.909	-0.601528	-1.33784	NaN	NaN	-1.57386	-1.87164	-1.9685	-0.769999	-0.617472	-0.827559			Keep	Discard			3.34989	0.592	1.23062	16.9558	Q99959
-1.64282	0.475275	0.65157	-1.15071	-0.331465	-0.570028	-0.863049	NaN	-0.176113	0.438683	0.131825			Keep	Discard			1.64109	0.364686	1.20809	3.59541	Q8NBJ4
NaN	0.926342	0.833621	-0.00567436	0.482376	-0.332062	-0.0122261	-1.00663	1.17325	0.690166	0.967113			Keep	Discard			1.43642	0.385611	1.20217	3.08904	Q92520
-1.2279	-0.165478	-1.06762	-3.29552	-1.60783	0.118799	-2.16086	-0.74347	-0.205336	-0.370609	-0.225198			Keep	Discard			0.737645	0.542612	1.19739	1.54519	Q13573
NaN	-1.06847	-1.98076	NaN	NaN	-1.91665	-2.172	-2.32126	NaN	-1.95208	NaN			Keep	Discard			0	0.841645	1.17816	0	Q99541
NaN	-1.59823	-2.56038	-3.15064	NaN	NaN	-2.35221	-2.1359	-1.14314	-1.51108	-1.72101			Keep	Discard			1.13757	0.447202	1.17557	2.71509	P21589
NaN	NaN	NaN	NaN	-1.68558	-2.57759	NaN	-2.83557	NaN	-2.26336	NaN			Keep	Discard			0	0.881396	1.14998	0	Q7Z2W9
-0.607317	1.60365	1.25501	-0.957546	0.0738487	-0.520988	-0.16987	0.587735	0.901091	1.01005	1.39961			Keep	Discard			1.05844	0.456231	1.14628	2.12086	Q03169
-3.64494	-0.587141	-0.752475	-1.78505	-1.11121	-1.12717	-0.988871	-0.836278	-0.320621	-0.421389	-0.866595			Keep	Discard			0.683953	0.555526	1.14079	1.44891	Q6DD88
NaN	-0.653957	NaN	-1.79265	NaN	NaN	NaN	NaN	-0.700413	-1.04352	-0.939931			Keep	Discard			0	0.938734	1.11547	0	P50479
-1.0683	-0.730465	-0.720048	-3.10151	NaN	-1.17738	-1.43151	-0.745854	-0.228189	-0.882229	-0.412276			Keep	Discard			0.621794	0.568828	1.10747	1.38285	O14776
-0.062788	1.86532	1.87948	0.448437	1.2336	0.520348	0.62598	0.934583	1.63171	1.47614	1.35338			Keep	Discard			1.87307	0.352471	1.09032	3.74268	P49257
-2.03986	0.964397	1.32884	0.462183	1.00578	-0.490564	0.112215	0.61115	0.64164	0.701359	0.611569			Keep	Discard			0.696112	0.553859	1.08418	1.47075	Q12797
-3.53696	0.0122833	-0.214787	-0.620926	-0.0617142	-0.497177	-0.253178	0.0729437	0.0383835	-0.243107	-0.705039			Keep	Discard			0.493239	0.620921	1.08085	1.10066	Q02809
-1.54133	0.0174541	-0.724904	-3.36389	-1.49872	-1.05099	-0.859039	-0.490081	0.0312538	-0.33462	0.0614538			Keep	Discard			0.572223	0.587045	1.08024	1.24654	Q00653
-2.93418	-0.720348	-0.349555	-2.55677	-1.49317	-1.39116	-1.28114	-0.768458	-0.23847	-0.663013	-0.33994			Keep	Discard			0.751547	0.539979	1.06781	1.57007	Q08379
-1.29341	0.401203	-0.323148	-0.694311	-0.775682	-1.2047	-1.37558	-0.979817	0.319513	0.0943928	0.299855			Keep	Discard			1.47503	0.381241	1.06746	2.90757	Q8WWI1
0.0886688	2.11392	1.70941	-1.51653	0.728436	0.270016	1.08297	1.79927	1.44082	1.48592	2.07508			Keep	Discard			0.527967	0.609544	1.06413	1.16518	P29373
NaN	0.177492	0.0166483	-1.9272	-1.14968	-1.29635	-1.13155	-0.668735	0.429754	0.166273	0.308799			Keep	Discard			0.801318	0.520137	1.06168	1.73364	P28289
2.94644	2.99251	1.74885	3.30304	3.86821	0.798155	1.08951	1.22236	2.69686	1.26854	1.91282			Keep	Discard			0.664171	0.558388	1.04552	1.41332	P25391
NaN	-1.78098	-1.53915	-2.19127	-1.35254	NaN	-2.70073	NaN	-1.0692	-1.77556	-1.72641			Keep	Discard			1.30327	0.431215	1.0451	3.18916	Q96C36
-3.18983	-2.05083	-2.6178	NaN	NaN	NaN	NaN	-2.99083	NaN	-1.93618	-2.78716			Keep	Discard			0	0.855276	1.0395	0	Q92600
NaN	NaN	-4.45227	NaN	NaN	NaN	NaN	-4.90881	-3.86948	-4.04783	-3.94554			Keep	Discard			0	0.945168	1.03933	0	P41212
-1.85898	-1.10724	-1.47136	-2.23829	-1.87469	-2.82847	-2.55994	-2.59059	-0.848291	-1.11274	-0.683898			Keep	Discard			1.60067	0.356382	1.03521	3.16052	P00813
-3.78037	NaN	NaN	NaN	NaN	NaN	NaN	-3.45187	-2.59061	NaN	NaN			Keep	Discard			0	0.804542	1.02552	0	Q9UIV1
-2.27455	-0.547398	-0.982875	-2.31523	-1.60604	-2.22332	-1.72076	-1.78536	-0.877249	-0.53672	-1.1221			Keep	Discard			1.59933	0.355671	1.01375	3.15778	Q9UHR4
-2.09576	-0.419615	-1.05045	-1.46554	-2.7128	-1.1071	-1.96318	-2.45374	0.189325	-0.215599	-0.316531			Keep	Discard			0.603195	0.573833	1.01352	1.30301	Q8WXH0
0.183228	1.587	1.67104	-0.462971	0.597349	0.687717	0.66643	0.667716	1.62049	1.40993	1.34942			Keep	Discard			1.19605	0.441376	1.00468	2.37354	O95716
5.00166	6.63649	6.73007	5.63205	6.60137	5.37858	5.44531	5.95848	6.30353	6.44142	6.46395			Keep	Discard			1.97809	0.380581	1.00442	3.98127	P04179
-3.34937	-0.207478	0.013257	-1.01413	-0.649195	-1.01729	-0.852287	-0.435634	-0.37639	-0.369497	-0.35657			Keep	Discard			0.588763	0.580428	1.00184	1.27674	O95479
NaN	1.43142	1.11111	-1.11806	-0.545759	NaN	-0.455305	0.562329	1.0959	0.585054	1.19332			Discard	Discard			0.566577	0.588262	0.997529	1.27515	O15427
-0.700832	1.97754	1.43489	0.850361	0.979406	0.352495	1.03658	1.08558	1.71998	1.56103	1.30775			Discard	Discard			0.85852	0.507943	0.991053	1.7612	P13674
-1.93993	-0.331184	0.947873	-2.39	-0.380383	-0.00738144	-0.0830154	-0.00484562	0.365677	0.334667	0.225547			Discard	Discard			0.602336	0.573626	0.989149	1.30145	Q6NUK1
4.6021	4.71426	NaN	1.57955	4.68418	4.84261	NaN	4.70739	4.43849	4.74952	4.36934			Discard	Discard			0.404746	0.667369	0.982631	0.954727	P60709
1.46092	2.01554	1.8099	1.85539	2.4577	1.06021	1.35715	1.07324	2.78465	2.78767	2.3472			Discard	Discard			1.84327	0.365818	0.982621	3.67648	P10909
-2.62783	-0.473471	-0.159553	-0.656193	-0.296515	-1.64544	-1.12896	-0.669827	-0.140905	-0.496883	-0.401719			Discard	Discard			0.84515	0.506172	0.967073	1.73731	Q10471
NaN	-0.911242	-0.847507	-0.335342	0.320589	-1.04859	-1.82995	-2.1407	-0.881899	-0.401531	-0.669974			Discard	Discard			0.615236	0.572367	0.944479	1.37008	Q9NNW7
-0.490799	1.18245	1.21283	-1.40056	-0.163599	-0.794113	NaN	0.29173	0.21163	0.621561	0.526423			Discard	Discard			0.677679	0.559802	0.94337	1.4917	P15104
3.72699	3.73113	2.58803	3.6267	4.29016	1.59734	2.07284	2.16546	3.4922	2.19282	2.76088			Discard	Discard			0.797893	0.520159	0.939835	1.6529	P07942
-2.14017	-0.129633	-5.24521e-05	-0.211224	0.211872	-0.240425	-0.822643	-0.385177	0.0600758	0.119764	-0.0957193			Discard	Discard			0.876408	0.504275	0.937241	1.79317	P05166
NaN	-0.0840282	NaN	-1.46094	-0.3846	NaN	-0.488411	NaN	0.337769	NaN	-0.175336			Discard	Discard			0.88058	0.502596	0.931055	2.05878	Q9NVE7
0.166754	1.40215	1.62796	0.517172	1.6785	0.910595	0.812485	1.05178	1.59402	1.4348	1.65203			Discard	Discard			1.94234	0.383343	0.921182	3.89908	P14927
1.63924	2.92583	2.53784	2.39367	2.85209	1.53727	1.75863	2.18358	2.96075	2.77227	2.81245			Discard	Discard			2.13216	0.367378	0.919111	4.34752	O43852
1.81429	1.9822	NaN	1.8369	NaN	-0.349556	0.248158	0.118392	1.84274	NaN	NaN			Discard	Discard			0.565232	0.588358	0.908034	1.27253	O14896
-1.99393	-0.957695	-1.47914	-2.84587	-1.66988	-1.97245	-1.6694	-1.55184	-0.702427	-0.796682	-0.766984			Discard	Discard			1.07138	0.455964	0.905257	2.1444	P55196
1.18775	0.996998	1.07594	1.41907	2.55951	0.377014	0.52446	0.952584	2.21048	2.0688	1.98916			Discard	Discard			0.978571	0.481506	0.901362	1.97642	P10451
-2.17808	NaN	NaN	NaN	NaN	NaN	-2.61311	NaN	-1.49663	NaN	-2.11542			Discard	Discard			0	0.884853	0.898966	0	Q6ZRV2
-0.837675	1.04678	0.947764	-0.314594	0.447224	NaN	0.200951	1.13609	1.33789	1.08547	1.20045			Discard	Discard			0.796612	0.521433	0.897773	1.65061	P09758
-2.81126	0.32206	-0.0779428	-0.939932	-0.848427	-0.762949	-0.493977	0.325524	0.232994	0.304733	0.55256			Discard	Discard			0.461903	0.638606	0.882121	1.04183	Q6P996
NaN	-0.353415	-0.694478	-1.46684	-0.682348	NaN	NaN	NaN	-0.720346	-0.552326	-0.605338			Discard	Discard			0	0.894741	0.881465	0	Q5T0Z8
NaN	NaN	-0.937278	NaN	NaN	NaN	-1.75	-0.606572	-0.301275	-0.299505	-0.0771227			Discard	Discard			0	0.923711	0.877013	0	Q01658
0.365063	0.92086	0.993775	0.373955	1.35299	-0.870659	0.0663986	0.176957	1.08914	1.39569	1.28107			Discard	Discard			2.84722	0.4095	0.875403	6.35861	P01009
NaN	1.58418	1.50114	-1.082	0.0881538	-0.659302	0.188164	0.875705	0.935329	1.22648	1.18085			Discard	Discard			0.537361	0.605536	0.875266	1.21798	P35613
NaN	-1.31677	-1.53664	NaN	NaN	NaN	NaN	-2.25967	-1.45883	-1.8124	NaN			Discard	Discard			0	0.986883	0.871866	0	O43570
-1.19068	-0.453196	-0.814229	-1.56915	NaN	-0.79364	-1.25093	-1.24413	-0.437651	-0.614231	-0.601939			Discard	Discard			2.59064	0.446154	0.8683	6.71075	O00267
-2.05069	-0.967878	-0.97063	-0.320534	-0.392357	-1.52096	-2.17313	-1.90407	-0.879433	-1.00278	-1.08769			Discard	Discard			0.778414	0.52644	0.865548	1.6181	O75521
5.54942	6.7077	6.7172	6.55705	6.71869	5.24616	5.44896	5.68068	6.58072	6.64462	6.49071			Discard	Discard			1.44183	0.388963	0.860009	2.84215	O95994
-0.940273	0.340017	-0.0851717	-2.68752	-1.52303	-0.59082	-0.631926	-0.496123	0.188417	0.00287628	-0.0290022			Discard	Discard			0.491147	0.621883	0.857429	1.09675	Q13884
NaN	1.10518	0.914025	1.20095	1.66609	-0.902903	-0.297071	0.336608	1.03577	0.87937	0.935889			Discard	Discard			0.830135	0.512839	0.855517	1.7905	P32322
NaN	0.884899	0.474399	NaN	-1.16426	NaN	-1.39772	-0.331372	0.245222	-0.133713	0.385758			Discard	Discard			0.395513	0.668888	0.853166	0.97318	O75911
-2.146	-0.83799	-1.16829	-2.06822	-0.543846	-1.55995	-1.00961	-0.972121	-0.71756	-0.614456	-1.12121			Discard	Discard			1.09421	0.446127	0.849191	2.18602	O60568
-0.0592995	1.2982	1.27043	0.835466	1.2925	0.141563	0.3153	0.623963	1.24133	1.24434	1.24802			Discard	Discard			1.84325	0.361708	0.848487	3.67644	Q13217
0.237301	1.2015	1.44109	-0.0888729	1.14647	0.324333	0.660252	0.361852	1.07097	1.10596	0.815288			Discard	Discard			2.2135	0.362316	0.847015	4.54928	Q9BV40
NaN	-2.14525	-1.7295	NaN	-1.64194	-3.11308	NaN	-2.92899	-2.46189	-1.85493	-2.78109			Discard	Discard			0	0.807158	0.845963	0	Q9UH99
NaN	0.438555	-0.331164	-1.51519	-0.73634	NaN	-0.849127	-0.812261	-0.34536	-0.0854702	-0.0709944			Discard	Discard			0.954515	0.489736	0.844478	2.03922	P52789
2.01193	2.92281	NaN	1.10247	NaN	NaN	1.97343	NaN	2.14341	2.62869	2.77529			Discard	Discard			0.744418	0.542942	0.837167	1.74059	P62891
NaN	NaN	NaN	NaN	NaN	-2.4956	NaN	-3.06084	-2.22745	NaN	-2.24913			Discard	Discard			0	0.830938	0.83339	0	Q9H0L4
0.306179	0.323336	-0.490787	1.3415	1.77723	-1.45698	-0.64006	-0.571544	0.717016	0	0.148633			Discard	Discard			0.580312	0.581675	0.830174	1.26132	Q08431
-0.112675	1.89898	2.78812	0.154316	0.590712	0.653273	1.32118	0.841573	1.64753	1.38594	1.86104			Discard	Discard			0.779419	0.527769	0.827974	1.61989	P00167
NaN	NaN	-0.169354	-1.00021	0.155579	-0.488581	-0.940071	NaN	-0.456535	-0.115879	-0.868175			Discard	Discard			0.933128	0.494885	0.819664	2.66531	O75251
-2.37617	0.1905	1.12583	-0.831486	0.257013	-0.174292	-0.098526	0.434699	-0.15398	0.171677	-0.187531			Discard	Discard			0.50193	0.618391	0.815714	1.11687	P39656
-4.39443	-3.27012	-2.82817	-3.17903	-2.48125	-2.83742	NaN	-3.28152	-2.66689	-2.66276	-3.13765			Discard	Discard			0.824952	0.514744	0.812239	1.78025	Q9BW92
3.85324	3.74133	2.81934	3.95345	4.67163	2.08996	2.60413	2.45007	3.66758	2.37967	3.07354			Discard	Discard			0.707816	0.548673	0.811624	1.49176	P11047
NaN	0.782181	0.432334	-0.721188	0.250298	NaN	-0.310387	0.23364	0.599506	0.73414	0.274541			Discard	Discard			1.19902	0.443501	0.809973	2.55101	O43493
0.615911	1.6303	1.60236	1.00882	1.27288	0.423613	0.573271	0.683528	1.6807	1.59505	1.66764			Discard	Discard			2.41905	0.4174	0.807579	5.08749	Q8NI22
-0.0940704	1.45543	1.49794	-0.312284	0.593502	1.02871	1.00835	0.93098	1.52192	1.29012	1.2266			Discard	Discard			0.822529	0.514588	0.80704	1.6969	P61106
3.56883	5.16787	4.98861	4.72985	5.06158	3.94897	4.15933	4.58744	4.96039	4.9347	4.87732			Discard	Discard			1.29845	0.4288	0.801917	2.56568	P07237
NaN	-1.39584	-2.07539	-2.57067	NaN	NaN	-2.05845	-2.41099	-1.69521	-1.88586	-2.23831			Discard	Discard			1.42268	0.385895	0.80118	3.56132	P42892
-1.04613	0.0577698	0.0943727	-0.35224	0.336761	-0.356661	-0.634468	-0.257142	0.263741	0.23852	0.0143995			Discard	Discard			1.80208	0.372211	0.79192	3.58608	O95299
-1.16968	-0.150421	-0.91388	-2.01042	-1.19495	-0.596256	-1.10752	-0.729484	-0.0543175	-0.531057	-0.196435			Discard	Discard			0.869726	0.505871	0.787713	1.78123	Q8IY67
-3.64169	-0.602041	-0.657369	0.0509567	-0.320492	-0.647648	-0.486656	-0.487653	-0.143473	-0.430111	-0.58878			Discard	Discard			0.328747	0.70046	0.785924	0.782972	Q9UIQ6
-2.00859	-0.716608	-1.15868	-1.76319	-1.84367	-1.18866	-1.69143	-1.21225	-0.100914	-0.760315	-0.775235			Discard	Discard			0.803267	0.519288	0.781801	1.6625	A6NHR9
3.11609	4.54866	4.54605	4.15524	4.46769	3.67817	3.67855	3.85491	4.41877	4.40636	4.36725			Discard	Discard			1.51368	0.377189	0.777177	2.98445	P13667
NaN	0.21175	-0.228909	-0.889572	-0.00932693	NaN	NaN	-0.592166	-0.0946941	-0.12162	0.00685215			Discard	Discard			1.76446	0.370718	0.776779	4.80077	Q96DZ1
0.357473	2.29579	2.4242	0.6691	0.854502	1.25053	1.66133	1.67185	2.43447	2.23058	2.05872			Discard	Discard			0.614984	0.572159	0.771651	1.32442	P05023
NaN	-1.36461	-1.22122	NaN	-2.5555	NaN	NaN	-2.66593	-1.77947	-1.75807	-1.75066			Discard	Discard			0	0.833729	0.766072	0	Q9BYC5
NaN	-1.97015	-2.19369	-2.73311	NaN	NaN	NaN	NaN	NaN	NaN	-2.44142			Discard	Discard			0	0.995592	0.76296	0	O00204
-2.49111	NaN	NaN	NaN	NaN	NaN	NaN	-2.43246	-1.69963	-2.13272	NaN			Discard	Discard			0	0.895387	0.762152	0	Q5M775
-1.44623	-0.0765629	0.246552	-0.330524	0.293974	-0.582331	-0.495453	-0.152959	0.235981	0.0707245	0.0290689			Discard	Discard			1.06621	0.457113	0.757422	2.13499	Q16822
NaN	-1.2234	-1.29157	NaN	NaN	NaN	-2.17313	-1.94603	-1.38125	-1.57457	-1.29775			Discard	Discard			1.49801	0.376269	0.75725	5.476	Q92828
-1.60153	-0.495123	0.0260725	0.441198	0.518526	-0.878391	-0.877985	-0.699752	0.187263	0.128071	-0.00335979			Discard	Discard			0.628954	0.571188	0.75474	1.34973	Q9BY49
-2.06017	NaN	NaN	NaN	NaN	NaN	NaN	NaN	-1.30564	NaN	-1.59233			Discard	Discard			0	0.802202	0.754532	0	Q9ULX6
NaN	-1.34138	-1.32826	-2.68366	-2.27255	-0.712732	-1.95045	-1.71446	-0.471493	-0.962969	-1.05104			Discard	Discard			0.561445	0.590198	0.754387	1.26512	O60216
0.923767	1.97274	1.96945	1.94087	2.45518	0.934647	1.30312	1.39063	2.00386	1.94127	2.07371			Discard	Discard			1.36336	0.405466	0.754332	2.68969	P55145
-1.21729	0.959805	1.62449	0.559942	1.17821	0.327299	0.516911	0.753306	0.58185	1.00418	0.65747			Discard	Discard			0.622407	0.568668	0.753403	1.33788	Q07065
3.84797	5.37584	5.32481	4.75508	5.2008	4.64139	4.65508	4.78402	5.20614	5.30803	5.18171			Discard	Discard			1.42183	0.383357	0.750391	2.803	P11021
-0.229843	0.364647	0.598552	0.642103	1.09128	-0.154669	-0.21319	-0.310637	0.708797	0.617111	0.452241			Discard	Discard			1.18599	0.440481	0.749467	2.35488	P36551
NaN	-0.491549	NaN	NaN	NaN	NaN	-1.30018	NaN	-0.611185	-1.02213	-0.0968504			Discard	Discard			0	0.903207	0.748812	0	Q15847
-1.49235	-0.268953	-0.149516	0.135023	0.527294	-0.461302	-0.541145	-0.682141	0.0433483	0.153305	-0.233603			Discard	Discard			0.821049	0.515443	0.745715	1.69425	P19404
0.508554	1.69261	1.40551	1.49663	1.73823	0.917007	0.855631	1.02604	1.71937	1.74391	1.63385			Discard	Discard			1.55211	0.365387	0.745023	3.06172	O95881
-1.35103	NaN	-1.3895	NaN	NaN	-0.204704	-1.84393	-1.188	-0.716894	-0.82686	-0.607646			Discard	Discard			0	0.940512	0.744092	0	P49750
-2.38503	-1.40356	-1.10069	-3.46023	-2.2333	-1.44824	-1.71738	-1.87646	-1.22201	-1.2603	-1.23117			Discard	Discard			0.649819	0.562938	0.74015	1.38744	Q14160
-1.75971	-0.690454	-0.900203	-2.22535	-1.44564	-0.725868	-1.3734	-1.00696	-0.419823	-0.888226	-0.507733			Discard	Discard			0.902386	0.500254	0.739384	1.83966	O60341
-1.21469	0.243069	0.127715	0.467247	1.10974	0.200262	-0.12896	0.413953	0.517197	0.684423	0.321214			Discard	Discard			0.685525	0.555268	0.738946	1.45174	Q9Y305
NaN	-0.188749	-0.040946	-1.35262	-0.877718	NaN	NaN	NaN	-0.779903	NaN	NaN			Discard	Discard			0	0.980645	0.737164	0	O75363
NaN	-0.522379	-0.440654	-1.23709	-0.738678	NaN	-1.44985	-1.17804	-0.396046	-0.662935	-0.729482			Discard	Discard			2.32251	0.4192	0.735959	5.67447	Q14435
NaN	-2.08019	-1.95298	NaN	NaN	-2.43025	-2.57451	-2.83528	-1.86196	-2.09755	-1.89701			Discard	Discard			1.30355	0.432223	0.733819	4.31615	O15484
4.16485	5.55639	5.38228	5.28856	5.66772	4.68768	4.83152	5.05633	5.47344	5.53691	5.38796			Discard	Discard			1.272	0.427293	0.730536	2.51567	P27797
-1.42904	-0.400461	-0.386147	-1.08531	NaN	NaN	-0.142811	NaN	0.0889282	-0.343081	-0.17879			Discard	Discard			0.582788	0.583266	0.729953	1.38037	Q96HR9
-1.37565	0.440926	0.292056	-0.619152	-0.529932	-0.165443	-0.138647	-0.238612	0.49744	0.455587	0.340875			Discard	Discard			0.813745	0.514824	0.72916	1.68121	Q14126
1.73026	2.29712	2.31357	1.14629	1.47826	1.94036	1.53816	NaN	2.82644	1.83903	2.39564			Discard	Discard			0.785597	0.52705	0.729036	1.70271	P17096
NaN	NaN	-1.98167	NaN	NaN	-1.93903	NaN	-2.08521	-1.35755	-1.65099	-1.65861			Discard	Discard			0	0.820229	0.727656	0	Q9NP66
-1.92609	-0.835873	-0.785102	-1.57818	-1.12515	NaN	-1.36294	-1.20021	-0.406662	-0.744734	-0.61485			Discard	Discard			1.44861	0.388789	0.727628	2.85547	P15291
-2.22485	NaN	NaN	NaN	NaN	-2.08681	NaN	NaN	-1.49877	-1.8527	-2.16516			Discard	Discard			0	0.845084	0.72608	0	Q96KG9
1.48056	2.10866	2.15137	1.16671	2.46164	1.79145	1.74015	2.04363	2.42951	2.24885	2.22516			Discard	Discard			1.53182	0.370961	0.725508	3.02082	P31930
1.12194	2.09446	2.02138	2.3998	2.59074	1.26587	1.27349	1.36636	2.10357	2.1217	2.10632			Discard	Discard			0.964028	0.482236	0.72252	1.95025	Q9UIJ7
4.01664	5.565	5.43294	5.18351	5.44044	4.7427	4.85514	4.99897	5.43335	5.46967	5.35824			Discard	Discard			1.17292	0.442156	0.716032	2.33067	P14625
1.0841	2.00521	1.89917	1.87749	2.38213	1.3677	1.28325	1.555	2.10439	1.90934	1.68869			Discard	Discard			1.6106	0.363444	0.71395	3.18092	Q9UBS4
-4.18531	-3.20259	-3.04574	-3.02805	-2.66413	-3.02845	-3.54017	-3.64464	-2.79095	-2.96929	-3.56994			Discard	Discard			1.1499	0.444444	0.713651	2.28817	Q6JQN1
NaN	2.05408	1.42247	1.73247	1.36023	0.659073	0.604424	NaN	2.22402	2.13105	2.04263			Discard	Discard			0.552095	0.593701	0.710997	1.31335	P08962
1.92303	2.73348	2.09958	2.34457	2.79614	1.46273	1.70916	1.84243	2.46487	2.91339	2.58027			Discard	Discard			1.93163	0.381101	0.710031	3.87465	P26885
0.847828	2.16895	2.18342	1.46601	2.03101	1.53853	1.50198	1.76417	2.10627	2.0912	2.06028			Discard	Discard			1.54461	0.368273	0.707082	3.04657	Q02818
1.57107	2.8026	3.26902	1.51035	1.94481	2.23371	2.54457	1.80091	2.93903	3.22461	2.3832			Discard	Discard			0.903008	0.500757	0.705423	1.84077	Q9H1E3
-1.37093	-0.054718	0.363875	0.284966	0.689837	-0.190615	-0.247953	0.0052557	0.476011	0.265247	0.280595			Discard	Discard			0.713642	0.548642	0.702542	1.5022	Q10713
-2.16338	NaN	-2.2691	NaN	NaN	NaN	NaN	NaN	-1.46202	NaN	NaN			Discard	Discard			0	0.966516	0.701359	0	P07602
-1.65079	-0.161469	-0.44451	-1.54357	-1.07164	-0.364916	-0.567343	-0.653659	0.0253048	-0.298143	-0.259952			Discard	Discard			0.761454	0.534829	0.701237	1.58778	Q9Y624
NaN	-0.232578	0.133609	NaN	NaN	NaN	-1.42373	-1.0042	-0.794165	-0.481039	-0.487084			Discard	Discard			0.735995	0.544062	0.700597	1.99888	P06731
NaN	-0.23756	-0.320861	NaN	NaN	-0.97855	-0.932537	-0.90891	-0.203268	0.105799	-0.563529			Discard	Discard			3.05411	0.548	0.700309	33.6333	O43491
-0.634098	0.308062	0.165334	-0.545719	-0.0954399	-0.687696	-0.377563	-0.516435	0.331455	0.0753536	-0.00688457			Discard	Discard			2.49763	0.415529	0.699813	5.30476	Q99828
NaN	-0.195158	-0.00548649	-1.03211	-0.602152	-0.825886	-1.09458	-1.13023	-0.360598	-0.473404	-0.0316801			Discard	Discard			2.34444	0.406667	0.699672	5.75383	Q9H4A6
-0.593506	0.278854	-0.17587	-2.39707	-0.748791	0.300026	-0.0382557	0.0660734	0.342541	0.238415	0.349755			Discard	Discard			0.41213	0.666985	0.698224	0.946963	P55265
1.12203	2.40403	2.68078	2.60025	2.74084	2.11454	1.85557	2.16625	2.75388	2.70917	2.60713			Discard	Discard			0.897447	0.497953	0.69689	1.83082	P05165
-1.72112	-1.27432	NaN	NaN	NaN	NaN	NaN	NaN	-0.776695	-1.12572	-0.865016			Discard	Discard			0	0.84136	0.695607	0	Q99569
NaN	0.66493	0.589499	-1.30786	-0.518353	0.22456	0.0920315	0.158591	0.880369	0.571959	0.212026			Discard	Discard			0.464841	0.636779	0.694728	1.07501	O94826
-0.252892	0.962164	1.91831	-0.327946	1.02447	0.685875	0.986349	0.969638	1.12852	0.922962	0.875144			Discard	Discard			0.765377	0.531844	0.694597	1.5948	Q00325
-0.205606	0.896509	0.852256	0.640869	0.656216	0.0329037	0.285662	0.409604	1.37734	0.918283	0.818294			Discard	Discard			1.27193	0.425844	0.694057	2.51555	O43760
-0.600714	0.339731	0.522695	0.231195	0.835108	-0.112263	-0.00471878	0.0446901	0.659208	0.366991	0.248086			Discard	Discard			1.4353	0.385009	0.693736	2.82934	Q9NPJ3
-1.42452	-0.508205	-2.11765	-1.28821	-0.703299	-2.10543	NaN	-0.932931	-0.35412	-0.378805	-0.29905			Discard	Discard			1.75432	0.370857	0.693344	3.89561	Q12841
-1.10831	-0.66519	-0.889026	-2.73496	-1.80048	-1.15843	-1.30591	-1.44597	-0.401379	-0.836359	-0.345309			Discard	Discard			0.561438	0.589689	0.693101	1.22679	Q9UEY8
-1.80272	-0.10009	0.736283	-0.781515	0.159737	-0.080822	-0.156925	-0.0983458	-0.112617	0.0901718	-0.349717			Discard	Discard			0.690198	0.553597	0.692219	1.46013	Q5JTV8
NaN	-0.961506	NaN	-1.65135	NaN	-0.84693	NaN	NaN	NaN	-0.926796	NaN			Discard	Discard			0	0.985316	0.689844	0	O43818
1.35947	2.16454	2.26139	1.27929	2.55824	2.15308	1.83122	2.2057	2.34398	2.38561	2.24117			Discard	Discard			1.27081	0.424162	0.686664	2.51343	P22695
-2.09687	0.430698	0.981479	0.231613	0.88348	0.140511	0.360666	0.574658	0.0425129	0.566223	-0.106479			Discard	Discard			0.383855	0.67709	0.684714	0.892145	Q15165
NaN	NaN	-1.78906	NaN	-1.23469	-1.95502	NaN	-1.91869	NaN	-1.66926	NaN			Discard	Discard			0	0.941226	0.684007	0	P49590
0.935329	2.06001	2.20611	2.10709	2.5641	1.8763	1.59237	2.00268	2.40342	2.36589	2.16253			Discard	Discard			1.00314	0.476915	0.683146	2.02071	Q9H845
-0.927767	0.394669	0.568391	-0.76544	-0.426878	-0.518375	-0.221975	-0.4085	0.337809	0.2707	0.120028			Discard	Discard			1.17441	0.442206	0.682787	2.33343	P57735
-0.0895691	0.629974	1.05293	0.330765	1.30381	0.440039	0.425524	0.348428	0.873487	0.843769	0.779014			Discard	Discard			1.60839	0.362184	0.681971	3.17637	P47985
-0.118401	0.706343	0.382909	-0.0408573	0.347574	-0.53367	-0.323425	-0.161448	0.507254	0.269457	0.293765			Discard	Discard			2.76331	0.4008	0.681423	6.09186	O95834
-0.956383	2.88097	2.36254	NaN	2.74496	NaN	-0.109728	4.4974	-0.151114	0.645329	1.505			Discard	Discard			0.127295	0.875289	0.681177	0.347197	P06702
-1.86903	-0.526205	-0.777226	-0.559038	-0.192335	-0.999407	-0.911367	-1.04316	-0.526936	-0.537113	-0.608012			Discard	Discard			0.988886	0.476183	0.680491	1.995	Q9Y2R9
0.820314	1.29781	0.662236	0.196051	NaN	0.851053	0.826284	0.8726	1.42066	0.829031	1.321			Discard	Discard			1.30177	0.427985	0.680423	2.77812	Q8WW12
NaN	-0.0577602	1.29591	NaN	0.235273	-1.34892	-1.23745	-0.54795	-0.824371	0.420898	-0.018754			Discard	Discard			0.593852	0.577608	0.677081	1.40461	P01833
NaN	-1.45648	-0.885915	-0.566393	-0.220547	NaN	-1.78283	-1.86865	-0.513849	-0.808222	-0.803678			Discard	Discard			0.529348	0.610019	0.675665	1.20227	P43155
1.08788	2.20076	1.98828	2.05938	2.25731	1.29515	1.45253	1.64077	2.24646	2.09385	2.04187			Discard	Discard			1.42833	0.383876	0.674702	2.8157	Q9Y2B0
-1.52188	-0.501616	NaN	NaN	NaN	-0.74844	-0.948301	-1.1614	-0.573008	-0.86479	-0.575383			Discard	Discard			1.27058	0.422832	0.673214	3.09195	Q96PU8
NaN	2.35967	1.83657	1.34731	NaN	2.22149	1.62763	1.80533	2.1709	2.30408	2.11067			Discard	Discard			1.43869	0.388385	0.671863	3.61336	Q5SRE5
-0.0931091	0.994816	1.09791	0.946089	1.33095	0.752069	0.595295	0.710704	1.304	1.24351	1.0851			Discard	Discard			1.21091	0.439793	0.670176	2.40118	P49821
-2.99106	-0.991007	-0.271485	-1.48832	-0.21316	-1.29411	-1.14015	-0.640586	-1.48123	-1.19386	-1.65429			Discard	Discard			0.436732	0.650452	0.669895	0.994093	P09917
-2.39331	-1.56429	NaN	NaN	NaN	NaN	NaN	NaN	-1.88577	-1.4761	-1.46182			Discard	Discard			0	0.804021	0.668285	0	Q9UJC5
0.943369	1.9106	2.04087	2.37694	2.58886	1.52124	1.42813	1.40153	2.11224	2.12204	2.12166			Discard	Discard			0.819401	0.513724	0.66641	1.69131	P13804
-2.05135	-1.27526	-1.56541	NaN	-1.66542	-1.55157	-1.977	NaN	-1.1042	-1.55031	-1.2942			Discard	Discard			1.26655	0.421046	0.66588	3.08011	O94888
NaN	-2.05796	-2.35715	NaN	NaN	NaN	NaN	-2.8291	-2.27131	-2.39417	-2.35285			Discard	Discard			0	0.913176	0.664458	0	Q13641
NaN	-0.871979	-0.714759	-1.88428	-0.907957	-1.34006	-1.75023	-0.981082	-0.851753	-0.963497	-0.980039			Discard	Discard			1.10318	0.441762	0.6613	2.34606	P16144
NaN	-1.15308	-1.19538	NaN	NaN	-1.25442	-1.65385	-1.75775	-0.936243	-1.08983	-1.03582			Discard	Discard			1.50153	0.377768	0.66114	5.4993	Q7LBC6
NaN	-0.911924	-1.19043	-0.892069	-0.232269	-2.54078	-1.54852	-1.58867	-0.909029	-1.11988	-1.12357			Discard	Discard			0.965463	0.485551	0.658676	2.06143	Q14573
NaN	NaN	-0.504737	-0.542603	0.0151424	-0.836594	-0.698612	-0.654853	0.0355015	-0.146914	0.0413237			Discard	Discard			2.77862	0.425333	0.657345	10.8728	P30405
-1.47338	-0.454388	-0.521537	NaN	NaN	-0.726849	-0.910254	-0.851729	-0.388119	-0.610584	-0.753861			Discard	Discard			1.07858	0.452664	0.6572	2.55677	O14828
3.54798	4.69431	4.71236	4.3388	4.69531	3.94936	3.99565	4.15926	4.61131	4.62576	4.57692			Discard	Discard			1.64653	0.365188	0.656558	3.25514	P30101
-1.02215	0.358604	0.59257	0.36532	0.623821	0.020731	0.0296631	0.140031	0.61426	0.623207	0.485957			Discard	Discard			0.857397	0.508152	0.654012	1.75919	P21912
-2.05592	-1.01901	-1.41042	-2.59023	NaN	-2.11192	-1.47614	-1.36104	-1.4149	-1.54995	-1.17604			Discard	Discard			0.669932	0.561135	0.653877	1.47661	Q13541
-1.61337	0.202131	-0.974341	-1.02675	NaN	NaN	-0.338539	-0.34411	-0.558975	NaN	-1.26992			Discard	Discard			0.561005	0.589643	0.652269	1.26426	Q13188
-3.33266	-1.00482	-0.688064	-0.390192	0.130363	-0.60618	-0.652348	-0.117	-0.540842	-0.424885	-0.884383			Discard	Discard			0.290729	0.726264	0.651283	0.705501	P04181
-0.698881	0.432814	-0.13594	-0.997011	-0.28129	-0.500204	-0.542736	-0.238919	-0.0563145	0.151114	0.0744658			Discard	Discard			1.28145	0.424069	0.651123	2.53351	P49407
-1.17966	0.554434	0.710694	NaN	-0.132622	-0.135687	-0.0820274	0.148143	0.415422	0.295424	0.167779			Discard	Discard			0.637226	0.56646	0.650261	1.41291	P61009
0.921972	2.43768	2.87481	2.3431	2.55782	1.70544	1.88852	1.8991	2.23668	2.25092	2.11078			Discard	Discard			0.87063	0.505783	0.647552	1.78284	P27824
-1.30405	-0.217369	5.24521e-05	0.115685	0.667938	0.134521	-0.253586	-0.168599	0.281277	0.158911	0.114062			Discard	Discard			0.723262	0.54334	0.646587	1.51944	Q9Y3D9
2.07306	2.99093	3.09501	3.1756	3.42421	2.60485	2.38264	2.48018	3.1082	3.20226	3.1508			Discard	Discard			1.09392	0.445174	0.646574	2.18549	P00367
0.290829	1.36864	1.24565	1.06138	1.3287	0.633881	0.727766	0.72317	1.34437	1.36871	1.48555			Discard	Discard			1.74122	0.366036	0.646452	3.45468	Q86UP2
0.902719	1.89911	2.22016	2.37781	2.62488	1.72653	1.57238	1.53648	2.20337	2.16545	2.15548			Discard	Discard			0.77867	0.526926	0.645102	1.61855	P38117
3.01931	4.30956	4.10514	4.20626	4.14877	3.4402	3.3683	3.5808	4.10262	4.16748	3.95833			Discard	Discard			1.07269	0.455562	0.643318	2.14678	P23284
-2.01578	-1.48409	-1.80564	-1.6869	-0.965008	-1.72602	-2.13235	-1.63365	NaN	-1.38592	NaN			Discard	Discard			1.24326	0.431023	0.642622	2.64778	P82663
-1.56939	-0.0721054	0.452859	-0.667622	0.0028019	-0.705688	-0.52524	0.0226583	-0.0632172	-0.0964451	-0.311774			Discard	Discard			0.789344	0.523294	0.640725	1.63762	Q7Z2K6
2.45311	3.22799	2.79522	2.89816	3.37161	2.05972	2.20684	2.86627	3.1308	2.84603	3.12626			Discard	Discard			1.56511	0.356702	0.637375	3.08803	O00584
-0.260906	0.676311	0.567824	0.404629	0.535433	NaN	-0.291435	0.0438395	0.62118	0.281851	0.198693			Discard	Discard			1.65168	0.371463	0.636943	3.26584	Q99470
NaN	NaN	NaN	-1.90943	NaN	-1.31909	NaN	-1.58127	-1.11052	-1.40631	-1.17822			Discard	Discard			0	0.815646	0.634831	0	Q9NVP1
0.0368996	1.29011	1.21401	0.415182	0.635719	-0.0789413	0.793442	0.624885	1.37198	1.30493	1.04018			Discard	Discard			1.15794	0.442917	0.631669	2.30299	Q27J81
1.45216	2.56416	2.5412	1.14841	1.75843	2.22252	2.05729	2.08351	2.62803	2.6302	2.53441			Discard	Discard			0.855287	0.507542	0.631531	1.75542	P15941
0.422461	NaN	NaN	NaN	NaN	NaN	NaN	0.934707	1.30962	NaN	1.07211			Discard	Discard			0	0.832052	0.631032	0	Q9C005
1.20262	1.92488	1.77844	1.32146	1.57375	1.29422	1.60656	1.49165	2.6091	1.8938	1.95345			Discard	Discard			1.14982	0.443493	0.630337	2.28802	Q00765
-0.939007	0.217876	-0.390218	-0.0540218	0.180063	-1.16031	-0.737961	-0.249454	0.00683212	-0.140963	-0.125775			Discard	Discard			1.2737	0.427468	0.630035	2.51887	P48449
-0.541588	0.676523	0.511619	0.233051	0.602097	0.072443	0.105568	0.237247	0.633566	0.401403	0.38281			Discard	Discard			1.44534	0.388763	0.628826	2.84904	Q9HD45
0.402699	1.38577	1.41129	1.56828	1.80131	1.01986	0.861654	1.17557	1.69958	1.73367	1.54694			Discard	Discard			1.00403	0.478012	0.626835	2.02232	P31040
-0.555733	0.65782	0.940225	0.270597	1.01331	0.597235	0.455273	0.578538	0.768669	0.447025	0.849471			Discard	Discard			0.985054	0.476205	0.626096	1.9881	Q9P0L0
-1.49359	-0.895363	-0.485272	-1.99288	-0.725267	NaN	-1.76741	-0.928094	-1.13851	-0.967964	-1.12032			Discard	Discard			1.07984	0.452296	0.625777	2.15981	P19971
-0.172176	1.36094	1.65778	0.894714	1.2863	0.483011	1.15984	0.90652	1.3216	1.33556	1.08078			Discard	Discard			0.870792	0.506442	0.62572	1.78313	Q9Y3B3
-0.181637	0.860598	1.10721	1.04335	1.50425	0.700117	0.714235	0.72202	1.23501	1.25973	1.07314			Discard	Discard			0.876882	0.5044	0.625461	1.79402	Q96CM8
0.265522	1.62866	1.28956	0.683277	1.231	0.948532	0.805601	1.60232	1.53227	1.42622	1.86038			Discard	Discard			0.885018	0.504648	0.624797	1.80858	Q9P2E9
0.121336	0.915611	0.819278	0.793051	1.2837	0.681761	0.569382	0.601632	1.23834	1.19782	1.14496			Discard	Discard			1.62786	0.361821	0.624533	3.21647	Q9BPW8
1.36803	2.52334	2.70516	2.67038	2.98827	2.12764	2.18703	2.18275	2.66237	2.71225	2.62475			Discard	Discard			0.898422	0.498721	0.622617	1.83256	P49748
NaN	-1.89078	NaN	NaN	NaN	-2.40335	NaN	-2.51234	NaN	-2.7075	NaN			Discard	Discard			0	0.915196	0.621554	0	Q13427
2.43368	3.78005	3.68655	3.56679	3.63972	3.00718	2.94321	3.37251	3.6767	3.64762	3.74551			Discard	Discard			1.02955	0.468549	0.619777	2.06845	Q15293
NaN	NaN	-2.00249	-1.84651	-1.69025	NaN	NaN	-2.77275	NaN	-1.91071	NaN			Discard	Discard			0	0.863609	0.619382	0	Q8NFQ8
-0.336977	0.864454	1.1037	0.512236	0.68041	0.180002	0.18292	0.549569	0.986488	0.909143	0.801137			Discard	Discard			1.22567	0.434362	0.616847	2.42873	Q9NZ08
0.862877	1.75514	1.77746	1.90918	1.96488	1.44659	1.18608	1.2855	2.05883	2.00577	1.95748			Discard	Discard			1.14661	0.445705	0.615371	2.28211	Q9Y2Q3
-1.29902	0.303894	-0.85456	-1.19886	-1.00953	-1.41899	-1.1405	-0.641845	-0.660192	-0.819593	-0.56916			Discard	Discard			0.799026	0.520518	0.614779	1.65492	P27105
NaN	-0.426523	-1.32183	-2.12704	-1.9724	-2.03619	-1.24552	-1.67614	-0.806534	-1.22882	NaN			Discard	Discard			0.507299	0.614211	0.614415	1.15893	P11166
3.22441	5.49121	5.80885	5.30233	5.28547	5.04024	5.33806	5.27212	5.41333	5.69097	4.22191			Discard	Discard			0.435574	0.651448	0.612438	0.991885	P62805
-0.0111542	0.550838	0.310039	0.602818	0.872156	0.0421658	-0.0898781	0.147864	0.894306	0.595444	0.595912			Discard	Discard			1.50594	0.376021	0.610021	2.969	Q8NBJ7
-1.41131	-0.598778	-0.676595	-2.24527	-1.967	-0.405676	-1.08167	-1.47158	-0.262768	-0.488647	-0.433013			Discard	Discard			0.526409	0.610309	0.609609	1.1623	P52948
-1.53737	-0.64168	-0.740693	-1.70024	-1.13376	-1.63853	-1.14941	-1.30858	-0.667963	-0.752792	-0.543019			Discard	Discard			1.57127	0.355905	0.60943	3.10054	O94855
4.04202	3.40627	2.41638	4.12334	4.61026	1.78882	2.30538	2.30276	3.39059	2.2028	2.81771			Discard	Discard			0.375422	0.679908	0.608997	0.875652	P14543
0.0471859	1.40453	1.34977	1.29783	1.60055	0.9909	0.932163	1.36462	1.54878	1.6547	1.54282			Discard	Discard			0.812288	0.514388	0.607502	1.67861	P34897
-1.71848	-1.33301	-2.1161	-1.90542	-1.58105	-2.16808	-2.35024	-2.10649	-1.33302	-1.29863	-1.47928			Discard	Discard			1.74371	0.368147	0.604463	3.46001	Q9P0V9
-1.11697	-0.213888	-0.0716124	-0.503569	NaN	0.0753231	NaN	0.260377	0.51557	0.539278	0.0403185			Discard	Discard			0.425582	0.658816	0.604227	1.03863	P20645
-2.89929	-1.90122	-1.33699	-1.25671	-0.696465	-1.35311	-1.81794	-1.49827	-1.20042	-1.17208	-1.32691			Discard	Discard			0.525167	0.611287	0.602017	1.16	Q96RP9
-1.44432	-0.208456	0.417647	-1.48592	-0.653883	-0.794746	-0.477598	-0.856229	-0.530474	-0.272129	-0.643388			Discard	Discard			0.964401	0.48387	0.601747	1.95092	Q9BRX8
-1.73992	-0.863857	-0.981711	-2.23447	-1.88501	-1.43204	-1.73622	-1.27072	-0.683182	-1.04225	-0.707591			Discard	Discard			0.735492	0.544118	0.601315	1.54134	P23497
NaN	1.32654	1.1534	1.3601	1.80481	0.810556	0.899109	0.768422	1.69639	1.86782	1.68548			Discard	Discard			1.22258	0.43387	0.600034	2.60236	O75380
-0.115969	1.05868	1.10017	1.31529	1.50664	0.899395	0.537359	0.691655	1.055	1.13615	0.95003			Discard	Discard			0.780753	0.527305	0.599687	1.62228	Q96AB3
NaN	NaN	NaN	NaN	NaN	NaN	-1.46466	NaN	-0.865643	NaN	NaN			Discard	Discard			0	0.819146	0.599022	0	Q9NPF4
0.227468	0.825405	0.63691	NaN	NaN	NaN	NaN	NaN	NaN	1.13503	NaN			Discard	Discard			0	0.880146	0.597937	0	Q7Z5L9
-2.18653	NaN	-1.51365	-0.943134	-0.751301	-1.5479	-1.36999	-1.46666	-1.03611	-1.3463	-1.11677			Discard	Discard			0.6854	0.554836	0.597869	1.50675	Q9Y2Q9
0.143707	0.965513	1.27287	1.35384	1.72878	0.550249	0.443859	0.938918	1.25802	1.18012	1.15353			Discard	Discard			0.783713	0.527399	0.597356	1.62756	P50213
-0.829826	-0.0232849	0.0141306	NaN	-0.299046	-0.827625	-0.73925	-0.705733	NaN	0.0208302	-0.380517			Discard	Discard			1.87494	0.35519	0.597105	5.2672	O60613
6.45721	8.03508	8.06327	7.64298	7.34654	5.79545	8.0768	6.1299	7.63887	7.40711	7.70159			Discard	Discard			0.459223	0.639172	0.596772	1.03677	P06703
-1.06406	-0.0513306	0.0856047	-1.86469	-0.88088	0.17827	-0.193487	-0.314347	0.140585	0.140285	0.117126			Discard	Discard			0.508496	0.613172	0.595271	1.12909	P78347
-1.48062	-0.947351	-1.18044	-0.305639	-0.148504	-1.3068	-1.43188	-0.855929	-0.179173	-0.618982	-0.629886			Discard	Discard			0.716541	0.545518	0.593508	1.5074	P23434
-0.941235	0.158873	0.31618	0.721495	0.567516	0.206005	-0.10877	-0.494351	0.432829	0.438721	0.36674			Discard	Discard			0.645186	0.565671	0.592121	1.37908	Q9P2R7
2.50655	3.39578	3.38865	2.92235	3.29079	2.8677	2.80671	3.0459	3.54813	3.39672	3.23116			Discard	Discard			1.95824	0.389375	0.591191	3.93551	Q14697
-0.89937	0.187296	0.115483	-0.203352	0.137865	-0.145689	-0.339489	0.0445528	0.398743	0.246607	0.143373			Discard	Discard			1.21247	0.439755	0.590716	2.40409	P30533
-1.36499	-1.07508	NaN	NaN	-0.797375	NaN	NaN	NaN	-0.450857	NaN	-0.547584			Discard	Discard			0	0.903865	0.590548	0	Q15714
NaN	-1.5307	-1.25694	-1.50418	-1.04881	NaN	NaN	-2.1067	-1.06533	-1.33664	NaN			Discard	Discard			0.833459	0.511909	0.590487	1.94676	Q9Y4W6
1.02729	1.93402	2.19802	1.64518	2.20558	1.87735	1.61439	1.7719	2.1732	2.32544	2.07285			Discard	Discard			1.43048	0.383644	0.589579	2.81991	P36957
-0.103268	0.514153	0.621142	0.841204	1.24995	0.318203	0.357349	-0.00958729	0.818651	0.884975	0.758399			Discard	Discard			0.936262	0.497083	0.589495	1.90037	Q16718
NaN	-0.721346	-0.461545	0.0166588	-0.157583	-0.776981	-1.44446	-1.24926	-0.0311203	-0.303841	-0.302608			Discard	Discard			0.511367	0.611619	0.589001	1.16694	Q9P0J1
0.254286	1.49295	1.27981	1.31606	1.4684	0.856478	1.10398	1.03498	1.58588	1.4896	1.26344			Discard	Discard			1.06307	0.456404	0.588416	2.12928	Q9NZM1
0.365499	1.55912	1.55858	1.63868	1.76003	0.72488	1.14675	1.31496	1.79145	1.41574	1.52646			Discard	Discard			0.881889	0.503775	0.587064	1.80298	P27144
-2.25015	-1.11948	NaN	-1.86461	NaN	NaN	-1.74244	NaN	-1.61227	-1.4502	-1.26384			Discard	Discard			0.928368	0.495191	0.586527	2.17472	O95757
-0.138556	0.760786	0.521173	-0.331438	0.0129032	0.130966	0.108484	0.265161	0.912548	0.556187	0.891189			Discard	Discard			1.04273	0.464683	0.586166	2.09234	Q9Y6M1
0.606739	1.58974	1.29231	0.608015	0.72584	0.921587	0.899109	0.750209	1.59	1.58967	1.51657			Discard	Discard			1.15644	0.443422	0.58584	2.30023	P15924
2.26192	3.25368	3.19843	3.28254	3.36671	2.79474	2.60892	2.72249	3.28957	3.47579	3.26612			Discard	Discard			1.1654	0.441199	0.584355	2.31677	P14314
0.813154	1.95207	1.7501	1.59456	1.79337	1.32348	1.28297	1.46355	1.87197	1.84391	1.61779			Discard	Discard			1.43962	0.389382	0.583911	2.83781	Q15363
-1.38236	0.484743	0.946239	0.214991	0.451729	-0.444235	0.0451183	0.340285	0.217621	0.348391	-0.0373983			Discard	Discard			0.553323	0.59389	0.58019	1.2119	P04844
NaN	-0.734404	-0.723063	-1.46153	-0.730473	NaN	-1.39958	-1.11834	-0.779121	-1.01804	-0.887273			Discard	Discard			2.25031	0.395625	0.578481	5.41935	Q15392
-2.17247	-0.884785	-0.871112	-1.16262	-0.915831	-1.63981	-1.34358	-1.14972	-0.838314	-0.707867	-0.695462			Discard	Discard			0.996075	0.477582	0.577455	2.00797	Q99747
-1.23603	-0.880949	-0.769107	-0.589489	-0.179983	-0.862389	-1.04716	-1.27193	-0.315392	-0.414881	-0.831409			Discard	Discard			1.12134	0.446773	0.577378	2.23567	Q13825
2.14027	2.68146	2.62656	2.95358	3.02741	2.01834	1.91525	2.1975	2.92515	2.81847	2.76899			Discard	Discard			1.02198	0.466979	0.576355	2.05476	P54819
-0.169676	1.53895	1.89165	0.338291	0.394943	0.513624	1.24421	1.03995	1.62991	1.5617	1.41819			Discard	Discard			0.50916	0.613014	0.574744	1.13032	P05026
-2.29042	-1.38361	-1.18679	-1.45226	-0.886055	-1.49605	-1.54546	-1.59811	-1.17201	-1.13947	-1.2225			Discard	Discard			1.11983	0.446697	0.574339	2.23291	Q9H9P8
NaN	-2.68674	-2.81604	NaN	NaN	NaN	NaN	-3.19318	-2.55201	-2.8749	-3.03379			Discard	Discard			0	0.792216	0.573797	0	Q9Y6M7
-0.409683	1.11291	1.75384	0.639223	0.799683	0.671206	0.705889	0.756961	1.07757	1.25294	0.851739			Discard	Discard			0.817217	0.511644	0.573625	1.68741	P00387
0.0179653	0.510082	0.877532	0.720718	1.09541	0.372231	0.119335	0.0106554	0.766844	0.733149	0.804032			Discard	Discard			1.17482	0.444448	0.573611	2.33418	Q4VC31
-0.492683	0.139988	1.54574	-1.70149	0.0720863	0.451952	0.877844	0.67253	1.02414	0.919325	0.660686			Discard	Discard			0.319366	0.703112	0.57302	0.764034	P20674
-0.0207081	0.406942	NaN	-0.722668	0.157	0.221767	0.080801	-0.0167685	0.643471	0.472704	-0.104047			Discard	Discard			1.15425	0.444075	0.572307	2.2962	P51114
NaN	0.403162	0.90451	-0.641216	-0.378412	NaN	NaN	NaN	-0.233469	-0.011507	-0.332681			Discard	Discard			0	0.821314	0.571643	0	Q9HC07
0.42979	1.73129	1.9476	-0.058733	0.505234	1.23618	1.44795	1.26827	1.79123	1.63805	1.32475			Discard	Discard			0.462834	0.638297	0.570767	1.04359	Q15836
-2.76481	-1.88514	-1.99284	-2.34946	-2.23778	-2.97607	-2.59361	-2.68969	-1.96684	-2.05523	-1.96874			Discard	Discard			2.02475	0.377357	0.569472	4.09009	Q0JRZ9
-2.46999	-1.11	-0.529344	-2.21429	-0.999502	-0.707102	-0.670305	-1.12924	-1.04751	-0.738031	-1.18105			Discard	Discard			0.501548	0.617229	0.56862	1.11616	Q56VL3
-0.361176	0.776966	0.733758	1.26184	1.18687	0.33823	0.322798	0.186908	0.799465	0.883375	0.385648			Discard	Discard			0.641518	0.567569	0.56851	1.37245	P35914
-1.50741	-0.9758	-1.46787	-1.54419	-1.14412	NaN	-1.82873	-1.06914	-0.63776	-0.870489	-0.31998			Discard	Discard			1.28609	0.425944	0.568141	2.54228	O14618
-2.24616	-1.14771	-0.807553	-1.24507	-0.807037	-0.95582	-1.43243	-1.20463	-0.937937	-0.844906	-1.03977			Discard	Discard			0.934051	0.496799	0.567842	1.89641	Q16795
-0.765827	0.16147	0.046773	-0.207664	0.387527	-0.581684	-0.0982323	-0.0976114	0.273058	0.349762	0.00167179			Discard	Discard			1.45878	0.387615	0.566352	2.87549	Q8IXB1
-1.89799	-0.931995	-0.0447569	-3.08554	-1.19169	-0.586296	-0.587378	-0.67599	-0.863894	-0.482998	-1.01768			Discard	Discard			0.340038	0.69633	0.565864	0.80562	Q9UJS0
0.297262	1.11704	1.35988	1.1536	1.50209	0.944748	0.681265	0.919993	1.36719	1.37583	1.14931			Discard	Discard			1.2091	0.440885	0.565743	2.39782	Q9NSE4
-0.951574	-0.509409	-0.284076	NaN	0	-0.361017	-0.581848	-0.900165	-0.226976	-0.243629	-0.29058			Discard	Discard			1.40734	0.38321	0.565734	3.0205	O00217
NaN	0.993601	0.488507	-0.422365	-0.0341015	-0.168642	0.201464	0.584765	1.09944	0.674501	0.605557			Discard	Discard			0.535051	0.604552	0.565026	1.21345	Q9HCY8
1.64225	2.32393	2.83412	3.09353	3.30173	2.31117	2.13338	1.95038	2.67924	2.77079	2.62748			Discard	Discard			0.589418	0.580238	0.563416	1.27794	Q07021
-1.67379	-0.683912	-0.83253	-1.26081	-1.09107	NaN	-1.49167	-1.35429	-0.87632	-0.880869	-0.920266			Discard	Discard			1.93292	0.385824	0.56137	3.8776	Q9H553
-0.0988655	0.621729	0.650767	0.929804	1.32816	0.395033	0.324579	0.397538	0.89716	0.887369	0.728248			Discard	Discard			0.907666	0.498766	0.560751	1.84911	O00330
0.609758	1.51909	0.998412	1.15447	1.13807	1.00357	0.658379	0.538918	1.24539	1.58599	1.05577			Discard	Discard			1.48774	0.377374	0.56047	2.93276	Q96A72
-0.319008	0.862061	0.714927	-0.0523796	0.127922	0.949476	0.241859	0.311261	0.82423	1.00012	0.959958			Discard	Discard			1.06112	0.45558	0.559304	2.12574	P42166
-1.10632	NaN	-0.205571	-0.144127	0.348036	NaN	-0.385151	NaN	-0.321222	NaN	NaN			Discard	Discard			0.52046	0.611372	0.558607	1.24452	Q9BRQ6
-0.311163	0.7605	0.998202	0.944647	1.35608	0.776094	0.555281	0.891002	1.11796	1.09782	0.944789			Discard	Discard			0.711496	0.548467	0.558239	1.49835	P36776
-1.03633	0.0941849	0.23556	0.0648155	0.554762	0.157063	-0.211845	0.48726	0.502695	0.432154	0.481364			Discard	Discard			0.655247	0.560053	0.557905	1.39723	Q5JRX3
-0.153954	1.31774	0.845017	0.749096	0.773855	0.45764	0.697495	0.903733	1.2278	1.33849	1.36229			Discard	Discard			0.862226	0.504508	0.557372	1.76782	O15231
-1.14622	-0.00878143	0.102542	0.522434	0.556686	-0.241961	-0.438955	-0.422002	0.0101757	0.0741158	-0.143258			Discard	Discard			0.593086	0.578135	0.557213	1.28462	P07099
1.02414	1.96688	1.36242	0.882362	1.36954	0.713247	0.835876	1.38183	1.42585	1.31089	1.75106			Discard	Discard			1.30216	0.430583	0.556368	2.57272	Q16881
-0.255352	0.583002	0.840682	0.638401	1.14668	0.70558	0.416943	0.155742	0.649445	0.815397	0.536361			Discard	Discard			1.0139	0.472268	0.554109	2.04014	Q96HS1
-1.62302	-0.621111	-0.32549	-1.9027	-1.0393	-0.450951	-0.918575	-0.525895	-0.40539	-0.147514	-0.811257			Discard	Discard			0.638675	0.567619	0.553946	1.36732	O60762
-2.1868	-1.3213	-0.933982	-0.828333	-0.604111	-0.85404	-1.52351	-1.00768	-0.5793	-0.923573	-0.832778			Discard	Discard			0.619374	0.570279	0.551677	1.33238	Q9BYD6
0.984623	1.93851	1.74565	2.2871	2.32468	1.33482	1.40211	1.4327	1.96464	1.80297	1.77972			Discard	Discard			0.777617	0.525512	0.549312	1.61667	Q8NBS9
0.27523	1.36817	1.2948	0.377167	0.732935	0.640944	0.673582	0.964786	1.26319	1.27078	1.34819			Discard	Discard			1.11414	0.443756	0.548743	2.22247	Q00341
NaN	-1.69648	-1.34247	-1.71314	-1.13555	-2.46394	-2.05769	-1.94375	-1.23838	-1.40749	NaN			Discard	Discard			1.28496	0.42626	0.548056	2.74039	Q9Y394
-0.387829	0.559776	0.824748	0.904909	1.03256	0.281652	-0.0544949	0.408103	0.70401	0.637335	0.713798			Discard	Discard			0.741886	0.543119	0.547777	1.55279	O43837
NaN	NaN	NaN	NaN	NaN	NaN	NaN	0.0660276	0.612246	NaN	0.533689			Discard	Discard			0	0.989638	0.546218	0	O15347
-2.14618	NaN	NaN	NaN	NaN	NaN	NaN	NaN	-1.60172	NaN	-1.78449			Discard	Discard			0	0.938024	0.54446	0	P51116
0.000940323	1.46956	0.994409	0.244408	0.593367	0.227076	0.710346	1.29423	1.25432	1.15317	1.6785			Discard	Discard			0.628376	0.569979	0.543268	1.34869	Q96C19
-1.33655	-0.491379	-0.207026	-0.238119	-0.00909805	-0.739733	-0.797705	-0.902024	-0.32622	-0.132498	-0.0645132			Discard	Discard			0.912207	0.500689	0.543033	1.85725	Q9BSH5
NaN	3.51334	NaN	3.07296	NaN	2.94537	2.68059	2.55855	3.11382	3.43409	3.2316			Discard	Discard			0.928459	0.495935	0.542881	2.17494	P61769
-1.68269	-0.920277	NaN	-1.77221	NaN	-1.42425	-1.47944	-1.34595	-1.13495	-1.39715	-1.00788			Discard	Discard			1.56784	0.357586	0.542456	3.40912	Q9BY44
-1.50752	-0.459534	-0.134301	-0.356831	0.12388	-0.443645	-0.880791	-0.249848	-0.288809	0.115843	-0.352109			Discard	Discard			0.689959	0.552475	0.540594	1.4597	P51553
-0.896572	0.0803413	0.40998	0.420013	0.745939	-0.877386	0.00868988	0.235635	0.619535	0.0567455	0.335202			Discard	Discard			0.657673	0.56007	0.539997	1.40161	Q9HAV7
NaN	NaN	NaN	NaN	NaN	NaN	NaN	-1.5834	-1.04407	NaN	-1.17947			Discard	Discard			0	0.805586	0.539332	0	Q9UI30
NaN	-2.4588	NaN	NaN	-2.93388	NaN	NaN	-3.23356	NaN	NaN	-3.22001			Discard	Discard			0	0.859125	0.537215	0	Q8WU76
-2.33336	-1.40311	-1.68949	NaN	NaN	-1.76013	-1.79107	-1.9823	-1.59414	-1.42872	-1.54614			Discard	Discard			1.04709	0.463233	0.536951	2.47426	Q9UKL0
NaN	-1.42399	-2.04471	NaN	NaN	NaN	-1.9638	-2.22544	-1.69185	NaN	-1.91214			Discard	Discard			0.986349	0.476324	0.536697	2.86666	P07948
NaN	NaN	NaN	NaN	NaN	NaN	-2.93311	-3.28316	-2.57158	-3.42983	-3.32461			Discard	Discard			0	0.863309	0.536555	0	Q8NHH9
NaN	-2.39724	NaN	NaN	NaN	NaN	-3.06672	NaN	-2.66755	-2.42594	-2.78129			Discard	Discard			0	0.890887	0.534324	0	Q63ZY3
-1.83671	-0.710182	-1.12983	-1.4197	NaN	-0.682016	-0.822723	-1.15954	-0.841164	-0.915432	-0.89992			Discard	Discard			0.759107	0.536283	0.533996	1.65073	Q53GS9
-0.313051	0.392441	0.474671	0.259518	0.828245	0.262758	0.0730991	0.323213	0.638039	0.709909	0.52023			Discard	Discard			1.35606	0.408976	0.53388	2.67564	P10515
0.177963	1.17304	1.12013	0.908215	1.22026	0.601839	0.660828	0.875316	1.17056	1.12807	0.938903			Discard	Discard			1.35098	0.408326	0.532374	2.66589	Q9NYU2
1.85609	0.882671	1.31158	1.75879	3.23442	-2.47556	-0.666761	1.05714	0.483244	0.230051	0.579503			Discard	Discard			0.210288	0.793795	0.532128	0.534053	P29508
NaN	NaN	NaN	NaN	NaN	NaN	-0.841766	NaN	-0.310806	NaN	-0.71626			Discard	Discard			0	0.804803	0.53096	0	Q9UIL1
-0.858433	-0.176889	0.211234	0.0951633	0.430824	-0.387491	-0.5075	-0.254422	0.194792	0.208691	-0.0248365			Discard	Discard			0.931912	0.494497	0.530873	1.89257	O75439
-0.771046	-0.134563	0.211343	-0.120516	-0.178114	-0.657143	-0.665064	-0.822246	0.118822	0.339399	-0.1837			Discard	Discard			1.30178	0.429559	0.530099	2.57201	Q9BT09
-1.33105	-0.0177402	0.0249777	0.144739	0.102425	-0.203629	-0.277245	-0.101218	0.331757	0.200581	-0.0381632			Discard	Discard			0.626423	0.5678	0.530006	1.34515	Q9BRK5
1.47438	2.33174	2.06197	1.77954	1.8888	1.35189	2.01777	1.219	2.2285	2.09719	2.26804			Discard	Discard			1.12549	0.448212	0.527009	2.24329	P62857
2.94509	3.64982	3.83238	3.62582	3.9287	3.46774	3.3049	3.49996	4.03148	3.87691	3.80027			Discard	Discard			1.3333	0.413177	0.52606	2.63203	Q99623
NaN	NaN	NaN	-1.87374	-1.06481	-1.62624	NaN	-2.0105	-1.76866	NaN	NaN			Discard	Discard			0.55219	0.594082	0.525382	1.46547	Q53H12
NaN	NaN	-1.47329	-1.71125	-1.36419	-1.74729	-1.6175	NaN	-0.914497	NaN	NaN			Discard	Discard			0.825101	0.514856	0.525033	2.28592	Q53HC9
-0.663254	0.218189	0.105847	-0.559071	NaN	0.205925	-0.205849	-0.0516367	0.0915642	0.251614	-0.288316			Discard	Discard			1.12204	0.448471	0.524829	2.38591	Q8IYB3
-1.30124	-0.250565	-0.95168	-1.30242	-1.37823	-0.935579	-0.95508	-0.730033	-0.0169849	-0.294548	-0.0561094			Discard	Discard			0.627197	0.567758	0.523598	1.34655	Q92614
NaN	NaN	-0.238202	-0.57815	-0.206776	-0.642763	NaN	-0.999597	-0.325396	-0.463297	-1.02427			Discard	Discard			0.855256	0.506746	0.522788	2.38813	P05067
-2.0516	-0.713947	-0.747983	NaN	-1.42831	NaN	NaN	-1.10583	-1.02671	-0.95089	-1.05209			Discard	Discard			0.491449	0.621987	0.522394	1.18155	Q9UL25
0.194187	0.726538	0.776721	1.06833	1.30784	0.522238	0.244284	0.504746	1.04057	1.04062	0.907569			Discard	Discard			0.932797	0.494189	0.522097	1.89416	P31937
NaN	-0.338078	NaN	-0.866049	NaN	NaN	NaN	NaN	-0.350088	-0.508385	-0.336837			Discard	Discard			0	0.864511	0.521966	0	Q8ND56
NaN	-3.46453	NaN	NaN	NaN	NaN	-4.18734	-3.85395	-3.53439	-3.84307	-3.63615			Discard	Discard			1.03503	0.466713	0.521181	3.06009	Q86TB9
2.49089	3.12425	3.2577	3.18007	3.54095	2.78902	2.80758	2.70884	3.28473	3.25587	3.11			Discard	Discard			1.32843	0.415624	0.519794	2.62272	P35232
0.981787	2.27929	2.28603	1.73266	2.23182	1.41497	1.55173	2.23431	1.92345	1.88431	1.83666			Discard	Discard			0.782392	0.527928	0.519733	1.6252	Q969H8
0.950533	1.43186	1.17339	1.20642	1.10617	0.510412	0.594028	0.428826	1.40519	1.4694	1.46582			Discard	Discard			1.16189	0.441849	0.519455	2.31028	Q96K17
0.623209	1.45216	1.35857	2.09178	2.06633	1.17116	0.956758	1.0286	1.56271	1.45889	1.48735			Discard	Discard			0.585344	0.582655	0.518646	1.27051	P42126
-0.341383	0.382122	0.019845	-0.661118	-0.0648823	-0.939072	-0.346561	-0.0333929	0.200808	0.115547	0.284371			Discard	Discard			1.40954	0.387641	0.518296	2.77906	Q9H3P7
0.41917	0.996149	0.0983648	0.111654	-0.104433	-0.663519	-0.307735	0.498096	1.20353	0.698391	1.27253			Discard	Discard			0.594362	0.577362	0.51812	1.28694	O75506
0.514032	1.46308	1.58957	1.53762	1.94792	1.46875	1.23457	1.43962	1.68653	1.77888	1.5386			Discard	Discard			0.846188	0.506695	0.517716	1.73916	P08559
-0.864471	0.66877	1.68255	0.220119	1.00972	0.805609	0.978518	0.920995	0.813482	1.15593	0.81993			Discard	Discard			0.44257	0.646799	0.516866	1.00521	O75947
0.129595	1.16227	1.52128	1.52824	1.46856	1.1231	0.907869	0.953809	1.55842	1.64451	1.47753			Discard	Discard			0.689018	0.552746	0.516542	1.45801	Q6NVY1
NaN	-1.24657	NaN	-1.76573	NaN	-1.1593	-1.56775	-1.70461	-1.07952	NaN	-1.28356			Discard	Discard			1.87641	0.362488	0.516318	5.27367	Q14320
0.702236	1.70283	1.90687	2.16932	2.30893	1.53821	1.31808	1.67838	1.93751	1.90744	1.83565			Discard	Discard			0.606644	0.57222	0.516085	1.30928	Q16762
-0.704222	1.02211	2.22767	0.343622	0.848234	0.55308	0.949705	1.09848	0.940607	1.05963	0.704158			Discard	Discard			0.471293	0.632889	0.515085	1.05953	P04843
-2.38576	NaN	-1.45975	-1.42051	-0.629709	-0.760592	-1.40006	-0.832683	-1.36053	-0.931479	-1.76907			Discard	Discard			0.410463	0.667082	0.514631	0.966263	Q7L0Y3
0.582745	1.45904	1.14316	1.41459	1.6845	1.2105	1.04587	1.5014	1.80613	1.62087	1.47321			Discard	Discard			0.97084	0.483845	0.513738	1.9625	Q8NFV4
4.13975	5.03976	5.06231	5.51463	5.56091	4.91957	4.73868	4.74192	5.2867	5.37469	5.14859			Discard	Discard			0.677212	0.558933	0.512043	1.43679	P10809
1.36259	2.11927	2.32209	2.15711	2.42214	2.05703	1.85229	1.87221	2.42711	2.34919	2.21804			Discard	Discard			1.21242	0.438415	0.511793	2.404	Q13011
-2.05359	-1.36088	-1.52359	NaN	NaN	-1.05161	-1.79921	NaN	-1.46915	-1.40208	-1.44285			Discard	Discard			1.18096	0.445071	0.511388	3.69947	Q8IXH7
1.76972	2.50799	2.08479	3.06629	2.82971	1.9316	1.67572	2.28194	2.79083	2.52088	2.65562			Discard	Discard			0.614301	0.570943	0.511093	1.32318	P22307
1.8648	2.60353	2.58222	1.35401	1.57693	2.24525	2.12865	1.8246	2.72653	2.47362	2.43563			Discard	Discard			0.665846	0.559533	0.509315	1.41634	P20700
1.53601	2.30036	2.4814	2.61246	2.79975	2.11154	1.98094	1.86148	2.41839	2.49118	2.23781			Discard	Discard			0.837289	0.511835	0.508444	1.72326	Q9H2U2
0.186327	1.2719	1.44187	1.57123	1.93538	1.30634	1.18087	1.28258	1.47959	1.51917	1.35215			Discard	Discard			0.597411	0.57662	0.507035	1.29249	P54886
-1.0504	-0.261715	-0.0728712	0.280836	0.351055	-0.382015	-0.565523	-0.521939	0.0389004	0.0586834	-0.251391			Discard	Discard			0.665231	0.55901	0.507003	1.41523	Q9NUJ1
-2.1135	-1.56336	-1.23263	-1.25569	-0.62245	-1.28115	-1.44421	NaN	-1.11183	-1.03578	-1.21416			Discard	Discard			0.6013	0.57423	0.505255	1.34292	P49406
-0.808598	0.0877571	-0.11123	-0.706047	-0.464552	-0.254742	-0.354017	-0.259126	0.293806	-0.0778179	0.109698			Discard	Discard			1.01739	0.470487	0.504284	2.04646	P49915
-4.11241	NaN	NaN	-3.52052	-3.19734	-3.36079	-3.47131	NaN	NaN	NaN	NaN			Discard	Discard			0	0.871493	0.504069	0	Q8IYQ7
NaN	NaN	-0.851825	NaN	-0.631777	-1.29193	-1.13484	NaN	NaN	-0.777794	-0.890658			Discard	Discard			0	0.822676	0.503067	0	Q9HA77
1.40879	2.24532	1.82011	1.50192	1.48716	1.46653	1.71153	1.57504	2.42368	2.39321	2.35883			Discard	Discard			0.989676	0.47812	0.502734	1.99643	P58107
-2.5154	-1.94423	-2.13999	-2.08128	-1.69999	-2.02048	-2.66882	-2.27267	-2.00256	-2.05431	-1.83381			Discard	Discard			1.48033	0.380279	0.502284	2.91807	Q02338
-0.366947	0.769892	0.556434	0.0808468	0.287281	0.197163	0.237156	0.450351	0.747793	0.676212	0.698476			Discard	Discard			1.02392	0.466089	0.501304	2.05827	Q15075
-0.34988	0.561777	0.961215	-0.925045	-0.0111485	0.536736	0.587517	0.571279	0.864769	0.937803	0.636746			Discard	Discard			0.453576	0.641791	0.500832	1.02609	P43304
NaN	-0.649967	-0.762139	-1.21058	-0.306551	-1.0114	NaN	-0.683892	-0.387722	-0.572483	-0.462577			Discard	Discard			0.898244	0.49801	0.499156	2.10135	P56556
NaN	-0.396891	-1.69288	-1.91651	-1.259	-1.34648	-1.10175	-0.596713	-0.462584	-0.375134	-0.630891			Discard	Discard			0.453564	0.641343	0.498829	1.05259	O95425
NaN	-1.05273	-1.0974	-1.3713	-0.614775	NaN	-1.15649	-1.00335	-0.368147	-0.695108	-0.76547			Discard	Discard			1.03192	0.468534	0.498494	2.19748	P05106
NaN	-0.890512	-1.07539	-0.816618	-0.150661	-0.988375	-1.32539	-0.780507	-0.386269	-0.351624	-0.485097			Discard	Discard			0.82379	0.516024	0.498358	1.77796	Q9BSH4
-0.229443	0.735514	1.04439	0.964933	1.20376	0.759897	0.545881	0.60843	0.964508	1.08698	0.752128			Discard	Discard			0.743885	0.542771	0.495478	1.55636	P28331
-1.91934	-1.26209	-1.62064	-1.753	-1.49943	-1.92502	-1.62788	-1.8817	-1.13996	-1.22324	-1.20149			Discard	Discard			2.06789	0.372784	0.494985	4.19229	P08397
-0.392263	-0.0432835	-0.402143	-0.736275	-0.439796	-0.311604	-0.311684	-0.260774	0.690996	0.336266	0.303933			Discard	Discard			0.781009	0.527608	0.494554	1.62273	Q99538
-2.14326	-1.77236	-1.81826	-0.746887	-0.147226	-0.939291	-1.34867	-1.83137	-1.15019	-0.92264	-1.56339			Discard	Discard			0.399824	0.666583	0.494289	0.923195	P55809
-1.59154	-0.104425	0.0483408	-1.48497	-0.59339	-0.200325	-0.28718	0.187137	-0.203909	-0.187653	-0.00090313			Discard	Discard			0.398214	0.667129	0.493564	0.920076	Q96AG4
-1.46982	-0.702173	-0.815856	-1.18903	-1.1834	-1.60958	-1.47102	-1.72548	-1.02759	-0.681633	-1.03222			Discard	Discard			1.42259	0.384402	0.492787	2.80449	O00194
-0.226067	1.0028	0.578422	1.27629	2.03107	0.433706	1.05027	1.67512	1.27484	0.976692	1.27899			Discard	Discard			0.385379	0.676318	0.492333	0.89512	Q16270
NaN	0.1898	0.117694	-0.3025	NaN	NaN	NaN	NaN	NaN	NaN	NaN			Discard	Discard			0	0.982975	0.4923	0	O75093
-1.01748	-0.187674	0.108111	0.249071	0.11265	-0.56739	-0.867859	-0.370845	0.0453568	0.0231323	-0.10007			Discard	Discard			0.6671	0.56055	0.49189	1.41859	Q16740
0.449057	1.33835	1.1517	1.00318	1.48369	0.900372	0.98612	1.11292	1.30951	1.35223	1.39596			Discard	Discard			1.36374	0.406976	0.489366	2.69041	Q9BS26
-1.85101	-0.838465	-0.988912	-2.05209	-1.79891	-0.944195	-1.15426	-1.13652	-0.543566	-0.681513	-0.923867			Discard	Discard			0.52228	0.612091	0.488159	1.15466	P18583
NaN	-2.01402	-2.27428	NaN	NaN	NaN	-2.26606	-2.59804	-1.87665	-1.59441	-1.6699			Discard	Discard			0.945018	0.493052	0.486718	2.70942	Q9H1B7
-1.01497	-0.296135	-0.271993	-1.71974	-0.392267	-0.0258522	-0.171125	-0.000569344	-0.0349998	0.0683098	-0.418759			Discard	Discard			0.446006	0.644226	0.485469	1.01173	Q8NBX0
-1.11185	-1.13066	-2.64779	-0.712057	-0.450514	-0.807735	-2.46945	-1.3134	-1.16842	-1.89965	-0.709517			Discard	Discard			0.437704	0.650361	0.485156	0.995945	P39060
1.81367	2.35093	2.34461	2.79151	3.37275	2.37633	2.29113	2.49842	2.77264	2.75914	2.43799			Discard	Discard			0.651729	0.562033	0.483423	1.39089	O75390
NaN	-2.58599	-2.4279	NaN	-1.47037	-2.0978	-2.3507	-2.44739	-1.69398	-1.99369	-2.18329			Discard	Discard			0.450415	0.642539	0.482266	1.09255	Q9NRX2
-2.12533	-1.79191	-1.74287	NaN	NaN	-2.26172	NaN	NaN	-1.50278	-1.50709	-1.32238			Discard	Discard			0	0.86421	0.477985	0	Q8NEU8
NaN	-0.542246	-0.409745	-0.829739	NaN	NaN	NaN	NaN	-0.161339	NaN	-0.254201			Discard	Discard			0	0.979484	0.477946	0	O75475
-1.84474	-0.382883	-0.29812	-0.792023	-0.52426	-0.572739	-0.400749	-0.307727	-0.169161	-0.413799	-0.725022			Discard	Discard			0.504838	0.615818	0.477542	1.12228	A1L0T0
2.09262	2.94879	2.87604	2.95143	3.15924	2.5924	2.58336	2.75148	3.10747	3.06842	2.93903			Discard	Discard			1.06615	0.456081	0.47711	2.13489	Q9Y4L1
-1.12659	-0.357159	-0.336808	-0.914532	-0.836826	-0.207098	-0.562731	-1.26718	-0.278133	-0.32328	-0.471156			Discard	Discard			1.01884	0.469533	0.477053	2.04909	P35658
-1.98328	-1.22216	-0.955466	-0.787441	-0.329786	-1.03059	-1.22756	-1.27956	-0.975565	-0.865461	-1.25503			Discard	Discard			0.600095	0.574291	0.476958	1.29738	P82650
-1.03958	-0.110235	0.0479326	-0.484398	-0.456087	-0.413244	-0.341824	-0.278411	0.388796	-0.173269	0.237124			Discard	Discard			0.792962	0.522823	0.476876	1.64409	Q5TFE4
-0.64098	0.538185	1.13275	0.577835	0.443985	-0.23951	0.175747	0.349824	0.789804	0.337708	0.586265			Discard	Discard			0.68967	0.552446	0.475052	1.45918	Q7Z7H5
NaN	-0.381559	-0.289794	-0.134665	-0.171551	-0.975677	-0.994436	-0.940511	-0.0919151	-0.0814819	-0.396516			Discard	Discard			0.749021	0.540305	0.474862	1.63098	Q13423
-0.739016	-0.317375	-0.843503	-0.859247	-0.81394	-0.973707	-1.3388	-0.700175	-0.173174	-0.12924	-0.301419			Discard	Discard			0.987922	0.476357	0.474479	1.99327	O43815
0.72179	1.62482	1.85004	1.99944	2.24252	1.50036	1.33179	1.45207	1.68149	1.86425	1.70132			Discard	Discard			0.627737	0.569556	0.473336	1.34753	Q9UJZ1
3.86648	4.46045	4.73243	5.30005	5.1679	4.13664	4.27211	3.87464	4.77536	4.5872	4.65453			Discard	Discard			0.486762	0.623095	0.472915	1.08855	P61604
NaN	-1.4076	NaN	NaN	NaN	-2.27005	-1.72136	-1.79735	-1.16593	-1.01914	-1.7864			Discard	Discard			1.1876	0.441487	0.472589	3.73089	P29992
0.480848	1.88123	1.83633	1.86651	1.42669	1.43061	1.59682	1.18749	1.95671	2.06751	1.45182			Discard	Discard			0.564802	0.587903	0.471962	1.23296	Q71UI9
2.65063	2.87537	3.1159	2.71054	2.93833	1.89548	2.20861	2.15111	2.88845	2.69658	3.06195			Discard	Discard			1.37932	0.394726	0.470495	2.72046	O76070
-0.882553	0.477655	0.255561	6.48499e-05	0.191973	-0.353163	-0.0494232	0.215577	0.20162	0.38575	0.108539			Discard	Discard			0.759847	0.536235	0.4695	1.58491	O15460
0.577656	1.99026	1.85377	2.79619	2.59681	1.88472	1.66564	1.68886	1.86248	2.10984	1.7645			Discard	Discard			0.348733	0.693518	0.46776	0.822957	P36542
-0.766405	-0.491379	-0.397206	-1.94256	-0.95853	-0.483759	-0.676367	-0.883838	-0.35083	-0.363251	-0.47366			Discard	Discard			0.560571	0.589619	0.467046	1.2252	P51610
-1.539	-1.45071	-2.08259	-1.71742	-1.30985	-1.62265	-1.8873	-1.29403	-0.667963	-1.4997	-0.926059			Discard	Discard			0.911717	0.499278	0.466593	1.85637	Q6WCQ1
NaN	NaN	NaN	-1.38112	-0.914593	NaN	NaN	NaN	NaN	NaN	NaN			Discard	Discard			0	0.854687	0.466524	0	Q92626
-2.92348	-1.94609	-2.0384	-1.99288	-1.96859	-1.87166	-2.32345	-2.17381	-1.74712	-1.58597	-2.19668			Discard	Discard			0.93409	0.49771	0.466137	1.89648	O43615
NaN	-0.410521	-0.380963	NaN	NaN	-0.905251	-0.71862	-1.19999	-0.576658	-0.934956	-0.741338			Discard	Discard			0.680085	0.559782	0.465716	1.82909	P16220
2.57346	3.30939	3.823	2.70481	3.02966	3.13674	3.11739	2.98838	3.59472	3.47222	3.16132			Discard	Discard			1.16156	0.439903	0.465247	2.30969	Q9NQC3
1.56269	2.42467	2.64379	2.72557	2.76948	2.38922	2.09229	2.20364	2.63753	2.72651	2.54025			Discard	Discard			0.755886	0.538088	0.464514	1.57783	Q99798
-1.2051	-0.667992	-0.99334	-1.18504	-0.962713	-0.959761	-1.06044	-1.23467	-0.490721	-0.60384	-0.823127			Discard	Discard			1.87635	0.358651	0.464171	3.74999	P28290
1.20418	2.35547	2.38513	2.46644	2.68126	1.99599	1.92966	2.20421	2.20687	2.32755	2.14572			Discard	Discard			0.630681	0.572114	0.463413	1.35286	P51659
3.70906	4.30394	4.12684	4.93344	5.06361	4.11141	4.02935	4.00126	4.52667	4.47632	4.50701			Discard	Discard			0.582423	0.58221	0.463129	1.26518	P40926
-0.474573	0.39535	0.817012	0.682878	0.753071	0.517086	0.288124	0.414363	0.920984	0.820839	0.62111			Discard	Discard			0.678845	0.560162	0.462103	1.43973	Q12931
NaN	1.68646	1.26677	NaN	NaN	NaN	1.17615	NaN	1.59	NaN	NaN			Discard	Discard			0	0.875181	0.462082	0	Q8IUE6
3.1837	4.10594	3.91937	4.12432	4.33479	3.66655	3.58264	3.73492	3.91401	4.06885	3.93948			Discard	Discard			0.899992	0.499569	0.461847	1.83537	Q15084
NaN	-0.228973	-0.867732	-1.24026	-1.12392	-1.15914	-1.11874	-0.878901	-0.502237	-0.69268	-0.539727			Discard	Discard			0.741198	0.54165	0.460926	1.61567	Q92544
-2.88339	-2.55331	-2.54092	-1.94248	-1.32581	-2.80771	-2.63882	-2.56946	-2.26474	-1.94638	-2.61541			Discard	Discard			0.536087	0.605379	0.460584	1.18018	Q16798
-0.659296	0.810728	0.799365	0.204847	0.429329	0.419186	0.941671	1.07998	1.31318	0.917242	0.733668			Discard	Discard			0.380167	0.678861	0.459278	0.884941	P06756
1.91376	2.65236	2.65978	2.88702	3.12636	2.2071	2.19987	2.58799	2.7905	2.77086	2.85786			Discard	Discard			0.793625	0.522753	0.459246	1.64527	O95571
-0.802124	-0.117695	0.1382	0.0138664	0.35746	-0.0900612	-0.235014	-0.225022	0.197659	0.159439	0.0673666			Discard	Discard			0.959074	0.486892	0.457881	1.94134	P23786
-0.604696	-0.0512047	0.18518	-0.102438	0.452671	0.279663	-0.146334	-0.215795	0.167685	0.211817	0.157397			Discard	Discard			1.26481	0.421162	0.457033	2.50213	Q02252
1.25321	1.95638	2.36524	2.18275	2.60884	2.25817	2.10255	1.97857	2.44366	2.40974	2.26028			Discard	Discard			0.724111	0.543659	0.45702	1.52096	O95831
NaN	-1.05414	-1.04428	NaN	NaN	-0.961935	-1.16275	-1.36751	-0.562592	-0.787228	-0.838876			Discard	Discard			0.641345	0.566806	0.456761	1.71556	Q12972
0.711926	1.37779	1.48726	0.807409	1.09541	0.995937	0.624535	1.13986	1.35617	1.74758	2.03889			Discard	Discard			1.50602	0.378021	0.455527	2.96915	P05114
NaN	NaN	-1.09121	-1.66721	NaN	NaN	-1.04214	-0.919368	-0.756271	-0.880009	-0.901359			Discard	Discard			0	0.932036	0.453303	0	P61962
-1.8597	-0.458603	-0.525647	-1.30913	-1.20968	-0.824877	-0.785219	-0.919368	-0.627102	-0.261711	-0.424689			Discard	Discard			0.61374	0.568679	0.453228	1.32216	O15027
0.263655	0.957563	0.863622	-0.149473	0.149841	1.13342	0.393417	0.708514	1.16415	0.956303	1.16795			Discard	Discard			0.633881	0.570601	0.453155	1.35865	P09661
0.00028038	0.59639	-0.0481653	-0.267683	-0.069313	0.650183	0.0212784	-0.273501	0.44138	0.573133	0.102098			Discard	Discard			1.17554	0.445135	0.452725	2.33552	O43670
-0.137453	0.296627	0.339528	-1.18101	-0.431263	-0.268736	-0.494907	-0.0312338	0.103024	0.309563	0.566825			Discard	Discard			0.580556	0.581922	0.450614	1.26177	Q13228
-1.64339	-0.37816	-0.233325	-3.29886	-3.58332	-0.701864	-0.970604	-1.42035	-0.187668	-0.244505	-0.452172			Discard	Discard			0.155307	0.846901	0.450252	0.409178	Q9UQE7
-2.01562	-1.21434	-1.64095	NaN	-1.21256	-1.2262	-1.39227	-1.39238	-1.02296	-1.29	-1.26853			Discard	Discard			0.970657	0.48318	0.45014	2.07198	Q9Y3T9
-2.59215	-1.41713	-1.96689	-0.983891	-0.964478	-0.84734	-1.469	-1.55888	-1.22337	-0.830793	-1.3819			Discard	Discard			0.483766	0.6228	0.449321	1.08294	Q9H9J2
1.13449	2.29923	2.13078	1.8641	2.452	1.8477	1.97667	1.96576	1.80244	2.12255	1.89372			Discard	Discard			0.740692	0.541285	0.449304	1.55065	P49755
NaN	-1.8389	-1.52474	-1.08762	0.649887	NaN	NaN	-1.6518	-1.5764	NaN	-1.36203			Discard	Discard			0.157419	0.845277	0.447908	0.430396	P24821
-0.559799	0.269234	0.0251627	-0.334265	-0.164106	-0.426205	-0.284933	-0.258048	0.157522	-0.0487766	0.0974951			Discard	Discard			1.6645	0.385238	0.446811	3.29257	P53992
2.55	3.31013	3.45818	3.6741	3.88438	3.25607	3.1232	3.1847	3.54463	3.62211	3.45232			Discard	Discard			0.690246	0.55408	0.446713	1.46022	P49411
-3.25963	-1.72418	-1.54312	-1.21856	-0.917624	-1.01512	-1.12285	-1.13475	-1.07462	-1.25724	-1.43783			Discard	Discard			0.278058	0.73802	0.445142	0.679223	Q6UB35
-3.33664	-3.00326	-3.02261	-3.24563	NaN	-3.38697	-3.14218	NaN	-2.58943	-3.18207	-3.01041			Discard	Discard			1.09935	0.444618	0.445136	2.61194	Q96HP0
-2.29268	-0.86355	-0.965529	NaN	-1.6387	-1.06973	-1.24569	-1.22871	-0.930355	-0.680883	-1.08723			Discard	Discard			0.443906	0.64578	0.444825	1.03333	Q08AF3
-1.06624	-0.143351	-0.306855	0.292313	0.415592	-0.372923	-0.681612	-0.249341	-0.21751	-0.106129	-0.213853			Discard	Discard			0.524264	0.611958	0.444464	1.15833	Q15006
0.272831	0.426205	0.871226	0.265202	0.00539589	0.27799	-0.112358	-0.199773	1.0688	0.917242	0.706813			Discard	Discard			0.707812	0.548005	0.443659	1.49175	Q9BWJ5
-0.573975	-0.0997524	0.278323	1.12498	1.08105	-0.00287437	-0.283575	-0.385268	0.260748	0.315979	0.0638018			Discard	Discard			0.343542	0.69395	0.443474	0.812618	P16219
2.62067	3.29498	3.41776	3.85029	4.11209	3.2653	3.21835	3.28129	3.65129	3.6726	3.49364			Discard	Discard			0.569426	0.588882	0.443473	1.24143	P38646
0.973656	1.74709	1.64439	2.0357	2.02469	1.65668	1.38956	1.67868	2.11645	1.95421	1.78538			Discard	Discard			0.753368	0.539048	0.443341	1.57333	Q16836
-3.66618	-3.01069	NaN	-3.09121	NaN	NaN	NaN	-3.23267	-2.76344	-2.81223	-3.41523			Discard	Discard			0.784973	0.526212	0.442956	1.83367	O94915
-0.387697	0.52091	0.431212	-0.645956	-0.266876	0.205826	-0.00350952	0.182672	0.43339	0.479689	0.475839			Discard	Discard			0.688587	0.552885	0.442764	1.45724	Q12959
-1.89196	-1.712	-1.94317	-1.89911	-1.47388	NaN	-2.45502	-2.03955	-1.70136	-2.17841	-1.60033			Discard	Discard			1.32156	0.417075	0.442327	2.60963	Q9BV36
1.68185	2.75592	2.23099	1.23367	2.47183	1.47787	1.93627	3.01523	1.99944	1.99865	2.30113			Discard	Discard			0.394669	0.669492	0.442311	0.913197	P43490
-0.735346	0.0582809	0.298446	0.599718	0.86261	0.312727	0.0224667	-0.104377	0.240545	0.36298	0.0190134			Discard	Discard			0.521698	0.611463	0.44153	1.15358	O75489
-0.978224	-0.450151	-0.676124	-1.2818	-1.17914	-0.657358	-0.906324	-1.23545	-0.348349	-0.480902	-0.310044			Discard	Discard			0.880862	0.502964	0.441238	1.80114	Q9NQG5
NaN	NaN	-3.2343	-2.41542	-1.87992	-2.49342	NaN	-2.88625	-2.53956	-2.39082	NaN			Discard	Discard			0.408885	0.666756	0.441095	1.08855	A3KMH1
-0.840935	0.148001	0.00389576	0.00697136	0.229458	-0.796606	-0.48185	-0.333911	-0.294439	-0.128433	-0.348369			Discard	Discard			0.863893	0.502963	0.440104	1.7708	Q969X5
-1.63839	-1.33667	NaN	NaN	NaN	-1.51267	-1.88125	-1.21208	-0.938227	-1.5927	-1.13251			Discard	Discard			0.637812	0.567368	0.439792	1.50142	Q96J01
NaN	NaN	NaN	NaN	-2.75084	NaN	NaN	-3.26285	-2.89642	-2.63653	-2.88525			Discard	Discard			0	0.869356	0.439216	0	Q8N3R9
-0.810282	-0.402826	-0.393279	0.417248	0.458675	-0.51186	-0.651203	-0.824344	-0.140348	-0.133686	-0.230805			Discard	Discard			0.475167	0.630712	0.438979	1.06681	Q96DB5
-1.72946	-1.07172	-1.43846	-1.81639	-1.54973	-1.10043	-1.18508	-1.71027	-0.894766	-0.984076	-1.42014			Discard	Discard			0.912366	0.50143	0.438227	1.85753	Q8WX92
NaN	0.434336	0.350616	-0.908262	-0.534676	-1.12285	-0.315729	-0.0997934	0.0900211	0.442652	0.595037			Discard	Discard			0.515468	0.61084	0.437822	1.175	Q96NY7
NaN	NaN	NaN	-1.30971	-0.872118	NaN	NaN	NaN	NaN	NaN	NaN			Discard	Discard			0	0.961275	0.437595	0	P13497
NaN	-0.888184	NaN	-1.38792	-0.921045	-1.20749	-1.08094	NaN	-0.585241	-0.837063	-0.844396			Discard	Discard			1.03154	0.467854	0.436277	2.43403	Q15434
-2.17067	-0.96405	-1.00823	-1.60986	-1.34401	-0.817144	-0.920555	-1.15853	-0.778038	-0.616077	-0.753861			Discard	Discard			0.563898	0.58838	0.436203	1.2313	Q9UBC2
2.81949	3.48556	3.48056	2.43986	2.80458	3.11594	2.86478	2.94595	3.32041	3.35213	3.30044			Discard	Discard			0.996613	0.479104	0.435995	2.00894	P51858
-0.755415	0.732897	1.21844	-0.109753	0.159229	0.347918	0.633041	0.995679	0.98802	0.811758	0.637706			Discard	Discard			0.368641	0.683677	0.435827	0.862336	P16070
-0.0946274	0.642532	0.224088	0.0111771	0.279455	-0.136139	-0.0201893	0.157378	0.42532	0.352596	0.466432			Discard	Discard			1.99805	0.3712	0.435668	4.02759	Q15436
NaN	-1.59589	-2.08651	-1.29979	-0.598825	NaN	NaN	-1.8601	-1.24208	-1.39683	-1.05214			Discard	Discard			0.41164	0.667266	0.434344	1.00831	Q9NYK5
-0.544943	0.22551	0.199603	-0.492943	-0.364834	1.01873	0.213329	-0.170119	0.695419	0.368916	0.0731859			Discard	Discard			0.610665	0.569863	0.434034	1.31658	Q9NTZ6
0.529926	1.30585	1.88586	1.65125	1.98833	1.73018	1.53816	1.21523	1.70424	1.74031	1.46948			Discard	Discard			0.583782	0.582748	0.432499	1.26766	Q4G176
0.638336	1.4693	1.78736	1.77923	2.13802	1.72177	1.58957	1.63093	1.91731	1.95472	1.70678			Discard	Discard			0.567153	0.588225	0.432023	1.23726	P42704
0.993097	1.55122	1.5867	1.76635	1.53165	0.956894	0.791735	1.05612	1.66644	1.5617	1.5928			Discard	Discard			0.82374	0.515303	0.431278	1.69906	Q14696
1.78549	2.44329	2.57955	2.96554	3.16873	2.53562	2.15556	2.35723	2.62803	2.80364	2.6258			Discard	Discard			0.575033	0.585715	0.430731	1.25168	P40939
-1.05613	-0.318703	-1.11323	-1.58272	-1.67226	-0.917599	-1.16749	-1.02437	-0.343498	-0.744404	-0.45626			Discard	Discard			0.473381	0.631535	0.429526	1.06345	P39748
-1.01611	-0.141109	-0.673573	-0.613485	-0.129896	-0.639137	-0.338942	-0.169667	-0.0449524	0.128904	-0.166884			Discard	Discard			0.96421	0.48304	0.429231	1.95058	Q9NR12
-0.827869	-0.685934	-0.534541	0.129074	0.369186	-0.789299	-0.9744	-0.597932	-0.100157	-0.38512	-0.308463			Discard	Discard			0.498434	0.617442	0.428814	1.11035	O15382
2.23763	2.7049	2.81465	3.49861	3.58217	2.58414	2.46783	2.44412	2.98531	2.95675	3.00845			Discard	Discard			0.478853	0.625821	0.428748	1.07373	P00505
3.2106	3.62019	3.414	3.47599	3.80411	2.92756	3.40771	3.1036	3.75921	3.52902	3.50943			Discard	Discard			1.90948	0.379333	0.42836	3.82443	P61313
NaN	NaN	NaN	NaN	NaN	NaN	NaN	-3.72895	-3.30095	NaN	-3.48628			Discard	Discard			0	0.950962	0.427997	0	P28340
NaN	-2.27772	-2.43516	NaN	-2.39081	NaN	-2.58854	-2.81133	-2.15013	-2.30238	-2.41154			Discard	Discard			1.40134	0.383635	0.427045	3.49274	Q16706
-1.8686	-0.68796	-0.777226	-1.57506	-1.54946	-0.733238	-0.952965	-0.776073	-0.361767	-0.600889	-0.661731			Discard	Discard			0.442277	0.64673	0.426777	1.00465	Q8IWX8
-0.441872	0.225262	0.0929155	-0.163719	0.39673	0.362282	-0.153454	0.323461	0.330269	0.253906	-0.00405979			Discard	Discard			1.10963	0.44107	0.426316	2.21421	Q9BWS9
-0.655634	NaN	NaN	-0.70434	-0.256138	NaN	NaN	NaN	NaN	NaN	-1.14901			Discard	Discard			0	0.969536	0.423849	0	P01033
NaN	-3.26679	NaN	-3.65851	NaN	NaN	-3.85123	-3.56107	NaN	NaN	NaN			Discard	Discard			0	0.827889	0.423486	0	Q9H3M7
NaN	-0.538588	-0.883857	NaN	NaN	NaN	NaN	-0.960307	NaN	-0.814913	-0.427209			Discard	Discard			0	0.825411	0.42172	0	Q9H788
2.18057	3.13266	3.13813	2.87172	3.041	3.0289	2.93609	3.02805	3.34927	3.34162	2.96434			Discard	Discard			0.845518	0.506519	0.420201	1.73796	P50454
-1.65532	-0.863419	-0.575711	-0.165228	0.129517	-0.366825	-0.636305	-0.799161	-0.448441	-0.499907	-0.631749			Discard	Discard			0.416168	0.663727	0.419889	0.954731	Q92552
NaN	NaN	-2.16928	-1.97127	-1.55145	-1.75558	NaN	NaN	NaN	-2.05994	-2.03395			Discard	Discard			0	0.863008	0.419817	0	Q8TAE8
-2.16968	-1.4608	NaN	-1.8469	NaN	-1.60057	-1.62107	NaN	NaN	-1.2093	NaN			Discard	Discard			0	0.808736	0.418416	0	Q9UBF2
2.58898	2.65405	2.72154	2.44721	2.52832	1.43905	1.92954	1.79272	2.63883	2.81355	3.05944			Discard	Discard			0.880878	0.503795	0.417456	1.80117	P26447
1.00052	1.87965	1.60382	1.63922	2.03372	1.5665	1.51135	1.99799	1.95032	1.93607	1.919			Discard	Discard			0.818	0.513889	0.417293	1.68881	Q13162
-1.66494	-1.28708	-0.860311	-0.948444	-0.896206	-0.996902	-1.40928	-1.5956	-0.778645	-0.99017	-1.1323			Discard	Discard			0.887434	0.503082	0.417255	1.8129	P51970
2.11812	2.57536	2.25968	1.85716	2.19539	1.93333	2.05356	1.9835	2.48916	2.39896	2.50458			Discard	Discard			1.7951	0.368742	0.416888	3.57087	Q9NR45
NaN	-2.07356	NaN	NaN	NaN	NaN	NaN	-2.48991	NaN	NaN	NaN			Discard	Discard			0	0.995992	0.416358	0	O00178
0.65114	1.15458	1.2536	1.75765	2.09351	1.06261	0.97389	1.17316	1.41489	1.60649	1.25409			Discard	Discard			0.519507	0.610579	0.415365	1.14952	Q02218
-0.837568	-0.649435	-0.491612	-1.3819	-0.930498	-0.99622	-1.01991	-1.1385	-0.460112	-0.842609	-0.531775			Discard	Discard			1.17972	0.444771	0.414456	2.34326	Q96DH6
-1.19493	-0.572104	-0.463197	-1.77192	-1.48777	-0.101902	-0.832619	-0.783973	-0.135954	-0.63135	-0.127902			Discard	Discard			0.421757	0.662418	0.413919	0.965464	Q99459
NaN	NaN	NaN	NaN	NaN	-3.31356	-3.51656	-3.82013	-3.25481	NaN	-3.88294			Discard	Discard			0	0.813241	0.41353	0	Q9NY61
NaN	-0.381685	NaN	-0.277157	0.581505	-0.456383	NaN	-0.578502	-0.245134	-0.163155	-0.107619			Discard	Discard			0.41732	0.663189	0.412724	1.02067	Q9BV79
-1.17319	-0.343714	-0.480777	0.42271	0.496731	-0.383917	-0.467337	-0.606139	-0.285507	-0.353571	-0.52321			Discard	Discard			0.393795	0.670275	0.411826	0.911501	Q15067
-0.268169	0.58226	0.483224	0.09272	-0.218702	0.301043	0.103453	0.0591478	0.861572	0.772701	0.771705			Discard	Discard			0.666025	0.560108	0.411589	1.41666	O15020
NaN	-1.70631	-1.29962	-0.860062	-0.635496	-1.58175	-1.84213	-2.01912	-1.14481	-1.10976	-1.34671			Discard	Discard			0.361426	0.686489	0.411565	0.86653	Q8TCS8
-0.651728	-0.0326557	0.313239	0.591658	0.74877	0.100779	-0.104116	-0.133397	0.292692	0.346516	0.137391			Discard	Discard			0.52078	0.612003	0.410665	1.15188	P23368
0.306471	1.2912	1.41666	2.00669	1.90816	1.53003	1.14211	1.23833	1.55258	1.79137	1.37941			Discard	Discard			0.407376	0.667176	0.410575	0.937796	P52815
2.50732	3.17588	3.03334	2.55532	3.0278	2.54342	2.96156	2.84422	3.17904	3.04256	3.26464			Discard	Discard			1.51878	0.377639	0.410468	2.99466	P62913
-0.692688	-0.0367928	-0.1337	-0.931225	-0.386963	0.295202	0.0211658	-0.373792	0.171236	-0.0524464	0.0219774			Discard	Discard			0.693863	0.553672	0.409961	1.46672	Q14839
2.49768	3.26829	2.96211	2.78956	3.12501	2.87658	2.95755	2.85903	3.16423	3.23672	2.98643			Discard	Discard			1.69098	0.376933	0.409888	3.34809	P05388
-0.539928	0.140055	-0.164515	-1.04493	-0.392357	0.107946	-0.0478458	-0.328868	0.0101757	0.0550423	-0.0918932			Discard	Discard			0.683515	0.555364	0.409685	1.44812	Q2TAY7
0.35306	1.37425	1.45603	0.418415	0.686607	1.3607	1.02991	0.940772	1.2225	1.35867	0.944415			Discard	Discard			0.719291	0.544144	0.408915	1.51233	P01892
1.2685	1.65808	1.93984	2.37768	2.60709	1.77829	1.60394	1.50391	2.02271	2.12102	1.95084			Discard	Discard			0.499272	0.617126	0.407451	1.11192	P09622
-0.141291	0.0676117	NaN	-0.2437	NaN	-0.0220966	-0.349718	0.0247355	0.391535	0.172005	0.389142			Discard	Discard			1.23076	0.43215	0.407067	2.6203	Q9BUP0
-0.163271	0.775131	0.663564	-0.406301	0.158237	0.488401	0.396584	0.754994	0.720716	0.440226	0.712859			Discard	Discard			0.519751	0.611242	0.40586	1.14998	O75396
-1.47532	-0.727339	-0.799117	-1.94371	-1.57653	-1.19737	-0.973238	-1.25836	-0.716852	-0.651415	-0.947242			Discard	Discard			0.543667	0.598779	0.405751	1.19415	Q8WWM7
-1.72979	NaN	NaN	NaN	NaN	NaN	NaN	NaN	-1.32445	-1.48703	NaN			Discard	Discard			0	0.898303	0.405344	0	Q4VC05
-1.87138	-1.41719	-1.02837	-1.35218	-0.766459	-1.25491	-1.51516	-1.15436	-1.02085	-0.976845	-1.16408			Discard	Discard			0.819443	0.514327	0.405102	1.69139	Q96DV4
1.58695	2.38906	2.3855	3.05971	3.02472	2.52951	2.08635	2.46407	2.69853	2.6073	2.63973			Discard	Discard			0.448373	0.642447	0.404831	1.01623	P48047
-0.379107	0.160042	-0.0539579	-0.365063	-0.247198	-0.528137	-0.313833	-0.373761	0.223932	-0.00917816	0.164691			Discard	Discard			1.63709	0.364965	0.403533	3.23557	Q9P0K7
NaN	0.447556	-0.147954	NaN	NaN	0.432844	NaN	0.101604	0.562468	0.393953	0.518384			Discard	Discard			0	0.9398	0.403408	0	P49790
NaN	1.85198	NaN	1.28833	1.53087	NaN	NaN	NaN	NaN	NaN	NaN			Discard	Discard			0	0.858828	0.403096	0	Q8WUD4
-0.240494	0.594324	0.218804	-0.0422001	0.300104	-0.533571	0.00717354	0.414754	0.419094	0.346516	0.537307			Discard	Discard			1.13899	0.448354	0.403032	2.26809	Q15642
NaN	-0.606417	-0.694478	-1.52752	-1.21628	NaN	-1.29325	-1.06547	-0.855591	-0.670784	-0.965919			Discard	Discard			0.843282	0.506891	0.402648	1.81652	P08195
1.97223	2.73512	2.38151	1.66621	2.0866	2.30644	2.36141	2.36531	2.65954	2.65814	2.89083			Discard	Discard			0.72819	0.543332	0.402462	1.52827	Q9Y696
2.10161	2.72725	2.70209	2.16237	2.54915	2.26762	2.37862	2.17137	2.53955	2.58139	2.47559			Discard	Discard			2.22368	0.383086	0.401822	4.57497	Q96JB5
1.73628	3.12275	2.95163	2.11382	1.96656	2.12811	2.51609	2.44451	2.72377	2.66055	2.67051			Discard	Discard			0.512154	0.611523	0.401685	1.13588	P09972
-0.017725	1.14389	0.878448	0.366629	0.282936	0.697027	0.630383	0.376485	0.794693	0.951223	0.922624			Discard	Discard			0.72995	0.54268	0.401564	1.53142	P55327
NaN	NaN	NaN	NaN	NaN	NaN	NaN	-1.36891	-0.967783	NaN	-0.705707			Discard	Discard			0	0.792469	0.401132	0	Q9Y6G5
1.29493	2.03343	2.04836	1.41306	1.52302	1.20715	1.65766	1.62079	2.1344	2.02669	1.89287			Discard	Discard			1.06145	0.45617	0.400341	2.12633	Q14677
-2.19962	-1.61347	-2.31	-2.82137	-2.24677	-1.61237	-1.84018	-1.8984	-1.50981	-1.66801	-1.8709			Discard	Discard			0.556435	0.592232	0.399873	1.21762	Q9BQG0
NaN	-1.26901	-0.872113	-1.2134	-0.744577	NaN	-1.56337	NaN	-0.952881	-0.860497	-1.096			Discard	Discard			0.723148	0.542811	0.399563	1.69228	Q9Y697
0.0573616	1.273	2.25418	0.0981808	1.12268	1.69478	1.78963	1.83001	1.63268	1.61751	1.49411			Discard	Discard			0.268538	0.745916	0.398992	0.659317	P12236
0.223856	0.850975	0.750972	0.0921993	0.161093	1.00766	0.479076	0.255677	0.971743	0.847738	0.893262			Discard	Discard			0.835726	0.511349	0.398568	1.72047	Q14980
-1.40466	-0.592564	-0.554717	-0.158892	0.0123863	-0.242365	-0.678259	-0.843324	-0.539005	-0.515118	-0.746415			Discard	Discard			0.523878	0.612021	0.398224	1.15762	P45954
1.86133	2.43392	2.56758	1.72867	1.91399	2.32503	2.04024	1.82333	2.43298	2.37541	2.57777			Discard	Discard			1.21999	0.435235	0.396906	2.41811	P31942
NaN	-1.491	-1.68218	NaN	-1.86049	NaN	NaN	-1.91029	-1.19092	-1.88795	-1.78789			Discard	Discard			0	0.793229	0.396151	0	Q9Y608
-1.8847	-0.565754	-0.280803	-1.13974	-0.483023	-0.532516	-0.580929	-0.500108	-0.84198	-0.772322	-0.663978			Discard	Discard			0.449757	0.64162	0.396116	1.01885	P16435
NaN	0.462412	0.129809	-0.509308	-0.034193	-0.133261	-0.108673	0.183988	0.325497	0.0543785	0.49117			Discard	Discard			0.726039	0.541623	0.395903	1.58604	Q99417
-0.243595	0.679079	0.670447	-0.445024	-0.0413227	0.64963	0.338108	0.853433	0.924984	0.719292	0.675735			Discard	Discard			0.40435	0.666615	0.395183	0.931951	O75915
-0.96113	0.333544	0.204082	0.153316	0.107641	-0.152159	-0.253071	0.27411	0.153187	0.312794	0.560151			Discard	Discard			0.53577	0.605338	0.394818	1.17959	Q9H8Y8
NaN	NaN	-2.29528	-2.03482	-1.77394	-1.82117	-2.30085	NaN	NaN	NaN	NaN			Discard	Discard			0	0.936962	0.393897	0	P51649
NaN	-0.667339	-0.851142	-0.319201	-0.269381	-1.37973	-1.43575	-0.881652	-0.519598	-0.601561	-0.893874			Discard	Discard			0.501915	0.617872	0.393428	1.14833	Q96EY1
2.5593	2.52897	2.28362	2.29003	2.61487	2.02893	1.90787	1.9826	2.59004	2.49546	2.70678			Discard	Discard			1.10347	0.443416	0.393011	2.20294	O15511
-1.07858	-0.185253	-0.452888	0.0299702	-0.0350971	-0.303619	-0.324936	-0.424865	0.0505409	-0.169392	-0.484828			Discard	Discard			0.659778	0.55924	0.392999	1.4054	O00116
2.9294	3.58503	3.29137	3.23898	3.36616	3.04161	3.2151	3.14531	3.62435	3.57993	3.62758			Discard	Discard			1.8404	0.360044	0.392983	3.67014	Q15149
2.37615	3.11014	2.6411	2.17496	2.43307	2.44052	2.34525	2.55335	2.72071	2.65712	3.29413			Discard	Discard			1.03923	0.464791	0.392214	2.086	P60866
-0.419209	-0.0700226	-0.120751	0.895979	0.940809	0.130299	-0.242935	-0.149116	0.367325	0.308332	0.273227			Discard	Discard			0.395211	0.668938	0.391524	0.914251	Q9UFN0
-1.4828	-1.34144	-1.25273	-0.322136	-0.00691414	-1.48325	-1.51906	-1.77876	-1.3042	-0.875219	-1.27539			Discard	Discard			0.306008	0.714277	0.391502	0.736871	P83111
-0.83814	-0.325293	-0.468131	-1.02906	-0.427242	-0.584347	-0.568962	-0.649487	-0.388979	-0.305906	-0.354968			Discard	Discard			1.5956	0.351404	0.390907	3.15014	Q9Y6Y8
-2.09217	-0.888363	0.233953	-1.34137	-0.374361	-1.08483	-0.438461	-0.226325	-0.638586	NaN	-0.636603			Discard	Discard			0.310438	0.710712	0.390811	0.745906	P61803
-0.620184	0.200344	0.0156507	-0.988674	-0.585732	-0.118534	-0.0555592	0.122624	0.400372	0.0845222	0.000252724			Discard	Discard			0.435331	0.650809	0.390443	0.991421	P30490
NaN	-1.36449	-0.647687	-1.88246	-1.49228	-1.60465	-1.84336	-1.71891	-1.41793	-1.29675	-1.49574			Discard	Discard			2.49466	0.393333	0.390008	6.32286	Q9NVI7
0.986443	1.67908	1.40836	0.903423	0.905865	1.46082	1.17403	1.16419	1.7541	1.59587	1.47017			Discard	Discard			0.779758	0.527835	0.389326	1.6205	Q13242
NaN	-3.54499	NaN	NaN	-3.25731	NaN	NaN	-3.73027	-3.22185	NaN	NaN			Discard	Discard			0	0.85972	0.388888	0	Q8WTT2
NaN	NaN	NaN	NaN	-1.46768	NaN	NaN	-1.8564	NaN	NaN	NaN			Discard	Discard			0	0.852339	0.388724	0	Q93050
0.347155	1.00702	0.933637	0.671785	0.941044	0.851181	0.859774	0.898782	1.3	1.0131	1.16302			Discard	Discard			1.11054	0.442518	0.388314	2.21588	P19367
1.80802	2.44765	2.46638	2.49856	2.6647	2.18471	2.09085	2.15639	2.46611	2.48995	2.27795			Discard	Discard			1.09242	0.443916	0.387697	2.18275	P30040
NaN	-0.283304	-1.25679	-2.82417	-3.18913	-2.05795	-1.88411	-1.25541	-1.33035	-0.982082	-1.30814			Discard	Discard			0.14954	0.852739	0.386969	0.401326	P02786
NaN	-1.77005	-1.32689	-2.16996	-1.60301	-1.75235	-2.01899	NaN	-1.7495	-1.57772	NaN			Discard	Discard			1.65922	0.376615	0.386953	4.38845	Q96TC7
1.38783	1.62176	1.73849	2.53581	2.54357	1.56812	1.46775	1.26926	1.99101	1.8214	1.78426			Discard	Discard			0.407076	0.666889	0.386953	0.937217	Q9NR28
NaN	NaN	-1.17174	-1.1181	-1.13864	NaN	NaN	-1.93148	NaN	-1.35974	-2.00498			Discard	Discard			0	0.847103	0.386157	0	Q96GC5
-2.24711	-1.67516	-1.38006	-1.38145	-0.913143	-1.41043	-1.48586	-1.22228	-1.00732	-0.980917	-1.12326			Discard	Discard			0.518947	0.610354	0.385633	1.14848	Q9H2W6
0.577389	1.26588	1.04571	0.691505	1.05853	0.577116	0.902279	0.92637	1.15464	1.1071	1.16752			Discard	Discard			1.74085	0.363063	0.385299	3.4539	Q9Y678
NaN	-1.54885	-1.86942	NaN	-1.90766	-2.13086	-2.36213	-1.55107	-1.25838	-1.67679	-1.62936			Discard	Discard			0.404864	0.667702	0.384971	0.993562	Q9NRW7
NaN	NaN	NaN	-0.830574	-0.445915	NaN	NaN	NaN	NaN	-0.783667	NaN			Discard	Discard			0	0.804281	0.384659	0	Q9UJA5
-0.801811	-0.876413	-0.818374	0.0750561	0.131582	-0.882671	-1.2053	-0.931619	-0.248974	-0.248064	-0.428052			Discard	Discard			0.408184	0.666462	0.38465	0.939355	Q9NPH0
NaN	-1.04378	-0.559108	NaN	NaN	NaN	NaN	-1.21439	-0.615709	-1.01481	-1.01773			Discard	Discard			0	0.979097	0.384645	0	O75477
0.777628	1.38984	1.06724	0.264881	NaN	1.33111	1.77161	1.17242	1.3714	1.43188	1.28591			Discard	Discard			0.331408	0.699658	0.383982	0.804464	Q6WKZ4
0.865847	1.44995	1.25431	0.529484	0.848358	1.35804	1.04035	1.11456	1.51398	1.45512	1.42626			Discard	Discard			0.785539	0.526365	0.383202	1.63083	Q12874
0.213585	0.893259	0.646476	0.344246	0.658081	0.320232	0.468771	0.462724	0.714876	0.817911	0.85706			Discard	Discard			2.04362	0.375778	0.383074	4.13459	O14579
2.41379	3.13321	2.68562	2.63826	2.77947	2.81101	2.51314	2.92625	3.10392	3.01939	2.90285			Discard	Discard			1.18945	0.441554	0.382669	2.36129	P62244
-0.0543442	0.836014	0.651437	0.00750351	0.110954	0.27047	0.336559	0.595525	0.861155	0.914635	0.860908			Discard	Discard			0.655607	0.559987	0.381397	1.39788	Q9C0C2
NaN	NaN	-2.17725	NaN	NaN	NaN	-2.29124	-2.74428	-2.1364	-2.62753	-2.20498			Discard	Discard			0	0.869052	0.381361	0	Q8N3U4
-0.827976	0.043644	-0.0325155	-0.690306	-0.417362	0.0401936	-0.0609837	-0.312078	0.0963478	-0.0390396	-0.0189734			Discard	Discard			0.730104	0.543136	0.380379	1.5317	P56545
0.96998	2.50027	2.53229	1.25558	1.39039	2.25235	2.31396	2.35324	2.41972	2.20108	2.20974			Discard	Discard			0.304814	0.715666	0.380269	0.734433	P20340
1.22942	1.86605	1.49399	1.41298	1.57784	1.18707	1.32854	1.43164	1.74629	1.64585	1.7628			Discard	Discard			2.10176	0.389217	0.379414	4.27366	P50570
-0.538008	-0.114969	-0.481158	-0.454248	-0.113506	-0.240936	-0.524683	-0.206489	0.0739269	0.0751667	0.164649			Discard	Discard			1.81187	0.372946	0.379341	3.60747	P23919
0.519909	1.0016	0.931985	0.311314	0.640182	0.98354	0.807293	0.781173	1.30951	1.17871	0.81474			Discard	Discard			0.866913	0.505331	0.378842	1.7762	Q9P258
-2.42468	-1.48368	-1.70517	-2.17555	-1.8176	-3.54836	-2.15244	-1.72885	-1.92334	-1.72712	-1.50897			Discard	Discard			0.914169	0.502195	0.378839	1.86076	O95486
NaN	NaN	-2.02979	NaN	-1.80799	NaN	NaN	-2.18627	NaN	-1.61589	NaN			Discard	Discard			0	0.954987	0.378284	0	P20936
0.0140839	0.802013	0.527762	-0.104229	-0.197773	0.10803	0.0525322	0.101007	0.57708	0.742838	0.69411			Discard	Discard			0.690917	0.555422	0.377925	1.46142	Q9Y446
NaN	-1.46386	-1.45987	-1.93453	-1.767	-2.67935	-2.15183	-1.99945	-1.72272	-1.54951	-1.71579			Discard	Discard			1.52363	0.375604	0.377412	3.29946	O15254
NaN	NaN	NaN	-1.23895	-0.862257	-1.36527	NaN	NaN	NaN	NaN	NaN			Discard	Discard			0	0.847392	0.376694	0	Q96EL2
NaN	-0.65937	-1.31402	-1.34489	NaN	NaN	NaN	-1.05503	-0.987743	-1.0154	NaN			Discard	Discard			0.642443	0.567073	0.376406	1.71874	P30622
-2.93066	-2.78798	-2.91029	NaN	NaN	-2.98038	NaN	-2.99724	-2.38792	-2.78621	-2.583			Discard	Discard			0.688518	0.552309	0.376001	1.85423	Q2TAL8
1.31124	1.74102	1.25853	1.42187	1.64614	1.10551	1.01242	1.21595	1.4584	1.69848	1.74662			Discard	Discard			1.5322	0.372778	0.374821	3.02158	P09497
-1.34044	-0.58123	-0.430078	-1.20288	-0.765074	-1.02808	-0.691795	-0.776073	-0.539042	-0.449394	-0.718911			Discard	Discard			0.938741	0.495151	0.374351	1.90482	P40616
-1.4596	-0.99192	-1.25273	0.0809898	-0.214262	-1.07284	-1.20043	-1.50916	-0.73786	-0.89901	-0.720695			Discard	Discard			0.325253	0.699569	0.374035	0.775933	O43464
-0.795263	-0.286015	-0.288817	0.0136127	0.306831	0.0265408	-0.225697	-0.282762	0.131569	0.040741	0.0652056			Discard	Discard			0.710831	0.546982	0.373322	1.49716	P22570
-1.0499	-0.749207	-2.04203	-1.45349	-1.02004	-1.71812	-1.45415	-0.977574	-0.813314	-1.20674	-0.905768			Discard	Discard			1.12684	0.449934	0.372924	2.24578	Q7LG56
-3.56973	-3.55886	NaN	-3.45397	-2.58126	NaN	NaN	-3.36028	-3.12656	-2.72009	-3.06341			Discard	Discard			0.572931	0.587226	0.37243	1.28757	Q6ZNJ1
-1.44454	NaN	-1.84445	-1.5475	-1.56973	-1.20681	-1.51743	NaN	-0.692751	-1.02078	-0.989512			Discard	Discard			0.467561	0.636229	0.371916	1.12974	O95400
-1.1808	-0.563822	-0.0898638	-2.41166	-0.897596	-0.446968	-0.34269	-0.241357	-0.557003	-0.342924	-0.188134			Discard	Discard			0.248687	0.764631	0.37132	0.617329	Q9Y277
-1.28285	-0.56629	NaN	NaN	NaN	-0.473625	-0.768066	-0.890374	-0.652662	NaN	-1.07309			Discard	Discard			0.782122	0.527452	0.370955	1.82708	Q9Y3B4
NaN	-1.36517	-1.25298	-1.25636	-0.699877	-1.24239	-1.53916	-1.50048	-1.11829	-0.911263	-1.42453			Discard	Discard			0.803528	0.519879	0.370886	1.73799	Q9BZE1
0.24342	0.803955	0.588662	0.0388584	0.352526	0.826841	0.590376	0.504497	0.988783	0.837175	0.767896			Discard	Discard			0.828783	0.51298	0.3708	1.70807	O75643
0.89057	1.47139	1.32154	0.848936	1.02347	1.28826	1.15106	1.29905	1.75919	1.44432	1.51665			Discard	Discard			0.817788	0.5134	0.370611	1.68843	Q13363
NaN	-1.20957	-0.5601	NaN	NaN	NaN	-1.57974	NaN	NaN	NaN	NaN			Discard	Discard			0	0.807947	0.370165	0	Q9UBV2
2.47276	3.47514	2.87229	3.16213	3.47332	2.85364	3.38637	3.86892	3.82954	3.62097	3.70439			Discard	Discard			0.458656	0.639746	0.37012	1.0357	P09493
NaN	NaN	NaN	NaN	-0.775295	NaN	NaN	-1.11952	-0.724768	-1.30153	NaN			Discard	Discard			0	0.809792	0.36949	0	Q9P0J0
1.39218	1.59703	2.12154	NaN	1.81757	1.82832	NaN	1.42601	1.92092	1.76967	1.64112			Discard	Discard			1.23221	0.431811	0.369413	2.98025	P12074
0.644239	1.27909	1.62633	1.88004	2.01817	1.10445	0.86865	0.994369	1.10086	1.38037	1.1455			Discard	Discard			0.402807	0.6665	0.369216	0.928968	Q16891
0.957767	1.40179	1.6937	2.07443	2.33606	1.63783	1.28475	1.46166	1.70261	1.80762	1.66332			Discard	Discard			0.451902	0.641501	0.368839	1.02292	Q96I99
4.28587	5.1684	5.14442	4.45034	4.46226	5.07711	4.92692	4.38408	5.0101	5.27633	4.8779			Discard	Discard			0.711692	0.549112	0.368455	1.49871	P06454
-1.20815	-0.804527	-1.01888	NaN	NaN	-0.858208	-0.945801	-1.27118	-0.74242	NaN	-0.718316			Discard	Discard			1.17479	0.443207	0.368237	2.81767	Q9Y4Y9
NaN	-1.99077	-1.50581	-1.27936	-0.915873	-1.57664	-1.91716	-2.29217	-1.47757	-1.75732	-1.87134			Discard	Discard			0.357695	0.687584	0.368159	0.858862	Q8N5N7
-1.32491	-0.639568	-0.97997	-1.74553	-1.26998	-0.701345	-0.857307	-0.844089	-0.566553	-0.643133	-0.799191			Discard	Discard			0.526786	0.610877	0.367591	1.163	Q8WWY3
-0.17466	0.988491	0.841971	-0.152702	0.648878	0.330873	0.856007	0.703805	0.388912	0.543756	0.520783			Discard	Discard			0.457421	0.638712	0.367315	1.03337	P29966
2.93698	3.35976	3.32299	3.76958	4.02085	3.48594	3.33748	3.30023	3.72927	3.69645	3.55668			Discard	Discard			0.671507	0.563707	0.367228	1.42653	P48735
-0.0179482	0.564396	0.449647	-6.48499e-05	0.19005	0.308628	0.221588	0.283141	0.71204	0.5268	0.693158			Discard	Discard			1.16567	0.442273	0.36715	2.31727	P46459
0.407173	1.10236	0.601743	0.842396	1.07548	0.426956	0.673725	0.865979	1.01466	1.11711	1.10066			Discard	Discard			1.4653	0.385327	0.36685	2.88833	Q9NR31
-2.22963	-1.02737	-1.97579	-1.68456	-1.69375	-2.05625	-1.59183	-1.43381	-1.38422	-1.20953	-1.36352			Discard	Discard			0.66119	0.560605	0.366508	1.40795	P19525
1.29289	2.06649	1.89137	1.35743	1.55262	1.58235	1.6249	1.75303	2.00027	1.94982	2.00788			Discard	Discard			0.969567	0.483537	0.366063	1.96021	Q7KZF4
3.12351	3.72752	3.60603	2.95774	3.07486	3.57707	3.41285	3.18355	3.80392	3.74356	3.59251			Discard	Discard			0.790106	0.523961	0.366022	1.63899	P13010
-1.02126	-0.307045	-0.55951	-1.24928	-1.08578	-0.730665	-1.06862	-0.327498	-0.259375	-0.49103	-0.367919			Discard	Discard			0.501213	0.617155	0.365931	1.11553	P33121
1.86089	2.37709	1.87197	1.97073	2.02224	1.69991	1.84705	1.91069	2.38515	2.36159	2.36159			Discard	Discard			1.74056	0.359964	0.364157	3.45327	Q92817
-1.58992	-1.0391	-1.42445	-1.45202	-1.2307	-0.996584	-1.23649	NaN	-0.916357	NaN	-1.44528			Discard	Discard			1.24216	0.429815	0.364089	2.64535	Q15061
NaN	-1.09541	-0.901851	NaN	-1.22731	-1.32937	-1.62963	-1.54712	-1.3507	-1.2828	-1.40267			Discard	Discard			1.44646	0.389907	0.363904	3.63882	Q96HY6
-4.48115	NaN	NaN	NaN	NaN	NaN	NaN	-4.12092	-3.9376	NaN	-4.01895			Discard	Discard			0	0.902878	0.363438	0	Q16222
0.0770435	0.466444	0.624827	0.728865	0.90876	0.488676	0.259285	0.243028	0.695841	0.751469	0.773114			Discard	Discard			0.903602	0.50161	0.363293	1.84184	P11310
NaN	-2.36823	-2.66248	-2.875	-2.47986	-2.8963	-2.95031	-2.77252	-2.65994	-2.67179	-2.5529			Discard	Discard			1.66419	0.382205	0.363266	3.65543	Q96P48
-0.229467	0.421446	0.462136	0.171211	0.672911	0.0718575	0.12356	0.232026	0.214487	0.295263	0.0856867			Discard	Discard			1.09576	0.444896	0.361949	2.18885	Q12907
NaN	-1.4664	-1.08272	-1.39938	-1.01949	NaN	-1.97709	NaN	-1.49307	NaN	-1.40554			Discard	Discard			0.516731	0.611473	0.361912	1.23642	O14874
-0.825989	-0.552994	-0.506021	-1.50308	-1.20352	-0.727604	-0.640272	-1.33849	-0.389112	-0.774128	-0.955243			Discard	Discard			0.510269	0.611776	0.361752	1.13238	O43172
5.10463	5.87471	5.78743	5.81058	5.79127	5.22943	5.75706	5.33104	5.92034	5.80916	5.61561			Discard	Discard			0.865018	0.504794	0.361281	1.77281	P07355
0.215708	0.612741	0.851789	1.31906	1.31249	0.459034	0.584696	0.056983	0.790928	0.761805	0.454841			Discard	Discard			0.419341	0.662814	0.361274	0.960828	O75431
-0.457676	-0.124929	0.138526	0.739656	0.740129	0.207821	-0.140175	-0.377023	0.288103	0.385355	0.024251			Discard	Discard			0.404235	0.66629	0.359905	0.93173	Q9BX68
-1.04589	-0.67767	-0.765815	-1.34012	-1.12975	-0.617922	-0.974087	-1.04526	-0.420399	-0.725817	-0.721129			Discard	Discard			0.884847	0.504053	0.358734	1.80827	O75694
NaN	-0.926973	-0.59162	-0.685829	-0.346254	NaN	-1.25098	-1.17831	-0.765909	-0.763943	-0.925466			Discard	Discard			0.654518	0.560403	0.358661	1.44659	Q13232
-2.25789	NaN	NaN	-2.34859	-1.97302	-2.08478	-2.19818	-2.52075	NaN	-2.29875	NaN			Discard	Discard			0	0.861212	0.35833	0	Q8TCT8
1.59074	2.53675	2.5332	1.76654	2.1791	2.23444	2.43841	2.47865	2.56425	2.35733	2.23949			Discard	Discard			0.567743	0.588574	0.358114	1.23835	Q9H0U4
-0.343565	0.122055	-0.143373	-0.749796	-0.41715	0.277445	-0.0537853	-0.423814	0.189304	0.109291	-0.143231			Discard	Discard			0.730193	0.543654	0.357476	1.53185	Q8WVV9
-0.161793	0.46143	0.492068	0.51078	0.811331	0.351244	0.31605	0.312484	0.532707	0.645895	0.443669			Discard	Discard			0.917779	0.501333	0.357442	1.86723	O75306
-2.13964	-1.60653	NaN	-2.056	NaN	-1.59147	NaN	-2.128	-1.89439	-2.06425	-1.485			Discard	Discard			1.29952	0.429036	0.357418	3.17793	Q9Y4Z0
NaN	NaN	NaN	NaN	NaN	NaN	NaN	-3.2672	-2.90985	NaN	-3.36432			Discard	Discard			0	0.952788	0.357358	0	P24557
NaN	-1.33753	-1.35232	-1.47709	-0.998644	-1.2025	-1.72911	-1.39575	-1.19393	-1.13795	-1.49968			Discard	Discard			1.19607	0.442678	0.357281	2.54459	P09001
-0.808666	-0.437323	-1.01556	-1.89235	-1.28225	-1.59636	NaN	-0.709918	-0.620092	-1.35539	-0.249904			Discard	Discard			0.319918	0.703119	0.357088	0.780468	P30047
-3.92143	-3.35979	NaN	-3.39657	-3.27993	NaN	NaN	-3.54415	-3.15303	-3.13086	-3.46388			Discard	Discard			0.998404	0.47769	0.356469	2.12858	Q9H6R4
3.1657	3.71649	3.55142	3.58665	3.67852	3.29408	3.48862	3.31103	3.83702	3.88682	3.88563			Discard	Discard			1.53451	0.371799	0.35601	3.02622	P08865
NaN	0.53475	1.22151	NaN	0.943516	NaN	0.680414	0.208493	0.923119	0.891088	NaN			Discard	Discard			0.613823	0.569211	0.356008	1.44849	Q9UDW1
NaN	-0.33091	-0.155475	-0.798103	-0.209076	-0.901497	-0.718283	-0.476588	-0.388119	-0.302414	-0.52629			Discard	Discard			1.49227	0.375959	0.354957	3.22294	O75976
-1.74059	-1.45032	-1.58508	-2.11514	NaN	-1.02599	-1.37423	-1.51721	-1.21402	-1.39612	-1.52605			Discard	Discard			0.632128	0.571665	0.354623	1.40298	Q6UN15
1.48701	2.2864	2.16638	1.78941	2.30669	2.15825	2.26348	2.21278	2.28447	2.36064	2.21938			Discard	Discard			0.782684	0.528189	0.354352	1.62573	P32969
-2.32521	-1.78331	-1.40217	-1.27656	-1.2998	-1.78003	-2.16525	-1.92292	-1.62149	-1.64976	-1.47112			Discard	Discard			0.541521	0.601376	0.354285	1.19019	Q9NVH6
NaN	NaN	NaN	-0.248058	0.106108	NaN	NaN	NaN	NaN	NaN	NaN			Discard	Discard			0	0.81672	0.354166	0	Q9NV96
-0.735445	-0.277311	-0.250178	-1.18319	-0.730473	-0.00564194	-0.422911	-0.217641	0.150093	-0.19845	-0.118495			Discard	Discard			0.483103	0.623287	0.353901	1.0817	Q14498
0.447649	1.05833	0.900912	0.399372	0.643517	1.1127	0.845282	0.692302	1.14553	0.968168	1.00848			Discard	Discard			0.973399	0.482151	0.352974	1.96711	Q15393
NaN	-0.925365	-1.20955	NaN	NaN	-1.15736	-1.43939	-0.838099	-0.647387	-0.810074	-1.12137			Discard	Discard			0.399196	0.666593	0.352367	1.06386	P10301
NaN	0.537952	0.555003	0.723955	1.04632	-0.239187	0.196251	0.500278	0.892673	0.824314	0.597455			Discard	Discard			0.754203	0.539592	0.352153	1.64113	P45877
-0.937817	-0.476765	0.093585	-0.791542	-0.317587	-0.246578	-0.695808	-0.939193	-0.672749	-0.296934	-0.437306			Discard	Discard			1.60443	0.357884	0.352057	3.16825	P12532
0.437025	1.06874	0.845136	0.358101	0.584871	0.900005	0.805342	0.790389	1.1955	1.00467	1.12027			Discard	Discard			0.81952	0.514997	0.35199	1.69152	P26196
-1.21561	-1.13666	-0.595109	-1.73034	-1.07888	-0.805742	-1.04589	-1.19114	-0.616056	-1.03342	-1.37876			Discard	Discard			0.750539	0.539905	0.35188	1.56827	P61225
-0.848989	-0.26125	-0.0942774	0.0226879	0.338999	-0.490372	NaN	-0.275193	-0.12373	0.0336704	-0.000252724			Discard	Discard			0.48839	0.621403	0.351838	1.12164	Q9UMX5
-0.95891	-0.343376	-0.354814	-0.638351	-0.640953	-0.353106	-0.575594	-0.572389	-0.0200825	-0.289038	-0.35119			Discard	Discard			0.933665	0.495467	0.351507	1.89571	Q93009
0.613167	1.01303	0.469823	-0.212559	0.046339	1.14326	0.537674	0.841043	1.32856	0.87146	1.17148			Discard	Discard			0.354384	0.689334	0.351144	0.83418	P08621
-1.11523	-0.728981	-0.625888	-0.370718	-0.188282	-0.777842	-0.975742	-0.883008	-0.540623	-0.568649	-0.76731			Discard	Discard			0.712755	0.549361	0.350213	1.50061	O60313
-0.456165	-0.0595245	-0.275882	-0.525951	-0.583561	-0.267471	-0.444611	-0.564967	0.199862	0.143942	0.202941			Discard	Discard			0.874071	0.5037	0.350182	1.789	Q9P2M7
-0.53615	-0.211758	0.00787258	-0.682842	-0.461372	-0.0947514	-0.254372	-0.424928	0.295309	0.0735321	0.204175			Discard	Discard			0.78122	0.52795	0.348633	1.62311	P35244
NaN	NaN	0.261167	-1.19925	-0.40947	-0.599361	-0.461872	-0.613086	NaN	-0.546457	-0.73969			Discard	Discard			0	0.953154	0.348599	0	P24539
2.49367	2.47957	2.3131	2.33202	2.13308	1.79014	1.81365	1.87195	2.8115	2.63824	2.74349			Discard	Discard			0.626524	0.568333	0.346894	1.34534	O75531
0.824051	1.25528	0.971114	0.740807	0.773724	1.31443	1.12531	0.807563	1.63317	1.37394	1.45998			Discard	Discard			0.710501	0.546782	0.346292	1.49657	Q09028
NaN	-1.05701	-1.46781	NaN	NaN	NaN	-1.6005	-1.5033	-1.35509	-1.46615	-1.17588			Discard	Discard			0.801005	0.519732	0.34585	2.20616	Q7Z417
1.11345	1.72311	1.46406	1.04002	1.44109	1.32102	1.3584	1.56369	1.67999	1.63812	1.72014			Discard	Discard			1.08569	0.448967	0.345841	2.17048	P48444
-0.0735111	0.454298	0.0915155	-0.0822735	-0.125473	0.237284	0.0814457	-0.0774031	0.594543	0.460691	0.39985			Discard	Discard			0.889509	0.502306	0.345725	1.81661	P37198
NaN	-2.27503	-2.61999	-2.4743	-1.93923	-3.28664	-2.69312	-2.44545	-2.36183	-2.34586	-2.84099			Discard	Discard			1.07781	0.452248	0.345592	2.29282	O00468
NaN	-2.5768	NaN	NaN	NaN	NaN	NaN	-2.84491	-2.42504	-2.68445	-2.51349			Discard	Discard			0	0.801425	0.343987	0	Q9UPN6
-0.93755	-0.864342	-0.566249	-0.509338	0.0865784	-0.453476	-0.724361	-0.661403	-0.315203	-0.527933	-0.554173			Discard	Discard			0.632949	0.571193	0.343841	1.35696	P50336
0.715343	1.31502	1.65578	0.61445	1.13848	0.776894	1.28605	1.00917	1.29671	1.19105	0.961936			Discard	Discard			0.909503	0.499483	0.343816	1.8524	P51572
-2.51003	-2.49502	-2.15864	-2.97888	NaN	-1.64159	-2.29704	-2.18455	-1.80318	-2.2831	-2.02844			Discard	Discard			0.43543	0.651137	0.343523	1.0164	O60306
-2.73691	-1.80385	-2.03383	-1.2292	-1.22266	-1.40583	-1.81594	-1.70887	-1.56125	-1.48462	-1.81565			Discard	Discard			0.368387	0.683914	0.343477	0.861835	P21953
4.47121	5.11021	4.93828	4.214	4.87084	4.37798	4.65354	5.38952	5.09553	4.92453	5.21972			Discard	Discard			0.505571	0.615478	0.343463	1.12365	P21980
-0.602171	-0.497478	-0.598479	-1.328	-0.90097	-0.400311	-0.671501	-0.603002	0.0221977	-0.506531	-0.340732			Discard	Discard			0.503452	0.617221	0.342418	1.1197	Q9P013
-1.95467	NaN	NaN	NaN	NaN	-1.7173	-2.19099	-1.64614	-1.58843	-1.81586	-1.35623			Discard	Discard			0	0.982197	0.342172	0	O75116
-2.1422	-1.59881	-1.81205	-2.40746	-1.89364	-1.56122	-1.59464	-1.93947	-1.54456	-1.59783	-1.89656			Discard	Discard			0.734267	0.545003	0.341937	1.53915	P57740
2.81771	3.62013	3.11335	2.65482	2.82945	2.68066	3.04001	3.75807	3.77873	3.16348	3.66052			Discard	Discard			0.389516	0.67284	0.341788	0.90318	P60903
NaN	-1.70955	NaN	NaN	NaN	-2.01992	-2.20593	NaN	-2.01875	-1.58015	-2.13674			Discard	Discard			0	0.825686	0.341778	0	Q9H6T3
1.38622	1.9306	1.74709	0.879461	1.35679	1.90159	1.69032	1.49292	1.82123	1.77666	1.85001			Discard	Discard			0.63029	0.571165	0.340643	1.35215	Q15717
NaN	-0.880148	-0.739711	NaN	NaN	-0.822414	-1.21763	-0.71388	-0.371183	-0.70562	-0.584157			Discard	Discard			0.354135	0.689265	0.340088	0.949827	Q9BTT6
1.07006	1.34198	1.54841	1.9298	2.13457	1.48407	1.28073	1.46062	1.84935	1.62535	1.75462			Discard	Discard			0.530154	0.609293	0.339999	1.16922	P53597
-2.5098	-2.08244	-1.87743	-2.11968	-1.68507	-1.70053	-2.16494	-1.78733	-1.64897	-1.53519	-2.09626			Discard	Discard			0.779089	0.52738	0.33994	1.6193	Q9Y606
NaN	-1.18737	-1.06599	NaN	NaN	NaN	-1.51796	-1.37862	-1.03011	-0.982811	-1.26952			Discard	Discard			1.07647	0.453138	0.339548	3.23219	Q9UEE9
-0.381609	0.0400486	-0.0297232	-0.59613	-0.394138	-0.528828	-0.598015	-0.453544	-0.151283	-0.19989	-0.0116549			Discard	Discard			1.39809	0.384494	0.338867	2.7568	O60784
0.637693	1.32316	1.41862	1.95747	1.95884	1.57341	1.19853	1.34962	1.59151	1.52345	1.42205			Discard	Discard			0.414348	0.664359	0.338676	0.951232	P30042
-0.569332	-0.0413647	-0.499646	-0.984568	-0.469336	-0.173546	-0.230761	0.308314	0.419151	-0.300474	-0.165778			Discard	Discard			0.373623	0.680867	0.33857	0.872122	P62820
-1.15266	-0.442211	-0.730195	-1.17294	-0.917068	-0.797874	-0.898752	-0.461883	-0.38974	-0.50695	-0.504863			Discard	Discard			0.659936	0.559535	0.338553	1.40569	P61011
NaN	NaN	NaN	NaN	NaN	NaN	NaN	-4.23284	-3.89448	NaN	NaN			Discard	Discard			0	0.852632	0.338359	0	Q92990
-3.4218	NaN	NaN	-3.00146	-2.41981	NaN	NaN	-2.76011	-3.02573	-2.6701	-2.72943			Discard	Discard			0.410246	0.666949	0.338355	1.00528	Q6P1X6
-2.33024	-1.5783	-1.86536	-1.96783	-1.83114	-1.81538	-1.87148	-1.84315	-1.58554	-1.51452	-1.74686			Discard	Discard			1.13242	0.451433	0.33818	2.25601	Q15477
3.40877	4.0931	3.98217	3.22982	3.35897	4.07007	3.75556	3.85169	4.24438	4.2033	4.01648			Discard	Discard			0.53453	0.605127	0.337354	1.1773	P19338
2.65655	3.32418	2.94776	3.23012	3.29704	2.7519	3.05482	3.11907	3.43564	3.29404	3.35354			Discard	Discard			1.11192	0.442602	0.337144	2.2184	O75369
NaN	NaN	NaN	0.109438	0.44651	NaN	NaN	NaN	NaN	NaN	NaN			Discard	Discard			0	0.891848	0.337072	0	Q5VUM1
0.531034	1.07943	0.892444	0.0369015	0.399477	1.46082	0.975859	0.758222	1.25739	1.12931	0.787402			Discard	Discard			0.461576	0.638849	0.336594	1.04121	O75494
-0.637644	0.159956	0.887567	-0.536203	-0.368887	-0.211868	0.0524654	0.0106325	0.383982	-0.0917988	0.327497			Discard	Discard			0.53957	0.604032	0.336038	1.1866	P51571
NaN	NaN	NaN	-0.368757	-0.0328045	NaN	NaN	NaN	NaN	NaN	NaN			Discard	Discard			0	0.926816	0.335953	0	P82914
-0.874088	-0.577976	-0.208629	-1.28794	-1.07621	-2.66469	-1.39126	-0.773639	-0.586531	-1.06775	-0.590446			Discard	Discard			0.700919	0.550774	0.334826	1.47938	P50453
-2.24739	-1.80825	-2.15077	-1.97269	-1.91796	-1.72828	-2.19922	-2.22189	-1.75069	-1.81284	-2.07218			Discard	Discard			1.95065	0.382848	0.334666	3.9181	Q6IN85
-0.785431	0	-0.390494	-1.26825	-1.18864	0.366302	-0.368662	-0.371949	0.0966549	-0.0886307	0.0118952			Discard	Discard			0.327855	0.700175	0.334576	0.781176	O43660
NaN	-1.24027	-0.876004	NaN	-0.953091	-1.28642	-1.49616	-1.59546	-1.44156	-1.66793	-1.18094			Discard	Discard			0.766036	0.532032	0.334168	1.79004	Q16134
0.608709	0.865915	0.693118	0.18182	0.481777	0.734776	0.389877	0.536239	0.937708	1.03787	0.899467			Discard	Discard			1.01699	0.470356	0.332639	2.04574	P26583
-1.12953	NaN	NaN	0.774805	0.0778618	-0.6737	-0.405293	NaN	NaN	-0.861746	NaN			Discard	Discard			0	0.794244	0.3312	0	Q9Y5J9
1.64897	1.96644	2.28759	2.54386	2.76463	2.28751	1.92037	1.9841	2.33443	2.47786	2.21042			Discard	Discard			0.505838	0.615386	0.330845	1.12414	P55084
NaN	-1.98511	-1.55049	-1.45489	-0.824036	-1.50741	-1.81433	-1.96896	-1.43861	-1.3443	-1.54235			Discard	Discard			0.375999	0.679801	0.330146	0.896366	Q9Y2Z4
-0.796864	-0.379324	-0.668353	-0.968462	-0.863945	-0.672247	-0.947029	-0.91471	-0.487244	-0.615437	-0.481029			Discard	Discard			1.27377	0.428932	0.329929	2.51902	O94874
1.80223	2.08474	2.29638	3.0694	3.16091	2.34947	2.16335	2.02096	2.53432	2.55057	2.40125			Discard	Discard			0.328891	0.700578	0.329338	0.783263	P07954
-0.898102	-1.20455	-1.30408	NaN	NaN	-1.12722	-1.37529	-1.28083	-0.506828	-1.18192	-0.294646			Discard	Discard			0.419246	0.662503	0.329052	1.02486	Q7RTV0
-1.90825	-1.13305	-1.31669	NaN	-2.02151	-1.35561	-1.34659	-1.83416	-0.947802	-0.934578	-1.41449			Discard	Discard			0.3662	0.685175	0.328878	0.876324	P46063
-0.850109	0.00256157	0.0303602	-0.54578	-0.34919	-0.101315	NaN	0.201169	0.138496	-0.268866	-0.107879			Discard	Discard			0.404739	0.666891	0.328863	0.954713	O15258
-1.07752	-0.188005	-0.579162	-0.526814	-0.520947	-0.307762	-0.479912	-0.181666	-0.00389862	-0.288979	-0.130744			Discard	Discard			0.596923	0.576651	0.328861	1.29161	Q9UPN3
-1.6097	-1.23981	-1.33662	-1.68092	-1.70662	NaN	NaN	NaN	-1.00311	-1.20725	-1.15109			Discard	Discard			0.512046	0.611207	0.328795	1.22625	P42566
NaN	-0.196045	-0.349982	NaN	NaN	-1.02312	-0.436459	-0.613158	NaN	-0.445805	-1.20498			Discard	Discard			0	0.827337	0.328763	0	Q9H3Z4
NaN	-1.11188	-0.78004	-1.0357	-0.561396	-0.584244	-1.14296	-0.936603	-0.456188	-0.23802	-1.36451			Discard	Discard			0.708094	0.54907	0.3286	1.551	Q6PI48
NaN	-1.51272	-1.22441	NaN	NaN	NaN	NaN	-1.81368	-1.45758	-1.30147	-1.86388			Discard	Discard			0	0.8858	0.328528	0	Q6RW13
-1.96926	-1.38683	-1.56112	-1.98736	-1.63391	-1.37985	-1.67295	-1.82187	-1.58327	-1.56879	-1.73368			Discard	Discard			1.55096	0.364483	0.328188	3.0594	Q9NRG9
-0.731218	0.634718	0.941978	0.515469	0.682386	0.530956	0.897278	1.10798	1.00915	0.878433	0.611003			Discard	Discard			0.269003	0.746133	0.32804	0.660292	P18564
-0.62311	-0.173038	-0.415538	-0.666027	-0.359165	-0.598497	-0.338654	-0.455981	-0.0465965	-0.26762	-0.0512171			Discard	Discard			1.41572	0.38519	0.32801	2.79109	Q96RS6
NaN	-1.5254	NaN	NaN	NaN	NaN	NaN	-2.15372	-2.12654	-2.08539	-1.93836			Discard	Discard			0	0.802721	0.327751	0	Q9ULR3
-2.0252	-1.78239	-2.4107	NaN	NaN	-2.20965	-2.12568	NaN	-1.71299	-1.85395	-1.74001			Discard	Discard			1.48153	0.38014	0.327747	5.3679	Q9H008
2.67331	3.29241	3.04049	2.94742	3.17169	3.1297	3.0509	3.1711	3.40072	3.1767	3.21822			Discard	Discard			1.20334	0.443916	0.327591	2.3871	P23396
1.36919	1.93706	1.37333	1.33109	1.46226	1.95219	1.75161	1.69635	2.19456	2.15267	1.87685			Discard	Discard			0.703104	0.549186	0.327564	1.4833	Q9BTT0
1.66232	2.39252	2.25277	1.58048	1.68738	2.29185	2.15612	1.81567	2.31313	2.36609	2.29506			Discard	Discard			0.637756	0.566878	0.327361	1.36566	P09012
-0.676439	0.348875	-0.0756826	-1.13087	-0.570772	0.375116	0.150116	0.0388842	-0.0114975	0.226271	0.216464			Discard	Discard			0.323373	0.700699	0.326779	0.772138	Q93062
1.39523	1.82035	1.67999	1.1367	1.45386	1.47942	1.53573	1.4432	1.83135	1.59977	1.84392			Discard	Discard			1.12206	0.449538	0.32414	2.237	Q9UN86
-0.704254	-0.0396233	-0.399644	-1.21648	-1.07645	-0.279652	-0.410578	-0.643733	-0.144365	-0.136765	-0.401528			Discard	Discard			0.412967	0.666333	0.323615	0.948572	Q92621
-0.981817	-0.540592	-0.431977	-0.313427	0.272863	-0.195696	-0.49892	-0.323459	-0.35157	-0.420006	-0.361197			Discard	Discard			0.52866	0.609861	0.322973	1.16646	Q9HCN8
-2.16698	-1.54369	-2.02183	-2.01949	-1.96029	-2.05095	-1.87514	-1.96183	-1.54663	-1.79745	-1.86204			Discard	Discard			1.18806	0.442601	0.322325	2.35871	Q9NUQ7
3.91533	4.56101	4.47031	4.12922	4.31208	4.14902	4.2788	4.24367	4.5172	4.6349	4.61385			Discard	Discard			1.40289	0.384283	0.321675	2.76612	Q7Z406
-1.34761	-1.08439	-1.08241	NaN	NaN	NaN	-1.71126	-1.0839	-1.03451	-1.40964	-1.03611			Discard	Discard			0.575723	0.585302	0.321475	1.36492	P51570
-2.30796	-1.22334	-1.21413	-1.02327	-0.795372	-1.15158	-1.24909	-1.16639	-1.32698	-1.20975	-1.22233			Discard	Discard			0.36752	0.683346	0.321445	0.86013	Q6YP21
-2.08374	-1.20254	-1.45854	NaN	-1.72774	-1.70699	-1.67332	-1.5066	-1.37017	-1.25424	-1.30838			Discard	Discard			0.625181	0.567121	0.321068	1.38945	A0FGR8
0.69298	1.38346	1.69812	0.1747	0.670214	1.48586	1.36035	1.39027	1.62205	1.46692	1.48683			Discard	Discard			0.319141	0.703015	0.320667	0.763579	P35222
-0.951612	-0.436209	NaN	-1.26275	NaN	NaN	-0.49905	-0.633985	-0.597275	-0.692165	NaN			Discard	Discard			0.542136	0.60096	0.320108	1.22734	Q3MHD2
0.301832	0.915098	0.524171	0.480635	0.613672	0.324697	0.417112	0.638186	0.806765	0.643473	0.837941			Discard	Discard			1.45795	0.386813	0.31907	2.87384	O60763
-0.675415	-0.466904	0.0797682	0.288818	0.4865	-0.283226	-0.117237	-0.581977	0.122379	0.119177	-0.0524378			Discard	Discard			0.391164	0.672327	0.318778	0.906387	Q92506
-2.41964	-1.65278	-1.9219	-2.26681	-2.30605	-1.9959	-2.24423	-1.90176	-1.71076	-1.78477	-1.90609			Discard	Discard			0.692552	0.554572	0.318247	1.46436	Q05655
1.15351	1.7168	1.58404	1.41699	1.56154	1.26682	1.31561	1.58622	1.78009	1.70913	1.78042			Discard	Discard			1.33941	0.411331	0.318059	2.64372	P35606
NaN	NaN	NaN	NaN	NaN	NaN	NaN	-1.62419	-1.30739	NaN	-1.19646			Discard	Discard			0	0.950598	0.3168	0	P28347
NaN	-1.39133	-2.00992	NaN	-1.42187	-1.7218	-2.04749	-1.31842	-1.28554	-1.46059	-1.20642			Discard	Discard			0.474046	0.631495	0.316711	1.14381	Q96A35
-0.580425	0.544004	1.39364	-0.531778	0.0878353	0.619217	0.632395	0.671638	0.460701	0.561447	0.157008			Discard	Discard			0.305896	0.714152	0.316223	0.736643	Q9HDC9
0.201014	0.6896	0.518826	0.0922394	0.358025	0.727497	0.533829	0.42224	0.835464	0.617352	0.660243			Discard	Discard			0.923815	0.499158	0.315366	1.87805	Q15029
2.75203	3.1423	2.52712	3.68134	3.55175	2.93184	2.76671	3.03188	3.42573	3.42352	3.37246			Discard	Discard			0.514321	0.611097	0.31527	1.13991	P30049
3.22139	3.31176	3.63949	4.20011	4.37164	3.70671	3.44687	3.2683	3.8638	3.78231	3.63158			Discard	Discard			0.361429	0.686944	0.314897	0.84812	P30048
NaN	-1.15653	-1.15447	NaN	NaN	-1.09215	-1.18689	-1.11228	-0.513416	-0.928947	-0.715865			Discard	Discard			0.362889	0.68688	0.314613	0.97189	Q9UKX7
0.28035	0.735601	0.289289	-0.0818214	0.231136	-0.0105476	0.022377	0.293492	0.36285	0.414122	0.49035			Discard	Discard			0.919087	0.501403	0.314597	1.86957	O95340
-1.63715	-0.852196	-1.08161	-1.36056	-1.07269	-1.29361	NaN	-0.832091	NaN	NaN	-0.948123			Discard	Discard			0.405487	0.667899	0.314156	0.994918	O00743
NaN	NaN	NaN	NaN	-3.35476	-3.86643	-3.58835	-3.74893	NaN	-3.92036	NaN			Discard	Discard			0	0.796794	0.313882	0	Q9Y3D5
-1.73644	-1.16621	-1.5091	-1.67784	-1.84912	-1.7643	-1.70465	-1.86519	-1.28148	-1.14294	-1.00232			Discard	Discard			0.830914	0.513579	0.31376	1.71187	O14639
NaN	NaN	-2.56149	-2.01785	-1.77263	NaN	NaN	NaN	-1.6365	NaN	NaN			Discard	Discard			0	0.924744	0.313285	0	P98196
3.83974	4.26686	4.56314	5.14845	5.11039	4.39985	4.21222	4.18739	4.60198	4.6641	4.50129			Discard	Discard			0.338194	0.696624	0.312794	0.801932	P06576
3.49285	3.71131	3.32683	3.19288	3.5134	3.20597	3.31529	3.42545	3.78292	3.71633	3.73012			Discard	Discard			1.53999	0.369258	0.312592	3.03725	P29692
0.978031	1.25639	0.615117	0.35675	0.843325	1.17248	0.862656	1.06929	1.28732	1.19589	1.30005			Discard	Discard			0.656971	0.560453	0.31233	1.40034	P62330
3.56193	4.08784	4.32863	4.5397	4.75173	4.2876	4.14255	4.10957	4.36189	4.40682	4.29898			Discard	Discard			0.485748	0.6231	0.312048	1.08665	P25705
-0.179775	0.330721	0.00307751	-0.743555	-0.785748	0.0887814	-0.112162	-0.219655	0.449694	0.220245	0.251666			Discard	Discard			0.357576	0.686842	0.312009	0.840502	P27694
-0.151083	0.231207	0.248252	-0.52709	-0.361488	0.144598	-0.12035	0.0175142	0.480221	0.372131	0.204217			Discard	Discard			0.572063	0.586694	0.311899	1.24625	Q7L014
2.23861	2.83405	2.22866	2.07036	2.16116	2.75044	2.18523	2.76473	2.88376	2.7385	2.88146			Discard	Discard			0.529201	0.609597	0.311592	1.16746	P49458
-1.15435	-0.195492	0.0641909	-0.468964	-0.121235	-0.38065	-0.104116	-0.136209	-0.147638	0.0337181	-0.430285			Discard	Discard			0.480154	0.624823	0.311122	1.07617	Q5JPE7
-1.8956	-1.29768	-1.64043	-1.82515	-1.35219	-1.40861	-1.48064	-1.296	-1.2911	-1.43316	-1.38679			Discard	Discard			0.902116	0.499609	0.310695	1.83917	A5YKK6
NaN	-1.33692	-1.62148	NaN	NaN	-0.915016	-1.60922	-1.41718	-1.06819	-1.17696	-1.42337			Discard	Discard			0.697452	0.552134	0.310647	1.88104	Q96ST2
NaN	NaN	-1.36829	-1.91933	-1.47231	NaN	-1.69143	NaN	-1.51826	NaN	NaN			Discard	Discard			0.933749	0.496168	0.310096	2.6676	Q13084
NaN	2.72161	3.25585	NaN	1.10638	0.291744	1.215	2.08094	2.04585	2.12779	2.55572			Discard	Discard			0.166365	0.837667	0.30998	0.452286	Q14002
NaN	-3.61335	NaN	NaN	NaN	NaN	NaN	-3.53406	-2.83563	NaN	-3.09797			Discard	Discard			0	0.97372	0.309573	0	O95382
0.0779915	0.817604	-0.0989294	0.831629	0.764965	0.144867	0.4111	0.631207	0.809738	0.812319	0.84345			Discard	Discard			0.777371	0.524921	0.309454	1.61623	O95171
1.78066	2.02413	1.98467	1.2588	1.51679	1.76547	1.87859	1.65221	2.31445	2.03481	2.15402			Discard	Discard			0.559267	0.589815	0.309224	1.22281	Q1KMD3
-1.9972	-1.88282	NaN	-2.23236	NaN	-1.48032	-1.80468	-2.12344	-1.5776	-1.71876	-1.99574			Discard	Discard			0.864065	0.503573	0.30921	1.85777	Q10570
NaN	-0.981184	-0.846032	NaN	NaN	-0.906446	-1.05731	-1.49599	-0.954691	-1.33558	-0.972323			Discard	Discard			0.529836	0.609458	0.308712	1.4049	Q9BTL3
1.68578	2.55287	2.29051	2.09713	2.09959	2.1817	2.08839	1.92631	2.12128	2.47424	2.41214			Discard	Discard			0.900576	0.499973	0.308509	1.83642	P09496
0.152559	0.475153	0.127599	-0.282425	0.33712	0.176414	-0.0137882	0.238111	0.179628	0.105867	0.216941			Discard	Discard			0.993207	0.476748	0.30702	2.00279	P32456
-0.948093	-0.265024	NaN	-0.924314	NaN	-1.01411	-0.702272	-1.18811	-1.00235	-0.694233	-0.904101			Discard	Discard			0.495162	0.61921	0.307009	1.13501	Q8WUH6
NaN	-1.3584	-1.26011	NaN	NaN	NaN	-1.55372	NaN	-1.13573	-1.59345	-1.28356			Discard	Discard			0	0.908164	0.306652	0	Q15007
-2.15302	-2.0195	-1.96804	-2.77432	-2.28914	-1.46822	-1.84876	-3.10864	-2.18752	-1.67106	-2.09492			Discard	Discard			0.380056	0.678008	0.305792	0.884724	Q92797
-0.277506	0.295248	0.230193	-0.204681	-0.0827847	-0.0645676	0.0776348	0.284389	0.61474	0.34206	0.458734			Discard	Discard			0.623813	0.566473	0.305776	1.34043	O76094
1.37097	1.85926	1.59744	1.15168	1.15381	1.88922	1.52794	1.43918	2.02115	1.87656	1.85766			Discard	Discard			0.580664	0.582264	0.305632	1.26197	Q96AE4
NaN	-3.58341	NaN	NaN	NaN	-3.36715	NaN	-3.84874	-3.50322	-2.94877	NaN			Discard	Discard			0	0.94661	0.305429	0	P35249
1.13622	1.84486	1.73287	1.08625	0.953362	1.81827	1.51446	1.49746	2.04198	1.78474	1.90288			Discard	Discard			0.429059	0.657168	0.304804	0.979446	Q13435
NaN	-0.991438	-0.765458	-0.710726	-0.342579	-0.941435	-1.03373	-1.04688	-0.54353	-0.622084	-0.723273			Discard	Discard			0.619281	0.569895	0.304595	1.37796	Q9BYD1
0.396841	0.622782	1.22565	1.00552	1.55578	NaN	NaN	0.780622	0.91724	1.021	0.926173			Discard	Discard			0.391756	0.672075	0.304271	0.928431	P82909
3.6495	3.68793	3.54416	2.74556	3.3285	4.30616	3.79236	3.31298	4.02012	4.04467	3.79685			Discard	Discard			0.410195	0.665636	0.303747	0.943233	P35637
-0.559444	-0.134111	0.476062	-0.595741	0.401739	-0.606285	0.471121	-0.583077	-0.307205	0.419594	-0.426789			Discard	Discard			0.360778	0.686444	0.303593	0.846834	P07919
-1.78944	-1.66761	-2.34675	-2.75285	-2.17791	-2.24931	-2.18715	-2.07278	-1.84543	-2.03452	-1.35783			Discard	Discard			0.506005	0.615804	0.303576	1.12445	Q9NZD2
NaN	-0.769926	-1.60227	-1.49012	-1.0347	NaN	NaN	-1.18973	-1.30646	-1.3488	-0.857718			Discard	Discard			0.555949	0.592092	0.302897	1.32175	Q08378
-0.815767	-0.650385	-0.310578	-0.156412	0.0374184	-0.249475	-0.528255	-0.692529	-0.126541	0.0401688	-0.540742			Discard	Discard			0.570725	0.5878	0.301738	1.2438	Q96RQ3
3.98854	5.03976	5.07515	4.65878	4.7168	4.83136	4.76996	4.50733	4.59174	5.07097	4.803			Discard	Discard			0.598601	0.575834	0.301613	1.29466	P05387
-2.31801	NaN	NaN	NaN	NaN	-2.25409	NaN	-2.29356	-2.00418	NaN	NaN			Discard	Discard			0	0.992011	0.301609	0	O15118
1.36298	1.79972	1.68824	1.00924	1.32292	1.85805	1.59463	1.64503	1.99101	1.94037	1.73155			Discard	Discard			0.581239	0.58256	0.301581	1.26302	Q13148
0.506865	1.11704	1.01223	0.184267	0.428154	1.12947	0.887224	0.79791	1.14141	1.12288	1.16345			Discard	Discard			0.498838	0.617097	0.30147	1.11111	Q15459
0.703098	1.29732	0.988276	0.629034	0.823908	0.748003	0.821655	0.736753	0.950581	1.01882	1.01861			Discard	Discard			1.19073	0.44064	0.3013	2.36367	O94979
2.3861	2.76257	2.47959	1.80289	1.96962	2.66187	2.44189	2.15442	2.76016	2.6471	2.20625			Discard	Discard			0.480293	0.62517	0.301126	1.07643	P62995
2.91137	3.13491	2.9479	2.77995	2.93992	2.70614	2.67704	2.72249	3.14636	3.11604	3.41268			Discard	Discard			1.8373	0.358637	0.301022	3.66332	P30626
2.01159	2.29943	2.16779	1.53666	1.86925	2.37475	2.14443	2.02616	2.52333	2.44282	2.59081			Discard	Discard			0.619151	0.56952	0.30096	1.33198	Q99729
0.399332	0.690393	0.907763	0.231031	0.365997	0.527134	0.513647	0.438413	1.02774	0.907572	0.955747			Discard	Discard			0.830596	0.512931	0.299103	1.71131	Q9BZK7
-1.40668	-0.407791	-0.648643	-0.891235	-1.26047	-0.256348	-0.744389	-0.966783	-0.442074	-0.625153	-0.552903			Discard	Discard			0.460167	0.638885	0.298828	1.03855	Q86XP3
-0.979013	-0.612579	-0.319285	-0.123749	0.119535	0.00915718	-0.39712	-0.556468	-0.153164	-0.0769615	-0.396199			Discard	Discard			0.481225	0.624796	0.298685	1.07818	Q9HCC0
-1.60988	-1.57498	-1.83819	-2.18562	-1.81553	-1.84341	-1.84573	-1.69422	-1.21525	-1.5384	-1.26333			Discard	Discard			0.670968	0.562239	0.298606	1.42556	Q9C0B1
-1.08438	NaN	NaN	-1.36281	NaN	NaN	NaN	NaN	-0.925016	-1.23304	-1.12457			Discard	Discard			0	0.886433	0.298578	0	Q6P9B6
2.61398	3.04444	2.84487	3.62343	3.82312	3.18178	3.00691	2.90554	3.14024	3.46083	3.24954			Discard	Discard			0.398308	0.667408	0.29847	0.920257	P30084
NaN	-1.63878	NaN	NaN	NaN	NaN	-2.22484	NaN	-2.21437	NaN	-1.82918			Discard	Discard			0	0.828995	0.298271	0	Q9H2G2
1.35126	1.76677	1.40321	1.15629	1.48603	1.27908	1.36238	1.51913	1.68322	1.44594	1.63168			Discard	Discard			1.34674	0.409123	0.298074	2.65776	P25787
0.610153	0.235548	0.122762	1.01444	0.700871	-1.38103	0.0618057	-0.302073	0.995646	0.76803	0.660426			Discard	Discard			0.318264	0.702894	0.29794	0.761802	Q8IVF2
1.2485	1.48942	1.65177	2.3538	2.48142	1.56033	1.46619	1.67251	1.9776	1.98025	1.59057			Discard	Discard			0.338568	0.696765	0.297561	0.80268	Q04837
0.318304	0.644915	0.633662	0.955818	1.243	0.900738	0.727077	0.544116	0.913488	0.942419	0.855334			Discard	Discard			0.644599	0.565335	0.297471	1.37802	Q14257
-1.71086	-0.748476	-0.725738	-1.07181	-0.74955	-0.262377	-0.456991	-0.660165	-0.534569	-0.476345	-0.831922			Discard	Discard			0.384742	0.676876	0.297425	0.893877	Q8IVT2
0.831045	1.20706	1.14914	0.696129	0.713203	1.075	0.954411	0.514972	1.21882	1.41519	1.05508			Discard	Discard			0.804826	0.519062	0.297222	1.66528	Q15427
NaN	-2.09872	NaN	NaN	NaN	NaN	NaN	-2.50088	-2.30965	NaN	NaN			Discard	Discard			0	0.912169	0.296699	0	Q14139
-1.27193	-0.43144	-0.440795	-1.09861	-1.31087	-0.386656	-0.67161	-0.908687	-0.334101	-0.268568	-0.662873			Discard	Discard			0.42984	0.656384	0.295575	0.98094	P55081
0.898645	1.11448	1.34664	1.82525	1.84572	1.05055	0.956171	1.61623	1.89838	1.56627	1.7532			Discard	Discard			0.362114	0.686304	0.295451	0.849473	Q9GZT3
3.87864	4.02278	3.34117	4.23549	NaN	NaN	3.37571	NaN	4.22734	3.52736	3.62118			Discard	Discard			0.358397	0.686816	0.295114	0.891958	A6NL28
1.46991	1.81952	0.993564	1.124	1.30692	1.65985	1.17262	1.77273	1.91208	1.65079	1.74726			Discard	Discard			0.569233	0.588109	0.294693	1.24107	Q9Y5S9
0.817022	1.35953	1.32641	1.01412	1.249	0.945103	1.06699	1.12537	1.29228	1.29384	1.31202			Discard	Discard			1.77171	0.367961	0.294396	3.52019	P53621
0.614866	1.2567	0.762418	0.598448	0.865717	1.27372	0.997448	0.977849	1.15146	1.38528	1.13984			Discard	Discard			0.883621	0.503748	0.294138	1.80608	P62304
-0.238934	0.606035	0.146125	-0.0869427	-0.00230789	0.1269	0.220222	0.493487	0.565699	0.512163	0.604924			Discard	Discard			0.522758	0.612925	0.29285	1.15554	Q15437
-1.06001	-0.28298	-0.156714	-0.413485	-0.243177	-0.321939	-0.294279	-0.295976	-0.143221	-0.263983	-0.11011			Discard	Discard			0.618998	0.56897	0.292811	1.3317	O75534
-2.0213	-1.42509	-1.57998	-1.86088	-1.94305	-1.56857	-1.70494	-1.95235	-1.40878	-1.56974	-1.53941			Discard	Discard			0.849749	0.506871	0.292559	1.74552	Q12769
-0.433115	0.35598	0.209018	-0.56074	-0.561495	0.588287	0.0217037	-0.0607347	0.308086	0.316492	0.521237			Discard	Discard			0.426105	0.659204	0.292412	0.973795	Q15020
0.207531	1.25041	1.9835	0.237427	1.16283	1.59907	1.81462	1.41981	1.22099	1.56868	1.22351			Discard	Discard			0.240335	0.770506	0.291559	0.599455	P45880
-1.6993	-1.13751	NaN	NaN	NaN	-0.861435	NaN	-1.24234	-1.22219	-1.20998	-0.702256			Discard	Discard			0.472256	0.632138	0.29097	1.25217	Q9BY77
1.94259	2.39913	2.22543	1.68852	1.80739	2.06512	2.22472	2.06453	2.60641	2.4317	2.39482			Discard	Discard			0.551051	0.594766	0.290887	1.20773	Q12906
-0.621199	-0.0885735	0.0145884	0.65736	0.681963	0.137964	-0.182728	0.0364351	0.195938	0.245113	0.037673			Discard	Discard			0.333406	0.698557	0.290642	0.792335	P11182
-1.37612	-1.11534	-0.285331	0.083271	-0.0466385	-0.568371	-0.783258	-1.25321	-0.463314	-0.477303	-0.627208			Discard	Discard			0.249074	0.764185	0.290565	0.618153	Q13405
0.991184	1.48372	1.5047	1.19862	1.28834	1.25645	1.33604	1.34375	1.75178	1.6106	1.53279			Discard	Discard			0.9652	0.484904	0.290548	1.95236	Q9UHB6
-1.4477	-0.9261	-1.35694	NaN	-1.41504	-1.48701	-1.3201	-1.55539	-1.11041	-0.885042	-1.05099			Discard	Discard			0.854861	0.505575	0.290547	1.83949	O00148
3.56447	4.18691	3.84728	3.94986	3.88221	3.64588	3.93037	3.93123	4.33358	4.24644	4.06474			Discard	Discard			0.909502	0.498613	0.290254	1.8524	Q09666
-4.06155	-3.22487	-3.4286	-3.68226	-3.59664	NaN	NaN	-3.30446	-3.35605	-3.17212	-3.35051			Discard	Discard			0.522447	0.61236	0.29024	1.18872	O00443
-0.581713	-0.500828	-0.942521	-1.12745	-0.575449	-0.872995	-0.950367	-0.500846	-0.425142	-0.404392	-0.336623			Discard	Discard			0.773056	0.528081	0.289622	1.60852	Q9UBV8
NaN	-2.49094	NaN	NaN	NaN	-2.48804	-2.67586	NaN	-2.28172	-3.01435	-2.36469			Discard	Discard			0	0.846814	0.289528	0	Q96GQ7
NaN	-1.76766	-1.95315	-2.02366	-1.64159	NaN	NaN	-1.96396	NaN	NaN	NaN			Discard	Discard			1.27131	0.424595	0.289184	4.14621	Q9Y2G5
-0.124716	0.87623	0.864661	-0.00436592	0.283884	0.96369	0.837152	0.894578	0.906494	0.815397	0.528461			Discard	Discard			0.3357	0.699274	0.288207	0.796937	P51148
-1.52464	-1.14087	-1.24923	-1.76493	NaN	-0.487749	-0.75514	-1.31718	-0.963684	-0.752296	NaN			Discard	Discard			0.367651	0.683568	0.288197	0.879297	Q9Y4W2
NaN	-1.56393	NaN	-1.71454	-1.49796	-1.59299	-1.84026	-1.70809	-1.33825	-1.57611	NaN			Discard	Discard			1.64753	0.366745	0.287587	3.61209	Q9UKD2
-0.179163	0.236164	-0.137395	1.05244	1.13024	0.360649	0.23176	0.133063	0.423323	0.301144	0.193442			Discard	Discard			0.309972	0.710073	0.28705	0.744957	P09110
-1.43731	-1.44847	NaN	-1.44555	NaN	-1.14073	-1.36148	-1.44429	-0.82361	-1.5677	-1.01598			Discard	Discard			0.67007	0.561627	0.286119	1.47688	P36954
2.67017	3.11679	2.65661	2.05769	2.11768	3.06479	2.67913	2.73487	3.22899	2.89337	2.71065			Discard	Discard			0.344315	0.694211	0.285691	0.81416	P84103
NaN	-1.19107	NaN	-1.72906	-1.11375	-1.55753	NaN	-1.13683	-1.1374	-1.34811	NaN			Discard	Discard			0.537844	0.60603	0.285544	1.28232	Q5H9R7
0.50996	0.980299	0.748096	0.322638	0.632645	0.760033	0.568108	0.793675	0.884893	0.729578	0.870677			Discard	Discard			0.976957	0.479704	0.284017	1.97351	P41252
-1.15676	-0.895544	-1.29157	NaN	NaN	-0.71464	-1.3441	-0.913772	-0.813271	-0.836447	-0.891818			Discard	Discard			0.741304	0.542171	0.283805	1.7335	Q96I25
NaN	-0.398706	-0.113866	-0.327892	0.303555	-0.309088	-0.343613	-0.242759	0.0295944	0.220541	-0.0347586			Discard	Discard			0.61438	0.571459	0.282902	1.36841	Q969Z0
0.978642	1.89898	2.73417	1.33236	1.9547	2.35144	2.44352	1.98128	2.04554	2.1701	1.83888			Discard	Discard			0.300703	0.717261	0.282457	0.726016	P21796
NaN	-3.54	-3.08328	-3.04408	-2.47407	-3.33007	-3.27425	-3.13281	-2.59019	-2.77218	-3.24367			Discard	Discard			0.338939	0.696735	0.282295	0.820119	O15091
NaN	NaN	-1.76136	-1.31157	-1.15925	-1.85482	-2.04167	-1.69322	-1.64059	-1.54176	-1.63802			Discard	Discard			0.3465	0.693677	0.282232	0.865785	Q9NWU1
2.34019	2.69616	2.8205	2.26464	2.62956	2.30316	2.36738	2.80451	2.85257	2.8133	3.27544			Discard	Discard			0.893056	0.501574	0.281918	1.82296	P18085
-0.229889	0.615412	0.537093	-0.374647	-0.00564194	0.51672	0.568047	0.439813	0.536894	0.391874	0.344214			Discard	Discard			0.372363	0.681642	0.28139	0.86965	P61019
0.515713	1.05496	0.427121	0.954054	1.04643	0.574806	0.80443	0.937928	1.1518	0.916592	1.1226			Discard	Discard			1.14604	0.445081	0.281363	2.28106	P62910
-1.19558	-0.976704	-1.05534	-1.64672	-1.62747	-0.887598	-1.40891	-1.19716	-0.639334	-0.994967	-0.910827			Discard	Discard			0.453478	0.641022	0.280924	1.0259	Q8WYA6
0.267418	0.833708	0.540885	0.221586	0.114363	0.419392	0.243956	0.67439	0.95019	0.77644	0.833629			Discard	Discard			0.497885	0.617673	0.280916	1.10933	P55010
0.46192	0.996029	0.582217	0.451691	0.548374	1.18386	0.810411	0.646256	1.07589	0.914505	1.02264			Discard	Discard			0.795192	0.522195	0.280863	1.64807	P14678
-3.9894	-3.16974	-3.51812	-3.37309	-3.14749	-2.95963	-3.20792	-3.10796	-3.09908	-3.18455	-3.30308			Discard	Discard			0.545501	0.598278	0.280827	1.19752	Q9H0A0
NaN	-1.90638	-1.76093	-1.60758	-1.6471	-1.68902	-2.32106	-1.72501	-1.25795	-1.50996	-1.77293			Discard	Discard			0.410807	0.667137	0.280737	0.966956	Q9BYD2
NaN	-0.33979	-0.438714	NaN	-2.02574	-1.87258	NaN	-1.14101	-0.215866	-0.121058	0.160306			Discard	Discard			0	0.974867	0.280547	0	O95049
2.39397	2.85973	2.3834	2.24476	2.49757	2.30062	2.41671	2.85615	2.91784	2.93552	2.72938			Discard	Discard			0.695843	0.553723	0.280483	1.47027	Q96FQ6
2.91363	3.02535	2.77724	3.0141	3.16583	2.8243	2.77381	2.72497	3.21968	3.09848	3.07563			Discard	Discard			1.54668	0.368274	0.28033	3.05075	Q13813
0.939095	1.26094	0.889384	1.14493	1.22133	1.1302	0.918743	1.02557	1.37841	0.922573	1.07291			Discard	Discard			1.92371	0.37493	0.279809	3.85666	P28062
-0.839037	-0.294325	-0.524617	-0.899426	-0.764574	-0.798944	-0.861601	-0.563775	-0.474825	-0.441021	-0.163781			Discard	Discard			0.943365	0.493922	0.279718	1.91312	P19388
0.157486	0.619825	0.473172	0.13327	0.476162	0.447796	0.496119	0.511333	0.716108	0.707623	0.640532			Discard	Discard			1.0241	0.46689	0.27948	2.0586	Q14152
NaN	-0.874949	-1.02238	-1.534	-1.81808	-1.7904	-1.25549	NaN	-0.653061	-1.13974	-1.10591			Discard	Discard			0.224745	0.780087	0.279381	0.591137	Q13740
-2.60817	-2.03746	-1.93857	-1.48994	-1.34052	-1.62392	-1.83643	-1.58981	-1.42892	-1.53961	-1.82432			Discard	Discard			0.33429	0.699026	0.278791	0.794111	Q8WWC4
NaN	NaN	NaN	-1.80179	NaN	NaN	NaN	NaN	-1.5237	NaN	-1.21684			Discard	Discard			0	0.961647	0.27809	0	P13284
NaN	-1.36474	-1.24265	NaN	NaN	NaN	-1.61437	-1.52894	-1.22313	-1.51319	NaN			Discard	Discard			1.10584	0.441736	0.277715	3.35856	Q969N2
0.0127163	0.558939	0.498109	-0.33168	-0.176527	0.394444	0.173084	0.227536	0.51141	0.358212	0.809672			Discard	Discard			0.502043	0.618652	0.277526	1.11708	Q9BRP8
NaN	NaN	NaN	-1.40633	-1.1921	NaN	NaN	NaN	-1.06628	NaN	NaN			Discard	Discard			0	0.90255	0.277137	0	Q16595
-0.865967	-0.147257	-0.318526	NaN	-1.0322	-0.40489	-0.600636	-0.679063	-0.135536	-0.168812	-0.0250311			Discard	Discard			0.378424	0.677443	0.276889	0.901314	Q5EBL8
0.795269	1.19528	0.96886	0.760748	0.893986	1.15978	1.02857	0.921371	1.37032	1.14229	1.14735			Discard	Discard			1.00135	0.475869	0.276706	2.01748	Q16531
-1.09315	-0.687998	-1.02353	-1.58208	-1.42934	-1.10563	-0.979237	-1.23842	-0.722221	-0.927591	-0.789304			Discard	Discard			0.485773	0.623498	0.276701	1.0867	Q99567
0.125965	0.479584	0.337731	-0.29871	-0.263098	0.515381	0.14757	0.0772657	0.652359	0.590357	0.300109			Discard	Discard			0.461363	0.638658	0.276592	1.04081	Q9UKV3
-2.05943	-1.5177	-1.43914	-2.24122	-2.15275	-1.42357	-1.42294	-1.55337	-0.957537	-1.40755	-1.345			Discard	Discard			0.310405	0.710331	0.276579	0.745839	P43246
NaN	-1.251	-1.26941	NaN	NaN	-1.08314	NaN	-1.45017	-1.09656	-1.4453	-1.37028			Discard	Discard			0	0.931686	0.276395	0	P61964
0.994404	1.74204	1.57129	0.947641	1.16626	1.67249	1.62158	1.607	1.79852	1.75976	1.71303			Discard	Discard			0.43763	0.649911	0.276285	0.995804	P14923
0.168001	0.491123	0.444543	-0.10701	-0.110451	0.142267	0.218346	0.0624208	0.701262	0.40633	0.665198			Discard	Discard			0.572845	0.586737	0.275205	1.24768	P15927
0.458469	1.23662	1.35356	-0.320293	0.779533	0.893885	1.01591	1.87156	1.07865	1.16737	1.36818			Discard	Discard			0.192018	0.812629	0.275188	0.493361	P00966
NaN	-0.561251	-0.611491	-0.879471	-0.50989	-1.15371	-0.927031	-0.703416	-0.614122	-0.645247	-0.790511			Discard	Discard			1.67973	0.382262	0.274885	3.69613	Q8NBJ5
-1.98582	-1.47619	-1.58193	-1.90414	-1.84148	-1.43968	-1.44303	-1.75599	-1.17526	-1.45249	-1.40426			Discard	Discard			0.59075	0.579633	0.274602	1.28036	Q6NXG1
1.99957	2.4101	1.94405	2.04205	1.98302	2.53888	2.04956	2.09727	2.56915	2.26255	2.57757			Discard	Discard			0.905353	0.500478	0.273644	1.84497	P62318
0.558073	0.891695	1.14981	1.81563	1.72605	0.969755	0.944277	1.00776	1.44742	1.31475	1.12932			Discard	Discard			0.30356	0.716263	0.273618	0.731867	Q6YN16
4.86552	5.2491	5.06237	4.72832	4.89552	4.99041	4.82615	4.82341	5.10804	5.05796	5.20961			Discard	Discard			1.49695	0.376371	0.27337	2.95109	P08107
-1.25588	-0.201597	-0.671966	-1.45689	-0.561996	-0.777178	-0.170717	0.216966	-0.416784	-0.099184	0.0222616			Discard	Discard			0.22058	0.782807	0.273169	0.556658	Q99961
1.18626	1.27889	1.0599	0.980831	1.27531	0.960999	0.884516	1.03173	1.32624	1.34256	1.18868			Discard	Discard			1.80649	0.372936	0.272649	3.59571	Q13409
-0.735012	-0.929552	-0.755275	NaN	-0.0419044	-0.397696	-0.521381	-0.5829	-0.0502033	-0.499212	-0.173951			Discard	Discard			0.380054	0.677544	0.272545	0.904636	Q9Y676
2.73316	2.59275	2.32288	1.68208	1.98261	2.54475	1.93805	2.21155	2.66576	2.47406	2.12717			Discard	Discard			0.360461	0.685592	0.272499	0.846208	Q9Y2L1
0.977524	1.42683	1.09782	0.581839	0.806812	1.3631	1.05772	1.27044	1.49626	1.50632	1.5143			Discard	Discard			0.484607	0.62373	0.27142	1.08452	O00425
NaN	0.0525551	0.272054	-0.0744209	0.336134	0.33292	0.0414085	-0.203536	0.188705	0.406849	0.223136			Discard	Discard			1.17881	0.444701	0.271314	2.50727	Q9NP81
-1.23518	-0.449921	0.0349226	-0.440928	-0.398426	-0.622759	-0.530556	-0.398305	-0.29221	-0.268154	-0.429574			Discard	Discard			0.519435	0.610111	0.271057	1.14939	Q8IV08
-0.564558	-0.0347595	-0.0727606	-0.655586	-0.559694	0.134624	-0.183039	-0.214776	0.19404	-0.00947571	-0.0497217			Discard	Discard			0.522176	0.611864	0.271019	1.15447	O75400
2.84198	3.9184	NaN	NaN	3.27213	3.48405	NaN	3.90703	3.7447	3.8671	3.87196			Discard	Discard			0.218803	0.785433	0.270577	0.57728	P30536
-0.296164	0.309702	0.13313	-0.859171	-1.08573	-0.0960178	-0.0447674	0.0413523	0.717262	0.368765	0.389253			Discard	Discard			0.205505	0.796423	0.270098	0.52347	P46939
0.984016	1.71915	0.977962	1.19153	1.519	1.63372	1.54769	1.67103	1.6158	1.686	1.65585			Discard	Discard			0.652181	0.562288	0.269417	1.3917	P62888
0.96855	1.1339	0.982118	0.791693	1.01722	0.660141	0.808462	0.748939	1.14404	1.00381	1.07337			Discard	Discard			2.01172	0.366508	0.268977	4.05952	O75340
NaN	NaN	-1.1823	NaN	-0.0758781	NaN	-0.344826	NaN	NaN	NaN	NaN			Discard	Discard			0	0.936608	0.268948	0	P51808
NaN	-0.34771	-0.734595	NaN	NaN	-0.252378	-0.757986	-0.950376	-0.824909	-0.552902	-0.474896			Discard	Discard			0.390299	0.672931	0.267871	1.04124	P42167
0.30859	0.923922	0.342631	NaN	0.21158	0.736145	0.628778	0.693402	1.29825	1.16956	0.795465			Discard	Discard			0.322937	0.700506	0.267661	0.786787	P42345
NaN	-2.19189	-1.95804	-2.18475	-1.31733	-1.67272	-2.21604	-1.60466	-1.69406	-1.66037	-1.90717			Discard	Discard			0.343943	0.694264	0.267387	0.830488	P82930
-0.539347	-0.186188	-0.301587	-1.23825	-0.57646	-0.205967	-0.173639	-0.418162	-0.212875	0.0963039	-0.216619			Discard	Discard			0.398885	0.666803	0.267174	0.921376	O00422
2.20757	2.42301	1.99857	2.47699	2.50065	2.10588	2.10229	2.02266	2.48398	2.37422	2.37236			Discard	Discard			1.12638	0.44934	0.266836	2.24493	Q01082
2.24804	2.73326	2.62217	2.28377	2.68847	1.72157	2.08646	2.79648	2.43886	2.31119	2.59687			Discard	Discard			0.629329	0.571234	0.266511	1.35041	Q9Y2T3
3.75919	3.95062	3.92034	3.70507	3.76072	4.12466	3.83486	3.55567	4.22896	4.14916	4.02837			Discard	Discard			0.989306	0.476677	0.266403	1.99576	Q01105
1.68029	2.14897	2.4176	2.85074	2.83047	2.28788	2.23244	2.19549	2.53624	2.56499	2.45525			Discard	Discard			0.341974	0.696062	0.265489	0.809488	P11177
1.35008	1.7807	1.54877	1.41347	1.41724	1.20111	1.33053	1.6013	1.86782	1.6768	1.88149			Discard	Discard			0.957091	0.487599	0.264742	1.93778	Q9UQ80
2.64667	2.68458	2.81984	3.66039	3.70162	2.81701	2.59824	2.65082	3.07421	3.09477	2.86273			Discard	Discard			0.275287	0.739482	0.264442	0.673443	P42765
-0.57308	-0.256418	-0.45646	0.726284	0.584389	-0.0982361	-0.424589	-0.661101	-0.236801	0.128813	-0.310969			Discard	Discard			0.235413	0.772666	0.263511	0.588863	Q6P587
-2.77601	-1.37211	-1.34231	-2.10214	-1.91276	-1.56095	-1.38156	-1.42029	-1.68517	-1.56035	-1.69928			Discard	Discard			0.259161	0.753331	0.263318	0.639567	O15260
-0.292801	-0.509651	-0.69159	0.125904	0.559513	-0.487782	-0.596777	-0.0960379	0.0941238	-0.200172	0.0924044			Discard	Discard			0.353055	0.688224	0.262923	0.831543	Q99757
0.0809669	0.420126	0.787601	0.417839	0.489468	0.23962	0.465841	0.10432	0.680262	0.54492	0.487109			Discard	Discard			0.949927	0.490689	0.26271	1.9249	Q16563
NaN	NaN	NaN	NaN	NaN	NaN	NaN	-3.13738	-2.87501	NaN	-2.94093			Discard	Discard			0	0.872105	0.262364	0	Q8IY17
2.07106	2.65371	2.27552	2.10942	2.36076	2.81065	2.59278	2.60575	2.80685	2.64985	2.58035			Discard	Discard			0.588021	0.580389	0.262351	1.27539	P05455
-1.06327	-0.548706	-0.963683	-0.887911	-0.724817	-0.832407	-0.776072	-0.440387	-0.316147	-0.487026	-0.384406			Discard	Discard			0.669414	0.559629	0.262019	1.42276	Q7L2H7
-1.63118	-1.82366	-1.74809	-1.84214	-0.987926	-1.69233	-1.52711	-1.73279	-1.45349	-1.37529	-1.96301			Discard	Discard			0.548333	0.59654	0.261611	1.20273	Q9Y287
0.217913	0.825815	0.788209	-0.227945	-0.0979309	0.768755	0.682968	0.56257	0.983553	0.866747	0.768601			Discard	Discard			0.290033	0.726026	0.261603	0.704063	P49756
-4.39237	-3.97897	-3.46319	-3.25444	-2.80864	-2.97733	-3.20268	-3.52353	-3.20742	-3.2285	-3.65303			Discard	Discard			0.241478	0.769636	0.261577	0.601908	Q5T160
NaN	-1.55225	NaN	NaN	-2.00744	-1.5435	-2.00989	NaN	-1.6859	-1.49623	-1.78664			Discard	Discard			0	0.972194	0.261358	0	O95573
-0.646423	-0.319637	-0.327044	-0.940056	-0.610519	-0.53031	-0.577766	-0.556991	-0.328249	-0.332388	-0.356046			Discard	Discard			0.97919	0.481556	0.26084	1.97753	Q9Y5S2
1.14657	1.89345	1.53643	1.0343	1.09255	1.15088	1.33712	1.94312	1.89118	1.73515	2.01671			Discard	Discard			0.335054	0.699148	0.260453	0.795642	P14324
NaN	-1.09375	-1.14947	-0.63274	-0.74655	-1.46696	-1.72858	-0.9253	-0.665073	-1.2364	-0.825213			Discard	Discard			0.299646	0.718592	0.260414	0.737767	Q9H488
0.880926	1.31288	0.937484	0.353424	0.637625	1.25081	0.880936	1.329	1.41366	1.1329	1.63012			Discard	Discard			0.354671	0.689319	0.260316	0.834748	Q8NC51
NaN	-0.83786	-1.37041	-1.08327	-1.00598	NaN	NaN	-1.25332	-0.880642	-0.74758	-0.688388			Discard	Discard			1.19087	0.441924	0.260133	2.86265	Q03001
0.985128	1.62435	1.59654	0.781782	0.944221	1.52394	1.38365	1.55509	1.74085	1.7182	1.73647			Discard	Discard			0.377547	0.677735	0.260065	0.879814	O60716
NaN	-1.58932	-1.69207	-1.33085	-1.07411	-1.52975	-1.79383	-1.59926	-1.28043	-1.38387	-1.47687			Discard	Discard			0.575835	0.58568	0.260023	1.29324	Q96EY8
-0.835602	-0.37245	NaN	-0.889334	-0.625341	-0.472708	-0.590218	-0.720311	NaN	-0.596643	-0.546634			Discard	Discard			0.965501	0.486415	0.25997	2.0615	O00170
0.775524	1.18585	1.35274	0.355265	0.719948	1.25148	1.12761	0.961379	1.28815	1.23361	1.17787			Discard	Discard			0.471215	0.632444	0.259705	1.05938	Q03252
-0.509998	NaN	NaN	NaN	NaN	-0.768997	-0.538961	-0.713412	-0.327774	-0.721836	-0.630965			Discard	Discard			0	0.866927	0.259683	0	Q8N8S7
1.13066	1.46299	1.2405	0.794777	1.04687	1.39985	1.07759	1.27368	1.4765	1.39961	1.47286			Discard	Discard			0.740652	0.540585	0.259611	1.55058	O43143
0.837109	0.971815	0.734515	0.426054	0.718023	1.04194	0.869398	0.715854	1.22294	1.09943	1.18477			Discard	Discard			0.721612	0.543095	0.258821	1.51649	O95777
NaN	-1.06741	-1.05905	-1.10457	-0.662737	-1.60632	-1.30405	-0.80259	-0.705803	-1.36474	-0.619092			Discard	Discard			0.595045	0.577424	0.258421	1.33072	Q00059
-2.61037	-2.16833	-1.76007	-1.56718	-1.3056	-1.59498	-1.70272	-1.97902	-1.64644	-1.59977	-1.72777			Discard	Discard			0.311225	0.710313	0.258036	0.747508	Q8IXM3
1.37322	1.58885	1.47204	1.04966	1.47606	1.34697	1.53996	1.22754	1.60179	1.60705	1.64658			Discard	Discard			1.00033	0.476589	0.257976	2.01564	Q9H444
1.80642	1.83622	1.62278	1.35652	1.40011	1.68013	1.42593	1.52359	2.12186	2.02518	2.36697			Discard	Discard			0.559114	0.589556	0.257948	1.22253	Q13938
0.206785	0.179308	-0.216962	-0.146515	0.196341	-0.0490131	-0.239681	0.11522	0.349581	-0.0200367	0.408122			Discard	Discard			0.957768	0.487652	0.257791	1.93899	Q96GX9
-2.71953	-1.76511	NaN	-1.78188	-2.08199	-1.47151	-1.70479	-1.8769	-1.44238	-1.90305	-1.66257			Discard	Discard			0.341432	0.696641	0.257615	0.808406	Q9GZL7
1.5593	2.04256	1.87993	1.68095	1.86733	1.49374	1.73072	1.69569	1.86185	2.00227	1.88228			Discard	Discard			1.93108	0.375657	0.257252	3.87342	P53618
-1.37393	-1.05635	-1.92437	-1.38407	-1.09701	-1.46143	-1.46674	-1.43868	-1.32293	-1.54355	-1.46919			Discard	Discard			1.74705	0.368785	0.257093	3.46715	Q01433
0.484716	1.09627	0.567824	0.607874	0.778742	0.908773	0.692432	1.10633	1.06373	1.03078	1.16859			Discard	Discard			0.669667	0.560063	0.256743	1.42322	P33176
-2.10219	-1.60351	-1.79109	-1.23739	-1.44576	-1.38728	-1.51802	-1.60027	-1.02404	-1.27314	-1.1098			Discard	Discard			0.437855	0.650751	0.256697	0.996233	O14561
-0.177351	0.2715	0.187268	0.0253143	-0.0322037	-0.341476	-0.295143	-0.136966	0.0916595	0.397076	0.0361948			Discard	Discard			1.20048	0.444525	0.256355	2.38177	P54619
5.82187	6.54855	6.39375	5.88534	5.97412	5.92828	6.2462	6.28914	6.42781	6.2826	6.53756			Discard	Discard			0.576214	0.585907	0.256192	1.25384	P60174
1.34489	1.59775	1.20017	0.767166	0.944221	1.39742	1.10662	1.51549	1.77626	1.47499	1.68248			Discard	Discard			0.385745	0.67664	0.255869	0.895833	Q96EP5
1.54503	1.71326	1.89979	1.84668	2.2283	1.71318	1.63578	1.49165	1.7146	1.72171	1.29986			Discard	Discard			0.710998	0.547569	0.255602	1.49746	Q9UHG3
3.41001	3.26432	3.16435	1.34579	1.7821	3.49121	2.93082	2.84547	3.61755	3.33943	3.4545			Discard	Discard			0.134708	0.867773	0.254964	0.360336	P49792
2.7531	3.1128	2.48434	2.59965	2.71555	2.40291	2.55576	2.8379	2.99625	2.72948	3.13615			Discard	Discard			1.0074	0.476925	0.254931	2.02841	P84077
4.38635	4.79898	4.61252	4.16218	4.2192	4.83568	4.64256	4.30818	4.87097	4.82704	4.83959			Discard	Discard			0.555356	0.592503	0.254895	1.21564	P09651
NaN	NaN	-0.911031	-2.03956	-1.80064	NaN	-2.06901	NaN	NaN	-1.99115	NaN			Discard	Discard			0	0.836539	0.253642	0	Q9BTV4
-1.55291	-1.10521	-0.679015	NaN	-1.38006	-1.21955	-1.4434	-1.28296	-1.03591	-1.13861	-1.24189			Discard	Discard			0.899001	0.498862	0.252701	1.92747	Q13505
3.48103	3.81035	3.61141	3.57364	3.86581	3.69421	3.69879	3.65675	3.8892	3.89019	3.74315			Discard	Discard			2.06863	0.38024	0.252566	4.19407	Q00610
-0.569511	-0.499392	-0.179317	-1.07258	-0.733103	-0.246796	-0.602051	-0.740218	-0.248104	-0.441456	-0.358449			Discard	Discard			0.6606	0.560626	0.252556	1.40688	O43447
0.246408	0.695347	0.724881	0.0449009	0.208548	0.998678	0.881306	0.260495	0.926712	0.867825	0.0861177			Discard	Discard			0.391014	0.672134	0.251925	0.906094	Q9NYF8
-1.85723	-1.55338	NaN	NaN	-1.61536	-1.21531	-1.55639	NaN	-1.19682	-1.22049	-1.34794			Discard	Discard			0.520187	0.610995	0.251624	1.24393	Q96EE3
-0.684172	-1.00798	-0.463862	0.194948	0.386957	-0.715986	-0.892487	-1.04644	-0.44541	-0.4653	-0.825128			Discard	Discard			0.209848	0.793921	0.251559	0.533082	Q8WW59
2.30979	2.75008	2.22763	2.40102	2.40793	2.06185	2.16462	2.29166	2.46922	2.52122	2.49821			Discard	Discard			1.19996	0.443976	0.250636	2.38081	P11216
-1.15716	-0.880236	-0.862411	-1.39758	-1.1776	-0.804626	-1.05859	-0.958602	-0.620363	-0.917288	-0.879151			Discard	Discard			0.674756	0.561543	0.250249	1.43237	Q8WUM0
0.953224	1.31132	0.78626	0.813868	0.952311	0.918215	0.787258	0.980855	1.13625	1.05265	1.33671			Discard	Discard			1.20833	0.439807	0.249491	2.39639	P55735
NaN	NaN	0.119147	NaN	NaN	0.323551	0.287453	0.168731	0.477373	0.435122	0.374984			Discard	Discard			0	0.965388	0.249281	0	P08579
-0.354685	2.16119	1.95375	-0.554041	-2.01629	0.86739	0.893974	0.539115	0.994123	1.13805	1.35168			Discard	Discard			0.0793102	0.92147	0.248585	0.222014	P02794
-0.0845928	0.231558	0.671109	1.03012	0.999571	0.46372	0.447584	0.0782995	0.618053	0.51413	0.439755			Discard	Discard			0.296569	0.719995	0.248542	0.71753	P26440
NaN	NaN	0.980094	NaN	1.67638	1.19923	1.17565	1.68023	NaN	1.55007	NaN			Discard	Discard			0	0.959788	0.248445	0	P13987
-0.266867	-0.191647	0.11905	-1.90927	-1.21854	-0.502949	-0.0907745	-0.41772	0.142029	-0.644094	-0.296565			Discard	Discard			0.156898	0.845096	0.248436	0.412898	P35659
2.1147	1.91202	1.24201	1.86299	2.29798	1.50863	1.60679	1.83912	2.10298	1.99606	1.9743			Discard	Discard			0.77437	0.526263	0.248425	1.61087	Q02543
NaN	-3.04192	NaN	NaN	NaN	NaN	NaN	-3.19502	-2.85138	NaN	NaN			Discard	Discard			0	0.838234	0.248371	0	Q9BSJ2
0.106314	0.347355	0.215785	0.0296764	0.188284	-0.182493	-0.00965881	0.0755339	0.358067	0.289217	0.321368			Discard	Discard			2.19521	0.35959	0.247435	4.50339	Q9UKK3
-0.650408	-0.568548	-0.910045	NaN	NaN	-0.53949	-0.720757	-0.657805	-0.290754	-0.599771	-0.493236			Discard	Discard			0.977035	0.481461	0.246672	2.29542	P98175
0.22341	0.480484	0.413819	0.314154	0.356876	0.12343	0.238894	0.348653	0.745443	0.664263	0.670966			Discard	Discard			1.21532	0.437755	0.246324	2.4094	O15372
4.76337	5.15074	4.92312	4.23367	4.33075	5.07434	4.85081	4.63822	5.12132	5.04677	5.08982			Discard	Discard			0.382458	0.677754	0.246084	0.889418	P22626
3.05371	3.33368	3.00319	2.91698	3.34964	3.13905	3.38123	3.29775	3.54148	3.3557	3.43109			Discard	Discard			0.864567	0.504288	0.24585	1.772	P84098
1.42245	1.89612	1.75938	1.38683	1.51386	2.03016	1.79901	1.65221	2.02196	1.85401	1.85899			Discard	Discard			0.670624	0.562255	0.245524	1.42494	P38919
-2.20432	-1.9216	-1.59857	-1.53172	-1.27353	-1.82827	-1.77908	-1.62324	-1.42274	-1.34386	-1.20276			Discard	Discard			0.449911	0.641991	0.245298	1.01915	Q92947
NaN	NaN	2.48216	NaN	NaN	2.53294	2.3284	NaN	2.57277	2.5736	2.59416			Discard	Discard			0	0.798075	0.24437	0	Q9Y2X7
-0.62203	0.0726357	-0.348779	-0.475039	-0.307755	-0.414248	-0.161448	-0.0912294	-0.0446663	-0.0544624	0.0259771			Discard	Discard			0.647036	0.563588	0.244175	1.38242	Q9HB71
4.84009	5.20788	4.93917	4.94951	5.00142	5.01388	4.84916	4.80546	5.10437	5.0533	5.22513			Discard	Discard			1.95839	0.395556	0.243503	3.93586	P29401
1.43064	2.00226	1.89295	1.28026	1.243	2.03873	1.79423	1.61554	2.07493	1.93793	1.90539			Discard	Discard			0.408474	0.666553	0.243232	0.939915	P12270
-3.08532	-3.1797	NaN	-3.44347	NaN	NaN	NaN	NaN	-2.86292	-3.00931	-3.07733			Discard	Discard			0.380655	0.678498	0.243085	1.01679	Q12800
1.34031	1.72135	1.42639	1.37468	1.46554	1.80221	1.53604	1.49005	1.84668	1.83476	1.69427			Discard	Discard			1.11894	0.446759	0.242588	2.23127	P35580
0.00267982	0.307299	0.0182886	-0.0662537	-0.328764	0.212137	-0.130877	0.0775118	0.660297	0.499884	0.601188			Discard	Discard			0.427817	0.657837	0.242179	0.977071	P23193
1.18035	1.57885	1.30538	1.05419	1.1767	1.10805	1.15913	1.29345	1.48565	1.44124	1.55834			Discard	Discard			1.02855	0.468582	0.24195	2.06665	O43399
NaN	-2.12306	-1.94576	-2.51257	-2.60432	-2.38764	-2.37352	-2.27473	-1.7096	-1.37631	-1.10814			Discard	Discard			0.378629	0.677745	0.241281	0.901732	Q9Y4K1
NaN	-1.45019	NaN	NaN	-2.18489	-1.37594	-2.17282	-1.57475	-1.26262	-1.41534	-1.32727			Discard	Discard			0.21396	0.791598	0.241224	0.565947	Q13123
0.064539	0.697182	0.422486	0.135391	0.139385	0.330837	0.288198	0.386352	0.54277	0.692177	0.766482			Discard	Discard			0.697733	0.552474	0.241159	1.47366	P25685
NaN	-1.27468	-1.04932	-1.26229	-1.04312	-1.52554	-1.6744	-1.28956	-1.18649	-1.14779	-1.62922			Discard	Discard			0.739876	0.541209	0.240657	1.61309	Q13488
4.10352	4.61924	4.30458	3.7731	3.82668	4.77686	4.41101	4.29821	4.71543	4.64968	4.6721			Discard	Discard			0.355386	0.688875	0.240657	0.836165	P14866
1.68335	2.21015	1.92801	1.77799	1.8737	2.14748	1.94741	2.13106	2.29228	2.14724	2.26784			Discard	Discard			0.722608	0.542182	0.240426	1.51827	P37108
NaN	-1.92785	-2.14854	-2.28586	-1.79223	-1.66866	-1.9953	-2.06711	-1.90704	-1.83812	-2.03434			Discard	Discard			1.16501	0.440522	0.24038	2.47757	O15455
-0.665825	-0.442013	-0.823091	-0.864296	-0.75054	-0.57729	-0.683586	-0.965438	-0.472017	-0.526657	-0.447801			Discard	Discard			1.00315	0.477901	0.23993	2.02073	Q7Z3B4
-0.31258	0.0122585	-0.126914	-0.171618	0.00268936	0.231314	-0.171177	-0.0615759	0.166672	0.409834	0.117969			Discard	Discard			1.61084	0.365547	0.239777	3.1814	P63172
3.92432	4.33807	4.11791	3.64041	3.57909	4.29366	4.07665	3.97533	4.51455	4.43199	4.55314			Discard	Discard			0.391441	0.672223	0.239726	0.906926	P31943
1.44063	1.58547	1.28784	0.774931	1.42963	1.4476	1.36804	1.66543	1.64049	1.72662	1.7507			Discard	Discard			0.459729	0.639005	0.239606	1.03773	P63279
0.817022	1.35291	1.03621	0.919106	0.74243	1.52576	1.23253	1.08222	1.66134	1.24994	1.29221			Discard	Discard			0.416999	0.663348	0.239505	0.956328	P51532
1.44262	1.94034	1.67493	1.31889	1.56964	1.67128	1.74891	1.68938	1.85788	1.83256	1.88801			Discard	Discard			0.750389	0.539195	0.239336	1.568	P35998
NaN	-0.400877	0.00112438	-2.04749	-1.15668	-0.620514	-0.395203	-0.333344	-0.500914	-0.549694	-0.642261			Discard	Discard			0.145888	0.853681	0.239191	0.392537	Q53GQ0
-1.17121	-0.521267	-0.137443	-0.994242	-0.632126	-0.195669	-0.190056	-0.887036	-0.565319	-0.560791	-0.798104			Discard	Discard			0.40299	0.666756	0.237731	0.929322	Q7Z739
-0.810457	-0.561642	-0.857717	-0.89596	-0.6406	-0.582058	-0.769539	-0.749198	-0.503456	-0.544304	-0.452237			Discard	Discard			2.26374	0.407867	0.237722	4.67698	Q9GZS3
1.2833	1.48735	1.19495	1.04096	1.36322	0.871756	1.15423	1.30856	1.4513	1.41372	1.60614			Discard	Discard			1.5125	0.376129	0.237195	2.9821	Q99436
-1.02871	-0.74539	-0.633008	-1.28748	-0.631565	0.11735	-0.475128	-0.662454	-0.504028	-0.325344	-0.413302			Discard	Discard			0.470906	0.632252	0.236448	1.0588	P62310
NaN	-2.44083	-2.73971	NaN	-2.75789	-2.43308	-2.70693	NaN	-2.21343	-2.03412	-2.52591			Discard	Discard			0	0.853512	0.236211	0	Q92879
-2.74306	-2.13693	-2.25318	NaN	-2.22197	NaN	NaN	-2.11161	-2.21554	-2.0159	-2.40554			Discard	Discard			0.40376	0.666136	0.235857	0.991156	Q9NR50
0.790531	1.23137	1.33785	0.739143	1.14637	0.70488	1.00677	0.980254	0.966061	1.20498	1.19142			Discard	Discard			1.15036	0.445326	0.235428	2.28901	P61923
2.69075	3.12934	2.867	2.30507	2.34771	3.22966	2.88842	2.88321	3.30464	3.12717	3.21431			Discard	Discard			0.336672	0.697936	0.235364	0.798885	P52272
2.63309	3.17006	2.87602	2.84111	2.88155	2.81374	2.89575	3.06226	3.22858	3.02472	3.35081			Discard	Discard			0.827814	0.513051	0.235344	1.70634	P39019
-1.97933	NaN	NaN	-1.7824	NaN	NaN	NaN	-1.57546	-1.54375	-2.0161	NaN			Discard	Discard			0	0.826236	0.235311	0	Q9H694
-2.32692	NaN	-1.83377	NaN	-1.72684	-1.81417	NaN	-1.90709	-2.03689	NaN	-1.87796			Discard	Discard			0.334744	0.698686	0.235139	0.901064	Q99653
-1.65809	-1.79636	-2.22333	NaN	NaN	NaN	-2.05778	NaN	-1.44934	-1.89883	-1.67973			Discard	Discard			0.329656	0.700246	0.235091	0.888288	Q12929
0.619566	1.11593	0.802623	0.559029	0.771605	0.871258	0.861904	0.839189	0.977404	1.05809	0.93702			Discard	Discard			0.939348	0.4962	0.235058	1.90591	P62195
2.59698	2.73206	2.56178	2.66334	2.53353	2.40304	2.26277	2.68655	3.09664	2.84968	2.97915			Discard	Discard			0.602527	0.574054	0.234999	1.3018	P63220
-0.223961	0.257505	-0.294066	0.00748253	0.162729	-0.0705147	-0.11894	0.260713	0.22834	0.0570526	0.566386			Discard	Discard			0.917643	0.500555	0.234868	1.86699	Q9Y6B6
0.341272	1.12638	1.27652	1.1537	1.13509	1.20685	1.12552	1.23531	1.33449	1.30374	1.04962			Discard	Discard			0.401027	0.66616	0.234699	0.925523	O94905
4.20514	4.86802	4.47278	4.34291	4.50323	4.57456	4.73048	4.77443	4.87192	4.72926	4.9679			Discard	Discard			0.545111	0.597658	0.234483	1.1968	P67936
0.891972	1.41989	1.23836	0.970181	0.94434	1.49139	1.28288	1.13576	1.54973	1.49555	1.47477			Discard	Discard			0.582289	0.581869	0.234456	1.26493	Q9UHX1
NaN	0.372869	0.671109	0.258465	1.02669	0.44034	0.43836	0.618089	0.618267	0.577837	0.41923			Discard	Discard			0.466938	0.635793	0.234304	1.07917	Q9BXW7
-0.972321	-0.591871	-1.03844	-1.25799	-1.40016	-1.0999	-1.39018	-0.553784	-0.435839	-0.798777	-0.591207			Discard	Discard			0.290418	0.726341	0.234281	0.704859	P11234
5.15258	5.99636	6.25658	5.87889	5.73114	5.63425	5.96461	5.67461	5.97758	6.10177	5.34321			Discard	Discard			0.455948	0.639444	0.234017	1.03058	P33778
-2.1713	-2.05978	-1.85696	-2.76476	NaN	NaN	-1.77424	-1.92715	-1.79123	-2.23206	-1.87946			Discard	Discard			0.279287	0.738206	0.233857	0.694371	Q9NZT2
0.349874	0.30415	0.13267	0.301863	0.259546	0.0999699	0.141352	0.360188	1.00222	0.488552	0.65105			Discard	Discard			0.499901	0.617593	0.233653	1.11309	Q9Y3D6
-1.33296	NaN	-0.958323	-1.51464	-1.1753	-1.08203	-1.46422	-1.36806	-1.20216	-1.1951	-1.80108			Discard	Discard			1.65752	0.37484	0.231239	3.63804	Q96LJ7
0.268433	0.724798	0.646878	0.216757	0.271046	0.750036	0.553188	0.499085	0.850821	0.748047	0.701201			Discard	Discard			0.604079	0.574565	0.231189	1.30462	O75533
0.164898	0.517891	0.448445	0.234179	0.428724	0.803913	0.528931	0.296044	0.664783	0.668169	0.600394			Discard	Discard			1.04997	0.46361	0.23112	2.10548	Q9UBT2
0.150251	0.755207	0.604787	0.236919	0.137352	0.595396	0.502075	0.207427	0.621836	0.479671	0.850005			Discard	Discard			0.582751	0.58275	0.23063	1.26578	O43148
-1.86465	-1.64542	-1.81856	-2.4573	-2.19262	-2.09799	-1.78025	-1.36543	-1.07132	-1.59783	-1.29338			Discard	Discard			0.243757	0.768378	0.230452	0.606793	Q14919
0.956736	1.71901	1.4013	0.832708	1.09107	0.891306	1.42822	1.73881	1.59795	1.43934	1.63137			Discard	Discard			0.325828	0.699446	0.230224	0.777093	P36871
0.592869	1.38587	1.13725	0.784267	0.836628	1.14057	1.23321	1.1904	1.31755	1.14374	1.44883			Discard	Discard			0.428911	0.656835	0.229826	0.979164	Q02790
0.541664	0.766342	0.644057	0.574825	0.730482	0.604136	0.543587	0.433434	0.76244	0.786741	0.553691			Discard	Discard			2.75804	0.364364	0.22971	6.07541	O14980
0.381262	0.771734	0.242043	0.518143	0.460945	0.657326	0.488401	0.54156	0.903118	0.80389	0.862761			Discard	Discard			0.966894	0.486081	0.229591	1.9554	P62191
-0.503258	-0.393297	-0.131719	-0.510708	-0.310415	-0.893217	-0.502495	-0.73346	-0.295277	-0.488956	-0.454312			Discard	Discard			1.611	0.367678	0.229484	3.18174	Q9Y478
-1.20385	-0.312262	-0.707566	NaN	-1.12441	-0.627716	-0.697062	-0.613158	-0.390337	-0.0315037	-0.185615			Discard	Discard			0.291638	0.725	0.229021	0.720762	P54725
NaN	-0.748882	-0.137788	NaN	0.261303	NaN	-1.64806	0.321961	-0.815449	-1.01899	NaN			Discard	Discard			0.0927355	0.907923	0.228707	0.265638	P0DJI8
NaN	-1.16686	NaN	-1.17444	-1.22234	NaN	NaN	NaN	-0.449028	-0.857239	NaN			Discard	Discard			0	0.969157	0.22836	0	P01034
NaN	NaN	NaN	-2.29192	-1.77952	NaN	NaN	NaN	-2.34774	NaN	NaN			Discard	Discard			0	0.996792	0.228286	0	A8MXV4
NaN	-1.59289	-1.39375	-1.97353	-1.24205	-1.17218	-1.4205	-1.11023	-0.984489	-0.965033	-1.30112			Discard	Discard			0.301302	0.717809	0.228274	0.741273	Q6P1L8
1.55256	1.91644	1.78656	1.30278	1.25204	2.02311	1.73797	1.56056	2.13037	1.92808	2.05768			Discard	Discard			0.402772	0.665685	0.22782	0.9289	Q92945
-0.377155	-0.303669	-0.472646	-0.907579	-0.420082	-0.367855	-0.450384	-0.197923	-0.042738	-0.337879	-0.321813			Discard	Discard			0.508771	0.612953	0.227764	1.1296	Q8WVM8
-2.17808	-1.8063	-2.42023	-2.86506	-2.04933	-2.36515	-2.18281	-1.98043	-2.36769	-1.92642	-2.21455			Discard	Discard			0.363655	0.687162	0.227152	0.852512	Q9Y4E8
1.02699	1.44587	1.38005	0.757463	0.744186	1.46916	1.20536	1.14823	1.59394	1.53572	1.47477			Discard	Discard			0.39367	0.669909	0.226821	0.911257	Q9BXP5
0.251816	0.533014	0.961431	-0.468578	0.0231342	0.880945	0.58333	0.493218	0.769144	0.757738	0.93702			Discard	Discard			0.275261	0.739097	0.226818	0.673391	Q15428
0.224199	0.808382	0.597581	0.0465984	0.169966	0.662014	0.600496	0.71428	0.890493	0.680761	0.592359			Discard	Discard			0.36346	0.687016	0.226554	0.852129	O14672
-0.235134	0.226501	0.109885	-0.705002	-0.362621	-0.114061	0.110741	-0.0845766	0.129723	-0.0266857	0.128638			Discard	Discard			0.379489	0.676926	0.226361	0.883615	Q96QR8
-1.39753	-1.03513	-1.73943	-1.10342	-1.08195	-1.187	-1.36177	-1.2949	-1.07217	-0.916546	-0.934449			Discard	Discard			1.46338	0.382261	0.226324	2.88455	P63098
-0.842371	-0.586197	-0.694411	-0.917759	-0.891205	-0.390387	-0.844706	-0.908776	-0.481691	-0.564241	-0.404201			Discard	Discard			1.06656	0.458014	0.225372	2.13562	P49903
1.26417	1.90487	1.65611	1.00755	0.972853	1.76272	1.68353	1.66394	2.01216	1.89042	1.92173			Discard	Discard			0.27235	0.742603	0.225161	0.667305	P82979
-0.693367	-0.470953	-0.712415	-0.707302	-0.897385	-0.960827	-1.21509	-1.12484	-0.763504	-0.600292	-0.849025			Discard	Discard			0.526449	0.610751	0.224536	1.16237	Q8TCD5
-2.46611	-1.92619	-2.18688	NaN	-2.36007	-2.06071	-2.15052	-2.03487	-1.69177	-2.10695	-1.90545			Discard	Discard			0.406289	0.667042	0.224493	0.957843	P84022
1.38538	1.88497	1.94847	1.32794	1.42011	2.33143	1.9636	1.71857	2.16488	2.11541	1.94953			Discard	Discard			0.380995	0.678376	0.224448	0.886559	Q13263
2.83414	3.14676	2.9425	2.92624	2.94845	3.18724	2.9344	2.7764	3.18099	3.09888	3.27181			Discard	Discard			1.50666	0.378374	0.224274	2.97043	P00390
-0.516113	-0.377155	-0.560161	-1.04361	-0.949636	-0.559643	-0.697247	-0.793641	-0.288715	-0.199213	-0.221293			Discard	Discard			0.45802	0.638982	0.22415	1.0345	P35611
NaN	-1.61613	NaN	-1.60173	-1.16791	-1.37286	-1.64578	-1.41547	-1.20694	-1.31365	-1.52612			Discard	Discard			0.631573	0.571437	0.223997	1.4019	Q9P015
-0.0961227	0.400709	0.100759	-0.340393	-0.178446	0.71769	0.306292	0.240201	0.531921	0.301064	0.383473			Discard	Discard			0.375844	0.679671	0.223901	0.876479	Q96DI7
0.49427	0.537302	0.334584	0.223087	0.62536	0.925913	0.597342	0.499455	0.869204	0.648235	0.710744			Discard	Discard			0.864509	0.503604	0.22375	1.7719	Q9Y224
2.39115	2.84543	2.56648	2.48228	2.71255	2.59753	2.6796	2.77491	2.85868	2.69248	3.00893			Discard	Discard			0.996527	0.478309	0.223569	2.00878	P84085
-1.24412	-1.08783	-1.48242	NaN	-1.45913	NaN	-1.42899	-1.35162	-0.807154	-1.25524	-0.814851			Discard	Discard			0.497135	0.6181	0.22354	1.1389	Q8NFH3
-0.176107	-0.287371	-0.0962076	NaN	NaN	0.156265	0.0835743	-0.353805	0.436363	-0.0981827	-0.0703878			Discard	Discard			0.27545	0.740409	0.223276	0.707371	Q13547
NaN	-1.64345	NaN	NaN	-1.89667	-2.27479	-2.24154	-1.87151	-1.96034	-2.48008	-1.52363			Discard	Discard			0.499298	0.617527	0.223034	1.19858	Q96K76
-0.725082	-0.743649	-0.917172	-0.792244	-0.376356	-0.500786	-0.731863	-0.697173	-0.421413	-0.669962	-0.641774			Discard	Discard			1.12172	0.44746	0.222785	2.23637	Q96BM9
-1.01862	-1.20846	-1.58036	-1.80201	-1.51021	-1.198	-1.17497	NaN	-0.60887	-1.13498	-0.809232			Discard	Discard			0.246723	0.766957	0.222689	0.623747	Q9UNP9
1.02109	1.36761	1.238	1.05728	1.22366	1.05341	1.10842	1.33409	1.46611	1.42987	1.58529			Discard	Discard			1.09143	0.443814	0.222241	2.18095	Q9Y5K6
-0.522856	-0.285778	-0.216008	-0.648903	-0.496967	0.114088	-0.214062	-0.414302	0.099371	-0.191748	-0.422591			Discard	Discard			0.557459	0.591422	0.222239	1.2195	Q6UXN9
-1.23712	NaN	-0.626018	NaN	-1.1022	-1.40317	-1.34943	-1.17675	-0.964968	-0.829437	-0.917809			Discard	Discard			1.11809	0.444958	0.22085	2.66225	P28065
1.36181	2.3327	1.61244	1.44599	1.69453	2.33843	2.05914	2.36935	2.06246	2.05738	1.7674			Discard	Discard			0.276704	0.739054	0.220822	0.676401	Q15185
0.205343	0.673054	0.53563	0.168533	0.524153	0.812504	0.550488	0.51966	0.547379	0.628929	0.581948			Discard	Discard			0.855587	0.507868	0.220522	1.75595	Q15046
-1.5842	-0.92078	-1.33254	NaN	NaN	-0.324619	-0.576782	-0.213235	-0.221573	-0.698696	-0.557817			Discard	Discard			0.134435	0.868095	0.22023	0.373248	Q6NZI2
-1.27135	-1.00691	-1.65472	-1.9233	-1.20237	NaN	NaN	-1.22234	-1.54714	-1.01535	-0.91463			Discard	Discard			0.328687	0.700078	0.220189	0.798794	P51397
-1.63914	-1.5468	-1.7215	-2.13631	-2.01876	-0.875711	-1.71634	-1.62222	-1.10997	-1.36366	-1.32684			Discard	Discard			0.356969	0.686587	0.219992	0.8393	P49959
0.0330124	0.627487	0.0641088	-0.272581	-0.356152	0.631321	0.469725	0.441718	0.89172	0.791155	0.67228			Discard	Discard			0.229898	0.776725	0.219717	0.576938	P49321
-1.35599	-1.02353	NaN	-1.37323	NaN	-1.21843	NaN	NaN	-1.26766	-1.11994	-1.18553			Discard	Discard			0.666811	0.560311	0.219017	1.78983	P13716
2.5293	2.679	2.47654	2.25061	2.5264	2.42472	2.47268	2.51175	2.7739	2.69229	2.83069			Discard	Discard			1.12711	0.450776	0.218682	2.24626	P25786
NaN	NaN	NaN	-2.25758	-2.03953	NaN	NaN	NaN	NaN	NaN	NaN			Discard	Discard			0	0.839936	0.218052	0	Q99766
-2.73026	-2.87682	NaN	-2.52703	-2.09266	-2.77801	-2.76888	-2.6656	-2.39601	-2.68308	-2.70872			Discard	Discard			0.483842	0.623734	0.217775	1.08308	Q9UNW1
-1.20824	-0.892712	-1.62226	-1.2238	-1.13213	-1.82181	-1.16112	-1.15172	-0.881433	-1.1121	-1.1243			Discard	Discard			1.54214	0.368452	0.217462	3.04158	O14787
-0.493164	-0.245882	-0.152806	-0.787773	-0.831343	0.0271435	-0.290266	-0.460805	0.201862	-0.122263	-0.273234			Discard	Discard			0.325397	0.69971	0.216215	0.776222	Q05519
0.498953	0.664717	0.552855	0.2181	0.480919	0.222765	0.25036	0.748515	0.789555	0.670551	0.882079			Discard	Discard			0.60957	0.570525	0.216081	1.31459	O43237
0.00162125	0.11689	0.304807	0.778797	0.476227	0.575495	-0.0977211	0.225835	0.735168	0.738569	0.493087			Discard	Discard			0.327721	0.69996	0.215629	0.780906	O75208
1.84621	2.35929	2.1753	1.59237	1.64989	2.50398	2.0569	2.33498	2.50901	2.51319	2.5075			Discard	Discard			0.308794	0.711097	0.215114	0.742556	P35221
-3.01361	-1.52889	-2.07717	0.163046	0.431948	-0.31101	-0.336153	-0.00701237	-0.653616	-0.794973	-1.35833			Discard	Discard			0.0764445	0.923378	0.214914	0.21454	P23378
0.136295	-0.35874	-0.0538282	0.208902	1.0007	-0.0262699	-0.161905	0.0803194	0.199774	0.203638	0.0991354			Discard	Discard			0.252277	0.758682	0.214676	0.624971	P09237
-0.923584	-0.461199	-0.0286283	0.0858097	0.30621	0.104685	-0.0933933	-0.0655413	0.0512733	0.260122	-0.0249834			Discard	Discard			0.264736	0.749758	0.214605	0.651326	P43897
6.50466	6.91255	6.64876	6.83231	6.83393	6.70913	6.6101	6.56227	6.77932	6.82968	6.70529			Discard	Discard			1.1915	0.443088	0.214594	2.36509	P05783
-2.84165	NaN	-3.23456	NaN	NaN	-3.22302	-3.55114	-3.34134	-3.03019	-3.06573	-3.47374			Discard	Discard			0	0.963888	0.214524	0	P0C870
2.3748	2.50931	2.17498	2.40199	2.67124	2.27932	2.40051	2.57185	2.77271	2.60826	2.71046			Discard	Discard			1.29403	0.427122	0.213802	2.55731	P62269
NaN	-1.15977	-1.39591	-1.8768	-2.15557	-1.1764	-1.81394	-1.41168	-1.14593	-1.04774	-1.21953			Discard	Discard			0.229681	0.776772	0.213719	0.586116	P19838
-0.820675	-0.697693	-0.717799	NaN	-1.1589	-0.825523	-0.816378	-1.20283	-0.34244	-0.533939	-1.16069			Discard	Discard			0.326676	0.699913	0.213617	0.794599	P35269
NaN	-2.31394	-2.20615	-1.69934	-1.12298	-2.03461	-2.52337	-1.82481	-1.97021	-2.02789	-2.09041			Discard	Discard			0.186571	0.819472	0.213461	0.488492	P82933
NaN	-0.701622	-0.610528	-0.33106	-0.63553	NaN	NaN	-1.15019	-0.245344	-0.900984	-0.826877			Discard	Discard			0.22775	0.778304	0.213128	0.598123	O43402
0.624897	1.12627	1.18509	0.243919	0.598335	1.37211	1.08437	1.09294	1.19936	0.980562	0.964526			Discard	Discard			0.306332	0.714048	0.213124	0.737533	P51149
NaN	-1.39088	-1.39701	-1.52015	-1.42752	-1.62589	-1.15067	-1.52116	-0.734533	-0.828215	-1.29775			Discard	Discard			0.343613	0.69436	0.213014	0.829805	P24928
NaN	-1.80783	-1.62051	-2.02079	NaN	-1.68454	NaN	NaN	NaN	-1.25647	NaN			Discard	Discard			0	0.91284	0.212967	0	Q13868
-0.619015	0.118605	-0.190331	-0.00909042	-0.141726	0.354298	-0.00853729	-0.177262	0.0512486	0.132206	0.147244			Discard	Discard			0.528381	0.6097	0.212852	1.16594	Q9Y333
NaN	-1.7656	-1.6131	-1.44305	-1.50558	-1.89572	-1.80278	-2.13361	-1.47069	-2.05891	NaN			Discard	Discard			0.410245	0.666486	0.212521	0.965824	O14656
-0.738682	0.0622711	-0.0620775	-0.212955	0.0477848	0.351496	0.481539	0.118894	0.263405	0.163376	-0.176885			Discard	Discard			0.278461	0.738288	0.212288	0.680062	Q9BSJ8
0.38203	0.770885	0.493369	0.31702	0.356735	0.886629	0.802082	0.41071	0.940344	0.841438	0.907697			Discard	Discard			0.48514	0.623524	0.211361	1.08551	O43809
NaN	NaN	-1.88052	NaN	NaN	-1.39692	-1.63013	-1.82179	-1.51486	NaN	-1.82901			Discard	Discard			0	0.899932	0.211097	0	Q4G0J3
-1.69963	-1.5177	-1.68157	-2.00793	-1.94933	-1.67971	-1.68315	-1.57786	-1.12765	-1.32174	-1.1979			Discard	Discard			0.402629	0.665417	0.210585	0.928624	Q9BYG5
NaN	-0.965702	-0.96997	-1.22445	-0.975954	-1.34116	-1.24374	-1.10828	-1.00392	-0.915432	-1.27079			Discard	Discard			2.06276	0.361132	0.210297	4.799	Q15738
0.472649	0.891956	0.591315	0.182064	0.166504	0.478519	0.540367	0.4271	0.789	0.73032	0.808848			Discard	Discard			0.438298	0.650876	0.210275	0.997077	Q14166
2.28876	2.7437	2.49302	2.51106	2.60256	2.40983	2.64705	2.55003	2.78145	2.85527	2.84753			Discard	Discard			1.04072	0.464261	0.210012	2.0887	P46781
-1.45137	-0.842623	-0.716313	-1.9229	-0.150612	-1.5912	-1.19734	0.0532637	-1.76729	-1.55485	-1.09986			Discard	Discard			0.122166	0.87835	0.209412	0.329962	P47989
1.13722	1.72025	1.25043	1.41667	1.50934	0.910473	1.29915	1.68754	1.55301	1.31663	1.5386			Discard	Discard			0.667228	0.560921	0.209053	1.41882	Q06210
0.0899296	0.694361	0.607823	-0.263702	-0.909996	0.742971	0.576342	-0.314376	0.907976	0.519648	0.298995			Discard	Discard			0.146281	0.853378	0.208732	0.38793	Q9H307
NaN	-0.5401	-0.371577	-0.969465	-0.863945	-1.066	-0.853191	-0.623717	-0.417526	-0.621326	-0.542914			Discard	Discard			0.550398	0.594334	0.208268	1.24352	Q92896
NaN	-1.09924	-1.07102	-0.75037	-0.345278	-0.744499	-1.05636	-0.773841	-0.511324	-0.726061	-0.966012			Discard	Discard			0.34683	0.693526	0.208245	0.836459	P51398
2.13636	2.76805	2.60741	2.52316	2.53575	2.46207	2.59768	2.53309	2.66289	2.69123	2.61154			Discard	Discard			0.726294	0.542725	0.207994	1.52487	P52907
1.61957	1.96223	2.04561	3.06952	2.90299	2.41809	2.1451	1.91516	2.31932	2.30543	2.11317			Discard	Discard			0.184417	0.822562	0.20751	0.476208	Q16698
-1.62376	-0.978657	-1.52722	-1.21553	-1.38	-1.78639	-1.39556	-1.35733	-1.21314	-1.17835	-1.48338			Discard	Discard			0.704163	0.549606	0.207446	1.4852	Q9Y5L0
2.57157	2.80083	2.5825	2.64723	2.70785	2.36876	2.57777	2.6343	2.93517	2.87733	2.8809			Discard	Discard			1.74519	0.368704	0.206898	3.46317	P24534
3.92696	4.23382	3.97911	3.42642	3.57737	4.42638	4.04653	3.96917	4.33571	4.31885	4.41359			Discard	Discard			0.335657	0.698972	0.206696	0.79685	Q14103
-0.354658	-0.253387	-0.550462	-1.19979	-0.866087	-0.273052	-0.543665	-0.435121	-0.161112	0.0473976	0.0803938			Discard	Discard			0.289448	0.725912	0.206446	0.702854	Q53EL6
-1.99289	-0.82131	-0.0631971	NaN	-0.915318	-0.668402	-0.585089	-0.491214	-0.714487	-0.78812	-1.10643			Discard	Discard			0.157862	0.844816	0.206026	0.421216	Q02978
1.8417	2.26261	1.871	1.6141	1.99055	1.53255	1.64869	2.11899	1.78245	1.98808	2.07548			Discard	Discard			0.517812	0.611138	0.205998	1.14638	P30085
NaN	NaN	NaN	NaN	NaN	-2.5222	NaN	-2.907	-2.70127	-2.73182	NaN			Discard	Discard			0	0.831216	0.205722	0	Q9H0C8
-0.168909	0.187635	0.0729303	-0.677055	-0.366056	0.270792	0.277161	0.0651674	0.41777	0.194145	0.277362			Discard	Discard			0.26949	0.746959	0.205692	0.661314	Q96I24
2.80091	3.2516	2.88506	2.4735	2.51631	3.30129	2.98836	2.97327	3.27533	3.30137	3.26839			Discard	Discard			0.344829	0.693826	0.205408	0.815185	Q13838
-1.1681	-0.795599	-0.874654	-1.1715	-0.746891	-1.03853	-0.788595	-0.683892	-0.701563	-0.776485	-0.518067			Discard	Discard			0.628677	0.570187	0.205004	1.34923	Q9UH65
-1.19104	-0.777824	-0.852052	-1.22519	-1.12426	-0.959673	-1.12553	-0.897733	-0.814425	-1.07033	-0.69406			Discard	Discard			0.775599	0.525785	0.204371	1.61307	Q9GZT8
NaN	-1.76832	-1.59229	-1.71335	-1.37207	-1.34793	-1.98472	-1.7294	-1.67577	-1.5524	-1.78391			Discard	Discard			0.616363	0.571975	0.20377	1.37227	Q16540
0.650759	0.987026	0.889157	0.731827	0.983873	0.877352	0.926546	1.07796	1.1803	1.01151	1.06753			Discard	Discard			0.775027	0.525908	0.203626	1.61204	P55884
-0.168594	0.234625	-0.0121908	-0.1689	-0.0498657	0.337599	0.115118	0.0469179	0.293909	0.30998	0.195523			Discard	Discard			0.789357	0.524028	0.203421	1.63765	Q6P2Q9
0.0763779	0.567484	-0.0440645	0.397152	0.277424	0.413773	0.244993	0.51055	0.686417	0.571926	0.579293			Discard	Discard			0.627248	0.568225	0.203173	1.34665	O00487
1.86727	2.16086	1.70406	1.85905	2.28063	2.059	2.12552	2.38414	2.34278	2.16507	2.15828			Discard	Discard			0.608249	0.570942	0.202428	1.3122	P46782
0.0803795	0.558626	0.459556	0.379206	0.3099	0.265566	0.36622	0.435401	0.683523	0.499763	0.526908			Discard	Discard			0.731562	0.543597	0.202048	1.53431	P60228
2.59108	2.72264	2.34874	2.47253	2.60367	2.63103	2.50266	2.4512	2.79083	2.76299	2.74252			Discard	Discard			1.73598	0.358973	0.201347	3.44348	O60437
-2.09012	-1.6396	-1.75368	-2.10572	-1.49917	-2.0042	-1.68483	-1.60063	-1.86822	-1.70257	-1.89781			Discard	Discard			0.500052	0.617621	0.201325	1.11337	O95352
NaN	-0.736658	NaN	NaN	NaN	NaN	-0.961536	NaN	-0.784075	NaN	-0.78424			Discard	Discard			0	0.914522	0.20117	0	Q13464
-0.328278	0.0593262	-1.08812	-0.946054	-0.405149	-0.477398	-0.157888	0.372844	0.152983	0.0621738	0.296706			Discard	Discard			0.226257	0.779828	0.200564	0.569036	P42025
0.666485	1.07082	0.901025	0.40164	0.530319	1.04283	0.852356	1.29751	1.41233	1.12965	1.24366			Discard	Discard			0.262065	0.750936	0.19999	0.645698	P63173
1.90111	2.30844	2.25897	2.27183	2.46746	2.07408	2.40842	2.28409	2.47259	2.4052	2.26264			Discard	Discard			0.688048	0.552472	0.199802	1.45627	P62277
5.09271	5.40866	5.26533	4.87485	4.85154	5.31179	5.09773	4.96635	5.36146	5.39757	5.32189			Discard	Discard			0.562438	0.590268	0.19931	1.22863	P02545
-0.211483	0.381474	-0.190955	0.110863	0.286242	-0.634354	-0.0411339	0.31993	0.0637321	0.184719	0.0667238			Discard	Discard			0.592992	0.577624	0.199272	1.28445	P06737
-1.41429	-1.06053	-1.17948	-1.57226	-1.34833	-0.972767	-1.21742	-0.867782	-0.798027	-1.05298	-1.01715			Discard	Discard			0.382858	0.677573	0.198975	0.8902	Q13057
-1.38231	-1.83795	-1.30055	-0.635792	-0.245884	-1.03732	-1.3915	-1.1737	-0.757254	-0.786379	-1.03533			Discard	Discard			0.171433	0.833914	0.198797	0.446579	Q86WA6
-0.889212	-0.661972	-0.144721	0.336176	-0.149809	0	-0.669764	-0.725322	-0.0529804	0.101151	-0.228267			Discard	Discard			0.214874	0.791204	0.198776	0.544153	Q7Z3D6
0.445475	0.147608	0.503858	-0.237991	-0.291578	0.0110149	-0.132122	-0.207528	0.639532	0.42222	0.339543			Discard	Discard			0.274737	0.739497	0.198229	0.672295	P62312
0.336699	0.211771	0.479157	-0.782543	-0.0901318	0.701799	0.30052	0.111823	0.446953	0.199297	0.701556			Discard	Discard			0.234698	0.77204	0.197906	0.587319	Q9P016
NaN	NaN	NaN	NaN	1.4324	1.38892	1.52865	0.940402	NaN	NaN	NaN			Discard	Discard			0	0.933087	0.197875	0	P61513
NaN	-1.04333	-0.688369	-0.794727	-0.604488	-1.123	-1.15944	-1.19711	-0.910976	-0.547789	-0.906806			Discard	Discard			0.468044	0.63586	0.197492	1.08136	Q9Y3B7
-2.55732	-2.51604	-2.45681	-2.70539	-2.30761	-1.92329	-2.17333	-2.38933	-1.95357	-2.08518	-2.12326			Discard	Discard			0.452124	0.642622	0.197272	1.02334	Q68E01
1.07216	1.51486	1.28422	0.742596	1.01678	1.6307	1.54644	1.47537	1.68676	1.767	1.62795			Discard	Discard			0.292024	0.724782	0.196993	0.708171	Q15637
3.1119	3.24353	2.93839	2.96022	3.03182	2.92327	2.99179	3.1206	3.45384	3.33946	3.44056			Discard	Discard			0.849052	0.506009	0.196933	1.74428	P26641
NaN	NaN	NaN	NaN	NaN	NaN	-1.70977	NaN	-1.51291	NaN	NaN			Discard	Discard			0	0.925088	0.196861	0	P98170
2.00172	2.42413	2.24321	1.61103	1.87265	2.61769	2.36742	2.35371	2.54302	2.42196	2.54644			Discard	Discard			0.297435	0.719754	0.196466	0.719309	Q92841
NaN	-1.14621	-1.10801	-2.16957	-1.52987	-1.41784	-1.17292	-0.929269	-1.00677	-1.01456	-1.49676			Discard	Discard			0.182193	0.824886	0.196306	0.47836	Q8N766
1.41105	1.76599	1.36283	1.26646	1.51148	1.62598	1.62476	1.61352	1.74809	1.68829	1.72989			Discard	Discard			0.766388	0.532371	0.19624	1.5966	P43686
-0.603479	-0.451309	-0.343087	-0.960413	-0.926838	-0.41291	-0.601257	-0.568938	-0.0844727	-0.359617	-0.379577			Discard	Discard			0.360475	0.686045	0.195982	0.846235	Q8N1F7
2.9944	3.08522	3.29029	2.77671	3.1652	2.95331	3.10818	3.08845	3.31211	3.32784	3.21881			Discard	Discard			0.908975	0.498504	0.195576	1.85146	P35268
4.3118	5.21251	5.32218	5.40597	4.98273	4.04239	4.75521	5.51519	5.38257	5.65285	4.49895			Discard	Discard			0.222244	0.782673	0.195565	0.560292	P84243
0.890354	1.1499	0.689214	0.710045	0.864225	1.02837	0.925827	1.18165	1.35271	1.04706	1.21545			Discard	Discard			0.537508	0.605756	0.19531	1.1828	P62333
-0.753185	-0.429451	0.111636	0.635653	0.596855	0.248495	0.0417614	-0.140176	0.255465	0.0823631	-0.154006			Discard	Discard			0.178082	0.827576	0.194943	0.461805	P12694
-0.838392	-0.671032	-0.871573	-0.826778	-0.544077	-1.07986	-1.11248	-0.523746	-0.678078	-0.882318	-0.740815			Discard	Discard			0.613994	0.569572	0.194287	1.32262	P37235
1.50185	1.79492	1.64621	1.59929	1.61937	1.62554	1.73469	1.55984	1.96308	1.82216	1.94541			Discard	Discard			0.938888	0.495889	0.193538	1.90509	P11940
NaN	-1.73807	NaN	NaN	NaN	-1.74156	NaN	-1.85726	-1.58995	NaN	-1.58286			Discard	Discard			0	0.814843	0.193251	0	Q9NW64
-1.60147	-1.193	-1.18588	-1.41713	-1.46119	-1.4686	-1.33707	-1.26975	-0.98624	-0.99188	-1.06688			Discard	Discard			0.628907	0.570664	0.192882	1.34965	P23258
5.12668	5.61076	5.49686	5.68299	5.50915	5.09749	5.57251	5.06195	5.54177	5.5405	5.65473			Discard	Discard			0.457821	0.63869	0.192862	1.03412	P62979
0.883099	1.02163	1.11616	1.30347	1.37067	1.21866	1.06644	0.997581	1.37364	1.31426	1.29535			Discard	Discard			0.625241	0.567664	0.192665	1.34301	P49419
2.97473	3.30073	3.12108	3.20957	3.22063	3.06212	3.03483	3.05338	3.26085	3.25072	3.24671			Discard	Discard			1.567	0.357012	0.192611	3.09187	Q14764
-2.83093	-2.31202	-2.87348	-2.11736	-2.24612	-2.79937	-2.59499	-2.34697	-2.28246	-2.40404	-2.63503			Discard	Discard			0.46637	0.63555	0.19236	1.05026	Q6ZN28
-0.217499	-0.0480766	-0.130546	-0.0094986	0.255119	0.170593	-0.0782738	0.446736	0.474192	0.0488014	0.276568			Discard	Discard			0.389839	0.672777	0.191712	0.903808	P52434
-3.34937	NaN	NaN	-3.37278	-2.96615	NaN	-2.75077	NaN	NaN	-2.7121	NaN			Discard	Discard			0	0.80324	0.191495	0	Q9UL45
-0.859015	-0.667761	-1.058	-1.10131	-0.90749	-0.754463	-0.962822	-0.848523	-0.679737	-0.658735	-0.534909			Discard	Discard			0.994873	0.47684	0.191256	2.0058	Q9BVL2
-0.906521	-0.451574	-0.932616	-1.04427	NaN	-0.522299	-0.593098	-0.560239	-0.7181	-0.65126	-0.670548			Discard	Discard			0.415463	0.663859	0.191195	0.976335	Q9Y6I3
NaN	-0.0768681	0.103089	-0.0181942	0.421751	-0.221033	-0.536716	NaN	-0.603752	0.276379	-0.53791			Discard	Discard			0.163925	0.838818	0.191166	0.446333	O43678
-0.100067	0.404589	0.389537	-0.445316	-0.134905	0.207624	0.142981	0.260911	0.197285	0.25341	0.392262			Discard	Discard			0.358929	0.686283	0.191029	0.84318	Q9NQT8
1.51291	1.45745	0.787236	1.70205	1.77419	1.00585	1.41539	1.03417	1.58824	1.5546	1.4821			Discard	Discard			0.460834	0.639292	0.190496	1.03981	P21291
0.161716	0.0931416	0.111812	-0.484995	-0.116838	0.402864	0.167767	-0.093051	0.408184	0.122456	0.369332			Discard	Discard			0.366064	0.685017	0.190303	0.857261	Q9NXG2
4.54535	4.83102	4.49233	4.83017	4.78738	4.49228	4.64274	4.63584	4.94201	4.87837	4.80851			Discard	Discard			1.18739	0.440678	0.189944	2.35747	O43707
NaN	-1.05043	-1.21442	-1.14257	-0.729086	-0.596117	-0.970873	-1.051	-0.815403	-0.809212	-1.20105			Discard	Discard			0.812974	0.515105	0.189841	1.75661	Q32P28
0.296822	0.616344	0.713389	0.212854	0.253754	0.92915	0.639351	0.398601	0.857952	0.680883	0.740798			Discard	Discard			0.457249	0.638607	0.18911	1.03304	Q9Y5B9
-0.678713	-0.451143	-0.876468	-1.24502	-1.01295	-0.401966	-0.381975	-0.874852	-0.354088	-0.368385	0.0241804			Discard	Discard			0.282618	0.733693	0.189078	0.688707	Q9NR56
4.24062	4.49142	4.34134	4.21446	4.16878	4.26419	4.16645	4.26245	4.56775	4.36661	4.48355			Discard	Discard			0.874904	0.503896	0.188321	1.79049	P37837
NaN	-2.83679	NaN	NaN	NaN	-2.5314	NaN	-3.11508	-3.01726	-2.81114	-3.06076			Discard	Discard			0	0.842502	0.188055	0	Q96ST3
0.129539	0.415001	0.213502	0.0188122	0.107788	0.249088	0.238026	0.391549	0.62438	0.385958	0.542106			Discard	Discard			0.545823	0.598453	0.187908	1.19811	O00303
-0.451448	-0.112953	-0.480191	-0.395494	-0.0209827	-0.109505	-0.292717	-0.0606852	-0.203123	-0.19718	-0.232162			Discard	Discard			0.81778	0.512649	0.187733	1.68842	O15371
1.92408	2.31546	1.96843	1.88965	2.09769	2.19042	1.97852	2.29925	2.21822	2.246	2.22773			Discard	Discard			0.726442	0.543359	0.18758	1.52514	P26640
-0.874897	-0.138657	-0.651414	-0.772251	-0.674061	-0.239536	-0.253206	-0.38564	-0.339239	-0.189671	-0.54906			Discard	Discard			0.36373	0.687469	0.187513	0.852661	P63092
0.37977	0.730042	0.234185	0.501904	0.56599	0.479534	0.404394	0.562682	0.652697	0.687084	0.603183			Discard	Discard			1.48172	0.381889	0.187389	2.92082	Q9NRV9
1.22565	1.61585	1.33352	1.2092	1.32473	1.42706	1.46577	1.49089	1.66517	1.5781	1.66415			Discard	Discard			0.704786	0.55009	0.187371	1.48632	Q13347
-3.63941	NaN	NaN	NaN	-3.65342	-3.69078	NaN	-3.58868	-3.20085	-3.46509	NaN			Discard	Discard			0.30277	0.716547	0.186912	0.820858	Q14185
-1.48001	NaN	NaN	NaN	NaN	-1.19925	NaN	-1.3694	-1.2379	NaN	-1.1792			Discard	Discard			0	0.866322	0.186802	0	Q8NB37
2.06653	2.0796	1.55672	1.58967	1.85319	2.2964	1.97927	2.03197	2.377	2.08112	2.45204			Discard	Discard			0.451903	0.641997	0.186404	1.02292	P62316
0.0357094	0.504826	0.229854	0.177328	0.246622	0.213633	0.467701	0.363326	0.590151	0.568895	0.474317			Discard	Discard			0.603318	0.574173	0.186183	1.30324	P52594
-2.51563	NaN	-2.63899	-2.84705	-2.50699	-2.76172	NaN	-2.60989	-2.43594	NaN	-2.63781			Discard	Discard			0.605921	0.572416	0.186055	1.43111	Q2M389
NaN	-1.42887	-1.3499	-1.96216	-1.36716	NaN	-1.47064	-1.04511	-1.124	-1.03962	-1.1057			Discard	Discard			0.264362	0.750055	0.185961	0.662199	Q7Z434
4.14711	4.80919	4.4162	4.0455	4.11406	4.05698	4.05052	4.41364	4.12303	4.14416	4.83774			Discard	Discard			0.36057	0.686393	0.184569	0.846423	P04080
-0.499517	-0.215319	-0.426288	-0.920021	-0.695549	0.0641804	-0.400389	-0.32735	-0.146099	-0.231363	-0.145465			Discard	Discard			0.37006	0.682499	0.184497	0.865125	O94906
-2.01319	-1.33881	-1.55296	-1.74474	-1.73547	-1.48784	-1.3637	-1.81451	-1.57466	-1.41377	-1.30974			Discard	Discard			0.431184	0.655459	0.184387	0.983507	Q9H9Q2
0.400242	0.944931	0.565412	0.350159	0.466341	1.06795	0.84046	0.924249	1.02736	0.937931	1.10872			Discard	Discard			0.340995	0.696772	0.184102	0.807533	O43504
1.79412	2.19507	1.77347	2.16851	1.63219	2.04863	1.94693	1.83952	2.53672	2.12317	2.34464			Discard	Discard			0.318072	0.702973	0.184057	0.761415	P62314
-0.96476	-0.68648	-1.10493	-0.737379	-0.916128	-1.25414	-1.02412	-0.863374	-0.539263	-0.621706	-0.526048			Discard	Discard			0.742368	0.543332	0.183451	1.55365	Q13033
2.62191	3.09788	2.74528	2.42191	2.37674	3.17366	2.83195	2.94318	3.18817	3.07053	3.0947			Discard	Discard			0.296964	0.719569	0.18286	0.718341	P26599
-0.398846	-0.410778	-0.630729	-0.832666	-0.382122	-0.0104771	-0.278791	-0.450818	-0.12969	-0.518742	-0.421012			Discard	Discard			0.515137	0.610783	0.18275	1.14142	Q9BV38
2.39389	2.78327	2.43458	2.27262	2.35449	3.02902	2.68923	2.60571	2.88116	2.74336	2.68645			Discard	Discard			0.458605	0.639371	0.182608	1.0356	Q12905
-0.213501	0.205744	-0.112592	-0.282528	-0.141052	0.267385	-0.10774	0.214782	0.19121	0.0540714	0.152123			Discard	Discard			0.51092	0.611619	0.182547	1.13359	Q9P2J5
-0.172335	-0.150581	-0.532836	NaN	NaN	-0.0922699	-0.51763	-0.0110693	0.047781	-0.23226	-0.163108			Discard	Discard			0.354044	0.689095	0.182278	0.882391	P46937
0.401409	0.653997	0.58348	0.158018	0.149841	0.813543	0.61516	0.283084	0.834473	0.562014	0.282889			Discard	Discard			0.377698	0.678068	0.181686	0.880109	O00193
NaN	NaN	-1.25469	NaN	-1.92946	NaN	-2.11105	NaN	NaN	NaN	NaN			Discard	Discard			0	0.991615	0.181589	0	O15121
-2.39163	-1.89249	-2.28571	-1.98728	-2.14983	-1.75758	-2.32334	-1.76257	-1.76299	-1.74399	-2.13716			Discard	Discard			0.394054	0.670346	0.181102	0.912003	O43708
0.686028	1.14924	0.932536	0.8118	0.994585	1.07975	1.03236	1.22328	1.21359	1.246	1.19321			Discard	Discard			0.545975	0.598716	0.180776	1.19839	Q04637
-0.266796	-0.0632839	-0.521688	-0.258835	-0.0457973	-0.255285	-0.138247	-0.209693	-0.00488663	-0.0646896	-0.250533			Discard	Discard			2.29872	0.390207	0.180403	4.76734	Q9Y6E0
1.66592	2.14263	1.75303	1.94443	1.88213	2.07932	1.88974	1.95117	2.10274	2.09316	2.01462			Discard	Discard			0.83655	0.511476	0.179686	1.72194	P46783
NaN	NaN	NaN	-1.54975	-1.57094	NaN	NaN	-2.17028	-1.79123	-1.76165	-1.97857			Discard	Discard			0.192948	0.811508	0.178929	0.543467	P10109
0.21817	1.0462	1.35562	0.219843	0.429514	1.53168	1.48216	0.924499	1.19406	1.18327	0.620954			Discard	Discard			0.166029	0.837482	0.178757	0.434124	P45973
-0.027977	0.607925	0.335702	-0.331356	-0.126188	0.58592	0.610682	0.518006	0.631168	0.645943	0.446603			Discard	Discard			0.208304	0.795593	0.17863	0.529669	O00159
-1.37731	-1.20645	-1.81367	NaN	NaN	NaN	-1.87648	-1.58468	-1.66203	-1.19741	-1.10379			Discard	Discard			0.275383	0.740221	0.178585	0.707221	Q04828
0.206905	0.557953	0.385888	0.214291	0.00304985	0.720322	0.556131	0.136086	0.809307	0.824871	0.60426			Discard	Discard			0.327911	0.700502	0.178416	0.781289	P83916
-0.0272007	-0.100428	-0.616736	-0.454365	-0.172342	0.110271	0.118748	-0.424674	0.213333	0.00181961	-0.0749674			Discard	Discard			0.388602	0.673514	0.177061	0.9014	Q96IZ0
0.22781	0.22995	0.250285	0.169388	0.314035	0.0758629	0.195654	0.0720854	0.485212	0.535109	0.194409			Discard	Discard			1.19875	0.442391	0.176832	2.37856	O14737
-1.10598	-0.938841	-1.37722	-1.89132	NaN	-1.2852	NaN	-1.11053	-1.44637	NaN	-1.13785			Discard	Discard			0.168375	0.835736	0.176669	0.457179	Q9Y5Y2
0.80756	1.33193	1.35397	2.11387	2.12086	1.81581	1.62402	1.66819	1.73653	1.69833	1.49855			Discard	Discard			0.18229	0.825121	0.176364	0.471383	Q99714
1.19118	1.58933	1.64782	1.24985	1.47598	1.41403	1.60716	1.42548	1.56877	1.66839	1.54133			Discard	Discard			0.732041	0.543719	0.176282	1.53516	Q10567
-0.97024	-1.04249	NaN	-1.06362	NaN	-1.18203	-0.790483	-0.908599	-0.471457	-1.16826	-0.87341			Discard	Discard			0.380148	0.678396	0.176263	0.904826	P41236
2.49232	2.94106	2.52153	2.88033	2.87345	2.69777	2.59241	2.90326	2.86543	2.85442	2.87449			Discard	Discard			0.671486	0.563095	0.176235	1.42649	P63244
-0.519724	-0.0346355	-0.342793	-0.776197	-1.62029	-0.435547	-0.808346	-0.429679	0.282898	-0.189026	0.0519686			Discard	Discard			0.129967	0.873331	0.176144	0.348913	Q9H2D6
2.86351	3.68095	3.3149	3.66691	3.56916	3.5624	3.65112	3.61759	3.62621	3.78148	3.38419			Discard	Discard			0.31418	0.706764	0.175658	0.753518	P05386
0.209522	0.536203	0.379472	0.177328	0.402014	0.484659	0.407331	0.440879	0.513855	0.487446	0.409265			Discard	Discard			1.00179	0.476304	0.175259	2.01828	Q92900
NaN	-2.03221	-2.11346	NaN	NaN	-2.36245	NaN	-2.34951	-2.31681	-1.94799	-1.81693			Discard	Discard			0	0.959417	0.174999	0	P16333
-0.734978	-0.519983	-0.863252	-0.73407	-0.785669	-1.26868	-1.05301	-0.789044	NaN	-0.68187	-0.382178			Discard	Discard			0.552358	0.594339	0.174948	1.24735	Q969T9
-1.62444	-1.06934	-1.42085	-1.56769	-1.4089	-1.27805	-1.28202	-1.10053	-1.17897	-1.30822	-1.07725			Discard	Discard			0.460477	0.638932	0.174602	1.03914	Q9UHB9
0.140732	0.608196	0.190845	-0.32457	-0.244892	0.471664	0.141682	0.437556	0.455696	0.426418	0.412503			Discard	Discard			0.242657	0.768567	0.17415	0.604436	Q06787
-1.26672	-1.26942	-1.13911	NaN	NaN	-1.03657	-1.01701	-1.3879	-0.831551	-0.88518	-0.971238			Discard	Discard			0.318616	0.702881	0.173394	0.804095	Q6PJT7
0.217567	0.207567	0.106765	-0.0972843	0.35288	-0.00912285	0.3281	0.171092	0.424114	0.331778	0.35539			Discard	Discard			0.685608	0.555818	0.173318	1.45189	O60884
0.674284	0.553972	0.50488	1.56879	1.3544	0.541161	0.435722	0.445954	0.95476	0.624086	0.72614			Discard	Discard			0.179935	0.826716	0.173191	0.466027	Q9Y5J7
-0.273701	0.223915	0.206306	-0.592613	-0.545925	0.667336	0.24136	0.0718832	0.426729	0.092411	0.386752			Discard	Discard			0.205304	0.796654	0.173174	0.523025	Q12888
-1.01963	-0.968067	-1.49683	-1.37834	-1.08228	-0.693729	-0.816338	-0.769549	-0.418674	-0.657688	-0.864623			Discard	Discard			0.302315	0.716224	0.172956	0.729319	Q7Z2W4
NaN	NaN	-3.86714	NaN	NaN	NaN	NaN	-4.24912	-4.07709	-3.68331	NaN			Discard	Discard			0	0.799875	0.17203	0	Q9Y276
1.88467	2.37626	1.49817	2.05419	2.12568	1.93047	2.11763	2.38687	2.34661	2.18381	2.33175			Discard	Discard			0.562271	0.589887	0.172011	1.22832	P27635
0.85968	0.754347	1.53889	1.87207	1.80552	-0.0358887	1.03035	0.575326	1.2089	0.763733	0.932111			Discard	Discard			0.156708	0.845279	0.171899	0.412454	P18859
NaN	-1.33332	-1.18048	NaN	NaN	NaN	-1.55653	-1.45322	NaN	-1.93486	NaN			Discard	Discard			0	0.883593	0.171556	0	Q6ZVX7
NaN	0.269253	0.804309	NaN	NaN	NaN	NaN	0.0977087	NaN	0.227238	NaN			Discard	Discard			0	0.96202	0.171544	0	P13073
-1.394	-0.806557	-0.941632	-1.02014	-1.04214	-0.923466	-0.800001	-1.02722	-0.818655	-0.94804	-1.09425			Discard	Discard			0.480109	0.624381	0.171223	1.07609	P78344
0.874498	0.997967	0.98817	2.31297	2.18265	1.31946	1.03614	1.25273	1.43961	1.35464	1.19258			Discard	Discard			0.132927	0.869354	0.17099	0.356054	P24752
0.0975647	0.115059	0.259763	0.301931	0.45072	0.335415	0.0736618	-0.0632105	0.252922	0.0526485	0.206719			Discard	Discard			0.662903	0.559148	0.170413	1.41103	P08236
1.52493	1.81589	1.73565	1.36368	1.64794	1.77669	1.75182	1.72762	1.82252	1.70649	1.75527			Discard	Discard			0.677227	0.559577	0.170106	1.43682	P14868
1.80074	1.83967	1.87839	1.66398	1.85987	2.02367	2.02824	1.8487	2.31658	2.05057	2.1159			Discard	Discard			0.480632	0.625232	0.169959	1.07707	Q16576
-1.06838	-0.651941	-0.836053	-0.888464	-0.88476	-0.284752	-0.576307	-0.742476	-0.411226	-0.532871	-0.4931			Discard	Discard			0.442676	0.647124	0.169598	1.00541	Q12996
0.185589	0.110676	-0.320783	0.00682259	0.529522	0.0391083	0.206049	0.0411215	0.197329	0.0191078	0.0593309			Discard	Discard			0.648323	0.563033	0.16928	1.38474	P36543
-1.9952	-1.75063	-1.70585	NaN	NaN	-1.80268	NaN	NaN	-1.90221	NaN	-1.84846			Discard	Discard			0	0.920969	0.168782	0	Q05086
0.585283	0.93535	0.516257	0.109259	0.309425	1.16457	0.800776	0.930856	1.08032	1.16945	1.05345			Discard	Discard			0.230758	0.776375	0.16849	0.578802	Q9BZZ5
-1.41077	-1.38898	-1.74569	-2.19117	-1.55271	-1.59154	-1.53289	-1.4579	-1.49848	-1.5394	-1.44816			Discard	Discard			0.319562	0.703311	0.168126	0.764432	O60826
0.613035	0.783304	0.900575	0.632622	0.541382	0.645206	0.872259	0.415215	1.07853	0.859308	0.801274			Discard	Discard			0.430837	0.655469	0.167789	0.982843	O14974
-2.67756	-1.68547	-2.11291	-2.75908	-2.28561	-2.08352	-2.11017	-1.88756	-2.60365	-2.07023	-2.07148			Discard	Discard			0.192217	0.812437	0.167015	0.493808	Q14155
0.472044	0.0685577	0.15463	-0.719076	NaN	-0.17321	0.505125	NaN	0.436979	-0.164532	NaN			Discard	Discard			0.109708	0.891527	0.166738	0.310113	Q14978
-0.377234	0.329161	-0.0154581	-0.350248	-0.225906	0.0673599	0.100929	-0.197133	-0.220924	-0.0408859	-0.149888			Discard	Discard			0.350931	0.691323	0.166698	0.827326	Q9NX46
4.29864	4.65597	3.93044	4.08859	4.15843	3.90473	4.19282	4.65762	4.61235	4.41006	4.74407			Discard	Discard			0.357238	0.687037	0.166167	0.839833	P37802
-1.36597	-1.18396	-1.29039	-1.42308	-1.26846	-1.15148	-1.12364	-1.2791	-0.942982	-0.928947	-0.8548			Discard	Discard			0.701095	0.551355	0.166149	1.4797	O95487
-1.32813	-1.12987	-1.24608	-1.10489	-1.03461	-0.705912	-1.73697	-0.824975	-1.08471	-0.909552	-1.3177			Discard	Discard			0.29947	0.718351	0.165677	0.723488	P30876
NaN	NaN	NaN	-0.855762	-0.408808	NaN	-1.25984	NaN	-1.37587	-1.13471	-1.62439			Discard	Discard			0.106738	0.891374	0.165463	0.315745	Q9Y399
-0.566542	-0.386515	-0.647491	-0.570513	-0.492727	-0.35932	-0.740126	-0.271869	-0.236265	-0.405989	-0.274514			Discard	Discard			0.581906	0.581871	0.165426	1.26424	Q9UJW0
0.289667	0.487902	0.386371	0.00605583	0.477446	0.406309	0.392845	0.674626	0.552645	0.496662	0.515712			Discard	Discard			0.441849	0.64695	0.165199	1.00384	Q9Y6Q5
0.20616	0.558857	0.325017	0.183401	0.503624	0.557377	0.590677	0.565104	0.590839	0.580439	0.518401			Discard	Discard			0.568856	0.587504	0.164771	1.24038	O43747
0.288471	0.704905	0.535644	0.301498	0.25527	1.01332	0.658234	0.518502	0.854462	0.79994	0.682315			Discard	Discard			0.381009	0.678843	0.163202	0.886588	Q8N163
1.71437	2.20806	1.86067	1.64135	1.69676	2.3684	2.21759	2.07481	2.32003	2.2643	2.11917			Discard	Discard			0.292265	0.724664	0.162919	0.708669	Q08211
2.1645	2.64723	1.97807	2.47902	2.55962	2.44257	2.55413	2.53743	2.58162	2.58254	2.801			Discard	Discard			0.69827	0.55309	0.162388	1.47463	P25398
-0.249224	-0.0346107	-0.0889006	-0.611231	-0.626005	0.215439	-0.00961304	-0.324883	0.250778	-0.0422287	-0.368819			Discard	Discard			0.250373	0.762029	0.162125	0.620921	Q08945
-1.7276	-1.55608	-1.36001	-1.61777	-1.847	-1.64679	-1.71559	-2.04394	-1.44053	NaN	-1.27184			Discard	Discard			0.48455	0.623294	0.161687	1.08441	Q8NFH4
-1.69963	NaN	NaN	NaN	-1.53832	NaN	NaN	NaN	NaN	NaN	NaN			Discard	Discard			0	0.818606	0.161312	0	Q9NRL3
0.228357	0.500984	-0.00755596	0.202398	0.290503	0.337149	0.326813	0.381663	0.546167	0.377083	0.380778			Discard	Discard			0.965061	0.484245	0.161077	1.95211	O00232
-0.536091	-0.503912	-0.291852	-1.01167	-1.02243	-0.41869	-0.517532	-1.06289	-0.336748	-0.579927	-0.273322			Discard	Discard			0.26656	0.748509	0.161016	0.655162	Q9H6Z4
0.511227	NaN	NaN	-0.166307	0.34576	0.113203	-0.0215054	0.415572	NaN	NaN	-0.0670328			Discard	Discard			0	0.926124	0.161014	0	Q969Q0
0.0126171	-0.083849	-0.555642	-0.53005	-0.338284	NaN	-0.33647	-0.545905	-0.145874	-0.399908	0.223508			Discard	Discard			0.421283	0.662611	0.160616	0.964555	Q96FV2
-0.660593	-0.517141	-0.477115	-0.731194	-0.477657	-0.776007	-0.316238	-0.469348	-0.156654	-0.50008	-0.267606			Discard	Discard			0.490119	0.622576	0.160526	1.09483	O75131
NaN	NaN	-0.427871	0.108269	-0.0343094	-0.206598	NaN	-0.598687	-0.136648	-0.369497	-0.509309			Discard	Discard			0.155843	0.846445	0.15973	0.447221	Q8N2H3
-0.116814	-0.0695152	-0.571986	-0.3969	-0.371109	-0.118559	-0.305653	-0.293708	0.0838585	-0.137684	-0.0872087			Discard	Discard			0.553092	0.593695	0.159347	1.21148	Q13557
-0.56675	-0.556297	-1.81242	-0.833046	-0.716692	-0.835047	-0.995388	-0.535728	-0.447924	-0.525843	-0.68901			Discard	Discard			0.488516	0.622097	0.15909	1.09183	Q13131
NaN	-1.75552	NaN	NaN	NaN	NaN	NaN	-1.91422	NaN	NaN	NaN			Discard	Discard			0	0.928897	0.158696	0	P78310
-0.1283	0.132771	-0.102107	-0.235525	-0.360588	0.364214	0.0197983	0.067975	0.496006	0.256399	0.291034			Discard	Discard			0.29254	0.724617	0.158409	0.709237	O95758
-0.825846	-0.535395	-0.0140352	-0.149734	-0.246553	-0.421618	-0.279232	-0.896541	-0.357225	-0.497578	-0.567233			Discard	Discard			0.275593	0.740656	0.158114	0.674083	P61966
NaN	-3.78549	NaN	NaN	NaN	NaN	NaN	-3.89838	-3.69534	NaN	NaN			Discard	Discard			0	0.829827	0.157964	0	Q9H1P3
-0.527121	0.328371	0.0270834	-1.3982	-2.03331	-0.212292	-0.353697	-0.294318	0.248098	0.0904942	0.215842			Discard	Discard			0.0787284	0.922008	0.157718	0.2205	Q5T5P2
-0.756563	-0.755236	NaN	-1.2293	NaN	-0.304323	-0.599014	-0.178147	-0.311842	-0.245846	NaN			Discard	Discard			0.168177	0.835913	0.157217	0.445622	P51153
-1.18243	-0.799341	-1.1584	-1.39319	NaN	-0.617502	-0.848267	-1.11356	-1.15502	-1.35231	-1.30742			Discard	Discard			0.321197	0.702065	0.157182	0.783145	O94992
-0.896982	-0.757074	NaN	-1.10835	-0.78602	-0.622793	-1.07269	-0.636489	NaN	-0.843933	NaN			Discard	Discard			0.412389	0.667171	0.157079	0.970145	Q9HA64
0.601734	0.582777	-0.0343657	0.283279	0.604181	-0.162533	0.250608	0.468495	0.485483	0.597868	0.615264			Discard	Discard			0.730565	0.544031	0.156451	1.53252	P62136
NaN	-2.19666	-2.44841	NaN	-2.66729	NaN	-2.88575	-2.41212	-2.61463	NaN	-2.48911			Discard	Discard			0.227741	0.777895	0.156078	0.598101	Q7L2E3
1.2125	1.65478	1.20929	1.29949	1.21754	1.53806	1.40124	1.76375	1.85355	1.84767	1.88976			Discard	Discard			0.304415	0.716152	0.156049	0.733616	P08708
1.77025	2.49707	2.66091	1.88832	2.06655	2.64462	2.60125	2.46647	2.44681	2.55711	2.14278			Discard	Discard			0.229309	0.777378	0.155235	0.575663	Q15907
1.63086	1.98953	1.82374	1.43852	2.08852	1.28433	1.85135	2.0195	1.5926	1.77464	1.73878			Discard	Discard			0.33203	0.699534	0.155157	0.789574	Q9BQE5
NaN	NaN	NaN	-2.79827	-3.27877	-3.36224	NaN	-4.11421	-3.32418	-3.29454	-3.37997			Discard	Discard			0.0777831	0.921738	0.15477	0.235084	Q96EL3
0.0363922	0.0576305	-0.328153	0.00414085	0.00185394	-0.022768	-0.117731	-0.0696173	0.294073	0.0256462	0.293019			Discard	Discard			0.883415	0.50325	0.154556	1.80571	Q92905
NaN	-1.90195	-1.62608	NaN	NaN	-1.49972	-1.89177	NaN	-1.57256	-2.10325	NaN			Discard	Discard			0	0.872719	0.154518	0	Q8IXI1
-0.115664	0.358019	0.304074	-0.10494	0.0673447	0.45505	0.334341	0.540044	0.527	0.355618	0.445756			Discard	Discard			0.282444	0.733624	0.154009	0.688347	P20042
NaN	-1.59881	-1.29306	-1.20989	-1.08123	-1.39057	-1.72188	-1.26884	-1.05868	-1.04119	-1.29267			Discard	Discard			0.255666	0.755952	0.153961	0.643303	Q9BYD3
NaN	-3.12456	-3.00546	NaN	-2.726	-3.63801	NaN	-3.29073	-3.56025	-3.08312	-3.33339			Discard	Discard			0	0.972956	0.153794	0	O95470
2.99616	3.19007	2.841	3.15209	3.1037	2.78207	3.21828	3.14467	3.55066	3.30642	3.21912			Discard	Discard			0.550989	0.594316	0.153677	1.20761	P39023
0.804468	1.22559	1.04286	0.546484	0.49328	1.61337	1.18658	0.953074	1.36002	1.37299	0.760673			Discard	Discard			0.22092	0.783563	0.153644	0.557401	Q9Y2W1
-0.695894	-0.337681	-0.167417	-0.854063	-0.744162	0.0641365	-0.283907	-0.465905	-0.182638	-0.0800247	-0.24146			Discard	Discard			0.313215	0.707417	0.153449	0.751557	P33240
-1.17826	-0.653349	-0.646733	-1.00133	-0.430683	-0.706099	-0.463753	-0.337981	-0.692261	-1.09319	-0.6948			Discard	Discard			0.24601	0.766903	0.153232	0.611613	Q9P035
-2.26115	-0.111647	-2.09233	-1.17612	-2.81599	-3.38728	-1.63034	-0.560205	-0.835424	-1.08675	-0.520205			Discard	Discard			0.0675161	0.93149	0.152599	0.191026	Q8IWE2
-1.19384	-1.02925	NaN	NaN	NaN	NaN	NaN	NaN	-1.05421	NaN	-1.06859			Discard	Discard			0	0.907168	0.152107	0	Q15124
0.686899	1.11269	0.929338	0.81848	0.91633	1.11365	1.16523	1.05372	1.22034	1.28418	1.10145			Discard	Discard			0.451414	0.641123	0.152036	1.02199	O75822
1.95048	2.33759	2.27248	1.76955	1.75052	2.72543	2.39576	2.2097	2.61208	2.49153	2.46443			Discard	Discard			0.225124	0.780424	0.152021	0.566569	P43243
NaN	-1.27427	-1.67875	-1.79918	-1.82224	-1.54756	-1.45715	-1.57094	-1.27651	-1.10504	-1.62595			Discard	Discard			0.294736	0.72193	0.151422	0.727349	Q9UKS6
-0.619659	-0.221397	-0.467666	-0.584578	-0.607416	-0.403654	-0.5075	-0.429105	-0.323339	-0.160072	-0.426305			Discard	Discard			0.65024	0.563146	0.151159	1.3882	Q9Y5K5
0.962399	0.872271	0.493787	0.457165	0.812103	0.729698	0.502735	1.1828	1.09767	0.694473	0.983754			Discard	Discard			0.278892	0.738009	0.151074	0.68096	Q9NP97
-1.13014	-0.909695	-0.85012	-1.36992	-1.04984	-0.9035	-0.817942	-0.855714	-0.717892	NaN	-1.16688			Discard	Discard			0.374536	0.680532	0.150951	0.873914	Q6PKG0
2.48124	2.69858	2.41185	2.24886	2.54039	2.72122	2.53026	2.7035	2.68668	2.69088	2.65539			Discard	Discard			0.585326	0.582134	0.150919	1.27048	P29590
-0.603418	-0.168438	0.615939	-0.0322876	-0.201746	-0.219997	0.00832748	-0.28328	0.138039	-0.146315	-0.21564			Discard	Discard			0.333435	0.69894	0.150283	0.792394	P12931
0.160301	0.645889	0.489884	-0.0955486	0.0343533	0.639334	0.492159	0.567891	0.6136	0.64916	0.669515			Discard	Discard			0.244912	0.767684	0.15008	0.609265	O15042
NaN	-1.5536	-1.47908	-1.22709	-1.17975	-1.50728	-1.75146	-1.46025	-1.25699	-1.34524	-1.33538			Discard	Discard			0.32351	0.700972	0.149489	0.787985	Q9BRJ2
-0.58868	-0.277899	-0.548247	0.171686	-0.0616913	-0.600708	-0.516424	-0.613704	-0.372557	-0.117424	0.175767			Discard	Discard			0.257868	0.75348	0.149398	0.636832	Q9Y3B8
1.2398	1.63553	1.39715	1.17997	1.3705	1.54588	1.57238	1.53247	1.58445	1.55644	1.63726			Discard	Discard			0.488828	0.623087	0.149002	1.09242	Q9UNZ2
2.25757	2.48329	2.38935	2.252	2.2451	2.84599	2.50391	2.33508	2.72889	2.54076	2.10324			Discard	Discard			0.489223	0.623024	0.14862	1.09315	Q07955
-0.0571308	0.381416	-0.00320911	-0.313107	-0.441639	0.240932	0.0278339	0.187531	0.388641	0.282883	0.379077			Discard	Discard			0.225021	0.780217	0.148191	0.566345	Q01085
NaN	-2.64427	NaN	NaN	-2.77679	-2.73075	NaN	-2.8587	NaN	NaN	-2.96158			Discard	Discard			0	0.831773	0.148174	0	Q9GZP4
-1.13756	-0.771618	-0.377955	0.0795345	0.0599213	-0.23513	-0.564749	-0.483569	-0.425617	-0.414127	-0.574988			Discard	Discard			0.156947	0.845436	0.147482	0.413014	P22033
-1.51437	-1.41139	-1.5076	NaN	-1.69844	-1.22151	-1.53263	-1.71415	-1.20974	-1.70121	NaN			Discard	Discard			0.400788	0.665503	0.14719	0.946728	Q9BW27
1.45742	1.97864	2.00497	1.38503	1.49697	1.63511	2.19406	1.68901	2.0099	2.02082	1.37348			Discard	Discard			0.227812	0.778552	0.147125	0.572413	O95197
2.0451	2.78573	2.30624	2.19143	2.36102	1.94321	2.46985	2.84385	2.45721	2.50814	2.56612			Discard	Discard			0.253806	0.756452	0.147092	0.62822	Q01813
1.49199	1.74196	1.5853	1.70533	2.24467	2.09509	1.79666	2.11932	1.78948	1.93246	1.78063			Discard	Discard			0.297542	0.720048	0.147045	0.71953	P18077
NaN	-1.70995	-1.52154	NaN	-2.00826	NaN	NaN	-1.95327	-1.7007	-1.80525	-1.53084			Discard	Discard			0	0.874872	0.146965	0	Q8IV36
1.0808	1.80063	2.01359	0.979097	1.51085	1.88651	2.26609	1.95638	1.84055	1.75072	1.67436			Discard	Discard			0.142398	0.857427	0.146753	0.378716	P61026
NaN	-1.85002	-1.80969	-1.89791	-1.91805	-1.44532	-2.08282	NaN	-1.76333	-1.60044	-2.0101			Discard	Discard			0.695326	0.553081	0.146567	1.62956	Q8IY81
-0.878204	-0.503843	-0.92665	-0.86714	-0.781425	-0.715874	-0.748014	-0.930127	-0.843294	-0.69734	-0.714087			Discard	Discard			0.704594	0.549608	0.14635	1.48598	Q86X55
3.47413	3.68147	3.50413	2.74132	3.04262	4.07576	3.61519	3.63007	3.81008	3.76491	3.94507			Discard	Discard			0.17664	0.828408	0.146215	0.458512	P51991
1.09708	1.11425	0.782599	0.921928	1.11518	0.960764	0.958515	1.25104	1.38026	1.15957	1.17479			Discard	Discard			0.58265	0.58237	0.14609	1.26559	P61163
-1.27353	-1.02486	-0.686372	-0.181641	0.0222435	-0.279346	-0.677458	-0.814427	-0.769869	-0.273615	-0.784862			Discard	Discard			0.147024	0.854101	0.145936	0.389686	P82673
2.76431	3.15221	2.83221	2.92244	2.92889	2.93608	3.00617	2.92409	3.06862	3.185	3.08827			Discard	Discard			0.879941	0.501819	0.145655	1.79949	O00231
NaN	-1.76717	NaN	-1.9124	NaN	NaN	NaN	NaN	NaN	NaN	NaN			Discard	Discard			0	0.914859	0.145233	0	Q13439
-0.508831	0.0857086	-0.439399	-0.200918	-0.0849895	-0.116236	-0.103651	0.0811491	-0.117464	0.0454445	0.0462255			Discard	Discard			0.402805	0.666026	0.144148	0.928964	Q9UBQ5
1.36663	1.43222	1.02923	1.09118	1.08639	1.20438	1.27932	1.21635	1.62656	1.29454	1.56811			Discard	Discard			0.420394	0.66236	0.143352	0.962849	P28074
0.74527	0.676872	0.526143	0.748333	0.84383	0.309088	0.510614	0.615752	0.874315	0.642574	0.59459			Discard	Discard			0.817321	0.512274	0.143347	1.6876	Q99829
1.54565	1.65532	1.14506	1.40009	1.6251	1.38229	1.48452	1.56257	1.64405	1.55275	1.68719			Discard	Discard			1.64337	0.365266	0.143284	3.24859	P07203
4.85822	5.7592	5.41107	5.09867	5.2385	5.09362	5.58716	5.7788	5.42402	5.4509	5.49164			Discard	Discard			0.19824	0.80519	0.143197	0.507302	P04075
0.9119	1.21156	1.02262	0.856392	1.03995	1.43736	1.07738	1.55613	1.47777	1.33146	1.34365			Discard	Discard			0.268768	0.746002	0.142645	0.659799	Q14444
-1.20801	-1.47552	-1.61085	-1.24395	-1.03165	NaN	-1.3388	-1.31158	-0.894108	-1.24232	-0.881721			Discard	Discard			0.408026	0.666293	0.141826	0.939051	P40306
-4.5395	NaN	NaN	NaN	-3.54865	-3.55216	NaN	-3.25312	-3.96047	NaN	-4.318			Discard	Discard			0.0689498	0.931403	0.141743	0.209882	Q6NUM9
0.0588036	0.50462	0.371028	0.263939	0.386368	0.328823	0.489925	0.452138	0.4827	0.455732	0.535266			Discard	Discard			0.53097	0.608752	0.141694	1.17073	Q9Y262
-0.833033	-0.533222	-0.572206	-0.795282	-1.0063	-0.232048	-0.758486	-0.719491	-0.365831	-0.590408	-0.332559			Discard	Discard			0.371368	0.682516	0.141454	0.867696	Q96C86
0.990076	1.56338	2.51382	1.89667	1.86621	1.71074	1.98152	1.77876	1.97862	2.1545	1.87816			Discard	Discard			0.189769	0.814995	0.140984	0.488301	P10606
-0.340622	0.543291	0.718381	0.571234	0.963024	0.879087	1.17474	1.26689	0.920183	0.900211	0.523347			Discard	Discard			0.114706	0.888004	0.140772	0.311651	P05556
-1.65085	-0.690573	-0.7354	NaN	-1.81418	-0.817867	-0.930931	-1.03862	-0.696516	-0.834209	-0.978993			Discard	Discard			0.116622	0.885216	0.139711	0.320688	Q6IAA8
NaN	-2.4453	-3.09903	-3.28891	-2.84226	-2.22077	-2.52835	-2.40419	-2.51484	-2.5488	-2.62042			Discard	Discard			0.175117	0.829884	0.139682	0.461891	Q86W42
0.36203	0.55003	0.192611	0.407339	0.550831	0.158798	0.442419	0.425935	0.545822	0.605551	0.543988			Discard	Discard			2.97421	0.412667	0.139464	6.78041	P23743
0.126535	0.411478	0.0193682	0.247812	0.45561	0.69379	0.461996	0.329869	0.425583	0.501919	0.342374			Discard	Discard			0.79966	0.52065	0.139337	1.65605	P49720
1.9643	2.10866	1.77427	1.44779	1.58389	2.55266	2.11653	2.01464	2.38268	2.11303	2.21171			Discard	Discard			0.207336	0.796009	0.139263	0.527528	Q15233
-0.557352	-0.620478	-1.39425	-0.864025	-0.782515	-0.48612	-0.806753	-0.59188	-0.294718	-0.67911	-0.464303			Discard	Discard			0.400941	0.665728	0.139099	0.925358	P52888
0.726397	0.864323	0.746469	0.442347	0.391758	1.28564	0.815979	0.71153	1.18019	0.834833	1.21669			Discard	Discard			0.261592	0.75144	0.138026	0.644701	Q9BUJ2
NaN	-0.526762	-1.1975	NaN	NaN	NaN	-0.781889	-0.633359	-0.612652	-0.740454	-0.449279			Discard	Discard			0.603511	0.574407	0.137917	1.60765	P40855
NaN	NaN	NaN	-1.138	-1.00018	NaN	NaN	NaN	NaN	NaN	NaN			Discard	Discard			0	0.888973	0.137817	0	Q6DKK2
NaN	-0.472094	NaN	NaN	NaN	NaN	NaN	-0.534593	-0.321569	NaN	NaN			Discard	Discard			0	0.798331	0.137761	0	Q9Y2W2
NaN	-2.3584	NaN	NaN	NaN	NaN	-2.75152	-2.23512	-2.35341	NaN	NaN			Discard	Discard			0.188557	0.816637	0.137415	0.53218	P56134
NaN	-0.561178	-1.12405	-0.42314	-0.291994	-0.951582	-0.684572	-0.754708	-0.597351	-0.663092	-1.28979			Discard	Discard			0.419433	0.66307	0.137299	0.984319	P24390
2.09403	2.2753	2.14577	2.26979	2.18255	2.06316	2.02824	2.19776	2.39629	2.38744	2.41476			Discard	Discard			0.8104	0.514775	0.137256	1.67524	P60900
-1.35087	NaN	1.41121	-1.05764	-0.222893	0.986189	0.886362	1.0738	0.272766	0.13727	0.0333529			Discard	Discard			0.0487482	0.953547	0.137025	0.142164	P05141
-3.664	-3.44894	NaN	-3.58581	-3.5661	-3.7639	-3.70207	-3.6025	-3.49348	-3.49614	-3.53416			Discard	Discard			1.60345	0.356128	0.135753	3.16623	O60256
-0.229162	0.0368462	-0.353604	-0.197704	-0.189417	-0.180271	-0.215937	-0.21145	-0.0808601	-0.197321	-0.115079			Discard	Discard			1.24204	0.42865	0.135753	2.45934	Q8TBC4
1.99711	2.23029	1.8188	1.88335	2.03692	1.97487	1.93437	2.15304	2.1158	2.05791	2.21555			Discard	Discard			0.78066	0.526865	0.135707	1.62211	Q6IBS0
NaN	-2.02107	NaN	-1.51305	-0.840305	-2.27678	NaN	-1.91467	-1.87433	-1.68744	-1.95356			Discard	Discard			0.0940978	0.905864	0.135291	0.269245	Q9H078
1.31253	1.97465	1.57673	1.67667	1.70802	2.0596	2.17212	1.98464	2.08128	1.91679	1.71054			Discard	Discard			0.221664	0.783087	0.134828	0.559026	P62873
2.97668	3.15686	2.83533	3.25733	3.24283	2.84814	3.03849	3.17555	3.33999	3.23716	3.20722			Discard	Discard			0.733188	0.545361	0.134544	1.53722	P12814
1.9684	2.47713	2.48283	2.34419	2.37605	2.61278	2.66133	2.47873	2.6398	2.57083	2.54702			Discard	Discard			0.300874	0.717581	0.134497	0.726367	P67809
-0.843592	-0.525995	-0.835902	-0.907139	-1.37729	-0.260082	-0.990904	-0.594956	-0.197779	-0.368164	-0.239839			Discard	Discard			0.164401	0.838552	0.133792	0.430355	Q969G3
4.69993	4.62602	4.34217	3.70092	3.70409	4.4106	4.41283	4.36337	4.95339	4.66012	4.49927			Discard	Discard			0.123624	0.87708	0.133569	0.33352	P09429
NaN	-2.54426	-2.26364	NaN	NaN	-2.30173	-2.61144	NaN	-2.41193	-2.36322	-2.28011			Discard	Discard			0	0.79171	0.133348	0	Q9Y6X5
-0.0967865	0.253372	0.0832262	-0.12475	0.00683784	0.241859	0.186405	0.33888	0.3675	0.206007	0.300988			Discard	Discard			0.353868	0.689016	0.1333	0.833156	Q14258
1.97737	2.23918	1.38722	2.06424	2.35024	2.24308	2.01236	2.42949	2.17258	2.08993	2.20641			Discard	Discard			0.448708	0.642473	0.133134	1.01686	P62753
4.17608	4.28905	4.00984	4.23231	4.44138	3.9377	4.34054	4.43583	4.55684	4.48546	4.38509			Discard	Discard			0.662812	0.558771	0.1329	1.41087	P18124
-2.05003	-1.61213	-1.74111	-1.78232	-1.24817	-1.04986	-1.35885	-1.63314	-1.86003	-1.2754	-2.2216			Discard	Discard			0.233998	0.773034	0.132641	0.585808	O15160
0.0966091	0.690903	0.532233	0.664658	0.602781	0.848524	0.690884	0.710763	0.724775	0.605745	0.223878			Discard	Discard			0.308287	0.711246	0.132091	0.741523	Q14108
-0.511625	0.0808907	-0.227998	-0.534252	-0.354473	-0.0331116	-0.0815945	-0.140386	-0.281202	-0.062479	-0.270795			Discard	Discard			0.302679	0.716452	0.132036	0.730065	Q96IJ6
-0.569778	-0.172302	-0.26546	-0.7262	-0.252012	-0.351679	-0.216942	-0.265355	-0.513813	-0.320452	-0.318269			Discard	Discard			0.329014	0.700744	0.13186	0.78351	Q9Y5P6
0.580338	0.893518	0.52871	0.591373	0.520657	1.00164	0.680981	0.844613	1.00424	0.806284	0.807473			Discard	Discard			0.40202	0.665062	0.131812	0.927445	Q9UMS4
-2.03141	-1.85228	-1.68962	-1.21956	-1.49949	-1.5838	-1.62633	-2.26353	-1.60872	-1.57838	-1.81498			Discard	Discard			0.177705	0.827004	0.131712	0.460945	Q86TX2
1.78648	1.87399	2.0301	1.39733	1.61036	2.35189	1.93109	1.94447	2.20452	2.25788	2.11384			Discard	Discard			0.254817	0.756585	0.131446	0.630367	Q13185
0.77529	1.1511	1.13255	0.395105	0.253658	1.07055	0.77667	0.808105	1.05403	1.04611	1.3934			Discard	Discard			0.19232	0.812605	0.130801	0.494041	Q9NUP9
NaN	NaN	NaN	-0.945601	-0.293795	-0.959452	-0.837166	-0.351081	-0.867855	-1.26455	NaN			Discard	Discard			0.148975	0.853343	0.130458	0.409557	Q16875
0.737005	0.735035	0.708251	0.621552	0.686186	1.0167	0.823715	0.559726	1.02625	0.823204	0.817201			Discard	Discard			0.522041	0.611498	0.130324	1.15422	Q92499
0.243317	0.55069	0.346438	0.240305	0.353481	0.694494	0.587152	0.504262	0.668064	0.676058	0.575118			Discard	Discard			0.438456	0.651079	0.130319	0.997377	Q13310
0.252607	0.618771	0.434514	0.651114	0.574823	0.526644	0.583588	0.454146	0.652937	0.591711	0.558845			Discard	Discard			0.565388	0.588698	0.130147	1.23403	Q99460
0.956942	0.947065	0.885976	0.875389	1.12537	1.12142	0.936331	1.15133	1.25654	1.06116	1.15418			Discard	Discard			0.578741	0.583755	0.129664	1.25846	P47897
-0.359917	-0.175741	-0.259458	-0.347664	-0.686857	0.198952	-0.302898	-0.471581	0.139759	0.0588017	0.225463			Discard	Discard			0.25428	0.756204	0.129569	0.629226	O75937
0.0549355	-0.209238	-0.136703	-0.369972	-0.259193	-0.157948	-0.117853	-0.486056	0.16604	-0.203596	0.122596			Discard	Discard			0.290332	0.725994	0.12894	0.70468	Q8NDH3
1.31003	1.49226	1.08954	1.25299	1.46636	1.27126	1.35271	1.48387	1.47732	1.42246	1.43697			Discard	Discard			1.10346	0.442358	0.128747	2.20294	Q14204
3.69508	3.90812	3.81679	4.12579	4.22538	3.76381	3.88598	3.92056	3.97321	3.96133	4.13242			Discard	Discard			0.426442	0.659216	0.128718	0.97444	P30044
2.57561	2.74037	2.46391	2.24205	2.04752	2.76735	2.47526	2.54342	2.97429	2.95671	2.71758			Discard	Discard			0.201573	0.801179	0.12831	0.514734	P39687
2.25245	2.53724	2.38066	2.2832	2.52396	2.32439	2.54562	2.45687	2.47673	2.49105	2.51867			Discard	Discard			0.723347	0.54387	0.128108	1.51959	Q9UL46
2.58388	2.93352	2.67111	2.45284	2.49376	2.70152	2.62936	2.71903	2.74534	2.86053	2.89721			Discard	Discard			0.45152	0.641444	0.127929	1.0222	P50502
NaN	-1.97899	-2.40646	-2.43725	-2.50007	-2.0977	-1.90007	-2.18013	-1.65636	-1.30311	-1.53669			Discard	Discard			0.165003	0.838301	0.127344	0.43814	Q9UQB8
2.81822	2.9929	2.68202	2.95587	2.83755	2.25841	2.54644	3.04507	3.07565	2.96666	3.02033			Discard	Discard			0.388067	0.673754	0.127301	0.900358	P46778
-1.49907	-1.35308	-2.14966	-1.77763	-1.42302	-1.58435	-1.35979	-1.50417	-1.4481	-1.34924	-2.40822			Discard	Discard			0.545145	0.598197	0.127098	1.19687	Q96T76
NaN	NaN	-0.626925	-1.40718	-0.841398	-1.08962	-1.14392	-0.606175	-1.00956	NaN	NaN			Discard	Discard			0.148585	0.853828	0.126945	0.40859	Q3ZCQ8
-2.94283	-2.48673	-2.55592	NaN	-2.87032	-2.14965	-2.34041	-2.49954	-2.04532	-2.50681	-2.32437			Discard	Discard			0.15918	0.843976	0.126807	0.424351	Q8IXT5
-2.57881	-2.30209	-2.1519	-1.71328	-1.55743	-2.01586	NaN	-1.95281	-2.0056	-1.96873	-2.04522			Discard	Discard			0.139012	0.86241	0.126595	0.375889	O95822
-0.709221	-0.264297	-0.295794	-0.875153	-0.809376	-0.871952	-0.590733	-0.156154	-0.295122	-0.470436	-0.15639			Discard	Discard			0.212908	0.791758	0.12655	0.539828	Q9NP61
0.737005	0.89547	0.600911	0.694942	0.866337	0.8204	0.747961	0.775088	0.833479	0.851833	0.663512			Discard	Discard			2.42531	0.435158	0.126346	5.10456	P54136
-1.23561	-1.54595	-1.61027	-1.49517	NaN	-0.656065	-1.64429	-1.72626	-1.25409	-1.57179	NaN			Discard	Discard			0.271866	0.742826	0.125311	0.678414	Q9P2I0
0.360783	0.90764	0.917813	-0.0160313	-0.358236	0.982847	0.707283	0.524714	1.00877	0.90534	0.951896			Discard	Discard			0.111993	0.889586	0.125204	0.304945	Q07157
-2.2081	NaN	-2.60419	-2.60225	-1.78934	-2.09887	-1.53757	-1.68763	-1.97835	-1.92567	-2.12945			Discard	Discard			0.123109	0.87767	0.125044	0.336843	Q15397
2.80559	2.77198	2.32561	2.90733	2.8589	2.48635	2.7645	3.0488	3.38866	2.83587	3.03778			Discard	Discard			0.28945	0.72634	0.124961	0.702858	P46777
1.63602	2.54107	2.56367	2.84004	2.83501	3.157	2.95849	2.50779	2.45453	2.53483	1.88051			Discard	Discard			0.126316	0.87518	0.124622	0.34007	P11279
1.78374	2.22528	2.15179	2.17705	2.14719	2.21483	2.24948	2.34738	2.41934	2.20397	2.33366			Discard	Discard			0.323692	0.700836	0.124523	0.772781	P62081
-0.323586	-0.0592728	0.248782	-0.301367	-0.392267	0.261217	0.0311775	-0.325953	0.133806	0.518309	-0.0999403			Discard	Discard			0.31361	0.7075	0.124021	0.75236	O95232
NaN	NaN	NaN	NaN	-1.29191	NaN	-1.41576	NaN	NaN	NaN	NaN			Discard	Discard			0	0.837386	0.123848	0	Q9BTE1
NaN	-1.48754	-0.791965	0.253023	-0.322613	-1.32148	-1.82792	-1.17788	-0.574549	-0.50029	-1.17387			Discard	Discard			0.0599521	0.936709	0.122692	0.172991	P51687
NaN	-2.14343	NaN	-2.40758	-2.23586	-2.25877	-2.22527	-2.04326	-1.92958	NaN	NaN			Discard	Discard			0.368683	0.684075	0.12241	0.881409	P36404
0.619175	0.886471	0.68032	0.608154	0.697807	0.74515	0.821527	0.917735	1.00562	0.974943	0.759109			Discard	Discard			0.458354	0.639237	0.121653	1.03513	Q99613
-1.69062	-1.7241	-1.79451	-1.69926	-1.35098	-1.52102	-1.60264	-1.57709	-1.48753	-1.47235	-1.66661			Discard	Discard			0.56724	0.588694	0.121534	1.23742	O75165
2.20561	2.54406	1.97299	2.32564	2.32829	2.3345	2.44059	2.56181	2.64235	2.70261	2.66798			Discard	Discard			0.450224	0.642257	0.121489	1.01974	O00151
2.44332	2.4889	2.48899	3.13494	3.02985	2.56915	2.27038	2.37384	2.51216	2.4828	2.48387			Discard	Discard			0.168909	0.835125	0.12135	0.440771	P04040
2.23372	2.45693	2.33618	2.2511	2.2309	2.74532	2.18173	2.34599	2.43494	2.27577	2.38499			Discard	Discard			0.806649	0.517729	0.121123	1.66854	P12956
3.11387	3.43256	2.95296	3.43303	3.3684	3.45545	3.30432	3.40036	3.50082	3.46834	3.5357			Discard	Discard			0.62036	0.569529	0.12103	1.33417	P19105
NaN	-1.81521	-1.82354	NaN	-1.43759	-2.03507	-1.8774	NaN	-2.01844	-1.39709	NaN			Discard	Discard			0	0.823494	0.120317	0	Q9H974
1.70131	1.92367	1.6145	1.20587	1.69892	1.92273	1.87294	2.06362	1.87093	1.88969	1.94204			Discard	Discard			0.210572	0.794664	0.120236	0.534678	P68036
-1.00208	-0.810495	-0.937882	-1.35787	-1.31869	-0.482803	-0.679461	-1.47165	-0.894814	-0.757774	-1.00609			Discard	Discard			0.185561	0.821082	0.119767	0.478798	Q9C040
-3.26817	-3.12224	-2.98413	NaN	-2.86072	-2.51436	-2.64906	-3.01822	-2.59343	-2.67599	-2.77172			Discard	Discard			0.194791	0.810243	0.119687	0.507401	P41223
1.45662	1.84567	1.48981	1.69408	1.73423	1.75592	1.74667	1.85894	1.84612	1.72722	1.77551			Discard	Discard			0.513684	0.611405	0.119594	1.13872	Q13200
NaN	NaN	-1.66722	-0.722633	-0.603321	NaN	NaN	NaN	NaN	NaN	NaN			Discard	Discard			0	0.901239	0.119312	0	Q16854
1.10138	1.40389	1.00639	0.853085	1.1069	2.00198	1.34108	1.39036	1.3611	1.32745	1.39349			Discard	Discard			0.297967	0.719845	0.119159	0.720403	P18754
0.641933	0.815958	0.393014	0.491575	0.796301	0.830435	0.780518	0.676913	0.688395	0.816795	0.781257			Discard	Discard			0.726263	0.542043	0.11915	1.52482	Q14203
0.299818	0.868832	0.93891	0.779171	0.78348	0.981579	0.899719	1.0584	0.982912	1.18727	0.948909			Discard	Discard			0.239436	0.771084	0.119132	0.597524	P61224
NaN	-2.71473	NaN	NaN	NaN	-2.71571	-2.80632	-2.53373	-2.38739	-2.47802	-2.43061			Discard	Discard			0.198832	0.805039	0.118966	0.558554	Q0VDF9
NaN	-1.74982	-1.31131	-2.10701	-1.89785	-1.50237	-1.77822	NaN	NaN	-1.46004	-1.88629			Discard	Discard			0.238286	0.771556	0.11878	0.658825	Q9Y3E1
0.207062	0.268148	-0.00430393	0.199646	0.119619	0.0391083	0.11371	0.37778	0.641802	0.232607	0.596946			Discard	Discard			0.344918	0.694206	0.11864	0.815362	Q9BXS5
0.0556107	0.0989799	0.163796	-0.13525	-0.0514832	0.693085	0.263596	-0.0739794	0.390127	0.320753	0.267423			Discard	Discard			0.330561	0.700281	0.11838	0.786621	Q92878
4.53805	4.8008	5.21703	4.39321	4.65494	4.50709	4.93513	4.76059	4.86837	4.82851	4.57874			Discard	Discard			0.327694	0.699524	0.117963	0.780853	P09525
NaN	NaN	-1.35055	NaN	NaN	NaN	-1.4697	NaN	-1.35186	NaN	NaN			Discard	Discard			0	0.897005	0.117836	0	Q5HYI8
NaN	0.124586	0.248216	-0.272039	-0.244301	-0.417196	-0.280945	0.0193872	-0.0609741	-0.021534	-0.0193644			Discard	Discard			0.334234	0.698698	0.117636	0.810345	P16615
0.850939	1.39049	1.46017	1.39433	1.53976	1.17652	1.15832	1.70822	1.25485	1.4416	1.38033			Discard	Discard			0.203563	0.798737	0.117083	0.519159	Q9BVK6
1.20791	1.2703	0.681369	0.938639	0.988327	1.15098	1.33243	1.03046	1.47423	1.36508	1.32331			Discard	Discard			0.308721	0.710748	0.116925	0.742408	Q15631
3.55204	3.62343	3.70769	3.01266	2.93715	3.70635	3.65919	3.23657	3.88472	3.72212	3.70605			Discard	Discard			0.149986	0.852926	0.11665	0.39668	P07910
2.5943	2.74258	2.19357	2.69969	3.00225	2.77985	2.65899	2.9074	2.75031	2.7974	2.86068			Discard	Discard			0.486062	0.623458	0.11662	1.08724	P61247
-0.0766335	0.0469017	0.14251	0.280415	0.0641251	-0.272696	-0.0873375	-0.16772	0.199839	0.142448	NaN			Discard	Discard			0.40465	0.666534	0.116441	0.932531	P32321
0.991989	1.763	1.73294	NaN	1.44541	2.23594	1.76031	2.19248	2.0854	1.80403	1.99079			Discard	Discard			0.105743	0.891301	0.116344	0.293282	P16401
NaN	-0.367138	0.505383	-0.270052	-0.0826874	-0.331316	-0.453871	-0.269294	-0.194824	-0.0450668	-0.271085			Discard	Discard			0.491521	0.622358	0.116189	1.12783	P43307
0.947422	1.50612	1.06554	0.934059	1.11758	0.944511	1.26215	1.50031	1.20748	1.28892	1.31724			Discard	Discard			0.247643	0.765935	0.116073	0.615101	Q96TA1
3.47227	3.7896	3.43788	3.49	3.4722	3.55153	3.59239	3.61414	3.71171	3.74023	3.75468			Discard	Discard			0.59014	0.579813	0.115633	1.27925	P55072
0.91275	1.28417	1.14211	0.721107	0.685764	1.67214	1.15893	1.16768	1.34726	1.34799	1.20964			Discard	Discard			0.209327	0.794244	0.115615	0.531931	P26368
0.333525	0.953323	0.58011	0.357967	0.480919	0.471731	0.604109	0.832812	0.508001	0.539633	0.752841			Discard	Discard			0.245343	0.767182	0.115311	0.610188	P54577
-1.20178	-1.34371	-1.71631	NaN	-1.05209	-1.74951	-1.66038	-1.2106	-1.33232	-1.47303	-1.60486			Discard	Discard			0.255056	0.756553	0.114879	0.641974	Q2TAA2
0.614998	0.93573	0.756083	0.893681	0.928858	0.847258	1.12155	0.864285	1.09673	1.12571	1.17415			Discard	Discard			0.370919	0.68245	0.113476	0.866814	Q9NYL9
-0.214523	-0.00060463	-0.219283	-0.314915	-0.284702	-0.0700359	-0.0908699	-0.0121679	0.150343	0.00537682	-0.0043726			Discard	Discard			0.36332	0.686961	0.113131	0.851853	Q9NSD9
-1.39626	-2.00148	-1.87851	-2.13556	-1.9856	NaN	-2.1826	-2.45452	-1.80335	-1.85324	-1.68893			Discard	Discard			0.155762	0.846213	0.112092	0.410242	Q9H446
-1.52378	-1.77559	-2.19899	-1.84636	-1.46843	-1.43764	-1.63903	-1.58304	-1.36424	-1.58745	-1.60772			Discard	Discard			0.359781	0.685862	0.111969	0.844863	P19784
1.18423	1.44267	1.24636	0.935625	0.959888	1.20804	1.07824	1.33136	1.33007	1.2776	1.5522			Discard	Discard			0.293872	0.722648	0.111846	0.71198	P61081
1.29093	1.78534	1.63475	1.52572	1.51291	1.52592	1.64709	1.66566	1.63375	1.63092	1.64582			Discard	Discard			0.397633	0.667265	0.111651	0.918949	P05198
3.82046	3.92542	3.54032	3.81751	3.96365	3.36644	3.99237	3.54723	3.82897	3.86845	3.84663			Discard	Discard			0.429497	0.656614	0.111619	0.980284	P04632
-1.35236	-1.5112	-1.57465	NaN	-1.58974	-1.31211	-1.71873	-1.48446	-1.11977	-1.34505	-1.14794			Discard	Discard			0.244175	0.768398	0.111613	0.618152	Q96T60
3.53672	3.50778	3.55859	3.81343	3.93273	3.49058	3.56442	3.53481	3.73026	3.72357	3.6505			Discard	Discard			0.365347	0.685767	0.111246	0.85585	Q08257
NaN	-0.988844	-0.948918	NaN	-0.993139	-0.764343	-1.10194	NaN	NaN	-0.9611	NaN			Discard	Discard			0	0.900258	0.110949	0	Q4G0F5
-1.92708	NaN	-1.65976	NaN	-2.19572	-1.61943	NaN	-1.9779	-1.48738	NaN	NaN			Discard	Discard			0.105528	0.890841	0.110937	0.312427	Q8WXA9
0.120396	0.363651	0.285964	0.217014	0.248909	0.0475349	0.288124	0.157485	0.306696	0.3585	0.276309			Discard	Discard			1.0744	0.454407	0.110664	2.1499	P50851
0.357645	0.984707	0.860499	0.683676	0.764034	1.4585	1.44912	0.714612	0.986744	1.25428	0.554954			Discard	Discard			0.149394	0.852666	0.110565	0.395283	Q92688
1.22463	1.22476	0.704644	0.943869	1.15442	1.3045	1.08093	1.18936	1.28057	1.11893	1.16859			Discard	Discard			0.637486	0.566496	0.110221	1.36517	Q9UNM6
-0.536003	0.125761	0.0706091	1.2807	0.487436	-0.0901814	-0.30813	-0.00391674	0.0418758	0.24505	0.387856			Discard	Discard			0.079797	0.92205	0.110196	0.223281	Q96C01
-2.13128	-1.64051	-1.67754	-1.60491	-1.74113	-0.99877	-1.33455	-1.61203	-1.30084	-1.31005	-1.7694			Discard	Discard			0.188423	0.81657	0.109865	0.485265	P42285
0.449276	0.32995	-0.298041	-0.0671711	0.152409	0.0759926	-0.00339508	0.368535	0.40744	0.330976	0.355559			Discard	Discard			0.269126	0.746771	0.109788	0.66055	Q9ULV4
-2.36241	-1.74446	NaN	NaN	-1.9573	-1.97227	-1.92293	-1.67766	-1.93305	-1.71221	-1.93404			Discard	Discard			0.199306	0.804461	0.109394	0.517723	P51812
-0.217104	0.105312	-0.0667372	0.0566807	0.196697	0.32457	0.247564	0.287248	0.30641	0.284054	0.207011			Discard	Discard			0.314869	0.70627	0.109209	0.754916	P48556
-1.15071	-0.80014	-1.12914	-1.36138	-1.41872	NaN	-1.09813	-0.928365	-0.857834	NaN	-0.780517			Discard	Discard			0.220603	0.783221	0.109081	0.556709	Q8N6T3
NaN	0.174967	0.839389	NaN	-0.0977364	-0.370121	-0.162441	0.138867	0.21294	-0.160788	-0.016221			Discard	Discard			0.246763	0.767328	0.10851	0.642021	Q9NZ01
-0.282244	0.0477676	-1.0365	-0.137482	-0.347664	-0.212397	-0.183943	0.59739	0.619995	0.038229	0.289557			Discard	Discard			0.119349	0.881989	0.108269	0.32307	P62841
2.2181	2.56236	2.31543	2.47238	2.48478	2.55917	2.42377	2.40319	2.41247	2.36885	2.43172			Discard	Discard			0.671087	0.56274	0.107177	1.42577	Q15008
0.162914	0.410969	0.428653	-0.319708	-0.192411	1.14758	0.538113	0.335256	0.639791	0.890026	0.750983			Discard	Discard			0.133088	0.869475	0.106973	0.356441	Q86U42
0.0730133	0.115171	0.239251	-0.833504	-0.777504	0.04356	0.000886917	0.146665	0.523224	0.222734	0.4372			Discard	Discard			0.0918726	0.908108	0.106865	0.254379	Q9UQ35
-1.57773	-0.951414	-0.747031	NaN	-1.17955	-0.281839	-0.57214	-0.590058	-0.288469	-0.320698	-1.06391			Discard	Discard			0.0891073	0.910676	0.106834	0.250553	P08754
-1.45033	-0.957413	-1.18655	-1.42583	-1.18596	-1.05805	-0.960606	-0.988685	-1.15558	-0.998745	-1.05714			Discard	Discard			0.254423	0.75679	0.106709	0.629529	Q9Y2A7
2.90285	3.00994	2.60233	3.25153	3.32299	2.98475	3.1604	3.19993	3.37127	3.24406	3.10369			Discard	Discard			0.33923	0.6967	0.106054	0.804004	Q02878
-0.188875	-0.369074	-0.501935	-0.666739	-0.229429	-0.0702038	-0.309906	0.00945568	0.0478783	-0.18754	-0.210481			Discard	Discard			0.211025	0.794193	0.105474	0.535678	O94903
NaN	NaN	NaN	-2.14167	NaN	NaN	NaN	NaN	-2.03627	NaN	-2.53829			Discard	Discard			0	0.879834	0.105402	0	Q7Z7H8
NaN	-0.258615	-0.273568	NaN	NaN	-0.318495	-0.462687	-0.177958	-0.171749	-0.192986	-0.22149			Discard	Discard			0.257157	0.753892	0.10514	0.706388	Q9BZF9
-0.392815	-0.112509	0.173558	-0.852711	-0.95051	0.357468	-0.159897	-0.201108	0.171774	0.061491	-0.162946			Discard	Discard			0.113519	0.888392	0.104551	0.30872	P13984
NaN	NaN	NaN	-0.177189	-0.0726871	-0.176737	NaN	NaN	NaN	NaN	NaN			Discard	Discard			0	0.899606	0.104502	0	Q4G0N4
-0.441845	0.0753689	-0.42657	-0.178591	-0.159199	-0.700382	-0.322002	0.1291	-0.212729	-0.0367432	-0.0475073			Discard	Discard			0.258959	0.753333	0.104482	0.63914	P13807
NaN	-3.69761	NaN	-3.8235	NaN	-3.82724	-3.60689	-3.97506	NaN	NaN	-4.1139			Discard	Discard			0	0.840505	0.10421	0	Q99622
1.04097	1.43804	1.12996	1.0804	0.955463	1.07802	1.20841	1.54837	1.57743	1.44784	1.56876			Discard	Discard			0.194684	0.809959	0.104104	0.499347	Q96HC4
-1.8441	-1.44853	-1.34942	-0.886488	-0.697124	-1.00073	-1.01756	-0.813802	-0.963932	-0.91766	-1.259			Discard	Discard			0.113537	0.8888	0.103956	0.308765	O75718
NaN	-0.793377	0.202601	-0.837278	-0.357397	-0.679384	-0.372252	-0.656459	-0.40345	-0.558289	-0.615808			Discard	Discard			0.207814	0.7955	0.103922	0.537062	Q9BWM7
0.164059	0.394024	-0.0433493	-0.215708	0.083807	0.109194	0.218052	0.336965	0.211412	0.207947	0.316777			Discard	Discard			0.263557	0.749663	0.103906	0.648843	O15212
0.891972	1.29948	1.10819	0.911514	0.918486	1.05857	1.13943	1.12732	1.14564	1.16056	1.2931			Discard	Discard			0.362456	0.686319	0.103643	0.850146	P55036
-1.04481	-1.15464	-1.34787	-1.12317	-0.913443	-0.428104	-0.651167	-1.14809	-0.59823	-0.892649	-0.848418			Discard	Discard			0.211368	0.793838	0.103037	0.536435	Q09161
0.39868	0.673584	0.258111	0.38393	0.475382	0.603895	0.5735	0.792171	0.771114	0.764212	0.758113			Discard	Discard			0.320855	0.702325	0.102957	0.767048	P50552
NaN	-2.12622	-1.61104	NaN	NaN	-1.87885	-2.19037	-2.06353	-1.92295	-2.20811	-1.92935			Discard	Discard			0.316174	0.704859	0.102362	0.854464	O00186
-1.4968	-1.50625	-1.6209	-1.7968	-1.95152	-1.99417	-2.07887	-1.99746	-1.76376	-1.58782	-1.71027			Discard	Discard			0.214718	0.791145	0.101979	0.543811	Q3YEC7
1.77792	1.85686	1.64237	1.52371	1.51805	1.34795	1.64876	1.72898	1.93982	1.67764	1.74425			Discard	Discard			0.339837	0.696202	0.101736	0.805218	P20618
-0.0968513	0.00504684	-0.468917	-0.857582	-0.649158	-0.177303	-0.26779	0.0537195	0.0727978	-0.0473785	0.11646			Discard	Discard			0.123692	0.877344	0.101688	0.333686	Q8N1G4
2.5937	2.83001	2.7739	2.47411	2.55797	2.43631	2.58036	2.59366	2.59779	2.48416	2.67978			Discard	Discard			0.594682	0.577489	0.101464	1.28752	Q71UM5
-1.62771	-1.30513	-1.89711	-1.36567	-1.40728	-1.54823	-1.32431	-1.31458	-1.20852	-1.25559	-1.05359			Discard	Discard			0.446078	0.644686	0.101092	1.01187	Q9Y2D5
3.07911	2.79979	2.61854	2.71422	2.75243	2.63379	2.74562	2.93691	3.3575	2.83976	3.2026			Discard	Discard			0.207127	0.795968	0.100944	0.527064	P62263
-1.16137	-1.33881	-0.879287	-1.2938	-1.35699	-1.14859	-1.23692	-1.58745	-0.96467	-0.86721	-0.862872			Discard	Discard			0.263654	0.749919	0.0997274	0.649048	Q8NFH5
0.469645	1.08149	0.990817	0.340775	0.500717	1.24457	1.34009	1.04811	1.11365	0.958202	0.854136			Discard	Discard			0.111413	0.889631	0.0989619	0.303507	P04899
-1.0848	-0.522518	-0.635293	-0.455273	-0.998463	-0.730627	-0.656824	-0.83167	-0.453867	-0.671764	-0.496659			Discard	Discard			0.178798	0.827088	0.0988602	0.463436	O95793
0.467171	0.488058	NaN	0.0267429	NaN	NaN	0.674866	NaN	NaN	NaN	NaN			Discard	Discard			0	0.801942	0.098465	0	Q9UNE7
1.88798	1.89716	1.65951	1.74279	1.82678	1.78664	1.80391	1.64131	1.87762	1.97432	1.81625			Discard	Discard			0.732777	0.544394	0.0981917	1.53648	Q16181
3.44444	3.87942	3.40945	3.52531	3.42482	3.37356	3.62428	3.87025	3.83815	3.58983	3.90771			Discard	Discard			0.240696	0.770501	0.0980607	0.600231	P18669
-1.91088	-1.59151	-1.67063	-1.76973	-1.44354	-1.2376	-1.53283	-1.47514	-1.68721	-1.67938	-1.7417			Discard	Discard			0.302394	0.716539	0.0980588	0.729482	Q9Y295
-0.523432	-0.584707	-0.926131	-1.13157	-0.76796	-0.206467	-0.431816	-0.458816	-0.263405	-0.284958	-0.571158			Discard	Discard			0.160366	0.843133	0.097718	0.420987	Q9P2K5
NaN	NaN	NaN	NaN	-2.96714	NaN	NaN	-3.06484	NaN	NaN	NaN			Discard	Discard			0	0.940869	0.0977049	0	P49662
1.03454	1.00485	0.702838	0.898045	0.892281	1.08996	0.72584	0.99425	1.1344	0.92387	0.935512			Discard	Discard			0.42512	0.658607	0.0973445	0.971909	P13861
NaN	-3.17743	-3.76027	NaN	NaN	-2.79723	-3.04544	-3.34823	-3.02162	-3.17941	-3.29567			Discard	Discard			0.203912	0.798413	0.0973115	0.571547	Q9H583
0.833069	0.789755	0.367284	0.922153	0.987986	0.801559	0.763861	0.579221	0.837729	0.962122	0.484859			Discard	Discard			0.427933	0.658152	0.097247	0.977293	P47813
-0.516771	-0.317467	-0.449754	-0.886921	-0.858438	0.153481	-0.256273	-0.413228	-0.0873966	-0.145199	-0.251105			Discard	Discard			0.147694	0.85459	0.0971978	0.391271	Q8IX12
2.31559	2.74741	2.36785	2.37303	2.52502	2.9161	2.94965	2.87713	2.90339	2.76664	2.69869			Discard	Discard			0.171235	0.833877	0.0964278	0.446126	P62879
0.461033	0.517113	0.258708	0.00852394	0.189951	0.0673389	0.174194	0.434436	0.390783	0.423029	0.566712			Discard	Discard			0.258555	0.752939	0.0964022	0.638286	P62993
3.49521	3.74997	3.57645	3.09673	3.15802	4.00369	3.69942	3.71934	3.88922	3.92819	3.89755			Discard	Discard			0.142873	0.857497	0.0963918	0.379846	P61978
2.17624	2.25599	2.11403	1.71734	1.60591	2.32311	1.92792	2.14962	2.40519	2.18986	1.8217			Discard	Discard			0.150832	0.851832	0.096247	0.398672	Q16629
6.52941	6.86796	6.84591	7.00469	6.8996	7.07257	7.04956	7.07162	7.26069	6.8207	6.72243			Discard	Discard			0.201995	0.800793	0.0955958	0.515673	P68133
1.3629	1.61893	1.0843	1.18909	1.35316	1.94107	1.42999	1.79231	1.64518	1.72432	1.91115			Discard	Discard			0.224253	0.780297	0.095519	0.564673	O60506
-0.667986	-0.546656	-0.481011	-1.07127	-0.588995	-0.274652	-0.394215	-0.312137	-0.412201	-0.518848	-0.377982			Discard	Discard			0.177459	0.827158	0.0954522	0.460383	P46379
-3.60588	-2.895	-3.43121	NaN	-3.35304	NaN	NaN	-2.94713	-3.29613	-3.1188	-3.19693			Discard	Discard			0.109181	0.8908	0.0951107	0.308749	Q96JB2
1.85099	2.1607	1.81666	2.06204	2.03604	1.89321	2.02494	1.97296	2.01878	2.10533	1.91543			Discard	Discard			0.670305	0.562007	0.0941064	1.42436	Q14974
NaN	NaN	-2.44451	NaN	NaN	-2.47404	-2.33225	-2.87495	-2.51017	-2.49221	-2.50064			Discard	Discard			0	0.89571	0.0934272	0	Q5JVF3
NaN	-1.33265	-1.89617	NaN	-1.7845	-1.59072	-1.79953	-1.10155	-0.954987	-1.1888	-1.09688			Discard	Discard			0.0795655	0.92218	0.0931598	0.230403	Q8IZP0
0.158043	0.335405	0.306813	0.31109	0.299994	0.646109	0.608654	0.484126	0.813915	0.358152	0.561944			Discard	Discard			0.199958	0.803657	0.0926263	0.511137	Q9UHA4
0.907743	1.13588	0.951791	0.955597	1.02169	1.05308	1.09037	1.05452	1.12505	1.12717	1.14147			Discard	Discard			0.751152	0.539763	0.0921476	1.56936	P17980
1.05366	1.17368	0.896966	0.40592	0.589615	1.469	1.11558	1.0457	1.22866	1.28589	0.966128			Discard	Discard			0.131329	0.872	0.0921036	0.352202	Q01081
-0.65283	-0.620367	-0.810464	-0.583426	-0.512983	-0.646469	-0.55924	-0.916635	-0.624762	-0.582762	-0.761956			Discard	Discard			0.39026	0.672579	0.0919953	0.904627	P19387
NaN	-2.48985	-2.18172	-1.89751	-1.50064	NaN	NaN	-2.1112	-1.74687	-1.97269	-1.60333			Discard	Discard			0.0810617	0.920973	0.0919032	0.23444	Q9HD33
NaN	-1.40689	-0.695363	-1.20185	-0.913101	-0.692293	NaN	-1.23735	-1.06316	-1.45363	-1.32847			Discard	Discard			0.180197	0.826561	0.0918838	0.485779	Q92575
-0.848089	-0.582315	-0.24409	NaN	-0.520004	-0.617222	-0.502752	-0.115714	-0.0895195	-0.397833	-0.318959			Discard	Discard			0.128126	0.87456	0.0915721	0.349246	O00264
-1.31238	-1.05872	-1.25003	-1.20515	-1.15124	-1.02187	-1.09921	-0.969193	-0.955818	-1.02363	-0.990706			Discard	Discard			0.399679	0.666157	0.0912238	0.922914	P60510
2.46651	2.3944	1.90547	2.18383	2.7592	2.28335	2.82699	2.55569	2.64369	2.44169	2.52182			Discard	Discard			0.195998	0.808155	0.0908409	0.502289	P46779
3.13152	3.33498	3.32366	3.25974	3.1722	3.1296	3.26289	3.20187	3.4066	3.25353	3.51103			Discard	Discard			0.613245	0.568133	0.0905855	1.32127	P28066
NaN	-0.937775	-1.42428	-1.12694	-1.04242	-1.44619	NaN	NaN	-1.13041	-0.917799	-1.08887			Discard	Discard			0	0.918243	0.0900752	0	Q12849
NaN	-2.37537	NaN	-1.84168	-1.29746	-1.99318	-1.86292	NaN	-1.61389	-1.83338	-1.96865			Discard	Discard			0.0750057	0.925126	0.0900618	0.218044	P05156
-0.590519	-0.164095	-1.31006	-0.799294	-0.821754	-0.541414	-0.428627	-0.136025	-0.211382	-0.135576	-0.00328732			Discard	Discard			0.138441	0.862216	0.0895391	0.36928	Q8TE68
-1.86065	-1.82392	-2.08223	NaN	NaN	-1.76082	-1.84344	-1.81434	-1.6769	-1.68657	-1.99276			Discard	Discard			0.659255	0.559329	0.0890652	1.54897	Q96N67
0.852049	1.15022	1.12158	0.724991	0.792257	1.46471	1.20239	0.918237	1.09649	1.30603	1.17159			Discard	Discard			0.23338	0.772861	0.0885732	0.584474	Q9BWF3
0.728331	0.776684	0.842793	0.270704	0.151634	1.11133	0.814686	0.32953	0.944815	0.782314	0.770013			Discard	Discard			0.12684	0.874459	0.088565	0.341341	Q8WXF1
1.39073	1.5601	1.58243	1.04044	0.942457	1.98745	1.60843	1.37499	1.82344	1.74457	1.61072			Discard	Discard			0.126898	0.874754	0.0883559	0.341483	Q15424
0.727726	1.04409	0.188117	0.895748	0.672628	0.76232	0.55291	0.841176	0.811468	0.774139	0.902043			Discard	Discard			0.28469	0.73103	0.0883383	0.693006	P22061
0.931137	1.21792	0.893462	0.806189	0.769617	0.986534	1.11053	0.878675	1.07061	1.15715	1.19888			Discard	Discard			0.265339	0.7495	0.0877484	0.652595	O95865
1.33087	1.16195	0.969504	0.740934	1.33355	1.12717	1.30294	1.3769	1.33027	1.15372	1.29653			Discard	Discard			0.184386	0.822202	0.0873441	0.476138	P49721
0.22728	0.438965	0.336467	0.12471	0.335239	0.236818	0.457214	0.192521	0.237675	0.221046	0.388923			Discard	Discard			0.379788	0.677395	0.0868617	0.884199	Q9UKK9
-1.74965	-1.59633	-1.75056	-1.7717	-1.45386	-1.33384	-1.48835	-1.51905	-1.58592	-1.43144	-1.73216			Discard	Discard			0.389023	0.673062	0.0868178	0.90222	Q13616
-1.71243	-1.43252	-2.04281	-1.43823	-1.62642	-1.5499	-1.68659	-1.34498	-1.31813	-1.2198	-1.67327			Discard	Discard			0.268105	0.746394	0.0865344	0.658407	Q03426
1.76419	1.64391	1.68928	1.07321	1.2451	2.06174	1.7168	1.52269	1.92784	1.74721	1.08668			Discard	Discard			0.128916	0.874086	0.0863942	0.346372	Q9Y383
-0.349268	-0.554094	NaN	NaN	-0.63546	-0.364622	-0.727598	-0.629464	-0.258074	-0.313375	0.167436			Discard	Discard			0.20683	0.796117	0.0862341	0.534834	Q9UK45
-2.33367	NaN	NaN	NaN	-1.91463	-1.99618	NaN	-1.854	-2.10159	-2.36994	-2.15805			Discard	Discard			0.113061	0.888856	0.0857196	0.333011	Q9BXR0
NaN	-0.706547	-0.460851	-0.550655	-0.3846	-0.259455	-0.671284	-0.59578	-0.469496	-0.106182	-0.364476			Discard	Discard			0.346378	0.692919	0.0856924	0.835524	Q92665
-0.593838	-0.606491	-0.723723	0.134575	0.0559006	-0.25861	-0.410578	-0.0311613	0.131638	0.0247288	-0.107049			Discard	Discard			0.112753	0.88908	0.0855995	0.306827	O75323
2.20031	2.44165	2.00565	1.7778	1.70691	2.79943	2.51267	2.50333	2.85341	2.70886	2.89808			Discard	Discard			0.0886594	0.911476	0.0854652	0.246161	O14979
0.67729	0.970089	0.699994	0.428169	0.3941	0.0540943	0.266947	0.757522	0.489305	0.574175	0.746833			Discard	Discard			0.16263	0.840646	0.0853496	0.426248	Q14894
2.39595	2.52393	2.2853	2.09273	2.02663	2.87197	2.47013	2.42481	2.74236	2.71262	2.81156			Discard	Discard			0.158496	0.844881	0.0850694	0.416629	P52597
2.8468	2.44396	2.55633	2.62114	2.65998	2.01468	2.31048	1.97018	2.46199	2.51938	2.91559			Discard	Discard			0.136397	0.864913	0.0848259	0.364388	Q01469
-0.541151	-0.018425	-0.188462	-0.513756	-0.609104	0.0193386	-0.357452	-0.371827	-0.456743	-0.222929	-0.355214			Discard	Discard			0.210367	0.794072	0.0846225	0.534227	Q8NFW8
-1.51671	-1.67462	-1.90441	-1.66267	-1.88777	-1.15421	-1.5716	-1.87986	-1.15812	-1.40762	-1.58668			Discard	Discard			0.156484	0.845386	0.0842095	0.41193	A6NDB9
-1.11988	-1.24325	-1.24898	-1.2817	-1.18175	-0.630148	-1.06286	NaN	-0.787344	-1.14365	-0.88745			Discard	Discard			0.206786	0.795357	0.0840314	0.534733	Q14671
NaN	-1.50528	NaN	NaN	NaN	-1.42125	NaN	-1.58924	NaN	NaN	NaN			Discard	Discard			0	0.98142	0.0839529	0	O75190
-1.46495	-0.918308	-1.68827	-1.08735	-1.08458	-1.46356	-0.97382	-0.770156	-0.967585	-1.04357	-1.05759			Discard	Discard			0.182922	0.82424	0.0839117	0.472817	Q07866
1.86864	1.6642	1.45151	1.50922	1.65657	1.48652	1.52817	1.27544	1.56604	1.62869	1.51042			Discard	Discard			0.226206	0.779084	0.0835671	0.568925	Q9NVA2
NaN	-1.49543	-1.44789	NaN	NaN	-0.810812	-1.31834	-1.20174	-0.858337	-1.43283	NaN			Discard	Discard			0.0854687	0.915384	0.0831523	0.256772	O00161
-1.41136	-1.0669	-1.17968	NaN	-1.32236	-1.1439	-1.21525	-1.01351	-1.00154	-0.976166	-1.37408			Discard	Discard			0.21386	0.791067	0.0831048	0.550715	Q9H3S7
-1.02704	-0.587759	-0.754495	-0.783609	-0.820116	-0.803432	-0.765394	-0.470464	-0.627922	-1.00352	-0.536059			Discard	Discard			0.223382	0.780897	0.0830274	0.562775	P49589
2.09413	1.40042	1.19265	1.70186	1.32355	1.3917	1.46	1.40063	2.51729	1.56669	2.19374			Discard	Discard			0.0795221	0.92188	0.0829357	0.222566	P63165
2.43982	2.51465	2.08226	2.37336	2.74709	2.49074	2.73253	2.73201	2.69393	2.60742	2.69543			Discard	Discard			0.264104	0.750095	0.0824579	0.649996	P46776
NaN	-0.549202	-0.393445	-0.68779	-0.287598	-1.37588	-0.928806	-0.0416441	-0.574549	-0.751301	-1.18138			Discard	Discard			0.105877	0.892322	0.0822973	0.293621	Q8TCT9
-1.10507	-1.35141	-1.52311	-0.932163	-0.858152	-1.50418	-1.21019	-1.35441	-0.995131	-1.33001	-1.1071			Discard	Discard			0.19857	0.805062	0.0822283	0.508041	Q96GK7
-1.11714	-0.814404	-1.04827	-1.3444	-1.18514	-0.895929	-0.944618	-1.00692	-1.06454	-0.942593	-1.03942			Discard	Discard			0.236679	0.771432	0.0819088	0.591592	Q6P1M3
-0.552763	-0.626328	-0.777623	-0.70643	-0.731712	-0.642302	-0.601223	-0.772626	-0.371151	-0.535151	-0.544387			Discard	Discard			0.319133	0.70261	0.0818636	0.763564	Q13564
-1.69671	-1.57996	-1.38351	-1.33305	-1.1528	-1.3466	-1.42245	-1.36079	-1.38158	-1.5179	-1.50323			Discard	Discard			0.228148	0.778316	0.0818021	0.573142	Q8NBN7
-0.101505	0.0132904	0.0687666	-0.679825	-0.633705	0.557795	0.349726	0.031085	0.562691	0.156286	-0.0806551			Discard	Discard			0.0746727	0.925216	0.0808885	0.209901	Q7Z4V5
-0.0432224	0.35248	0.135543	0.0298862	0.164366	0.282009	0.312902	0.411511	0.258427	0.348101	0.311824			Discard	Discard			0.234992	0.771996	0.0806547	0.587955	Q9NUU7
0.65712	0.913174	0.757453	0.530964	0.571571	0.751799	0.711319	0.864417	0.829786	0.871056	0.973008			Discard	Discard			0.277894	0.737869	0.0805555	0.678881	P53367
1.71467	1.60198	1.3196	1.33499	1.48643	1.53546	1.50069	1.69151	1.83426	1.71843	1.71002			Discard	Discard			0.236928	0.771821	0.0804247	0.592128	P28070
0.825634	0.953573	0.713901	0.585974	0.818274	1.1559	0.933594	0.95099	0.941528	1.24299	1.08192			Discard	Discard			0.317259	0.703182	0.0804106	0.759766	P20290
NaN	-1.59647	NaN	NaN	-1.9324	-1.53192	-1.76076	-1.75759	-1.50809	-1.61423	-1.51879			Discard	Discard			0.178038	0.827297	0.0801915	0.480579	Q9UKF6
-0.59853	-0.498024	-0.562301	-1.12233	-0.473162	-0.288143	0.0322018	-0.340922	-0.311214	NaN	-0.842496			Discard	Discard			0.0998684	0.897778	0.0799283	0.274654	P11387
NaN	-1.80791	-1.83812	NaN	NaN	-2.56149	NaN	-2.07828	-2.1904	-2.14039	-2.35223			Discard	Discard			0	0.989244	0.0791206	0	O15438
-0.075346	0.00723839	0.163777	-0.447149	-0.815493	-0.340811	-0.721281	-0.0294905	0.088953	-0.191242	0.512898			Discard	Discard			0.0915892	0.908229	0.0785496	0.253656	Q9Y365
NaN	-2.22103	-1.55012	-1.42039	-1.16649	-1.66345	-1.70035	-1.93638	-1.43724	-1.5022	-1.87495			Discard	Discard			0.0780429	0.922016	0.077452	0.221542	Q99797
-1.66735	-1.10281	-1.28177	-1.59875	-1.63441	-1.51358	-1.45915	-1.23033	-1.49727	-1.25918	-1.34935			Discard	Discard			0.169015	0.835386	0.0773962	0.441016	Q9UKE5
0.821674	1.14378	1.39428	0.87002	0.97665	1.1746	1.26746	1.27339	1.2839	1.30931	1.24934			Discard	Discard			0.181297	0.825748	0.0766415	0.469126	Q9UDY2
-1.19439	-1.26849	-1.70702	-1.69062	NaN	-1.58914	NaN	-1.46182	-1.47644	-1.86027	-1.4527			Discard	Discard			0.137546	0.862819	0.0764751	0.381062	Q9H1Y0
1.64475	1.64097	1.38255	1.37014	1.43942	1.60598	1.41069	1.72661	1.76307	1.78017	1.80734			Discard	Discard			0.235071	0.772361	0.0764358	0.588125	O00515
NaN	-1.4602	-1.14598	-1.9922	-2.17239	-1.66742	-1.59066	-1.77819	-1.50106	-1.61785	-1.42498			Discard	Discard			0.105772	0.891678	0.0758003	0.293356	P21127
-0.128016	-0.307106	-0.531316	-0.772799	NaN	-0.198021	-0.229719	-0.223443	-0.218687	-0.28952	-0.347083			Discard	Discard			0.124846	0.875311	0.0755975	0.341146	Q9UN37
1.27057	0.931551	0.380231	0.797237	0.963488	0.108284	0.756203	0.736325	1.00159	0.923481	0.809535			Discard	Discard			0.193731	0.810822	0.0754581	0.497209	Q16658
-2.69703	-2.54017	-2.48901	-2.48479	-2.17443	-1.88103	-2.19588	-2.222	-2.25904	-2.13552	-2.25165			Discard	Discard			0.17228	0.833717	0.0753772	0.448525	Q96Q11
-0.51557	-0.112875	-0.437234	-0.433088	-0.334143	-0.287226	-0.116867	-0.0808096	-0.186604	-0.214743	-0.357432			Discard	Discard			0.210513	0.79434	0.0753766	0.534548	Q92616
-2.09431	-1.7128	NaN	NaN	-2.08487	-2.03059	-2.11568	-1.70593	-1.8926	-2.17919	-1.73776			Discard	Discard			0.165624	0.837883	0.0752147	0.439606	O00401
1.22291	1.40837	1.41681	1.40881	1.31267	1.39829	1.32536	1.4705	1.57192	1.37716	1.40888			Discard	Discard			0.350399	0.691488	0.0740907	0.826269	P25789
1.5743	1.93996	1.41248	1.48827	1.76982	2.0021	2.05197	2.08379	1.91013	1.79435	2.2185			Discard	Discard			0.146512	0.853819	0.0737175	0.388475	P58546
NaN	NaN	-0.528493	-1.57093	-1.65008	NaN	-1.64358	-1.49786	-1.34478	-1.26596	-1.3668			Discard	Discard			0.220763	0.783337	0.0733566	0.581857	P46977
4.56266	4.6385	4.71204	4.29483	4.85522	4.71363	4.75748	4.83135	4.56048	4.67271	4.63501			Discard	Discard			0.176294	0.828636	0.0731553	0.457721	P04792
-0.941811	-0.900455	-0.960734	-0.490839	-0.259682	-0.582195	-0.572477	-0.796439	-0.721764	-0.466286	-0.848895			Discard	Discard			0.136047	0.865426	0.0730913	0.36355	O95302
-0.49748	-0.244505	-0.184731	-0.57748	-0.600643	0.0255547	-0.100794	-0.237885	0.00403786	-0.143324	-0.0773268			Discard	Discard			0.139008	0.862012	0.0730399	0.370636	Q08J23
-0.761375	-0.610474	-0.514672	-0.797213	-0.719221	-0.727226	-0.520662	-0.671149	-0.516558	-0.641788	-0.553361			Discard	Discard			0.348021	0.693529	0.0721824	0.821541	Q8TAT6
-0.582342	0.133213	-0.785211	NaN	-2.22165	0.32568	-0.651489	-0.375823	0.694826	0.311586	0.216153			Discard	Discard			0.026926	0.974972	0.0720135	0.0802629	Q14683
1.53781	1.73326	1.51511	1.10833	1.1814	2.39248	1.64876	1.84243	1.90325	1.7986	1.857			Discard	Discard			0.100702	0.897109	0.0716401	0.276754	Q01844
1.15819	1.46842	1.33327	1.20243	1.25319	1.48203	1.50487	1.63307	1.61662	1.41529	1.60575			Discard	Discard			0.168102	0.835597	0.0714343	0.43891	P41091
0.489573	0.850437	0.451062	0.25374	0.814678	0.486385	0.720188	1.12938	0.49292	0.726564	0.825234			Discard	Discard			0.108374	0.89117	0.0711243	0.29596	P55957
-1.26696	-1.01759	-0.92043	-1.53048	-1.53858	-0.625885	-1.0188	-1.35066	-1.1073	-0.787779	-1.20354			Discard	Discard			0.144273	0.855945	0.0705691	0.383171	O60828
1.54414	1.50961	1.22025	0.724085	0.7404	1.52028	1.25616	1.25393	1.54255	1.49013	1.55867			Discard	Discard			0.0836647	0.917	0.0696054	0.233306	Q96PK6
2.50062	2.80378	2.4867	2.41499	2.5216	2.50004	2.51701	2.99788	2.7056	2.73692	2.78073			Discard	Discard			0.154	0.848396	0.0693719	0.406114	Q15181
2.10868	2.2788	1.61409	2.08066	2.14089	2.33613	2.02678	2.34281	2.2072	2.29589	2.31579			Discard	Discard			0.326017	0.69997	0.0692311	0.777473	P46940
NaN	-1.55154	NaN	-1.9489	-1.77626	-1.74492	-1.66709	NaN	-1.88895	-1.73087	-2.03582			Discard	Discard			0.152028	0.850282	0.0690737	0.417112	Q9HB90
2.21116	2.43003	2.0593	2.35505	2.32577	2.3583	2.44332	2.44838	2.5448	2.4186	2.57244			Discard	Discard			0.347005	0.69418	0.0690539	0.819519	P31948
0.38706	0.818703	0.125655	0.308245	0.326067	0.458303	0.658812	0.81836	0.691153	0.706387	0.668199			Discard	Discard			0.138075	0.862239	0.0688549	0.368406	Q9BWD1
0.0220718	-0.126831	-0.365148	-0.156698	-0.268536	-0.443739	-0.195648	-0.377608	0.0704155	-0.0671864	-0.0763617			Discard	Discard			0.212946	0.792126	0.0686537	0.539911	P35573
1.16855	1.3327	1.60907	0.953503	0.833078	1.68538	1.5402	1.33841	1.78846	1.32372	1.51455			Discard	Discard			0.0893389	0.910597	0.0679127	0.247902	Q8N684
1.56668	2.09853	1.89652	1.59922	1.80079	1.62731	2.19342	1.96909	1.7999	1.96029	1.71311			Discard	Discard			0.127524	0.875658	0.0676343	0.343001	P50995
1.34819	1.21062	1.17442	1.03263	1.25261	1.52124	1.34018	1.27945	1.48916	1.39438	1.40316			Discard	Discard			0.236816	0.771744	0.0673538	0.591887	Q9Y3I0
NaN	-2.54017	NaN	-2.50103	NaN	NaN	-2.91786	-2.57935	-2.65734	-2.47078	NaN			Discard	Discard			0.142792	0.857178	0.0673272	0.394186	Q9H9H4
0.51333	0.803816	0.680058	0.347021	0.629665	0.962404	0.95746	0.973023	0.861015	0.922962	0.781257			Discard	Discard			0.127302	0.875693	0.0671233	0.342462	Q07960
NaN	-2.50803	-2.02336	NaN	-2.2635	NaN	-2.30861	-2.28083	-1.91131	-2.1339	-2.09287			Discard	Discard			0.105738	0.890893	0.0671039	0.299799	O15270
1.93512	1.88811	2.01453	1.65111	1.6091	1.8857	1.7353	1.56369	1.86671	1.8207	1.8522			Discard	Discard			0.219575	0.78444	0.0666633	0.554461	P25788
-0.858433	-0.657501	-0.888364	-1.15232	-1.32791	-1.13827	-0.998022	-0.955838	-0.788216	-1.08617	-0.594508			Discard	Discard			0.133549	0.868912	0.0666107	0.35755	Q96BW5
-0.483307	-0.290297	-0.267711	-0.504631	-0.36845	-0.714901	-0.52416	-0.525588	-0.671541	-0.35593	-0.374703			Discard	Discard			0.27532	0.739849	0.0659923	0.673513	P04424
NaN	-1.15507	NaN	-1.22975	-1.14138	NaN	NaN	NaN	-1.19543	-0.852835	-1.13478			Discard	Discard			0	0.883907	0.0657889	0	Q6ZVM7
-1.94462	-0.784641	-0.830472	NaN	-1.41034	-1.23202	-0.979057	-0.798583	-1.33092	-1.10055	-1.43223			Discard	Discard			0.0555732	0.943911	0.0654542	0.161015	P17252
0.987352	1.08912	1.22628	0.713047	0.981127	1.33744	1.35119	1.36581	1.43914	1.18943	1.40544			Discard	Discard			0.109584	0.890968	0.0654471	0.29897	Q13283
0.111586	0.907125	1.49392	0.611517	0.793694	1.77669	1.14098	0.950622	0.605217	1.45054	0.615344			Discard	Discard			0.0841828	0.916827	0.0650022	0.234644	O00483
0	0.267708	-0.213422	0.43112	0.340822	-0.312481	0.0426235	0.281407	0.152573	0.111023	-0.0219755			Discard	Discard			0.196656	0.807334	0.0649132	0.503761	P17812
-1.62734	-1.35902	-1.29136	-1.20033	-1.2979	-1.19444	-1.48306	-1.58753	-1.5724	-1.23408	-1.90681			Discard	Discard			0.188327	0.816268	0.0647868	0.485048	Q8IW45
NaN	-1.12343	-0.867387	NaN	NaN	NaN	-1.05731	NaN	-0.862606	-1.05825	-1.1543			Discard	Discard			0	0.95352	0.0642929	0	P23634
2.15324	2.2202	2.02081	2.65583	2.65762	2.23589	2.27302	2.50111	2.50171	2.24383	2.3872			Discard	Discard			0.140548	0.859637	0.0640417	0.37431	P62249
-2.04572	NaN	NaN	NaN	NaN	NaN	NaN	-2.41896	-2.16842	-1.94146	-1.6647			Discard	Discard			0	0.856457	0.0639157	0	Q8WXC6
NaN	NaN	NaN	-0.775503	-0.61727	NaN	NaN	NaN	-0.807198	NaN	NaN			Discard	Discard			0	0.835976	0.0632696	0	Q9BTZ2
-1.14711	-1.42386	-1.53214	-1.69441	-1.34792	-0.77581	-1.08234	-1.63682	-1.21009	-1.08403	-1.13346			Discard	Discard			0.11814	0.882941	0.0628781	0.320104	Q8WVY7
-1.36148	-1.4998	-1.15812	NaN	NaN	-1.12414	-1.2971	-1.22239	-0.962158	-1.2623	-1.35457			Discard	Discard			0.106903	0.892692	0.062679	0.302831	Q13428
0.650248	0.915869	0.415727	0.31913	0.425056	1.3359	0.86228	0.94435	0.927244	0.971811	0.799893			Discard	Discard			0.105198	0.890287	0.0620546	0.288035	P78527
0.516973	0.807829	0.775617	0.542969	0.285463	1.27983	0.971224	0.632203	1.08938	1.13895	0.337146			Discard	Discard			0.0960975	0.903014	0.0617152	0.265123	Q13243
-1.06323	-1.0828	-1.88914	NaN	NaN	-0.711126	-1.06653	-1.0172	-0.892183	-0.500185	-1.02276			Discard	Discard			0.330982	0.699967	0.0614926	0.831517	Q12955
2.83509	3.0537	2.77589	2.93532	3.06417	2.90905	3.18678	3.21024	3.19066	3.1607	3.2147			Discard	Discard			0.206786	0.795779	0.0609847	0.52631	P36578
NaN	-2.26244	-1.40567	-2.7816	-1.96947	-2.56729	-2.2807	-1.6431	-2.29072	-2.08863	-2.47019			Discard	Discard			0.0612583	0.936035	0.0609223	0.176545	Q13724
4.45213	4.71315	4.40662	4.34459	4.18528	4.5119	4.4902	4.71752	4.78666	4.7275	4.65816			Discard	Discard			0.122149	0.877967	0.0605892	0.329921	P07858
-0.0770969	0.138824	0.0560846	NaN	-0.0857582	NaN	0.535587	0.23791	0.822229	0.292133	0.505546			Discard	Discard			0.0637462	0.934133	0.0596317	0.183294	P42677
NaN	NaN	NaN	NaN	NaN	NaN	NaN	-1.79307	-1.73445	NaN	-1.73072			Discard	Discard			0	0.810056	0.0586176	0	Q9P003
NaN	0.546207	0.271253	0.520514	0.611971	NaN	NaN	NaN	NaN	NaN	NaN			Discard	Discard			0	0.907832	0.0585756	0	Q15041
-1.57773	-1.85281	-1.79401	-2.16775	-1.47125	-1.3059	-1.41545	NaN	NaN	-1.51754	-1.62416			Discard	Discard			0.0604263	0.936498	0.0582848	0.177937	Q9HD42
0.174492	0.398932	0.0331964	0.0618305	0.274265	0.276279	0.307873	0.336534	0.16189	0.299326	0.358546			Discard	Discard			0.247973	0.76581	0.0581801	0.615805	P62495
-3.0706	-3.3292	NaN	-2.11514	-1.84798	-2.69401	-3.35317	-2.85268	-3.19228	-2.95532	-3.37349			Discard	Discard			0.0396063	0.961141	0.0580758	0.11511	Q8NFF5
1.77447	1.75105	1.3865	1.51357	1.57875	1.74698	1.6637	1.79641	1.9038	1.79619	1.84056			Discard	Discard			0.205804	0.796186	0.0574928	0.524134	Q9UHD8
-0.806145	-0.621111	-1.11455	-0.582752	-0.767689	-1.05156	-0.872976	-0.71758	-0.673515	-0.758066	-0.562676			Discard	Discard			0.28649	0.72925	0.0574249	0.696736	O43617
-1.86896	-1.54003	NaN	-1.9063	-1.51073	-1.39739	-1.17729	-0.982064	-1.22804	-1.4233	-1.82594			Discard	Discard			0.0695399	0.931685	0.0573871	0.196387	P51151
0.22986	0.494511	0.552712	0.0142689	0.035368	0.517118	0.461252	0.667657	0.671545	0.635656	0.977292			Discard	Discard			0.089413	0.910911	0.057215	0.248092	O75821
-0.63056	-1.35623	-1.08045	-1.08699	-0.896502	-0.845905	-1.13739	-1.14615	-0.577187	-0.740988	-0.943257			Discard	Discard			0.0854867	0.915734	0.0569661	0.238007	Q9H0E2
NaN	-1.15007	-0.208678	-0.892345	-0.324368	-0.82625	-1.16259	-0.771693	-1.18327	-0.753912	-0.716418			Discard	Discard			0.0645104	0.934342	0.0563078	0.185362	O95202
-1.91269	-1.63878	-2.00064	NaN	-1.92774	-1.64387	-2.03942	-1.68496	-1.90211	-1.84588	-1.68529			Discard	Discard			0.150796	0.851434	0.0561463	0.404341	Q5TDH0
NaN	-0.93898	-0.36447	-0.627712	-0.594994	NaN	-1.1333	-0.907931	-0.969118	-0.905537	-1.28667			Discard	Discard			0.105332	0.89043	0.0552823	0.292237	Q15005
2.09988	2.37089	2.30551	1.90656	1.50073	2.86917	2.48358	2.00611	2.66572	2.7661	2.3306			Discard	Discard			0.0587861	0.938347	0.055081	0.167686	Q9H3G5
-0.440485	-0.667799	-0.43547	0.00326538	0.135809	-0.223267	-0.452219	-0.325299	-0.214399	-0.394691	-0.372865			Discard	Discard			0.085057	0.915301	0.054888	0.236899	Q9H7Z7
0.16588	0.237806	-0.527463	-0.320347	-0.024292	0.233545	-0.139297	0.585034	0.169416	-0.234718	0.0795984			Discard	Discard			0.0805756	0.920977	0.054826	0.225304	Q13618
NaN	1.05635	1.71665	NaN	0.375076	0.504768	0.612276	0.968789	1.10368	0.876827	0.923764			Discard	Discard			0.0555627	0.943516	0.0545049	0.164345	P60468
-1.14273	-1.08788	-0.594155	NaN	-0.962978	-0.675447	-0.991854	-0.812135	-0.733315	-1.16065	-0.944461			Discard	Discard			0.142341	0.85711	0.0541811	0.383965	Q9UHQ9
0.876789	1.00846	0.783454	0.735168	0.846348	1.15416	0.878958	1.09904	0.998938	0.971935	0.896497			Discard	Discard			0.213953	0.791174	0.0537617	0.542127	P56192
-1.60829	-1.04149	-1.95567	-1.68986	-1.27753	-0.964781	-0.921158	-0.654555	-1.17623	-1.18231	-1.31698			Discard	Discard			0.0610627	0.93557	0.0533837	0.173807	Q9BXJ9
0.601339	0.484449	0.260762	-0.0305176	0.027689	0.427855	0.554785	0.525784	0.884893	1.00858	0.375688			Discard	Discard			0.068794	0.931419	0.0528295	0.194413	O75934
-2.90282	-2.97313	NaN	-3.34907	-3.16824	-2.82447	-3.13654	-3.19837	-3.14029	-3.28174	-3.30014			Discard	Discard			0.167063	0.836879	0.0528125	0.436512	Q8N0W3
-0.455534	-0.722662	-0.835715	-0.225645	-0.0452843	-0.992813	-0.557262	-0.355048	-0.268997	-0.607244	-0.54987			Discard	Discard			0.103009	0.893793	0.0527246	0.282552	Q99685
0.70199	0.714207	0.0420237	1.17345	1.6852	0.43679	1.11894	1.4215	1.07037	0.083107	0.702281			Discard	Discard			0.0625891	0.934191	0.0526237	0.177897	P98160
-0.923204	-0.832682	-1.2426	-0.774113	-0.912165	-0.664965	-0.713089	-1.14358	-0.763161	-0.908859	-0.843574			Discard	Discard			0.169171	0.835886	0.0524933	0.441376	Q9NY12
2.04835	2.1748	1.96068	2.19391	2.25157	2.02362	2.26637	2.23451	2.2884	2.24497	2.10441			Discard	Discard			0.350584	0.691347	0.0524751	0.826638	P62851
NaN	NaN	NaN	-1.22504	-1.17285	NaN	NaN	NaN	NaN	NaN	NaN			Discard	Discard			0	0.79936	0.0521927	0	Q9Y291
-2.09593	NaN	NaN	-1.8041	NaN	NaN	NaN	NaN	-1.89834	-1.51952	-1.84017			Discard	Discard			0	0.838801	0.0516739	0	Q9BQS8
-1.23688	-1.27076	-1.53177	-1.17395	-1.16685	-1.83688	-1.17456	-1.2949	-1.06808	-1.04555	-0.886027			Discard	Discard			0.368365	0.682996	0.0515106	0.861793	Q13907
1.61878	1.84027	1.5535	1.35276	1.60605	1.99794	1.73195	1.99716	1.73319	1.80375	1.75206			Discard	Discard			0.112364	0.889043	0.0513438	0.305864	Q00688
-3.55156	-3.24964	NaN	-3.52848	-3.81877	-3.49781	-3.57075	-3.47689	-3.3742	-3.47143	-3.71093			Discard	Discard			0.12979	0.873319	0.051052	0.348485	Q9BV86
-0.0219688	0.208843	0.132573	0.0783596	-0.0264091	0.252232	0.166672	0.218026	0.299547	0.262707	0.222745			Discard	Discard			0.191413	0.813337	0.0503883	0.492001	Q9NZB2
NaN	-1.56866	NaN	-1.47769	-1.28771	NaN	NaN	NaN	NaN	-1.50842	NaN			Discard	Discard			0	0.868748	0.0495033	0	Q8N4P3
NaN	NaN	NaN	NaN	NaN	NaN	-3.0455	-3.11456	-3.03058	-3.14831	NaN			Discard	Discard			0	0.826511	0.0494533	0	Q9H5V8
-1.40413	-0.944649	-1.18626	-0.772469	-0.895996	-0.739239	-0.930279	-0.98319	-1.07888	-1.08503	-1.34941			Discard	Discard			0.108899	0.890496	0.0493422	0.297267	Q86X76
0.341763	0.40457	0.345611	0.0862923	0.315327	0.541645	0.625154	0.39516	0.514349	0.433811	0.417483			Discard	Discard			0.131963	0.871198	0.0493228	0.353731	P31689
NaN	-0.00220299	0.0715303	-0.0699959	-0.280849	-0.0940704	-0.269819	-0.115201	-0.0245495	0.372055	0.157743			Discard	Discard			0.172275	0.833291	0.0491381	0.455242	O95182
NaN	-1.20745	-1.32778	NaN	NaN	-0.937981	-1.40638	-1.10634	NaN	-1.2382	-1.34342			Discard	Discard			0	0.812177	0.0489097	0	Q9NZ45
4.15174	4.49464	3.60808	4.22832	4.11627	4.153	4.27669	4.41108	4.33371	4.40694	4.35765			Discard	Discard			0.16312	0.839887	0.0479181	0.427386	P15311
-0.152773	-0.06283	0.0427389	-0.221626	-0.525433	0.665611	0.093462	-0.16052	0.400831	-0.154121	0.678142			Discard	Discard			0.071232	0.929842	0.0478871	0.200855	P50897
-2.39637	-2.28584	-2.76821	-2.63069	-2.61786	-2.56513	-2.54141	-2.18476	-2.26766	-2.20947	-2.32329			Discard	Discard			0.11819	0.883206	0.047855	0.320227	Q6PGP7
0.702974	1.39196	0.964559	0.63744	-0.215153	1.44751	1.0378	1.16799	1.62476	1.47746	1.42573			Discard	Discard			0.0318353	0.96819	0.0473041	0.0932598	Q6P2E9
-0.4083	-0.39006	-0.90417	-0.512352	-0.225483	-0.349499	-0.346647	-0.142871	-0.300465	-0.34483	-0.308881			Discard	Discard			0.181977	0.824886	0.0472066	0.470671	O00505
0.263687	0.553429	0.334785	0.193081	-0.0400658	0.290384	0.241726	0.466987	0.501141	0.371979	0.0945005			Discard	Discard			0.0975727	0.900976	0.0467977	0.268858	Q13442
1.64699	1.88004	1.46009	1.66189	1.61302	1.72336	1.65245	2.15506	1.98362	1.70672	2.04076			Discard	Discard			0.0964051	0.902667	0.0464617	0.265902	P13693
0.591938	0.856596	0.678351	0.570227	0.678009	1.04017	1.16767	0.946813	1.06155	0.988518	1.05473			Discard	Discard			0.0852459	0.915746	0.0462256	0.237386	P12268
-0.415838	-0.671339	-1.1548	-1.04709	-0.903084	-0.587015	-0.723986	-0.966271	-0.651869	-0.69722	-0.828969			Discard	Discard			0.0922553	0.908262	0.0462002	0.255355	Q9HB21
NaN	-3.07627	NaN	-3.505	NaN	NaN	NaN	-2.73737	NaN	-3.16626	-3.22817			Discard	Discard			0	0.916887	0.0449176	0	Q13085
NaN	NaN	-1.28951	-0.236204	-0.644554	-0.448709	-0.77685	-0.742715	-0.437002	-0.754078	-0.764897			Discard	Discard			0.0634906	0.934045	0.0444781	0.186445	O00154
0.961884	0.787094	0.104733	0.576546	0.576326	1.22501	0.71756	1.19414	1.35162	0.917633	1.4577			Discard	Discard			0.0591341	0.937929	0.0424821	0.168624	P09234
-0.98439	-0.51189	-0.755097	-0.72567	-1.07026	-0.705727	-0.576918	-0.928998	-0.702673	-0.728544	-0.467292			Discard	Discard			0.0863252	0.915614	0.0423852	0.240166	Q9BUQ8
2.03795	2.1524	1.72119	1.9831	2.06363	2.05643	2.06291	2.22053	2.13803	2.15499	2.05924			Discard	Discard			0.263799	0.750213	0.0418952	0.649354	P49368
NaN	-2.32833	NaN	NaN	NaN	-1.98856	NaN	-2.36971	NaN	-2.06827	NaN			Discard	Discard			0	0.827613	0.0413847	0	Q9H3U1
0.921022	0.940905	0.559575	0.868265	1.04533	0.890692	0.6591	0.961257	0.693483	0.821535	0.79588			Discard	Discard			0.128686	0.873622	0.0408289	0.345814	P25325
-1.40027	-1.45257	-1.74717	-1.2701	-1.35497	-1.46042	-1.75783	-1.33299	-1.39116	-1.33087	-1.54256			Discard	Discard			0.114124	0.888495	0.0407329	0.310216	O14976
2.00865	2.1297	1.88632	2.11219	2.05505	1.98774	2.09485	2.17688	2.23163	2.07972	2.18746			Discard	Discard			0.281145	0.73548	0.0406516	0.685648	P50990
NaN	NaN	NaN	NaN	NaN	NaN	NaN	-1.47468	-1.4343	NaN	NaN			Discard	Discard			0	0.921653	0.0403757	0	Q04206
-1.0667	-0.746038	-1.05346	-1.20102	-1.00585	-0.584074	-0.60288	-0.695867	-0.802385	-0.566717	-0.942887			Discard	Discard			0.0786343	0.92179	0.0401927	0.220255	Q9Y6E2
0.376921	0.797846	0.598552	0.635653	0.609364	0.917732	0.878214	1.04179	0.912146	0.712988	0.657928			Discard	Discard			0.0761845	0.923681	0.0399738	0.21386	Q13492
-0.579048	-0.478348	0.0269175	-0.822727	-0.521238	-0.00887108	0.21327	-0.0603647	0.182705	-0.117771	-0.0225611			Discard	Discard			0.0406074	0.960143	0.0399237	0.117901	O15400
0.666862	0.931423	0.787478	0.660473	0.777687	0.900616	1.22798	0.945336	1.03577	0.971685	1.02027			Discard	Discard			0.0830977	0.917458	0.039799	0.23184	Q9UMX0
0.245701	0.650488	0.144908	0.0792713	0.294306	0.243574	0.268364	0.727902	0.163921	0.159176	0.271096			Discard	Discard			0.0678286	0.931171	0.0392621	0.191855	O95394
NaN	-1.94572	NaN	-1.55967	-1.8727	-1.43019	-2.20582	-1.93393	-1.76385	-1.83206	-1.72729			Discard	Discard			0.0701934	0.930514	0.0390507	0.200653	Q8IYM9
2.13613	1.88993	1.44465	1.51738	1.59801	1.75335	1.76057	1.89776	2.11207	1.94306	1.91237			Discard	Discard			0.0694511	0.931543	0.0387078	0.196152	P11766
-1.19214	-1.41532	-2.22195	-2.34131	-1.44675	-1.06409	-0.976234	-1.40137	-1.45563	-1.39962	-1.39266			Discard	Discard			0.0371628	0.962196	0.0385327	0.108275	O60645
1.37507	0.956568	0.695586	0.303734	1.12392	0.719353	1.07316	1.15336	0.963989	0.760717	0.794909			Discard	Discard			0.0477611	0.95479	0.0384955	0.137691	O75608
-0.0984573	0.159653	0.607409	0.441072	0.696272	0.0602722	1.09878	0.39478	0.63578	0.188826	0.415158			Discard	Discard			0.0406556	0.960462	0.0381903	0.118035	P20073
-1.97775	-1.65697	-2.16211	-2.03281	-2.09827	-1.79222	-1.40012	-1.82581	-1.55775	-1.9722	-1.93431			Discard	Discard			0.0611333	0.93589	0.0381296	0.173996	Q8TDN6
-0.647331	-0.655479	-0.972236	-0.862625	-0.754198	-0.776436	-0.838589	-0.407838	-0.545151	-0.78693	-0.688428			Discard	Discard			0.101435	0.896287	0.0374863	0.278597	Q06124
-0.0304699	-0.119246	NaN	0.267015	0.430084	NaN	NaN	NaN	NaN	NaN	-0.05194			Discard	Discard			0.0380081	0.961534	0.0371466	0.118924	Q9NX63
0.540838	0.574095	0.261518	0.429186	0.526793	0.523174	0.666718	0.551852	0.651892	0.59494	0.571124			Discard	Discard			0.226991	0.778706	0.0371112	0.570631	Q92973
1.04515	1.04725	0.973258	0.612774	0.710165	1.06032	0.943447	1.00291	1.055	0.914764	1.03114			Discard	Discard			0.087126	0.914133	0.0364014	0.242225	P09960
NaN	-2.51645	-2.10466	-1.77258	-1.98157	-2.20239	-2.53996	-2.35181	-2.05747	NaN	-2.37352			Discard	Discard			0.0434234	0.957166	0.0362819	0.127295	P82675
-1.53209	-1.2596	-1.49203	-1.17724	-1.3303	-1.49053	-1.16417	-1.40557	-1.26171	-1.44102	-1.40045			Discard	Discard			0.123017	0.877574	0.0359011	0.332041	Q5T4S7
-1.26509	NaN	NaN	-1.45736	NaN	-1.03596	-1.16479	-1.08505	-1.20729	-1.06755	-1.14997			Discard	Discard			0	0.847682	0.0357792	0	Q96EK6
-1.14955	-0.785559	-1.29028	-0.725704	-0.983984	-0.949776	-0.925819	-0.868604	-0.876041	-0.891552	-1.03799			Discard	Discard			0.114004	0.8882	0.0355578	0.30992	Q9ULV0
2.77195	2.63743	2.39588	2.38269	2.45926	1.07802	2.88479	2.01921	2.55339	2.26189	2.33704			Discard	Discard			0.0519449	0.947648	0.0353665	0.149145	P12429
1.75022	1.90474	1.67743	1.70389	1.79493	2.023	2.05049	1.79955	1.88428	1.91945	1.84124			Discard	Discard			0.138112	0.862503	0.0352798	0.368494	P34932
2.2997	2.5357	2.41125	2.86066	2.81754	2.48285	3.11485	2.67173	2.96247	2.66722	2.75159			Discard	Discard			0.0536786	0.945972	0.0351663	0.153865	Q07020
2.84041	2.87168	2.52285	2.13368	2.39985	3.32384	3.0211	2.91902	3.01931	3.0124	3.04794			Discard	Discard			0.0424042	0.95807	0.0350613	0.122897	P38159
1.63969	1.97938	1.55092	1.78792	1.87998	1.90184	2.02169	2.10108	1.90777	1.80931	2.14077			Discard	Discard			0.0987934	0.899471	0.0347812	0.271942	O00764
[truncated: 2,353 more rows]

## Sheet: Samples
Conditions	Samples
CTR	1	4	7	8
CM	3	6	10	11
EV	2	5	9
