# Supplementary material for: Differentiated kidney tubular cell-derived extracellular vesicles enhance maturation of tubuloids
Source: J Nanobiotechnology. 2022 Jul 15;20:326. doi: 10.1186/s12951-022-01506-6 (PMC9284832; doi:10.1186/s12951-022-01506-6)
Supplement: Supplementary file 9 — Additional file 9: Table S5. List of all proteins identified in TUB EV-OAT1 and its expression levels in respect to TUB CM-OAT1. [file 12951_2022_1506_MOESM9_ESM.xlsx]

## Sheet: 20201130_exp2_nonorm_2validvalu
LFQ intensity sample1	LFQ intensity sample10	LFQ intensity sample11	LFQ intensity sample2	LFQ intensity sample3	LFQ intensity sample4	LFQ intensity sample5	LFQ intensity sample6	LFQ intensity sample7	LFQ intensity sample8	LFQ intensity sample9	Student's T-test Significant EV_CM	Student's T-test significant	Filter_x>1	Filter_x<-1	Student's T-test significant_Filter_x>1	Student's T-test significant_Filter_x<-1	-Log Student's T-test p-value EV_CM	Student's T-test q-value EV_CM	Student's T-test Difference EV_CM	Student's T-test Test statistic EV_CM	UniProt
#!{Type}E	E	E	E	E	E	E	E	E	E	E	C	C	C	C	C	C	N	N	N	N	T
27.5491	27.3743	22.6272	28.1843	27.3884	22.4404	27.704	27.3857	27.0244	27.5568	27.1934			Keep	Discard			0.65161	1	2.3079	1.39067	Q9Y3R5
22.9657	25.8872	26.0332	23.1388	26.0628	21.7865	25.9303	26.0858	25.9983	25.8318	22.9415			Keep	Discard			0.693007	1	1.83452	1.46518	Q969L2
24.0839	28.5148	28.758	28.3524	28.8018	22.3478	28.6158	29.3999	28.849	28.4523	28.3734			Keep	Discard			0.413072	1	1.73893	0.948776	P37268
30.7049	30.5443	23.4092	27.5881	30.6109	30.758	22.367	30.5658	30.2049	30.5553	30.207			Keep	Discard			0.345744	1	1.72096	0.817007	P60709
29.0492	28.8225	27.7812	29.3116	29.7949	26.7136	27.0074	27.0808	28.4633	27.0743	27.7505			Keep	Discard			1.867	1	1.69701	3.72913	P25391
23.8929	26.3647	27.2539	23.2248	26.8702	22.7259	26.5983	26.0669	26.6895	26.6968	23.4416			Keep	Discard			0.542249	1	1.61194	1.19153	Q9UDW1
23.3371	28.4244	27.4889	23.1038	28.1914	21.9832	25.5344	29.4328	24.3431	25.8733	26.266			Keep	Discard			0.379552	1	1.58347	0.883738	P05109
27.9589	26.7127	27.3439	27.7673	29.1611	23.4399	25.2512	26.9156	26.2497	26.0358	26.4172			Keep	Discard			0.5781	1	1.56529	1.25729	P29508
28.9448	29.7484	23.0781	22.4784	29.1988	29.3995	23.0721	29.7655	29.5111	29.6728	29.7096			Keep	Discard			0.330553	1	1.5211	0.786605	P30536
29.8298	29.5611	28.6204	29.6352	30.2169	27.5128	27.9908	28.0239	29.2586	27.9986	28.5985			Keep	Discard			1.89984	1	1.4963	3.80269	P07942
30.1448	29.2363	28.4487	30.1319	30.537	27.7042	28.2233	28.1612	29.157	28.0085	28.6554			Keep	Discard			1.61159	1	1.43918	3.18295	P14543
29.956	29.5713	28.8517	29.962	30.5983	28.0054	28.522	28.3085	29.434	28.1854	28.9112			Keep	Discard			1.69617	1	1.37946	3.35902	P11047
25.9089	25.802	26.1602	23.0209	25.731	26.0115	26.235	25.7538	25.5731	22.7613	22.5074			Keep	Discard			0.511644	1	1.34195	1.13494	Q15287
26.409	26.1533	25.5416	27.35	27.7039	24.4585	25.2779	25.2869	26.4834	25.8057	25.9863			Keep	Discard			1.18674	1	1.33221	2.35627	Q08431
28.5152	28.5099	28.5009	28.7936	28.5069	23.3301	28.7514	28.9868	28.8294	28.4891	28.8396			Keep	Discard			0.360206	1	1.32547	0.845703	P62854
25.1464	28.711	28.3949	23.395	28.6717	23.2474	25.8082	30.3558	25.6153	26.4511	27.3427			Keep	Discard			0.353678	1	1.30697	0.832779	P06702
23.3082	25.5577	23.0289	23.1244	25.8248	26.5214	26.5736	26.9479	25.8206	25.911	22.3365			Keep	Discard			0.463585	1	1.2849	1.04501	P61077
23.9225	23.9911	24.5076	24.9209	26.5766	22.7072	22.7676	24.2066	24.19	23.0052	24.4756			Keep	Discard			0.652391	1	1.24534	1.39208	P24821
23.0596	23.2809	23.3303	23.9165	24.7949	23.1246	24.1238	25.3228	24.1586	22.5389	22.6174			Keep	Discard			1.37856	1	1.17535	2.71898	O15230
26.7981	26.0464	25.4144	27.177	27.6921	25.9845	26.7265	27.4845	26.7828	25.0287	26.3837			Keep	Discard			1.06469	1	1.13758	2.13222	Q9GZM7
23.7915	27.7381	27.4993	25.9373	26.8424	22.5207	23.457	25.5816	27.1441	26.9912	27.422			Keep	Discard			0.331272	1	1.13328	0.78805	Q13751
22.6124	25.0811	25.8946	22.7983	26.188	24.0659	24.2698	26.1804	24.951	24.7868	22.4016			Keep	Discard			0.551179	1	1.11947	1.20796	P0DJI8
25.1749	27.6496	28.1138	24.7939	26.8278	21.7775	23.4767	23.529	27.6133	27.7744	27.8229			Discard	Discard			0.214034	1	0.991415	0.542307	P98088
26.3456	26.0459	23.8716	25.5484	25.5976	26.1015	25.9691	26.3883	25.3859	22.7546	26.0449			Discard	Discard			0.434142	1	0.983318	0.989155	O75832
25.8419	26.5063	26.6002	26.4131	26.4621	23.1538	25.6265	25.9023	26.3876	26.0876	26.0363			Discard	Discard			0.472038	1	0.982515	1.06093	Q99470
22.5518	27.1004	26.6333	25.6089	26.3215	23.1237	23.8178	25.4459	26.6116	26.3441	26.7197			Discard	Discard			0.406001	1	0.972651	0.93514	Q13753
22.6289	23.8232	23.761	25.6205	25.7861	24.8086	24.9702	25.055	24.6361	24.5106	22.0429			Discard	Discard			0.496377	1	0.967664	1.10652	P11717
28.4736	27.5365	27.8723	27.381	27.3753	23.7642	28.3115	28.1612	27.6417	27.1288	27.4686			Discard	Discard			0.366285	1	0.959349	0.857698	P52926
27.29	26.2704	25.4605	27.1373	27.6338	26.7899	27.2283	27.5923	27.203	25.2631	26.95			Discard	Discard			0.705387	1	0.919858	1.4874	P02462
23.3485	24.6389	23.0397	24.2794	24.8129	24.3579	23.4161	24.7216	24.629	24.4576	23.343			Discard	Discard			1.04754	1	0.894066	2.10107	Q5H9R7
24.35	25.4483	22.9696	25.7314	26.5082	25.459	23.5908	25.2799	25.5213	25.6426	25.73			Discard	Discard			0.46579	1	0.87561	1.04916	Q9BV79
25.0256	24.4244	23.4888	24.5784	25.0845	23.0292	24.8033	24.8569	24.6094	24.5605	24.2755			Discard	Discard			0.956144	1	0.867644	1.93608	Q16537
25.2651	26.8768	26.9801	25.6939	26.3739	22.8475	26.1189	26.9945	27.1043	26.8912	27.0381			Discard	Discard			0.281229	1	0.845755	0.685822	P09758
22.6723	24.9122	25.4357	26.4308	26.2621	22.8003	25.2345	22.8371	25.5477	25.6351	25.0504			Discard	Discard			0.441763	1	0.843629	1.00367	Q9UMS0
25.3402	25.084	22.9733	24.706	24.7878	25.3818	25.0699	23.801	24.7136	24.7804	23.016			Discard	Discard			0.505353	1	0.823929	1.12324	Q9UBW8
21.4361	26.9857	26.4844	25.6232	25.5258	22.7428	25.0229	25.7743	26.4132	26.4328	26.2779			Discard	Discard			0.299197	1	0.823708	0.722929	O00469
26.0261	25.8769	26.1749	26.2889	25.9908	25.6427	25.8306	25.6907	25.9662	25.9482	22.7234			Discard	Discard			0.367866	1	0.82235	0.860809	P32321
22.3487	30.7095	30.5968	25.4521	27.671	23.4845	26.568	27.7406	29.3846	29.5679	30.2187			Discard	Discard			0.139955	1	0.788077	0.372897	P25815
26.8048	26.5442	26.0744	27.182	27.6119	26.3522	27.0368	27.2799	26.8368	25.8889	26.5399			Discard	Discard			1.25057	1	0.783778	2.47535	P98160
25.0474	25.223	23.9315	22.7333	24.9098	25.8701	25.6064	25.1411	25.2171	22.2732	25.2746			Discard	Discard			0.347871	1	0.779268	0.821243	P36969
26.0821	26.2369	23.75	25.2858	26.0837	26.1372	25.9987	25.8417	26.4099	26.2785	25.7336			Discard	Discard			0.493298	1	0.7687	1.10077	P51114
22.5367	26.9352	26.9464	27.2095	27.5928	25.0125	25.6208	26.1951	26.8022	26.6851	26.7735			Discard	Discard			0.61443	1	0.755653	1.32342	P32322
25.3571	25.0352	23.6521	22.3533	24.8452	25.1659	25.2866	25.2923	25.1473	22.9262	25.2793			Discard	Discard			0.490381	1	0.753345	1.09532	Q9BRT3
23.5114	24.9181	24.8419	25.1164	25.6944	23.3746	24.3694	24.2698	24.8574	24.6859	24.7141			Discard	Discard			0.776254	1	0.752495	1.61424	Q14573
26.7171	25.9198	25.5695	26.9345	27.1486	26.0244	26.5832	27.0778	26.7643	25.5659	26.3103			Discard	Discard			0.988618	1	0.743397	1.99452	P08572
23.4309	24.2993	24.7754	24.5043	24.8779	22.7319	23.7762	23.7517	24.7011	24.4691	23.5676			Discard	Discard			0.606442	1	0.740084	1.30891	Q9Y4W6
24.9521	25.0299	24.9032	24.6471	24.508	23.0174	24.8198	24.9301	24.9086	23.3414	25.0571			Discard	Discard			0.524375	1	0.735684	1.15854	Q8N6T3
24.6034	26.1012	26.3058	25.6684	26.2359	23.577	24.593	24.9309	25.8855	25.6877	25.8203			Discard	Discard			0.443877	1	0.726462	1.00769	Q14554
24.3298	24.217	22.2603	22.5531	24.359	24.6135	24.098	24.3826	23.9515	24.1261	22.8012			Discard	Discard			0.492601	1	0.725559	1.09947	P36915
27.3592	30.2123	29.7766	28.4712	29.4428	27.1421	28.045	28.9179	29.4239	29.4491	29.5737			Discard	Discard			0.402013	1	0.70761	0.927431	Q96HE7
22.4591	26.0417	25.8034	25.1189	25.9174	23.3771	22.9475	25.2663	25.6717	25.6841	25.8445			Discard	Discard			0.427197	1	0.69964	0.975884	Q96DZ1
23.2492	24.903	25.4407	25.3227	25.5804	22.4655	24.6669	24.6801	25.0005	25.0418	24.9122			Discard	Discard			0.362392	1	0.696267	0.850022	Q13232
23.218	24.3636	24.9496	24.6091	24.9072	23.3344	23.9408	23.7796	24.2733	22.5586	24.4321			Discard	Discard			0.470244	1	0.696038	1.05755	O14874
28.0786	28.957	28.7615	28.0651	29.0292	26.4045	26.8431	27.6902	28.8605	28.9353	28.9521			Discard	Discard			0.404081	1	0.685566	0.931431	Q9HC84
23.0903	26.6122	26.4647	25.2873	26.177	23.7074	25.6075	26.0921	26.3659	26.5399	26.1122			Discard	Discard			0.360185	1	0.678983	0.845662	O43493
26.2684	24.0291	23.7971	26.2686	26.1647	26.5225	26.3348	26.41	26.1288	26.1999	22.6146			Discard	Discard			0.20394	1	0.657345	0.519999	O00629
24.6783	25.3218	23.9147	24.7203	25.2234	23.81	24.037	24.9255	25.4123	25.4269	25.5386			Discard	Discard			0.526091	1	0.646594	1.16171	Q12841
24.9726	24.9203	25.1822	24.6386	24.8768	25.0119	25.1	25.0027	25.0485	22.3718	24.6708			Discard	Discard			0.349438	1	0.639366	0.82436	Q6PKG0
27.0768	25.407	22.8963	25.8415	26.1623	26.1981	25.9298	26.1042	25.4508	25.7714	25.2738			Discard	Discard			0.294067	1	0.638497	0.712382	O75843
25.4052	24.983	22.9267	24.7242	25.1333	24.9779	25.1265	25.3358	24.6591	24.5852	24.6796			Discard	Discard			0.508925	1	0.632762	1.12988	O75688
26.4996	26.4528	27.258	27.014	27.4825	24.1127	23.1735	26.6391	26.6836	26.8267	26.7638			Discard	Discard			0.293957	1	0.632635	0.712155	P82909
26.7866	29.7729	29.6734	27.4604	30.2195	27.04	28.4131	29.8012	28.9339	29.3803	29.9506			Discard	Discard			0.308664	1	0.631051	0.742291	P80188
26.0257	25.9688	26.0884	23.8544	25.8409	23.4906	26.4535	26.0964	26.5886	26.0979	26.3432			Discard	Discard			0.319838	1	0.627764	0.764992	P42677
22.6571	23.1176	22.7433	25.0629	25.6329	24.956	25.0807	25.5074	24.8986	24.5412	23.4498			Discard	Discard			0.300282	1	0.62713	0.725154	Q16875
23.0255	25.1991	25.1781	22.9681	24.751	25.012	25.1871	25.6311	25.3472	22.9393	24.7746			Discard	Discard			0.432472	1	0.623124	0.985967	Q8TC12
28.3013	26.807	26.3458	28.1408	27.8871	26.0136	26.8042	27.1084	26.9183	27.0085	26.9694			Discard	Discard			0.726137	1	0.619809	1.52459	P23297
24.5807	25.6399	22.9382	22.7665	25.0427	25.0478	25.4547	25.5452	25.7504	25.4672	25.998			Discard	Discard			0.314982	1	0.614849	0.755146	Q9H098
22.4243	25.1284	25.4218	25.6775	25.2912	23.5043	22.9324	24.7083	25.5211	24.9048	25.0108			Discard	Discard			0.546626	1	0.603119	1.19959	O43402
22.7661	22.8267	23.0097	22.7629	24.0335	22.5285	22.7757	22.8523	23.177	22.6237	22.8272			Discard	Discard			0.901137	1	0.598448	1.83742	Q96HP0
22.0378	24.2661	23.5533	24.294	24.4287	24.3224	24.0777	24.1504	24.4282	24.2296	23.0073			Discard	Discard			0.778803	1	0.596138	1.61879	Q9UKD2
22.7484	24.2341	23.9458	24.7087	25.3279	23.2652	23.6112	23.9983	24.5243	24.4089	24.7855			Discard	Discard			0.575511	1	0.594056	1.25256	Q9NYK5
23.8008	24.7773	24.9349	24.6372	25.3119	23.1573	24.7614	24.8551	25.3983	25.1106	25.0722			Discard	Discard			0.450764	1	0.593716	1.02076	P05106
23.7147	27.2614	27.1435	24.8905	25.3809	23.1059	25.4626	26.4208	26.8623	26.3908	27.031			Discard	Discard			0.184787	1	0.583755	0.477046	O15427
23.1226	24.9418	23.2283	24.6206	25.0056	24.7079	24.837	23.7858	25.1812	24.9687	24.9933			Discard	Discard			0.511334	1	0.568322	1.13436	Q15434
24.0397	23.8089	23.1479	24.4955	25.0864	23.6387	22.6588	23.9438	23.8921	24.1183	23.8841			Discard	Discard			0.620185	1	0.565224	1.33385	Q9H078
22.9225	24.3475	24.3841	25.1469	24.9933	25.2762	25.0739	25.0189	24.3899	24.3621	22.0245			Discard	Discard			0.274385	1	0.56515	0.671561	Q01459
23.6933	26.2685	25.7012	24.4933	25.1904	23.0655	25.0688	25.0462	25.421	25.7203	25.7667			Discard	Discard			0.276006	1	0.56324	0.674945	P52789
25.8767	26.8328	26.6108	27.2848	27.9578	26.3491	26.9682	27.5336	27.0412	26.7824	27.1166			Discard	Discard			0.782369	1	0.56252	1.62516	Q16270
23.675	25.4035	24.7105	23.8815	23.9543	23.8792	24.6724	24.1823	24.9599	24.5769	23.6931			Discard	Discard			0.544464	1	0.557606	1.19561	P11166
25.0529	25.0808	23.9903	24.555	24.9066	24.1973	24.4638	24.8809	24.9531	24.599	24.9319			Discard	Discard			1.09364	1	0.550547	2.18499	Q7LG56
24.5129	24.7909	24.6079	24.5565	24.696	24.9188	24.6814	23.1141	24.85	22.9991	24.3924			Discard	Discard			0.488465	1	0.549418	1.09174	Q15061
26.7129	26.0655	26.1551	27.023	26.6276	24.5344	25.9797	25.5564	26.7621	26.5738	26.4981			Discard	Discard			0.397908	1	0.544712	0.919482	Q8IVF2
24.9909	24.6993	23.3846	25.2965	25.4762	25.1077	23.4485	24.545	24.598	23.9061	25.1281			Discard	Discard			0.416614	1	0.542876	0.955589	P39060
29.1171	27.8512	27.7702	29.8071	30.0212	28.5059	28.6576	28.8046	28.3181	28.1648	28.3238			Discard	Discard			0.401323	1	0.539005	0.926096	P99999
23.8172	24.5505	24.2743	24.784	24.4451	24.7984	24.884	25.2607	24.7741	24.5559	22.5812			Discard	Discard			0.386117	1	0.537451	0.896558	P07311
28.1147	28.7528	23.4043	27.111	22.9505	23.5507	27.8913	22.7335	27.9098	28.4344	28.6129			Discard	Discard			0.0839482	1	0.53713	0.234038	P62891
25.1638	26.0479	25.6421	25.9545	26.1068	24.7551	25.18	25.609	25.7732	25.6648	25.7119			Discard	Discard			0.917292	1	0.532478	1.86636	P48449
22.5409	23.555	23.4124	23.5342	23.9875	22.6288	23.2248	23.413	23.4046	23.4599	22.9967			Discard	Discard			0.946596	1	0.524579	1.91892	O00468
25.4042	25.1187	25.2329	25.1723	25.2633	25.6498	25.4022	25.2425	25.0865	22.7991	24.8684			Discard	Discard			0.283637	1	0.518587	0.690823	Q13620
25.3186	24.0296	23.6364	24.7442	25.5299	24.7075	25.0047	25.3721	24.6206	24.666	23.8299			Discard	Discard			0.466926	1	0.516784	1.05131	O43490
22.5693	24.3735	25.1464	25.4421	25.7061	23.2014	24.1351	23.9898	25.2526	24.9975	25.034			Discard	Discard			0.339809	1	0.515896	0.805162	P43155
22.9377	24.049	24.4932	23.8172	24.5742	23.0665	23.2172	23.9778	24.6972	24.0302	24.1112			Discard	Discard			0.601995	1	0.514847	1.30083	Q96C36
22.6339	23.4546	22.5205	24.1668	24.6292	23.9223	24.055	21.8982	24.1525	23.9724	23.869			Discard	Discard			0.444052	1	0.507753	1.00802	P05156
22.6395	24.1335	24.6899	24.2954	24.7911	23.4515	23.8602	23.9147	24.528	24.3983	23.3953			Discard	Discard			0.540801	1	0.500494	1.18887	Q9Y394
23.0892	24.3011	23.9552	26.1716	26.3586	25.6044	25.5818	25.8514	25.1128	25.0108	24.4793			Discard	Discard			0.316697	1	0.495087	0.758627	P23378
24.6098	23.6946	23.9348	24.4294	24.3965	22.7282	23.0202	23.7922	24.2912	23.9937	23.8801			Discard	Discard			0.56095	1	0.493219	1.2259	P36952
25.7032	25.7747	24.9226	25.8148	25.9291	25.4235	25.9707	26.2544	25.7	25.5987	25.288			Discard	Discard			1.39848	1	0.493061	2.75756	Q8NFJ5
23.032	25.1706	24.7183	24.6636	23.386	23.3507	23.3908	24.8034	24.7787	24.7903	22.9543			Discard	Discard			0.28121	1	0.491696	0.685784	P30622
25.4263	25.3448	22.7488	25.2759	25.3638	25.713	25.7548	25.4781	25.3315	25.4461	25.5163			Discard	Discard			0.235181	1	0.490599	0.588362	Q16186
23.4038	23.7862	23.9785	24.5558	24.5003	22.2248	23.3844	23.7882	23.9791	24.0586	24.1319			Discard	Discard			0.366099	1	0.49007	0.85733	Q96HY7
27.2905	26.827	27.1083	27.4276	28.4862	26.2924	26.4424	26.811	27.9769	27.8746	27.8268			Discard	Discard			0.34269	1	0.487836	0.810918	P10451
23.2208	24.0644	24.4192	24.5655	24.4211	24.0197	24.1151	23.7248	24.2957	23.7468	22.9283			Discard	Discard			0.578393	1	0.481874	1.25782	O14656
28.5559	29.058	28.8276	28.9067	29.2983	27.9751	28.1247	28.7247	28.8972	28.6518	28.9639			Discard	Discard			0.841658	1	0.479899	1.73107	O00584
28.8747	28.4674	28.4282	28.3912	28.386	26.9935	28.8027	27.8777	28.3198	28.0676	28.1747			Discard	Discard			0.580757	1	0.475058	1.26214	P12429
23.7404	24.0855	22.0266	23.3477	23.9694	23.9432	23.995	24.1808	23.8334	24.0935	23.9036			Discard	Discard			0.341151	1	0.471043	0.807845	P51812
21.4155	24.9864	24.728	24.9642	25.591	24.2285	24.5213	24.6094	25.0495	25.2335	24.7767			Discard	Discard			0.770484	1	0.46731	1.60393	Q6P179
23.3962	25.2688	24.9083	25.5854	25.6347	24.9638	25.2333	25.1037	25.1691	25.1427	24.5479			Discard	Discard			1.24626	1	0.466856	2.46727	P24390
26.6305	25.8113	23.2878	26.4648	26.1382	26.7193	26.7991	26.5725	26.1228	26.0324	26.1896			Discard	Discard			0.199248	1	0.466828	0.509553	Q13526
25.2326	24.362	22.6381	25.0698	24.5065	25.1591	25.1206	24.7056	24.5835	23.306	24.9659			Discard	Discard			0.256778	1	0.466694	0.634523	Q9UBI1
25.3405	24.7159	22.1614	24.8198	24.6689	24.8777	24.9023	24.375	24.6289	24.9241	24.8685			Discard	Discard			0.228404	1	0.463307	0.573698	Q9NQX3
24.429	25.1461	25.1998	24.7477	24.8356	22.9405	24.4262	24.5042	24.8901	24.9249	24.9174			Discard	Discard			0.307759	1	0.46161	0.740446	Q9H553
23.8416	25.7183	23.94	24.8324	23.1107	22.5281	24.2876	25.2982	24.931	24.719	25.3174			Discard	Discard			0.185466	1	0.460522	0.478583	Q8IWE2
24.1359	27.2423	26.8348	24.792	24.898	22.4824	24.7978	24.5667	26.3241	26.5491	26.9276			Discard	Discard			0.121073	1	0.456293	0.327293	Q14789
23.9202	26.7941	27.1022	24.6131	26.8306	24.487	25.182	26.3699	26.4915	26.6963	26.7146			Discard	Discard			0.260097	1	0.455396	0.641545	P01024
24.6222	24.8826	24.8519	25.7029	25.7782	24.6086	24.486	25.0025	25.5872	25.1868	25.2078			Discard	Discard			0.763072	1	0.452254	1.59068	P23434
26.1154	25.7461	25.4767	25.4785	25.5884	23.8601	25.5814	25.3125	25.6205	25.4058	26.0612			Discard	Discard			0.34105	1	0.450735	0.807643	Q96FV2
22.9918	25.5981	24.6808	25.0779	25.27	24.4015	25.6806	26.0521	25.0685	24.8082	25.5717			Discard	Discard			0.647217	1	0.446624	1.38275	O95361
24.1053	23.9333	23.6215	22.9976	23.9474	23.9565	23.9741	23.923	23.7078	22.7436	23.3491			Discard	Discard			0.675042	1	0.445131	1.43289	Q7Z3J2
25.2062	25.9103	26.4423	26.4285	26.6726	25.038	25.9266	26.0941	26.3859	25.8625	26.1729			Discard	Discard			0.490594	1	0.44404	1.09572	Q9HAV7
24.1767	24.9941	25.2472	24.4303	24.8015	22.9001	24.555	24.6582	25.3597	25.061	25.2228			Discard	Discard			0.261443	1	0.444009	0.644387	P15291
24.5954	24.8542	24.5645	24.4643	24.7826	22.8998	24.0892	24.7893	25.1286	24.9353	25.5177			Discard	Discard			0.268784	1	0.442511	0.659834	O14618
27.742	28.7558	28.5702	28.4022	28.7788	27.4527	27.6765	28.042	28.7272	28.578	28.6501			Discard	Discard			0.599974	1	0.44117	1.29716	O43852
25.1476	24.4768	24.5875	24.5009	24.542	25.0607	24.7855	24.8446	24.85	22.301	24.7786			Discard	Discard			0.23252	1	0.440956	0.582614	Q96T51
21.7545	25.0956	25.3093	24.547	25.1962	23.5682	24.5183	24.7401	24.9873	24.7877	24.9504			Discard	Discard			0.427159	1	0.439127	0.975811	Q15392
24.7809	24.0612	22.5031	25.0615	24.6913	25.0842	24.7835	24.1724	23.9842	24.3786	23.2774			Discard	Discard			0.249061	1	0.434714	0.618124	P35475
23.7691	24.4323	23.3802	22.7743	24.0121	23.9193	22.5791	24.0044	23.6648	23.4358	23.6796			Discard	Discard			0.897284	1	0.432654	1.83052	Q9BXR0
23.1527	24.2785	22.6363	24.0596	24.1504	24.1705	24.2508	23.2664	23.8775	24.0749	23.8018			Discard	Discard			0.441438	1	0.431244	1.00305	Q9HB90
23.6485	25.6663	26.1687	25.504	25.5459	23.4068	26.0905	25.785	25.8717	25.8708	25.6142			Discard	Discard			0.228153	1	0.429493	0.573154	O15269
26.6321	26.3689	25.968	26.7595	27.0207	26.2782	26.428	27.0465	26.2684	25.7285	26.5243			Discard	Discard			0.711969	1	0.427957	1.4992	P47895
24.6037	24.4769	23.8827	24.2309	24.5037	24.3311	24.5581	24.3543	24.3183	24.4565	23.4294			Discard	Discard			0.686854	1	0.408037	1.45413	Q96T76
23.5555	24.5377	23.0758	24.6184	24.6444	24.5915	25.0648	25.5331	24.7895	24.5577	24.7757			Discard	Discard			0.369927	1	0.407023	0.864863	Q8TEA8
23.1744	26.7149	26.5067	22.2841	24.7624	23.2922	24.5202	25.5271	26.0116	25.672	26.2234			Discard	Discard			0.156016	1	0.406064	0.410838	O75911
24.8038	26.1339	25.1778	24.8097	24.9172	24.4964	24.7774	25.2166	25.1062	24.9862	25.2685			Discard	Discard			0.478157	1	0.403536	1.07242	P27105
22.4366	22.8193	22.6385	22.9173	23.5529	22.8459	23.4627	22.6258	23.003	22.9935	22.4224			Discard	Discard			0.821612	1	0.399999	1.69526	O94915
26.9625	26.5843	27.5712	27.8806	27.7322	25.8795	26.9483	26.4338	26.9753	26.5695	26.7698			Discard	Discard			0.337725	1	0.399781	0.800993	P18859
25.7106	25.0994	22.7118	23.2324	24.9484	25.6058	25.113	25.3772	24.9263	24.7756	25.2768			Discard	Discard			0.203007	1	0.398861	0.517924	Q13867
22.7402	25.2808	25.6389	25.3207	25.6391	24.5395	24.9891	25.8168	25.1919	25.0544	24.6563			Discard	Discard			0.58206	1	0.398288	1.26452	Q8TCT9
26.275	25.4619	24.5571	25.3266	25.8446	25.6866	25.6256	26.0802	25.7722	25.4631	25.4763			Discard	Discard			0.583555	1	0.397111	1.26724	O14617
24.8945	24.9373	24.4101	24.7847	24.7946	24.0936	24.7568	24.7067	24.885	24.6937	24.7133			Discard	Discard			1.12671	1	0.394598	2.24553	O14787
22.8359	24.3633	23.3366	22.7562	23.1	24.7323	24.8692	24.9669	25.1105	22.2776	24.8494			Discard	Discard			0.172107	1	0.392285	0.448129	Q92572
27.1869	27.8352	27.9315	27.886	28.3088	27.2831	27.2012	27.4134	27.8708	27.7151	27.5263			Discard	Discard			0.929562	1	0.390924	1.88835	Q9UBS4
24.7094	23.7961	23.4244	24.6688	24.922	24.5786	24.1316	24.4044	23.7693	23.3539	23.7294			Discard	Discard			0.362251	1	0.39088	0.849742	P15848
22.6989	25.1627	25.1812	25.6893	25.6573	24.5357	24.4822	24.9768	25.2468	25.2042	24.9438			Discard	Discard			0.847153	1	0.389373	1.74088	Q96EY1
25.5042	25.332	25.47	24.8862	25.4535	25.6273	25.9501	25.5175	25.4552	24.0097	24.9952			Discard	Discard			0.386537	1	0.388007	0.897378	P11387
23.3725	22.9532	22.6135	23.4815	23.834	23.1374	23.149	23.1928	23.3704	23.1227	23.1289			Discard	Discard			0.695984	1	0.385243	1.47052	Q9UNW1
23.163	25.0601	24.4301	24.5184	24.892	23.8117	23.0533	24.6687	24.46	24.4569	24.9799			Discard	Discard			0.547798	1	0.384334	1.20175	Q08378
24.7288	24.7736	24.108	24.6244	24.8297	24.454	24.4512	24.4198	24.4435	24.2622	24.3685			Discard	Discard			1.45476	1	0.384108	2.86756	Q01433
25.7047	24.3825	24.2151	25.1076	25.0375	25.5101	25.3872	24.9069	24.3292	24.4433	22.6317			Discard	Discard			0.206608	1	0.383023	0.525915	Q96GA7
24.2108	24.118	24.0892	24.1094	24.4528	23.3853	23.4629	23.8189	24.0651	23.6273	24.2373			Discard	Discard			0.698629	1	0.377158	1.47527	Q9BV36
32.56	33.8651	34.0956	33.6515	33.2732	31.7109	33.9947	31.9883	33.4053	33.2129	33.5392			Discard	Discard			0.241964	1	0.374876	0.602951	P06703
24.8587	24.7422	24.5499	22.7963	24.4676	23.2709	24.4889	24.5068	24.9593	24.5505	25.0228			Discard	Discard			0.343694	1	0.374462	0.81292	Q8NFH3
22.9774	24.2139	23.2046	24.4068	24.7588	24.5426	24.2721	24.443	24.5595	24.4921	24.3115			Discard	Discard			0.409823	1	0.373006	0.942516	Q9P015
23.2194	23.2767	23.4914	24.066	24.6009	23.1077	23.2791	23.289	23.5017	23.8594	23.2222			Discard	Discard			0.410319	1	0.372887	0.943471	Q16798
28.2175	27.742	27.2744	27.8715	28.2247	27.4241	27.5247	27.6976	27.8694	27.8018	27.8119			Discard	Discard			0.896195	1	0.367312	1.82857	Q02543
23.3337	24.9921	24.6619	24.9252	24.9207	23.395	23.0475	24.6051	24.8858	25.0582	25.1493			Discard	Discard			0.319992	1	0.366783	0.765301	Q03001
25.8341	25.7058	25.9542	26.2833	26.1695	26.9343	27.1542	26.3619	25.8494	25.4213	23.8648			Discard	Discard			0.183909	1	0.364593	0.475056	Q9P0M6
26.4678	26.7509	27.0261	26.3825	27.2797	25.0448	25.9843	26.0354	26.8555	27.2014	27.1187			Discard	Discard			0.231031	1	0.364263	0.579393	P01009
27.5637	27.8455	27.8422	27.8639	28.3844	26.9756	27.2751	26.9317	28.5511	28.5934	28.1848			Discard	Discard			0.343853	1	0.361289	0.813239	P10909
25.9844	26.5363	26.4153	25.9677	26.2743	25.3818	25.5945	25.697	26.2737	26.0752	26.1314			Discard	Discard			0.62176	1	0.360512	1.33671	O95834
25.9236	26.0662	25.895	27.061	27.0569	26.2761	26.1497	25.9915	26.1897	26.1069	26.0311			Discard	Discard			0.601454	1	0.360352	1.29985	P09110
23.9568	24.992	24.8641	23.9403	25.3828	24.3555	24.9083	24.8863	25.0488	25.1913	24.7164			Discard	Discard			0.751075	1	0.359415	1.56922	O60568
27.0265	27.8027	28.0018	27.9494	28.3819	26.8501	27.221	27.2491	27.7703	27.747	27.9114			Discard	Discard			0.44437	1	0.357395	1.00863	P55145
22.5658	25.8423	25.8176	25.3876	25.865	25.4183	25.6647	25.9314	25.8048	25.5626	25.1326			Discard	Discard			1.04058	1	0.354582	2.08844	Q02809
27.8725	28.338	28.1171	29.0748	28.7564	27.847	27.5936	28.1404	28.5572	28.3266	28.4933			Discard	Discard			0.89803	1	0.354523	1.83186	P22307
27.3734	26.7615	26.4126	26.8057	26.8902	26.0237	26.6741	26.5948	26.768	26.7292	26.6472			Discard	Discard			0.912042	1	0.353397	1.85695	Q16658
27.0874	27.7685	27.778	28.2956	28.2514	27.2502	27.32	27.2911	27.731	27.6087	27.6174			Discard	Discard			0.900391	1	0.35339	1.83609	Q8NBS9
26.4032	25.8145	24.3423	25.7116	25.9993	25.9092	26.0181	25.8473	25.7193	25.7448	25.9713			Discard	Discard			0.318748	1	0.35245	0.762784	Q9NQP4
27.7846	28.5859	28.2633	27.2422	28.3985	27.3933	27.8542	28.8737	27.7659	27.8044	28.1388			Discard	Discard			0.508532	1	0.350145	1.12915	P43490
26.2832	29.0389	27.7127	25.2854	26.1339	25.6878	26.7322	27.5552	28.0413	27.978	28.1762			Discard	Discard			0.132293	1	0.349349	0.354526	Q92597
23.445	24.9076	24.3342	22.9918	24.1782	23.4738	24.8477	25.0685	25.3322	25.247	24.7816			Discard	Discard			0.267212	1	0.346859	0.656532	P05362
28.0258	28.5635	28.1319	28.3531	28.7228	27.3782	27.6271	27.7009	28.2313	28.7191	28.4179			Discard	Discard			0.415332	1	0.344074	0.953125	P26885
25.6472	25.1073	25.1966	25.7829	25.8814	24.9226	25.3606	25.5034	25.4974	25.1985	25.2878			Discard	Discard			0.793501	1	0.344	1.64505	Q99685
25.7534	24.7544	22.765	25.9274	24.911	25.7887	25.4751	25.2418	25.0479	24.5325	25.1572			Discard	Discard			0.170338	1	0.343614	0.444063	Q9H773
27.6157	27.2874	26.8196	27.7106	27.7009	26.9213	27.3333	26.8926	27.3546	27.3603	27.3198			Discard	Discard			0.857033	1	0.342416	1.75854	P21291
24.0521	24.8621	25.0617	25.688	25.5343	24.3945	23.7448	23.9544	24.887	24.803	24.75			Discard	Discard			0.653178	1	0.342196	1.3935	O75521
24.8948	24.3545	24.4215	24.7646	24.895	23.5215	24.5791	24.5469	24.8723	24.5634	24.9559			Discard	Discard			0.377989	1	0.341679	0.880679	P40306
23.2718	23.518	23.1589	23.8912	23.6806	23.1161	23.3229	23.5115	23.4839	23.4017	23.2026			Discard	Discard			1.88749	1	0.341015	3.77493	Q6ZN28
25.6799	24.9043	22.5466	25.9997	25.466	26.1392	25.5884	26.5754	25.5349	25.8783	25.2804			Discard	Discard			0.12797	1	0.340624	0.344081	Q13418
26.4683	27.3891	27.5909	27.6472	27.6867	26.6403	27.0647	27.1734	27.5579	27.2215	27.3641			Discard	Discard			0.633854	1	0.340358	1.3586	P27144
25.4019	27.8075	27.4672	26.8589	26.9061	26.2679	26.9545	26.944	27.4864	27.3668	27.1454			Discard	Discard			0.369655	1	0.338171	0.864329	P13674
31.6522	32.5377	32.7495	32.5656	32.6454	31.1616	31.3669	31.5391	32.3471	32.4504	32.3284			Discard	Discard			0.340463	1	0.337602	0.80647	O95994
24.901	24.4863	24.316	23.7883	24.8746	24.1659	24.2575	24.6478	24.4341	24.3327	24.2328			Discard	Discard			1.36474	1	0.336458	2.69234	Q2TAA2
25.536	25.2737	24.2199	25.1755	25.21	25.0804	24.9225	25.3227	25.3185	25.2799	25.1486			Discard	Discard			0.530785	1	0.335178	1.17039	Q13131
23.1185	26.3679	26.5873	26.7325	26.973	25.6762	26.1142	26.3587	26.6591	26.6301	26.4351			Discard	Discard			0.498437	1	0.334488	1.11036	P45877
24.9296	25.4863	25.5516	26.4312	26.4234	25.5315	25.4506	25.2523	25.4809	25.4522	25.3144			Discard	Discard			0.568607	1	0.334442	1.23993	Q15067
24.5452	23.8857	22.7139	23.1998	23.061	22.6182	24.0684	23.9941	23.875	24.122	23.6414			Discard	Discard			0.279562	1	0.333344	0.682355	Q8N7H5
24.5638	24.3793	23.9498	24.2911	24.6168	24.2928	24.0306	24.5644	25.0984	24.3061	24.9116			Discard	Discard			0.507601	1	0.333142	1.12742	Q6WCQ1
24.938	24.8029	22.8097	23.6981	24.4125	24.9868	25.3327	25.3679	24.9231	24.7754	24.9512			Discard	Discard			0.205177	1	0.332077	0.522743	P06132
25.8913	26.2115	25.8414	26.1194	26.2129	25.2811	25.8768	26.1784	25.8301	25.9905	25.9044			Discard	Discard			0.721636	1	0.330519	1.51653	P06737
26.0916	26.3808	26.3424	26.6113	26.7988	25.9576	25.828	26.0063	26.6607	26.4012	26.4336			Discard	Discard			0.982896	1	0.32978	1.98421	Q8NBJ7
25.2287	25.252	25.8237	24.7206	24.8505	23.2507	24.5267	25.0848	25.1799	24.738	25.2472			Discard	Discard			0.194291	1	0.32921	0.498466	P50453
28.3056	27.8437	28.2605	28.9855	28.7809	27.715	29.0623	27.8291	27.8296	27.6958	27.6204			Discard	Discard			0.460987	1	0.328462	1.0401	P08758
27.2247	27.9244	28.0537	28.4083	28.5174	27.1813	27.1914	27.2248	27.87	27.9274	27.944			Discard	Discard			0.500473	1	0.327341	1.11416	Q9UIJ7
29.3134	29.4502	29.4463	29.4845	29.7308	28.843	29.3256	28.962	29.5256	29.3348	29.3471			Discard	Discard			0.914989	1	0.32607	1.86223	P61313
23.6781	24.3463	24.3272	23.833	24.1091	22.3671	23.7655	24.1296	23.8431	24.0786	24.3287			Discard	Discard			0.224758	1	0.3241	0.565773	O95486
23.6164	25.3076	25.5917	24.7714	25.188	24.0157	24.4681	24.6804	25.3704	25.1428	25.1082			Discard	Discard			0.343541	1	0.324068	0.812615	Q14435
27.1907	28.0308	28.0206	28.0679	28.184	27.2106	27.3704	27.4992	28.0129	27.8996	27.8795			Discard	Discard			0.689387	1	0.323293	1.45868	Q9Y2B0
29.6716	30.9979	31.021	30.7384	30.9883	29.8644	30.0772	30.4459	30.7268	30.7405	30.715			Discard	Discard			0.464145	1	0.319115	1.04606	P07237
23.4749	25.3565	25.8728	25.3523	25.6302	24.27	24.789	25.1886	25.6255	25.3089	25.4359			Discard	Discard			0.323221	1	0.315504	0.771831	Q10471
26.1808	26.6476	25.9334	26.8401	26.6917	26.0603	26.329	26.4897	26.5761	26.6181	26.6811			Discard	Discard			0.649489	1	0.315246	1.38685	O95171
29.3406	28.0423	27.6003	29.1138	28.7034	27.7942	28.1313	28.1593	27.7281	28.0307	27.9483			Discard	Discard			0.53904	1	0.31455	1.18562	P40261
26.2439	26.5651	26.0019	26.3875	25.6609	25.2177	26.1231	26.7135	26.2663	25.9739	26.2047			Discard	Discard			0.401391	1	0.314538	0.926229	P09104
25.81	25.3203	25.3408	26.1344	26.4862	25.4276	25.3211	25.7624	25.8605	25.6056	25.9301			Discard	Discard			0.426455	1	0.313017	0.974465	Q99757
29.5314	28.838	28.0265	28.9511	28.9825	28.3839	28.8403	29.207	28.8997	28.8566	29.1161			Discard	Discard			0.479173	1	0.310981	1.07433	P09382
25.2749	25.1441	25.4978	26.1376	26.2959	25.1261	24.9435	25.2605	25.6663	25.4206	25.5292			Discard	Discard			0.456626	1	0.308624	1.03186	O15382
26.1028	26.0977	25.8189	26.4396	26.2675	25.6029	25.9605	26.1399	25.919	25.9168	25.8157			Discard	Discard			1.3494	1	0.306151	2.66287	P17812
25.4713	24.8764	23.3027	24.0642	24.9016	25.1479	25.0499	25.2282	24.701	24.7526	24.881			Discard	Discard			0.249521	1	0.305299	0.619104	A6NDG6
23.7424	24.0217	22.9106	23.7267	23.838	23.9214	24.3387	24.3355	23.9068	23.8381	23.8105			Discard	Discard			0.471839	1	0.302032	1.06055	O43353
26.7771	26.384	26.5372	27.5773	27.2811	26.4566	26.3536	26.3044	26.7212	26.4298	26.5638			Discard	Discard			0.625816	1	0.298548	1.34405	Q9Y5J7
25.5021	26.1697	26.555	26.2397	26.7618	25.8032	25.9132	25.9031	26.4256	26.1727	26.0857			Discard	Discard			0.590518	1	0.298208	1.27994	Q9NPJ3
27.7932	27.1082	27.0178	28.3319	28.0742	27.4033	27.3401	27.2541	27.2219	27.1082	27.1555			Discard	Discard			0.486063	1	0.296894	1.08724	Q53H82
27.9164	28.1809	28.377	28.8	29.2994	28.2918	28.209	28.3569	28.539	28.5649	28.2756			Discard	Discard			0.456293	1	0.295825	1.03123	O75390
23.507	24.7626	24.9733	24.9039	25.264	24.3091	24.6139	25.0559	25.0606	24.441	25.2186			Discard	Discard			0.459848	1	0.293554	1.03795	Q00059
24.3843	24.497	23.9162	24.1031	24.3456	23.7473	23.5677	23.752	24.4334	24.5071	24.3584			Discard	Discard			0.634629	1	0.293064	1.36	Q9P0V9
22.657	24.561	25.1602	24.7951	25.1821	23.399	24.3545	22.891	24.8135	24.9453	24.7417			Discard	Discard			0.235657	1	0.290667	0.589388	Q9Y697
27.2564	25.7562	25.5409	26.6765	26.9059	25.9891	26.2954	26.1835	25.9109	26.1239	25.9481			Discard	Discard			0.369697	1	0.29048	0.864412	Q14116
26.5219	26.8261	26.1307	26.1202	25.8223	25.2519	25.6102	26.3565	26.9699	26.5041	27.1102			Discard	Discard			0.207213	1	0.29021	0.527255	O75506
24.4894	26.0321	25.058	24.9818	22.1888	22.9783	25.5794	25.5143	25.2074	24.1404	24.5677			Discard	Discard			0.0946027	1	0.289988	0.261329	Q13188
23.6312	24.891	25.6679	25.3808	25.3317	23.7503	24.7846	24.9505	24.7973	24.9002	24.551			Discard	Discard			0.235847	1	0.289334	0.589799	Q15005
25.2618	25.978	26.0362	26.0155	26.1561	25.1188	25.4361	25.5245	25.472	25.6773	25.4893			Discard	Discard			0.448097	1	0.288288	1.01571	Q969X5
25.8729	26.1946	26.6309	26.6506	27.018	25.7608	25.7047	25.5478	26.4752	26.4229	26.2899			Discard	Discard			0.41886	1	0.286503	0.959903	P36551
27.24	27.5502	27.2828	27.4252	27.436	26.8259	27.2171	27.546	27.3194	27.1224	27.3763			Discard	Discard			0.907901	1	0.283403	1.84953	Q06210
24.6432	24.8381	24.7796	26.0895	25.7124	24.8426	24.7175	24.3493	25.0285	24.9067	25.117			Discard	Discard			0.536481	1	0.281541	1.1809	O43464
24.62	24.4886	24.7796	25.6864	25.9198	24.4322	24.3988	24.0797	24.4622	24.9305	24.5623			Discard	Discard			0.270012	1	0.280696	0.662409	P83111
25.8205	25.8778	24.9958	25.871	25.579	25.703	25.734	26.4558	26.3864	25.844	26.1272			Discard	Discard			0.34177	1	0.280213	0.80908	P62841
28.1593	27.4905	26.8664	27.8644	27.9231	27.4477	27.5158	27.8498	27.3653	27.6533	27.2855			Discard	Discard			0.520815	1	0.279741	1.15195	P49207
25.7416	26.607	26.7661	27.2703	27.1136	26.2537	26.2407	26.0454	26.5659	26.6891	26.2233			Discard	Discard			0.572915	1	0.279086	1.24781	P35914
28.9084	28.602	28.358	28.9158	28.7856	28.4018	28.6824	28.9072	29.1551	28.6416	28.8754			Discard	Discard			0.666643	1	0.278348	1.41777	P46777
23.4813	24.7362	24.8829	25.3758	25.1801	24.4485	24.1893	24.9331	25.1013	24.5694	25.0124			Discard	Discard			0.676754	1	0.277622	1.43597	Q9H488
25.779	24.4348	24.3968	26.1679	25.5898	24.9859	25.6684	25.4357	25.3785	24.796	25.2529			Discard	Discard			0.315596	1	0.276499	0.756393	P04350
24.0629	26.7944	27.3612	26.4707	26.9325	25.4249	26.0301	26.4696	26.408	26.5071	26.4492			Discard	Discard			0.225335	1	0.276041	0.567029	Q12797
25.8069	25.0757	25.7142	24.8668	25.6355	25.8556	26.0862	25.475	24.7944	25.0264	22.9818			Discard	Discard			0.125412	1	0.274023	0.337872	P07305
25.7535	25.2759	23.2908	23.2113	25.2912	25.5508	25.1903	25.229	25.5083	25.4924	26.0051			Discard	Discard			0.142313	1	0.273727	0.378515	Q9UK45
26.2884	25.9407	25.7116	26.0153	26.4562	25.9545	26.124	25.8996	25.9637	25.8249	25.897			Discard	Discard			0.867652	1	0.273221	1.77752	P36543
28.5755	29.3051	28.9046	29.1706	29.4	28.7691	29.3043	29.7274	29.5959	29.4267	29.542			Discard	Discard			0.522477	1	0.273078	1.15502	P09493
24.4931	24.5902	24.6957	24.3276	24.2201	23.0307	23.5581	23.6847	24.7633	24.5985	24.6866			Discard	Discard			0.213995	1	0.271653	0.54222	P42566
26.9773	26.828	27.0205	28.3215	28.1093	27.2349	26.954	27.1112	27.206	27.1604	27.0302			Discard	Discard			0.353414	1	0.269598	0.832256	P24752
29.8118	30.1339	30.1592	30.942	30.9903	30.0268	29.9473	29.8597	30.2931	30.2821	30.3447			Discard	Discard			0.516911	1	0.26925	1.14471	P40926
25.2058	25.0729	23.5209	24.9002	25.1407	25.2926	24.8452	25.222	23.2069	24.9618	23.043			Discard	Discard			0.118866	1	0.268918	0.321886	Q9HA64
26.726	27.2822	27.3909	28.1003	27.993	27.0866	26.8747	26.887	27.3291	27.2646	27.325			Discard	Discard			0.598459	1	0.267977	1.2944	P42126
25.8995	25.9059	25.1718	25.5429	25.2836	25.3877	25.7165	26.0759	25.5877	25.3542	25.385			Discard	Discard			0.796612	1	0.267729	1.65061	Q15418
23.4677	23.6333	23.5839	23.1256	23.2594	22.6189	23.0322	23.4463	23.1518	22.7712	23.3485			Discard	Discard			0.386527	1	0.26752	0.897359	Q7L2E3
26.6185	26.885	26.4595	26.9626	26.9731	26.4902	26.7223	26.7964	26.9182	26.7223	26.9602			Discard	Discard			0.944553	1	0.267352	1.91525	P62910
27.4906	27.4518	27.7708	28.5443	28.4703	27.4835	27.3857	27.1277	27.7574	27.6271	27.6219			Discard	Discard			0.450807	1	0.267285	1.02084	Q9NR28
21.9489	22.6526	22.2721	23.0832	23.3224	23.1182	22.8725	22.5102	22.7448	22.6263	22.542			Discard	Discard			0.428744	1	0.266934	0.978843	Q9H583
27.9802	26.9524	26.888	27.6429	27.6055	27.0183	27.0918	27.2936	26.9142	26.8381	26.8181			Discard	Discard			0.638606	1	0.26674	1.36719	Q05639
24.6378	24.9117	24.3441	24.9212	24.8421	24.4519	24.9441	25.0883	24.7988	24.7622	24.7801			Discard	Discard			0.992745	1	0.266326	2.00196	Q07866
24.4644	24.4933	23.3181	23.4662	23.9536	24.4028	24.0367	24.6464	24.8282	24.213	24.7051			Discard	Discard			0.260949	1	0.265263	0.643343	Q96J01
22.8255	25.2236	25.3379	24.481	24.7104	23.3889	24.6247	24.793	24.9108	25.135	24.8717			Discard	Discard			0.191748	1	0.264904	0.492753	P08195
25.8972	26.7265	26.8846	26.6494	26.5829	25.9483	26.2036	26.268	27.1437	26.724	26.6559			Discard	Discard			0.406176	1	0.264491	0.935479	O43760
22.7079	26.7563	26.866	26.0028	26.4091	25.5834	25.9057	24.8518	26.9397	26.4959	26.8048			Discard	Discard			0.291477	1	0.264184	0.707044	Q92520
24.6514	24.9874	25.316	24.0856	25.7761	24.3242	24.7206	25.9117	23.9991	24.2509	24.7378			Discard	Discard			0.198864	1	0.26362	0.508696	P47989
28.243	28.5114	28.6589	28.9621	28.9541	27.9338	27.8332	28.0559	28.6916	28.6242	28.6066			Discard	Discard			0.509545	1	0.263152	1.13104	P54819
25.3369	25.9915	26.0791	25.8008	26.3142	25.3337	25.8197	25.7608	26.0395	26.1555	25.8393			Discard	Discard			0.503598	1	0.263124	1.11997	Q8IXB1
30.2676	31.3864	31.4146	31.2971	31.5944	30.6031	30.7494	30.9148	31.2399	31.3427	31.2256			Discard	Discard			0.495901	1	0.260381	1.10563	P27797
22.3066	24.1865	23.7101	23.1571	24.03	23.6406	23.6764	23.9869	23.8061	23.3257	24.314			Discard	Discard			0.437249	1	0.259927	0.995078	Q96K76
24.1552	27.8841	27.4548	27.741	27.2869	26.5745	26.5223	22.8156	27.9904	27.9368	27.8803			Discard	Discard			0.251773	1	0.258874	0.623899	P08962
24.2337	25.3038	25.2551	25.4495	25.7344	24.916	25.0065	24.8153	25.2395	25.2686	25.2296			Discard	Discard			0.75642	1	0.258518	1.57878	Q9Y2R9
23.9598	24.058	24.2796	22.9276	24.8094	24.4073	24.5446	24.2526	24.1097	23.9873	23.5958			Discard	Discard			0.376541	1	0.258218	0.877844	Q9H7B2
30.4146	31.0425	31.3545	31.4145	30.9094	29.9578	30.6731	31.3736	31.149	31.4586	30.3366			Discard	Discard			0.230335	1	0.256749	0.577886	P84243
26.848	26.2774	25.307	26.224	26.3039	26.2539	26.3925	26.3356	26.3117	26.3352	26.2727			Discard	Discard			0.376862	1	0.255476	0.878473	Q8IZ83
22.4077	24.4653	24.7897	21.7697	23.1858	23.3896	24.3035	24.3295	24.5433	24.2926	22.7662			Discard	Discard			0.148312	1	0.255258	0.392731	Q969N2
28.5693	28.2244	27.9378	28.1923	28.6859	28.1988	28.7449	28.4141	28.4101	28.2474	28.3595			Discard	Discard			0.796397	1	0.254252	1.65022	P46779
28.8548	28.9723	28.5595	29.6899	29.4784	28.8473	28.6846	28.8903	29.1921	29.2293	29.2101			Discard	Discard			0.503299	1	0.252763	1.11942	P30049
23.417	24.2335	22.7521	23.5964	23.9943	24.3835	24.1572	24.1009	24.2583	24.1915	24.3189			Discard	Discard			0.212419	1	0.25056	0.53875	Q9UKF6
28.3508	28.5633	28.6545	28.2923	28.6152	27.637	28.0044	28.6549	28.2053	28.1169	28.4345			Discard	Discard			0.380872	1	0.250488	0.886319	Q9Y2T3
28.1138	28.2982	27.6072	28.2568	28.2231	27.9644	28.3753	28.7171	28.145	28.1794	28.1377			Discard	Discard			0.755281	1	0.249907	1.57675	P49327
23.9604	23.1478	22.3138	22.6767	22.0741	22.3666	22.305	22.2904	22.2076	21.9494	22.2773			Discard	Discard			0.348125	1	0.249714	0.821748	Q7Z478
27.3054	27.7549	27.8108	27.33	27.5004	27.2096	27.5245	27.3501	28.3755	27.6996	27.7911			Discard	Discard			0.392019	1	0.249167	0.90805	Q00765
23.7508	23.0125	22.9675	25.0382	24.356	23.8398	23.7035	23.3337	22.9777	23.115	22.8778			Discard	Discard			0.213549	1	0.24869	0.541239	Q9UKG9
23.2687	25.4331	24.3395	24.092	24.6677	24.5689	24.8162	25.2617	25.3038	25.4306	25.2068			Discard	Discard			0.279799	1	0.248424	0.682847	O95425
26.7045	26.4128	25.998	26.2918	26.5309	25.7529	26.1685	26.3269	26.2519	26.4036	26.4529			Discard	Discard			0.534661	1	0.246659	1.17754	P62136
24.479	24.8513	24.5051	24.793	24.5467	24.129	24.5224	24.5011	24.5533	24.6274	24.3543			Discard	Discard			0.77865	1	0.246473	1.61852	Q9Y5L0
27.1269	27.7969	27.3948	26.8909	27.2962	26.6287	26.7538	27.2403	27.1923	27.1166	27.5887			Discard	Discard			0.359212	1	0.246252	0.843739	Q16881
25.7614	26.2121	26.0522	25.3474	25.8618	24.9764	25.5714	25.8251	25.9672	25.9213	26.122			Discard	Discard			0.312319	1	0.245746	0.749734	Q9H3P7
23.2782	24.1929	24.6815	24.9456	25.2284	24.9664	24.862	24.5025	24.4721	24.8842	23.0116			Discard	Discard			0.15369	1	0.245187	0.405387	Q9Y2R5
26.0435	27.1282	27.3028	26.844	27.2192	26.057	26.2332	26.4824	27.0077	27.0501	27.0857			Discard	Discard			0.304855	1	0.24449	0.734515	Q13217
24.8467	24.0966	23.6622	25.2117	24.8084	24.5107	24.7258	24.8876	23.9713	24.0678	23.9558			Discard	Discard			0.340049	1	0.242966	0.805643	P49902
23.6754	24.7362	25.0676	25.9224	25.6616	24.7229	24.9308	24.8421	25.0325	24.9771	24.8403			Discard	Discard			0.431685	1	0.241451	0.984463	P82664
24.9977	24.4786	24.5092	25.0763	25.0685	24.4113	24.7077	24.504	24.7713	24.4757	24.7306			Discard	Discard			0.693695	1	0.241104	1.46641	Q96GK7
27.9874	28.2062	27.5305	28.0627	28.0524	27.8459	28.0355	28.2453	28.113	27.9896	28.1694			Discard	Discard			0.691315	1	0.24004	1.46214	P27635
25.0242	25.6447	25.5795	26.0385	25.8916	25.6118	25.593	25.4336	25.8169	25.6364	25.3528			Discard	Discard			1.22754	1	0.239315	2.43222	O00116
29.2288	29.1908	29.8301	29.4632	29.7249	28.9322	30.1255	29.2509	29.1051	28.9027	28.7391			Discard	Discard			0.296048	1	0.239264	0.716459	P04083
25.8623	26.4243	26.2512	25.9663	26.2268	25.3819	25.9251	26.2732	26.1855	26.1523	26.375			Discard	Discard			0.376272	1	0.238813	0.877317	Q15642
25.5612	26.5065	26.544	26.2416	26.5288	25.9879	26.0235	26.0957	26.4	26.2072	26.2205			Discard	Discard			0.829644	1	0.238563	1.70961	Q9HD45
25.4687	26.1381	26.1977	25.4628	25.8313	25.2277	25.5403	25.342	26.0979	25.8811	25.8308			Discard	Discard			0.409411	1	0.238069	0.941721	Q99828
26.3571	27.3229	27.3122	27.3246	27.3951	26.7719	27.0219	26.8934	27.3523	27.2954	27.1011			Discard	Discard			0.75813	1	0.236646	1.58184	Q9NZM1
26.3014	25.7936	25.6189	26.176	26.3829	25.8582	25.9676	25.9699	25.8336	25.5436	26.0523			Discard	Discard			0.503125	1	0.23513	1.11909	Q16775
26.6113	27.5226	27.4379	27.5051	27.6649	26.8324	26.7735	26.8845	27.4858	27.5497	27.4715			Discard	Discard			0.530881	1	0.234903	1.17057	O95881
24.8881	26.0731	26.1601	26.4758	27.0364	26.1157	25.789	26.2724	26.2836	26.4902	26.1589			Discard	Discard			0.3769	1	0.233167	0.878547	Q9Y305
22.7284	23.9955	24.3271	24.7764	25.0328	24.0859	24.4635	22.5864	24.1584	24.2806	23.956			Discard	Discard			0.341744	1	0.23316	0.809028	O60220
27.0846	28.1093	28.3184	27.7412	28.1585	27.3304	27.4696	28.0928	27.6899	27.6901	27.6743			Discard	Discard			0.362641	1	0.232597	0.850513	Q969H8
25.2925	25.4272	25.6391	26.4258	26.3854	25.4036	25.2667	25.0341	25.6261	25.6721	25.6068			Discard	Discard			0.394784	1	0.232478	0.913422	Q96DB5
24.087	24.3459	24.2267	24.3216	24.9617	24.1894	23.7856	24.2248	23.3412	24.4198	23.0999			Discard	Discard			0.16772	1	0.23231	0.43803	P82663
26.6855	27.289	27.1755	27.4231	27.6112	27.1259	26.9638	27.3598	27.5725	27.4266	27.3109			Discard	Discard			0.978258	1	0.231189	1.97586	Q8NFV4
23.9595	24.0576	24.2141	25.2616	25.7795	24.9761	24.5692	24.0271	24.6162	24.8831	24.2743			Discard	Discard			0.184178	1	0.230873	0.475667	P55809
22.5691	23.5161	23.8262	24.3092	24.8037	23.8808	23.3945	24.0336	23.7962	23.7779	23.7472			Discard	Discard			0.288603	1	0.230622	0.701107	P82933
27.3513	27.3194	27.6841	28.3623	28.4081	27.4758	27.3841	27.531	27.744	27.786	27.4282			Discard	Discard			0.343516	1	0.230318	0.812566	Q04837
23.5771	26.8236	26.5209	25.5861	25.8926	25.7468	26.1194	26.4432	26.8658	26.4803	26.4432			Discard	Discard			0.272568	1	0.229569	0.667762	Q9HCY8
23.6922	24.5834	23.79	24.2428	23.8716	24.7561	24.3502	24.1538	24.6869	23.5046	24.5541			Discard	Discard			0.219301	1	0.229431	0.553861	Q14320
26.1234	26.4742	25.3531	26.3814	26.3617	26.3537	26.8038	26.7701	26.1066	26.4522	26.182			Discard	Discard			0.306939	1	0.228918	0.738772	P12277
24.6092	24.9346	25.5471	24.0156	25.2014	23.6712	24.1505	24.9304	24.6279	24.8378	24.7173			Discard	Discard			0.18466	1	0.227971	0.476759	P19971
26.0039	26.4517	26.6831	26.9383	27.2548	26.3105	26.2425	26.256	26.6636	26.6931	26.5659			Discard	Discard			0.439616	1	0.226898	0.999587	O00330
27.0419	27.0909	26.9217	27.1534	27.148	27.0456	26.8367	26.884	27.1448	26.7283	26.9106			Discard	Discard			1.45616	1	0.226366	2.87031	P28062
23.8731	24.8026	24.0566	24.324	24.2329	23.8592	24.3261	24.4246	24.3822	24.5962	24.4741			Discard	Discard			0.390477	1	0.226058	0.905051	P19525
26.848	26.5069	26.5585	26.7568	26.7705	26.2245	26.4285	26.4742	26.6407	26.4483	26.4322			Discard	Discard			1.07172	1	0.223477	2.14501	Q99829
27.2762	26.3234	25.5005	27.2011	26.9716	26.6632	26.0185	26.7227	26.4939	26.5584	26.7759			Discard	Discard			0.22978	1	0.221792	0.576683	P14854
26.2465	26.7955	27.3052	27.3624	27.6555	26.4657	26.3618	26.7974	27.0244	26.9859	26.9912			Discard	Discard			0.30946	1	0.221481	0.743914	P50213
27.858	26.9039	26.2393	27.4825	27.8252	27.4979	27.4661	27.819	26.9174	27.1021	27.1372			Discard	Discard			0.215377	1	0.221417	0.545258	P83731
24.6516	24.2273	24.7442	26.0412	25.8195	25.741	24.69	25.0416	24.0786	24.5274	22.9386			Discard	Discard			0.0964336	1	0.220676	0.265974	Q02318
28.4748	27.5523	27.2669	28.4763	28.5953	28.2866	28.4522	28.4805	27.8194	27.7246	27.7957			Discard	Discard			0.24665	1	0.220569	0.61298	P42766
25.2941	25.3927	25.0168	24.1162	24.6444	24.3191	22.9903	25.1485	25.1463	24.4504	25.5877			Discard	Discard			0.221173	1	0.217653	0.557953	P30047
23.8939	23.4863	22.2885	22.671	23.7358	24.0474	24.0032	23.8933	23.5929	23.5966	23.6186			Discard	Discard			0.185081	1	0.217195	0.47771	Q9UPU5
29.9693	30.2904	30.7648	31.3086	31.0946	30.0521	30.19	29.7331	30.5418	30.3929	30.4922			Discard	Discard			0.347403	1	0.216771	0.820311	P61604
26.3185	26.4427	26.8841	27.3276	27.2392	26.3745	26.5026	25.9154	26.5573	26.5676	26.2925			Discard	Discard			0.354572	1	0.216756	0.834552	O75431
19.8473	27.1555	27.4388	22.5595	24.9638	23.066	24.4067	25.0371	27.2916	27.2492	27.2605			Discard	Discard			0.0536937	1	0.216646	0.153906	P00450
24.6104	25.561	25.8828	26.1435	26.454	25.4541	25.3768	25.1763	25.8098	25.9591	25.604			Discard	Discard			0.349155	1	0.216579	0.823796	P19404
24.4716	24.0063	24.2843	24.1664	24.9388	24.2231	24.3908	24.1257	24.3129	24.4305	23.8746			Discard	Discard			0.339773	1	0.216224	0.80509	Q9Y287
28.0801	28.0692	27.4196	28.0728	28.2769	28.1585	27.9303	28.2879	27.939	27.8957	28.0441			Discard	Discard			0.45611	1	0.215576	1.03089	P62753
27.4778	26.7866	26.7279	26.3122	27.0506	26.6348	26.9911	27.0118	26.7304	26.5665	26.6326			Discard	Discard			1.18631	1	0.215422	2.35547	O75608
26.04	27.6953	27.9118	26.4569	27.1603	26.4358	26.5439	26.793	27.3981	27.2819	27.191			Discard	Discard			0.221729	1	0.212777	0.559169	P49257
29.1221	30.1396	30.1375	30.2148	30.0755	29.3556	29.2862	29.4392	29.869	29.9732	29.796			Discard	Discard			0.444262	1	0.212435	1.00842	P23284
25.0365	25.6866	25.7255	26.3008	26.3423	25.5425	25.2363	25.6091	25.5489	25.6996	25.6238			Discard	Discard			0.44212	1	0.21142	1.00435	Q15006
24.8314	24.8231	24.3776	24.0852	24.7243	23.4198	22.3089	24.6361	24.2193	24.7904	24.923			Discard	Discard			0.190321	1	0.211184	0.489543	P51397
21.9175	22.6274	22.9866	22.9805	23.2626	22.887	22.3777	22.2138	22.9755	22.8365	22.2677			Discard	Discard			0.366392	1	0.210703	0.857908	Q6JQN1
23.1808	25.1048	24.259	24.8817	24.2175	24.289	25.0301	25.1262	25.2362	25.107	24.9191			Discard	Discard			0.224192	1	0.209321	0.564541	Q05682
28.7593	29.1542	28.9801	29.2386	29.2237	28.6673	28.9727	28.9775	29.2021	29.0998	29.1912			Discard	Discard			0.730058	1	0.208711	1.53161	O75369
24.8094	26.2312	25.7092	25.3142	25.151	24.7107	24.5423	24.8786	26.0859	25.9001	26.1375			Discard	Discard			0.171269	1	0.208316	0.446203	Q8WWI1
25.6836	25.76	25.9116	26.9045	26.8675	26.0457	25.675	25.7093	26.1337	26.1141	26.1109			Discard	Discard			0.312026	1	0.208164	0.749138	Q9UFN0
24.8199	25.2637	24.115	22.2674	23.2999	25.4418	25.1498	24.9681	25.1137	23.0881	24.7646			Discard	Discard			0.0942754	1	0.206786	0.260498	Q9Y3B4
25.301	24.9536	25.214	26.0836	26.0583	25.0328	24.7126	24.9268	25.5174	25.5577	25.4096			Discard	Discard			0.282908	1	0.206258	0.68931	Q9NPH0
25.2644	25.159	25.1608	25.1817	25.3826	24.8356	24.8054	25.3347	25.0883	24.9234	25.0968			Discard	Discard			0.866166	1	0.205815	1.77486	P37235
25.4186	24.822	25.5685	26.2035	26.3136	25.1994	25.0254	24.812	25.321	25.3405	25.0125			Discard	Discard			0.205572	1	0.205328	0.52362	Q8WW59
24.8667	24.949	25.2632	25.419	25.7467	25.053	24.8707	24.5865	25.451	25.3909	25.0062			Discard	Discard			0.397133	1	0.203908	0.917979	Q13825
31.1044	32.4665	32.7624	31.6406	32.5281	31.294	31.3632	31.8169	32.0699	32.2472	32.3016			Discard	Discard			0.208467	1	0.203526	0.530029	P04179
26.7539	26.9846	27.2859	27.7662	28.0202	26.978	26.8918	27.0316	27.1813	27.4122	27.0917			Discard	Discard			0.289312	1	0.203364	0.702574	Q02218
22.4071	23.244	23.6044	24.1584	24.4563	23.8176	23.5672	23.4111	24.0724	23.8121	23.6544			Discard	Discard			0.268956	1	0.202127	0.660195	Q9NRX2
28.3103	28.253	28.0309	28.4855	28.4273	28.0213	28.0202	27.8811	28.2504	28.18	28.21			Discard	Discard			1.32978	1	0.199689	2.62531	Q01082
23.2901	24.2811	24.1629	23.0991	24.019	23.7846	23.5558	24.3074	24.508	24.129	24.2083			Discard	Discard			0.548814	1	0.198218	1.20361	Q9NRW7
28.9205	29.4501	29.1457	28.6633	28.7561	28.5961	28.9579	29.6165	29.5451	28.9692	29.4982			Discard	Discard			0.264716	1	0.198174	0.651284	P60903
28.7494	28.5146	28.8522	29.6689	29.6283	28.7324	28.5162	28.5093	28.8406	28.9005	28.7004			Discard	Discard			0.288965	1	0.198119	0.701856	P42765
25.5334	25.7886	25.5327	25.0239	25.4574	25.7419	25.6872	26.1668	26.1856	25.5053	25.6719			Discard	Discard			0.465792	1	0.197581	1.04917	P62820
23.5519	25.18	25.2702	24.7979	25.6201	24.904	23.8994	25.1746	25.3787	25.2333	25.3751			Discard	Discard			0.561963	1	0.197305	1.22776	P56556
28.8559	28.9428	28.5167	28.6082	28.6422	28.3183	28.4737	28.6963	28.7627	28.5352	28.9738			Discard	Discard			0.491256	1	0.196549	1.09696	P84077
26.5099	26.9324	26.6341	26.8509	27.0022	26.3424	26.5916	26.7244	26.7811	26.9229	26.9383			Discard	Discard			0.501368	1	0.195786	1.11582	Q9NR31
27.0461	27.7406	28.0732	28.3855	28.5156	27.4367	27.346	27.26	27.8787	27.9278	27.9593			Discard	Discard			0.313437	1	0.195689	0.752007	P13804
24.5012	25.3349	26.0584	26.4497	26.4452	25.037	25.0399	25.1587	25.9537	25.9338	25.8343			Discard	Discard			0.19935	1	0.195361	0.50978	Q9BY49
31.2074	31.7047	31.8198	31.8191	31.718	31.1449	31.675	31.1895	31.6867	31.6149	31.4533			Discard	Discard			0.522669	1	0.194935	1.15538	P07355
24.0004	23.1746	23.5095	23.3697	23.5426	23.6278	23.662	23.9469	23.6119	22.4205	23.4347			Discard	Discard			0.221587	1	0.194929	0.558859	Q6Y7W6
25.1325	24.7875	23.0124	24.9449	23.5126	24.7334	25.1274	24.9498	25.295	24.6375	24.9642			Discard	Discard			0.102904	1	0.194804	0.282289	P41236
28.0525	27.424	27.1294	27.7556	27.9036	27.4862	27.7275	27.7679	27.2774	27.4067	27.3388			Discard	Discard			0.475936	1	0.1947	1.06825	P17655
22.4164	24.9188	25.1848	25.6732	26.2473	24.8668	24.088	23.7177	24.8845	25.4042	25.1677			Discard	Discard			0.190008	1	0.194286	0.488838	Q9NNW7
29.0056	28.8399	28.6347	29.26	29.2497	28.9002	29.0783	29.0584	29.1377	29.0498	28.9413			Discard	Discard			0.618037	1	0.194264	1.32996	Q02878
29.9232	29.7554	29.5727	29.826	29.8903	29.2819	29.9103	29.4057	29.5954	29.6742	29.6843			Discard	Discard			0.694409	1	0.19379	1.4677	P04632
25.5288	25.7302	26.3107	27.1335	27.0077	25.9126	25.6343	25.4732	26.0272	26.1217	25.9015			Discard	Discard			0.224063	1	0.193445	0.564259	P16219
23.1591	24.9027	25.6717	25.1809	24.8876	25.0626	25.2959	25.0555	24.9637	23.6395	24.5254			Discard	Discard			0.142366	1	0.193202	0.378639	Q14165
28.3404	28.5349	28.847	29.5071	29.5089	28.4996	28.3857	28.3026	28.7517	28.7625	28.8461			Discard	Discard			0.30128	1	0.193036	0.7272	P00505
23.9358	24.2863	24.0105	23.989	23.9664	23.8645	24.0428	23.8966	24.2198	24.0083	23.9756			Discard	Discard			1.05563	1	0.192766	2.11576	Q9NUQ7
22.68	24.9395	24.957	25.1919	25.776	24.9271	24.5925	25.0779	25.3801	25.4541	25.3526			Discard	Discard			0.311232	1	0.192545	0.747523	Q9BSH4
24.2438	24.7228	24.561	23.7702	24.052	23.087	23.358	23.2679	24.9181	24.693	25.1538			Discard	Discard			0.123278	1	0.190614	0.332676	P00813
26.6804	27.8203	27.8861	28.8047	28.5235	27.8001	27.5836	27.5473	27.6289	27.9156	27.6022			Discard	Discard			0.328878	1	0.189879	0.783236	P36542
26.2616	25.3083	25.0423	25.6591	25.9073	25.6016	25.4416	25.6791	24.9751	25.0518	25.1329			Discard	Discard			0.280617	1	0.189763	0.68455	Q9NRF8
26.339	23.8928	24.5406	26.8484	25.9194	24.9962	25.1997	24.9914	23.2012	22.9685	24.0889			Discard	Discard			0.0791207	1	0.189307	0.221521	P15428
25.6031	25.4157	25.2717	25.4007	25.6796	25.4912	25.6355	25.8505	25.4455	25.382	25.1573			Discard	Discard			0.829858	1	0.188042	1.70999	O75663
29.0989	29.0201	28.8734	29.1606	29.0304	28.6975	29.1362	29.0031	29.3171	29.1122	29.0568			Discard	Discard			0.634077	1	0.187557	1.359	P39023
26.4382	25.8893	25.6419	25.9916	26.3807	26.1109	26.1382	26.1637	25.6304	25.7129	25.6516			Discard	Discard			0.35104	1	0.187509	0.827543	O95817
24.9797	24.5953	22.9875	24.6021	24.7204	25.3124	22.9297	24.8779	24.4783	24.5641	24.7839			Discard	Discard			0.115201	1	0.186039	0.312873	Q9UHD1
26.2807	27.003	27.1525	26.9167	27.147	26.5173	26.5787	26.7338	26.937	26.9338	26.7766			Discard	Discard			0.495516	1	0.183954	1.10491	Q9NYU2
26.2687	26.0678	25.5049	25.6882	25.9024	26.149	25.7786	26.4435	25.9358	25.571	25.9173			Discard	Discard			0.437993	1	0.183139	0.996496	Q13618
27.97	27.9909	27.7364	27.8676	28.2073	27.9744	28.0434	28.2426	28.1092	27.9708	27.9959			Discard	Discard			1.01799	1	0.183057	2.04755	P46782
28.935	28.5081	28.38	28.9024	28.9432	28.3819	28.9606	28.6594	28.68	28.6254	28.7238			Discard	Discard			0.566482	1	0.182636	1.23604	P15880
23.0874	22.29	22.9491	22.9644	23.4526	22.5854	22.6437	22.7256	23.1762	23.0336	22.594			Discard	Discard			0.223113	1	0.182448	0.562187	O15091
26.9159	27.7821	27.7824	27.6031	27.7201	27.2389	27.2009	27.322	27.6384	27.6497	27.4554			Discard	Discard			0.579395	1	0.181889	1.25965	Q15363
22.5424	25.2687	25.4209	25.129	25.4168	24.7617	24.9909	25.155	25.1523	25.1605	25.0471			Discard	Discard			0.463835	1	0.181721	1.04548	Q8NBJ5
22.8747	24.3364	25.0153	22.8962	24.1172	22.2655	24.6998	24.7969	24.2055	24.4267	24.4456			Discard	Discard			0.0909779	1	0.181405	0.252095	Q9BZQ8
24.9566	25.8212	26.1349	26.5309	26.4834	25.6735	25.479	25.4364	25.7766	25.8799	25.6944			Discard	Discard			0.332792	1	0.181404	0.791103	P07099
28.256	28.0502	28.0532	28.6643	28.5843	28.1513	28.1909	28.3596	28.2681	28.0496	28.2249			Discard	Discard			0.603228	1	0.181149	1.30307	P62249
25.7745	25.8893	24.9442	25.0625	25.5215	25.438	25.76	26.2313	25.9194	25.8679	26.1344			Discard	Discard			0.219277	1	0.180615	0.553808	P42025
28.2412	27.7441	27.0268	28.2476	28.3652	28.1454	28.0338	28.6289	27.8637	27.923	28.1467			Discard	Discard			0.199998	1	0.18056	0.511226	P50914
25.0491	24.1469	23.6641	24.11	24.5127	24.5657	24.9297	24.7444	24.4514	24.0615	24.468			Discard	Discard			0.2827	1	0.180465	0.688878	Q9P0R6
28.921	28.8229	28.7144	28.9644	28.7642	28.1738	28.4644	28.9035	28.8421	28.7724	28.858			Discard	Discard			0.428185	1	0.180082	0.977774	P46778
25.8588	25.7469	25.4068	26.0708	25.9297	25.8621	25.9187	25.9335	25.7585	25.6506	25.6108			Discard	Discard			0.70182	1	0.179147	1.481	O00410
25.836	25.7667	25.5107	25.7497	25.8809	25.6601	25.7797	25.6488	25.7615	25.7411	25.5871			Discard	Discard			1.35137	1	0.178296	2.66664	Q9Y6E0
27.7336	27.8195	27.8561	27.447	28.0152	27.1998	27.7693	27.8779	27.359	27.5804	27.5764			Discard	Discard			0.32807	1	0.178077	0.781609	Q9BQE5
23.1015	24.4387	24.0224	23.1936	24.5048	24.1936	23.8704	24.54	24.4809	24.3452	24.6312			Discard	Discard			0.519696	1	0.176674	1.14987	Q96A35
28.0165	28.4824	28.6921	28.8955	29.0531	28.1225	28.1178	28.4464	28.5569	28.5766	28.6955			Discard	Discard			0.337025	1	0.175744	0.799591	O95571
26.0939	25.1249	24.7142	25.8335	25.2495	25.6859	25.6827	25.9629	25.5721	25.149	25.01			Discard	Discard			0.270095	1	0.175724	0.662582	Q8TEX9
25.0867	25.6889	25.3588	25.395	25.7968	25.2763	25.579	25.6888	25.7215	25.9347	25.6708			Discard	Discard			0.425142	1	0.17559	0.97195	Q9NR12
23.8947	23.7241	23.4282	23.4063	24.1374	23.8166	24.3803	24.1708	23.7881	23.8801	23.7082			Discard	Discard			0.490345	1	0.174932	1.09525	Q15397
22.681	23.4479	22.5486	23.007	23.5069	23.4416	23.432	23.0983	22.7407	23.1356	23.1082			Discard	Discard			0.228986	1	0.173305	0.574962	Q6P1X6
23.289	27.1565	27.1857	27.3686	27.7315	26.726	26.817	26.6269	27.4628	27.6736	27.5231			Discard	Discard			0.244316	1	0.173166	0.60799	O75380
23.8163	26.2901	26.3604	25.2278	25.6723	24.7742	24.9267	25.3824	26.0342	25.9086	26.2603			Discard	Discard			0.142779	1	0.172997	0.379622	P80303
26.1397	27.1201	27.2464	26.4237	26.5624	25.8365	26.7114	26.4833	27.1384	27.1107	26.8778			Discard	Discard			0.160246	1	0.172463	0.420707	Q27J81
25.9393	25.3741	25.4526	26.0065	26.0553	25.5597	25.6831	25.6723	25.2558	25.3806	25.1646			Discard	Discard			0.311132	1	0.172382	0.74732	Q93008
27.5833	27.9387	28.1837	27.1752	28.3883	27.7069	27.6581	27.9021	28.1959	28.0546	28.0628			Discard	Discard			0.469173	1	0.172299	1.05554	P31930
29.2189	30.3787	30.5784	30.1637	30.3944	29.5936	29.5965	29.7134	30.1852	30.2121	30.2049			Discard	Discard			0.285275	1	0.172154	0.69422	P13667
30.1194	31.395	31.4653	31.192	31.3671	30.6581	30.7731	30.8574	31.1998	31.2754	31.1959			Discard	Discard			0.344762	1	0.171946	0.81505	P14625
30.4014	30.486	29.9628	30.0971	30.0851	29.8202	30.1107	30.5161	30.3788	30.2158	30.5817			Discard	Discard			0.324384	1	0.171493	0.774179	P37802
25.4943	24.9564	24.4066	25.9537	25.5169	25.4443	25.8412	25.4483	24.9465	24.9255	25.1011			Discard	Discard			0.225455	1	0.170554	0.56729	P35241
27.6478	27.5433	27.9321	27.8552	28.155	27.6286	27.5537	27.3501	27.481	27.5275	27.1375			Discard	Discard			0.260516	1	0.169992	0.64243	Q9UHG3
29.4101	29.134	28.7114	29.8243	29.5707	29.5609	29.6996	29.7227	29.2822	29.2247	29.141			Discard	Discard			0.301456	1	0.169482	0.727559	P21333
26.5284	26.5358	26.2176	26.8582	26.4371	26.1623	26.3469	26.6792	26.4499	26.6613	26.1798			Discard	Discard			0.535096	1	0.169037	1.17835	Q9BPX5
22.4611	25.228	25.375	26.0595	25.6062	25.2678	25.4313	25.3708	25.6229	25.3756	25.2489			Discard	Discard			0.693804	1	0.168878	1.46661	Q9UIQ6
22.5098	24.7308	24.9613	25.2581	25.5814	25.1709	24.8615	25.0846	25.2551	25.0797	24.8716			Discard	Discard			0.317214	1	0.168188	0.759675	P51398
26.2391	25.4713	25.9785	26.2174	26.9274	25.8892	25.756	25.9388	25.9662	26.0094	25.9368			Discard	Discard			0.180977	1	0.168146	0.468399	P09237
30.2789	30.119	30.0422	30.2408	30.3681	29.8531	30.2584	30.2943	30.3232	30.2912	30.2227			Discard	Discard			0.581628	1	0.167806	1.26373	P18124
28.7234	29.125	29.4501	29.8588	30.0388	29.1807	29.1363	29.1397	29.4177	29.4783	29.3313			Discard	Discard			0.287192	1	0.167034	0.698189	P38646
22.5435	22.9293	24.5591	24.2973	24.5625	24.1681	24.3004	24.2099	24.8519	23.5225	23.5422			Discard	Discard			0.104207	1	0.166579	0.285554	Q53HC9
26.0081	26.4725	26.2564	26.0197	26.2061	25.7793	25.8977	26.0158	26.1917	26.1583	26.3041			Discard	Discard			0.457584	1	0.165595	1.03367	Q15436
27.5694	27.381	27.2988	28.7817	27.2455	27.3975	27.534	27.6667	27.5977	27.0501	27.226			Discard	Discard			0.630528	1	0.16501	1.35258	Q58FF8
25.0566	25.8878	26.1267	25.6563	26.2635	25.5588	25.2834	25.6013	26.0301	26.0443	25.8521			Discard	Discard			0.40971	1	0.165003	0.942299	O95299
23.2936	25.4484	25.7426	25.8738	25.7551	24.9398	24.9235	24.9179	25.6745	25.7243	25.4411			Discard	Discard			0.287995	1	0.164095	0.699851	Q13423
29.2865	29.9359	29.9517	30.1328	30.2615	29.582	29.5006	29.5934	29.6804	29.8746	29.7771			Discard	Discard			0.41956	1	0.162919	0.961248	Q15084
23.338	23.9449	24.0395	23.6591	23.6889	22.9394	23.3243	23.1688	23.7996	23.7505	23.8689			Discard	Discard			0.216136	1	0.161535	0.546924	Q0JRZ9
26.3401	27.0315	27.4734	25.9196	27.0732	26.2398	26.5782	26.2203	26.8374	26.9117	26.6529			Discard	Discard			0.202845	1	0.161216	0.517564	Q9BV40
26.9358	26.6197	26.3996	26.9307	26.9147	26.717	26.6818	26.4377	26.6041	26.7679	26.3225			Discard	Discard			0.454055	1	0.161104	1.027	P47813
23.7972	23.8392	24.5265	24.7292	25.0108	24.3388	24.0008	23.5663	24.2888	24.0484	23.9663			Discard	Discard			0.191602	1	0.159612	0.492426	Q8N5N7
25.7449	25.1998	24.5403	25.8986	25.518	25.7671	25.6857	25.6421	25.147	25.177	25.0305			Discard	Discard			0.198487	1	0.159579	0.507854	Q9Y263
23.8719	23.3138	23.1306	23.4987	23.4887	23.187	23.7079	23.7157	23.5316	23.4725	23.351			Discard	Discard			0.701006	1	0.159442	1.47954	Q14558
25.9995	26.3441	26.6535	26.8497	27.1766	26.2336	26.2753	25.8489	26.5851	26.6907	26.5961			Discard	Discard			0.267163	1	0.158476	0.656431	Q16718
28.4126	28.5801	28.26	28.4095	28.3346	27.9773	28.0825	28.1501	28.2356	28.327	28.3359			Discard	Discard			0.549499	1	0.158418	1.20488	P11216
24.0106	24.9416	26.2663	24.6671	25.5523	24.8306	25.4795	25.6321	25.1278	23.8977	25.201			Discard	Discard			0.0958224	1	0.158357	0.264425	P61803
23.1721	23.042	23.1221	22.3313	23.302	22.935	22.8053	22.8612	23.3785	23.0195	23.2547			Discard	Discard			0.623741	1	0.158006	1.3403	Q2TAL8
25.5297	25.5736	25.5759	26.7348	26.5111	25.8172	25.4933	25.1973	25.5296	25.9346	25.5267			Discard	Discard			0.213683	1	0.157839	0.541534	Q6P587
29.0795	28.9869	28.8677	29.2658	29.1695	28.7636	28.9564	29.034	29.1064	29.0429	29.0449			Discard	Discard			0.81878	1	0.15783	1.6902	P12814
26.6608	26.7217	27.1822	27.8241	27.6527	26.8852	26.8622	26.8662	27.2138	27.1205	26.967			Discard	Discard			0.268059	1	0.15738	0.658312	Q6YN16
28.5937	28.9542	29.29	29.1886	29.4676	28.7044	28.7255	28.5673	29.0511	29.0616	28.9477			Discard	Discard			0.338544	1	0.156729	0.802633	P35232
29.0476	28.2013	27.7838	29.1407	28.8705	28.7137	28.9942	29.0419	28.3944	28.3876	28.4433			Discard	Discard			0.216884	1	0.15666	0.548565	P62917
26.297	26.5565	26.8091	27.0768	27.2345	26.4377	26.1622	26.3632	26.807	26.8464	26.7452			Discard	Discard			0.330614	1	0.156431	0.786729	P31937
26.7964	26.2308	26.0135	26.6963	26.663	26.5717	26.129	26.2434	26.1702	26.0761	26.1358			Discard	Discard			0.329175	1	0.155387	0.783834	P68400
26.2965	25.3846	25.718	26.5376	26.5596	26.144	25.9071	26.002	25.704	25.4273	25.6203			Discard	Discard			0.173712	1	0.155357	0.451811	P04062
26.3096	26.0093	25.8154	25.862	26.123	25.8664	25.6782	25.9737	26.116	25.7857	26.2458			Discard	Discard			0.538242	1	0.154452	1.18415	Q96GX9
24.0512	25.116	25.2844	22.5066	24.4984	23.5986	24.1011	24.7526	24.7397	24.8549	24.7856			Discard	Discard			0.126086	1	0.153871	0.33951	Q9UL25
24.6565	25.7534	26.2789	25.678	26.2207	25.3331	25.4225	25.7055	26.0024	25.8765	25.8667			Discard	Discard			0.240359	1	0.153363	0.599506	Q16822
24.9151	24.7885	24.1451	23.1668	24.5048	24.5429	22.9334	24.6012	24.4612	24.4793	24.5637			Discard	Discard			0.470097	1	0.152082	1.05727	Q9UHJ6
25.2119	24.96	24.4918	25.4452	25.1643	25.0688	25.1443	25.1176	25.219	25.1626	25.1266			Discard	Discard			0.320372	1	0.151929	0.766072	Q6DKJ4
27.2562	26.8708	26.5729	27.3776	27.0527	26.8582	27.056	27.0583	27.0803	26.9399	27.0265			Discard	Discard			0.536008	1	0.151885	1.18003	P43034
23.1117	24.839	25.7609	24.5202	25.7135	24.6213	24.7778	25.2179	24.2852	24.6119	24.1834			Discard	Discard			0.104349	1	0.15154	0.285911	P09917
28.7534	28.7054	29.1482	28.719	28.865	27.8109	28.1265	28.0096	28.6549	28.5023	28.8996			Discard	Discard			0.16579	1	0.151477	0.433572	O76070
28.4776	28.3393	28.2073	28.4105	28.5979	28.1947	28.3184	28.4303	28.5391	28.414	28.5481			Discard	Discard			0.576724	1	0.151071	1.25477	P62269
24.5427	22.4736	23.0963	24.5988	24.1578	22.7014	24.2943	24.587	24.4413	24.0062	24.356			Discard	Discard			0.0783952	1	0.150897	0.219632	P48426
27.3322	27.696	27.5263	27.4215	27.5045	27.1025	27.2464	27.2901	27.5127	27.4516	27.6005			Discard	Discard			0.479005	1	0.150868	1.07402	P50570
25.8733	26.2514	26.4945	26.1797	26.5996	25.9873	26.0415	26.0905	25.9809	26.101	25.9233			Discard	Discard			0.291784	1	0.150782	0.707676	Q12907
24.5884	24.4186	24.5247	23.2394	24.2282	24.6939	24.3853	24.1443	24.5567	24.1045	23.6792			Discard	Discard			0.211626	1	0.150576	0.537005	Q9BW27
26.1476	25.5893	25.4055	25.2187	25.6307	25.2513	25.7425	25.515	25.1436	25.3704	25.1888			Discard	Discard			0.465439	1	0.150522	1.0485	O76054
24.0872	24.6157	24.3914	23.3998	24.7141	24.6892	24.5256	24.4661	24.7435	24.5157	24.5691			Discard	Discard			0.921138	1	0.149707	1.87325	Q9Y3T9
29.3272	31.3212	31.8412	31.3108	31.2122	30.9557	31.256	31.1306	31.1797	31.4967	30.0596			Discard	Discard			0.11981	1	0.149412	0.3242	P62805
23.8282	25.2826	25.0495	23.6933	24.3207	23.6921	24.1972	24.0731	24.8892	25.269	24.7155			Discard	Discard			0.115937	1	0.149263	0.314687	Q9UHR4
23.3519	24.2407	24.3403	24.6777	24.8526	24.3857	24.1241	24.2592	24.486	24.4219	24.3608			Discard	Discard			0.436521	1	0.149251	0.993692	Q96EY8
26.7187	27.4603	27.6347	27.0173	27.1996	26.339	26.4912	26.542	27.4471	27.4008	27.5053			Discard	Discard			0.157805	1	0.149032	0.415018	Q8NI22
25.7685	25.1316	24.8639	25.5381	25.5143	25.3059	25.4807	25.2574	25.2008	25.2443	25.1199			Discard	Discard			0.428493	1	0.148726	0.978363	P27708
27.454	27.5968	27.4356	27.1648	27.4127	27.1945	27.2803	27.3776	27.4496	27.2517	27.4693			Discard	Discard			0.769336	1	0.1486	1.60187	P25787
27.5772	28.1617	28.0943	27.7881	27.8155	27.2673	27.9357	27.0774	27.9949	27.9029	28.1057			Discard	Discard			0.239373	1	0.148146	0.597387	P62857
25.0524	25.5683	25.9595	26.2893	26.2777	25.5334	25.3524	25.3365	25.8053	25.8644	25.5863			Discard	Discard			0.284477	1	0.147882	0.692565	Q9NUJ1
24.6814	24.2686	23.0309	24.6067	24.3083	24.646	22.9675	24.6891	24.4561	24.5981	24.5117			Discard	Discard			0.117559	1	0.147685	0.318677	Q8IYI6
25.6609	25.9054	25.6058	25.8299	25.7675	25.215	25.5959	25.9875	25.5537	25.769	25.7901			Discard	Discard			0.347627	1	0.147184	0.820756	P13807
28.1479	28.6157	28.3386	28.1999	28.2877	27.8586	28.3878	28.7023	28.2236	28.3139	28.4038			Discard	Discard			0.347178	1	0.146962	0.819864	Q01813
28.1954	28.7788	28.9084	28.9599	29.0859	28.5078	28.5013	28.6099	28.8739	28.8742	28.7767			Discard	Discard			0.498838	1	0.146097	1.11111	Q9Y4L1
27.0764	27.5771	27.6767	28.0442	27.9514	27.5721	27.3075	27.5371	27.8829	27.76	27.623			Discard	Discard			0.633691	1	0.145814	1.3583	Q16836
27.0652	26.7023	26.5261	26.4657	26.7388	26.6451	26.4206	27.0412	26.8641	26.5002	26.8214			Discard	Discard			0.720622	1	0.145157	1.51471	Q9NP97
26.5055	27.2158	27.4436	27.5768	27.728	26.9353	26.7796	27.034	27.466	27.5394	27.3846			Discard	Discard			0.296277	1	0.144185	0.71693	P31040
27.307	28.1855	28.4175	28.4749	28.6079	27.9114	27.8476	28.0627	27.9733	28.1333	27.9834			Discard	Discard			0.290073	1	0.14417	0.704146	P51659
29.6508	30.5243	30.7447	30.3473	30.622	29.8648	29.9136	30.0177	30.3777	30.4315	30.4146			Discard	Discard			0.260455	1	0.144113	0.6423	P30101
24.9496	24.5248	23.4074	24.9532	25.0044	24.8402	25.2508	25.2238	23.6241	24.6221	24.0949			Discard	Discard			0.103038	1	0.14327	0.282624	Q12965
23.0031	24.3661	24.5725	24.074	24.1597	23.2361	23.7661	23.859	24.0437	24.2562	24.1219			Discard	Discard			0.156396	1	0.143171	0.411724	O15254
27.6484	27.4853	27.1774	27.4086	27.5518	27.2977	27.4024	27.421	27.4105	27.3585	27.5248			Discard	Discard			0.741061	1	0.142902	1.55131	P07203
28.6621	28.359	28.316	28.2985	28.5416	27.9444	27.8258	27.841	28.3564	28.3012	28.5444			Discard	Discard			0.396822	1	0.142498	0.917375	O15511
24.9875	25.101	25.4065	25.6378	25.7384	25.1376	24.9422	24.9754	25.2258	25.2371	25.0703			Discard	Discard			0.322355	1	0.142197	0.770081	O60313
27.1033	27.7096	27.6362	27.6477	27.9604	27.4819	27.4293	27.8564	27.7167	27.7418	27.7567			Discard	Discard			0.650447	1	0.141454	1.38858	Q13162
22.927	23.816	23.7581	22.3958	24.471	23.5328	23.6518	23.2604	23.8898	24.2113	24.1678			Discard	Discard			0.214688	1	0.141422	0.543744	Q9H1B7
24.0085	24.1172	23.6065	22.8153	23.8418	23.8848	23.8022	24.1525	23.8738	23.6266	24.0999			Discard	Discard			0.384533	1	0.139833	0.893469	O00401
24.4656	24.9778	24.9507	24.648	24.854	24.6218	22.927	25.0264	23.2031	22.3586	24.8895			Discard	Discard			0.0558241	1	0.139818	0.159686	O00743
22.6105	25.601	25.1646	24.7682	24.8028	24.7563	24.7992	24.9795	25.2642	25.1131	25.2979			Discard	Discard			0.23558	1	0.13968	0.589222	Q92544
27.1721	27.0947	26.9626	27.2435	27.0942	26.8185	27.2752	27.267	27.1104	27.0001	27.0596			Discard	Discard			1.15261	1	0.139537	2.29317	P62847
26.4046	26.7451	26.5565	26.4891	26.5404	26.2401	26.335	26.4966	26.5732	26.4492	26.6756			Discard	Discard			0.516732	1	0.139178	1.14438	O60763
25.0063	24.5093	24.1274	24.6344	24.5534	24.4679	24.661	24.3861	24.4262	24.4792	24.3556			Discard	Discard			0.638797	1	0.138789	1.36754	Q12768
26.2459	26.4582	25.9928	26.6946	26.2998	26.3521	26.673	26.8264	26.4218	26.2977	26.3774			Discard	Discard			0.561735	1	0.138264	1.22734	P53396
26.517	25.2854	25.2168	25.4939	25.7578	25.7195	25.928	25.9885	25.7276	25.3005	25.5714			Discard	Discard			0.304584	1	0.138209	0.733962	Q8NFU3
24.125	24.173	23.8702	23.9757	23.8284	24.1232	24.5178	24.0326	24.2087	23.8335	23.9033			Discard	Discard			0.481681	1	0.137454	1.07903	Q8TDN6
27.905	27.9147	28.3287	29.0779	29.0876	28.2649	28.0813	27.8794	28.3007	28.3563	28.2389			Discard	Discard			0.182572	1	0.137139	0.472022	P07954
26.6348	26.0756	25.8475	25.9495	26.1002	25.8222	26.0473	26.1878	26.062	25.9086	26.1906			Discard	Discard			0.634873	1	0.136995	1.36044	Q03154
28.4025	28.3657	28.4436	28.8692	28.7442	28.3983	29.0328	28.5302	28.7289	28.473	28.5892			Discard	Discard			0.546382	1	0.136909	1.19914	Q07020
29.1921	29.0678	28.8516	29.0893	29.3335	28.9714	29.4573	29.3199	29.0788	29.1988	29.0705			Discard	Discard			0.550265	1	0.136904	1.20628	P62241
23.7513	23.4618	23.3699	23.1335	23.4468	23.0191	22.9676	23.0859	23.1065	23.134	23.2847			Discard	Discard			0.449454	1	0.136429	1.01828	Q96P48
24.9245	25.1766	25.3856	25.0072	25.496	25.2093	25.4542	25.5205	25.0741	24.7126	25.1429			Discard	Discard			0.27983	1	0.136344	0.682914	Q9P035
29.0164	28.8553	28.8096	29.0226	29.0925	28.7397	28.6917	28.5834	28.9861	28.9042	28.9133			Discard	Discard			0.884784	1	0.136278	1.80816	Q13813
24.1834	24.5679	24.4117	24.2555	24.4273	23.9904	24.29	23.9767	24.6264	24.5825	24.6362			Discard	Discard			0.313305	1	0.135344	0.75174	P08397
24.2338	24.29	24.2064	24.1022	24.416	24.518	24.7406	24.8764	24.5384	24.3825	24.0117			Discard	Discard			0.410876	1	0.13512	0.944545	P51151
23.8032	24.0418	24.0834	24.0541	24.0515	24.6334	24.6447	24.7549	24.1129	24.2466	22.7723			Discard	Discard			0.102712	1	0.134819	0.281807	O75153
25.2202	26.3076	26.2879	26.0086	26.1187	25.5623	25.8685	26.074	25.968	26.1915	25.9462			Discard	Discard			0.262006	1	0.134481	0.645573	O15460
24.7318	25.7753	26.3962	26.2935	26.6165	25.7248	25.67	25.8637	26.2424	26.071	26.1182			Discard	Discard			0.200881	1	0.133837	0.513194	Q10713
28.6093	29.2258	29.421	28.9309	29.2175	28.7831	28.7246	28.9043	29.3145	29.2025	29.0688			Discard	Discard			0.355395	1	0.133745	0.836182	Q14697
27.0014	26.9445	27.379	27.8338	27.7724	26.966	26.8741	27.4747	27.6648	27.372	27.5909			Discard	Discard			0.195333	1	0.133597	0.5008	Q9GZT3
26.2364	26.1393	26.4097	26.9504	26.8299	26.3159	26.358	26.357	26.1104	26.1727	26.0074			Discard	Discard			0.240492	1	0.133437	0.599792	P61421
25.9182	25.3518	24.9797	25.6853	25.5259	25.4656	25.5612	25.7402	25.4138	25.4328	25.3107			Discard	Discard			0.422045	1	0.133336	0.966017	P61758
25.5454	25.2095	24.6381	25.1445	25.1442	25.4293	25.1112	25.2666	25.4717	25.1266	25.3734			Discard	Discard			0.231992	1	0.133278	0.581472	P52888
24.4945	24.7885	24.0767	24.3187	24.6492	24.9506	24.9968	25.2039	24.5902	24.6234	24.5207			Discard	Discard			0.244101	1	0.13309	0.60753	Q9BXJ9
27.0381	27.89	28.2385	28.1156	28.4908	27.7917	27.5103	27.8611	28.1698	28.1716	28.0002			Discard	Discard			0.293317	1	0.133042	0.710838	Q9H845
23.9315	23.7702	24.1754	23.2438	23.9066	23.2969	24.1437	23.9313	23.9752	23.5737	23.9582			Discard	Discard			0.222273	1	0.132942	0.560356	Q9NZT2
22.8395	24.4011	24.6824	24.0464	24.5595	23.4313	24.4473	24.8133	24.6424	24.7661	24.732			Discard	Discard			0.125627	1	0.131403	0.338394	Q7Z434
25.3869	25.5154	25.0569	24.5155	24.642	24.5552	25.0726	25.8964	25.1435	24.8275	25.4361			Discard	Discard			0.164042	1	0.131334	0.429523	P34949
29.0398	29.1898	29.3553	29.7781	29.9475	29.4014	29.2554	29.1587	29.4957	29.5022	29.3943			Discard	Discard			0.286849	1	0.131014	0.697479	P48735
27.9637	28.2071	27.9043	27.9792	27.9489	27.6153	27.765	27.7691	28.1516	28.1673	28.1992			Discard	Discard			0.31448	1	0.130967	0.754127	Q92817
26.8305	26.8741	26.2205	26.9043	26.5993	26.6777	26.4708	26.6996	26.5779	26.5799	26.7397			Discard	Discard			0.344262	1	0.12931	0.814053	P22061
26.805	27.5328	27.9392	28.1778	28.2356	27.4536	27.236	27.5368	27.7039	27.7132	27.6733			Discard	Discard			0.244399	1	0.129282	0.608167	Q16762
27.2373	28.1292	28.1631	27.8726	28.3787	27.7631	27.8946	27.8242	27.5688	27.9283	27.7314			Discard	Discard			0.220552	1	0.129109	0.556597	P49755
30.6481	30.661	30.5247	30.8387	30.7141	30.4077	30.5607	30.4943	30.7084	30.6841	30.6462			Discard	Discard			0.828081	1	0.128837	1.70681	O43707
25.9868	26.8887	27.1325	27.3238	27.4333	26.8148	26.4553	26.5501	26.8214	26.9419	26.7877			Discard	Discard			0.282232	1	0.12857	0.687906	Q96AB3
26.6802	27.0959	27.0781	26.7	26.9852	26.4925	26.8202	26.7848	26.921	26.9129	27.0052			Discard	Discard			0.337095	1	0.128558	0.799732	Q9Y678
29.8923	28.8741	28.3883	29.3596	29.3219	29.3345	29.069	29.3951	28.7501	28.8142	28.877			Discard	Discard			0.183285	1	0.128489	0.473641	Q15274
26.2241	26.7456	26.8516	26.8016	27.2104	26.5972	26.4873	26.4601	27.0047	27.0036	26.9826			Discard	Discard			0.343492	1	0.128165	0.812519	Q9BPW8
25.2966	25.2089	24.9178	25.4258	25.159	24.8639	25.0449	25.1409	25.0929	25.0477	25.275			Discard	Discard			0.514402	1	0.127511	1.14006	O43617
24.1195	24.6078	25.0769	25.2211	25.5969	24.8848	24.6904	24.5789	24.7908	24.9403	24.5826			Discard	Discard			0.173258	1	0.127372	0.450769	P82650
25.691	25.1614	24.9069	25.7892	25.5446	25.3878	25.6713	25.4861	25.0464	25.051	25.1483			Discard	Discard			0.304008	1	0.127306	0.732784	Q16539
27.1999	26.9442	26.8149	26.9304	27.0419	26.8762	26.8764	27.1095	27.1467	26.9653	27.0124			Discard	Discard			0.864954	1	0.127036	1.7727	P61163
25.9306	27.1909	27.6901	26.9032	27.213	26.3984	27.0778	26.765	27.088	27.1413	26.9184			Discard	Discard			0.150857	1	0.126898	0.39873	Q9Y3B3
30.2545	30.3246	29.6404	30.2368	30.043	30.0684	30.1946	30.2695	30.1001	30.2127	30.1953			Discard	Discard			0.302572	1	0.126692	0.729845	P15311
29.6672	30.0169	29.8796	29.9584	29.8089	29.5613	29.8483	29.7897	30.1	30.0522	29.9024			Discard	Discard			0.382803	1	0.126385	0.890092	Q09666
28.5426	28.3446	28.1146	28.3819	28.6738	28.4062	28.6504	28.5905	28.4603	28.4132	28.5331			Discard	Discard			0.414477	1	0.126164	0.95148	P46776
23.3597	23.6931	23.7792	23.4478	23.7047	23.093	22.9384	23.7468	23.5509	23.7898	23.4321			Discard	Discard			0.253907	1	0.126016	0.628434	Q9NR50
27.4708	28.3533	28.7375	28.6789	28.915	28.0431	28.1049	28.0412	28.4288	28.518	28.4624			Discard	Discard			0.219665	1	0.12545	0.554657	P49748
24.7204	26.3147	26.9786	26.2235	26.3784	25.4712	25.963	26.1987	25.984	26.1541	25.8003			Discard	Discard			0.115742	1	0.124685	0.314207	P04844
26.5521	26.1599	25.7343	25.9413	26.0791	25.9914	25.9145	26.227	26.1738	26.1367	26.1932			Discard	Discard			0.439902	1	0.123714	1.00013	Q9ULV4
26.0043	25.9896	26.6398	26.4496	26.623	25.9757	27.0167	26.2532	26.4022	25.9946	26.2528			Discard	Discard			0.199586	1	0.122555	0.510308	P20073
22.7701	24.8252	25.3443	25.6183	26.0571	25.3092	25.2656	25.7414	25.2256	25.3809	24.9533			Discard	Discard			0.141281	1	0.122348	0.376058	P04181
26.4527	26.1341	26.165	26.3104	26.1862	26.0154	26.0593	26.2186	26.7686	26.2943	26.4887			Discard	Discard			0.235335	1	0.122149	0.588693	Q9Y3D6
26.5518	27.1683	27.184	27.0117	27.4104	26.8158	26.904	26.9714	27.0759	27.158	27.2336			Discard	Discard			0.366402	1	0.120357	0.857927	Q9BS26
28.5365	29.61	29.7189	29.5753	29.5664	28.9226	28.8611	29.231	29.4431	29.4534	29.5832			Discard	Discard			0.227609	1	0.120347	0.571973	Q15293
23.8958	22.7789	23.1435	23.0634	23.8518	23.0001	23.5443	23.3335	23.0442	23.1506	23.1276			Discard	Discard			0.167467	1	0.119506	0.437446	P57737
29.1565	29.1637	29.0355	28.9255	29.2763	29.0545	29.2991	29.1562	29.3079	29.1614	29.2687			Discard	Discard			0.780299	1	0.119249	1.62146	P84098
27.6388	28.1304	28.5137	28.621	28.7264	28.027	27.8989	27.7199	28.1848	28.2969	28.0755			Discard	Discard			0.228768	1	0.118923	0.574488	Q9H2U2
25.543	26.0992	26.0575	25.6742	25.7626	25.4892	25.633	25.6004	25.9239	25.757	25.9351			Discard	Discard			0.293572	1	0.118867	0.711364	P53992
27.0055	27.7291	28.2525	28.3863	28.5516	27.642	27.4903	27.3949	27.9698	27.9712	27.9931			Discard	Discard			0.182062	1	0.118782	0.470864	P38117
27.0247	28.2677	28.9072	28.3516	28.4845	27.6209	27.8064	27.7575	28.0031	28.0567	27.9484			Discard	Discard			0.127858	1	0.118472	0.343811	P27824
23.8138	24.5215	24.359	25.4558	25.013	24.9342	24.5045	25.1853	24.3949	24.2906	24.5173			Discard	Discard			0.197992	1	0.117808	0.506748	O95294
29.5956	29.5413	29.3592	29.2014	29.4401	29.1214	29.2332	29.2839	29.5493	29.5221	29.5678			Discard	Discard			0.417304	1	0.117636	0.956915	P29692
27.7223	27.7922	28.078	29.078	28.8297	28.3335	28.063	27.7736	28.0857	28.1112	27.9508			Discard	Discard			0.163111	1	0.117508	0.427365	Q16698
26.3311	26.331	26.0248	26.2109	26.2172	26.2526	26.2447	26.2401	26.3126	26.1828	26.2184			Discard	Discard			0.860063	1	0.117258	1.76395	O00232
26.2553	26.3051	26.1599	25.7261	26.2638	26.0918	25.9041	26.0966	25.946	25.9116	26.0546			Discard	Discard			0.457531	1	0.117165	1.03357	P32456
28.6971	28.5726	28.2259	28.7082	28.9289	28.6953	28.5769	28.7659	28.5167	28.6031	28.6983			Discard	Discard			0.280533	1	0.117078	0.684375	P61247
26.4648	26.38	26.225	26.4159	26.4775	26.0742	26.3603	26.2844	26.3122	26.4113	26.3816			Discard	Discard			0.526914	1	0.116894	1.16323	P23743
27.4128	27.3223	27.1219	27.2615	27.393	27.1867	27.2706	27.3423	27.2437	27.2282	27.2746			Discard	Discard			1.11195	1	0.116823	2.21846	Q14204
29.4942	29.0289	28.333	29.3175	28.9234	29.2794	29.4546	29.264	28.8119	28.82	28.7883			Discard	Discard			0.192851	1	0.116198	0.495232	Q14019
28.0865	27.3444	27.0816	28.1477	28.031	28.0216	27.9846	28.0535	27.1693	27.3319	27.1603			Discard	Discard			0.128693	1	0.116019	0.345833	P13797
23.1162	24.1237	24.7327	25.1485	25.2912	24.3337	24.0758	23.8393	24.6216	24.696	24.4909			Discard	Discard			0.143041	1	0.115492	0.380245	Q8TCS8
27.1728	27.172	27.5808	27.9383	28.0613	27.3995	27.1986	27.3191	27.6158	27.4311	27.5923			Discard	Discard			0.203125	1	0.115427	0.518187	P53597
24.5707	24.5704	24.5403	24.8313	24.5964	24.4249	24.7537	24.4529	24.5047	24.3647	24.4372			Discard	Discard			1.19083	1	0.115376	2.36386	Q5T4S7
24.579	24.0544	23.8334	24.1622	24.4583	24.4778	24.2789	24.2754	24.4022	24.2183	24.2299			Discard	Discard			0.243889	1	0.115104	0.607077	P19784
25.6945	25.4399	25.1282	25.4962	25.7012	25.5659	25.5713	25.7156	25.4659	25.4609	25.5288			Discard	Discard			0.355417	1	0.114745	0.836227	O00505
27.9108	28.2776	28.4987	28.5071	28.5914	28.1001	28.0088	28.0148	28.2325	28.2957	28.1156			Discard	Discard			0.331831	1	0.114638	0.789173	P30040
26.2122	26.1833	26.3566	27.1358	27.2031	26.7787	26.9439	26.5741	26.4485	26.5508	26.3022			Discard	Discard			0.151818	1	0.11458	0.400991	P30837
28.4967	28.6897	28.4157	28.2533	28.4243	28.216	28.3346	28.7146	28.6842	28.7413	28.567			Discard	Discard			0.316037	1	0.114389	0.757288	Q96FQ6
28.5461	28.3189	28.5213	29.1435	28.9565	28.4846	28.1883	28.2323	28.2786	28.2885	28.3215			Discard	Discard			0.231918	1	0.114006	0.581313	P04040
24.0127	24.1904	24.2787	23.9028	24.4275	23.9112	24.2331	24.2578	23.8982	24.1032	23.9398			Discard	Discard			0.287849	1	0.113803	0.699548	O95352
28.6005	29.0983	28.9945	28.7981	29.0517	28.792	28.8755	28.7175	28.9306	29.0425	28.8241			Discard	Discard			0.62787	1	0.113624	1.34777	P05388
26.5748	25.8986	26.187	25.2894	23.6374	25.7422	26.423	22.908	26.2034	25.6412	22.9611			Discard	Discard			0.0353421	1	0.113564	0.103161	Q14978
24.2455	24.2766	23.3146	22.2887	24.3113	24.7001	24.3615	23.334	24.5696	24.5853	24.4897			Discard	Discard			0.106628	1	0.113421	0.291607	Q96EE3
24.1547	24.1939	23.7497	22.9902	24.2728	24.2909	23.9109	24.6305	24.0921	24.0167	24.2346			Discard	Discard			0.310323	1	0.113254	0.745672	P41208
22.4698	24.5553	24.983	24.7462	24.8836	24.3899	24.2435	24.5689	24.5799	24.658	24.2084			Discard	Discard			0.203254	1	0.113109	0.518473	Q13488
30.2425	30.8698	31.0947	31.5231	31.4876	30.835	30.6566	30.6004	31.0531	31.1804	30.9862			Discard	Discard			0.258208	1	0.112733	0.637551	P10809
26.4531	25.9038	25.8013	26.3269	26.111	26.0025	26.3683	26.4494	25.8581	25.7921	25.7851			Discard	Discard			0.573397	1	0.112384	1.24869	P28482
24.7065	23.8285	24.1538	23.873	23.9411	22.9409	23.7353	23.4039	23.9631	23.9525	24.1487			Discard	Discard			0.119968	1	0.111887	0.324589	Q9H446
25.3777	25.0863	25.1152	25.2163	25.5503	25.4146	25.186	25.1613	25.345	25.1358	25.1959			Discard	Discard			0.340838	1	0.111854	0.80722	Q96BM9
27.0713	26.9639	27.0145	26.8002	26.9439	26.5756	26.7264	26.6074	26.9104	26.8096	26.911			Discard	Discard			0.43956	1	0.111765	0.999479	O75340
27.8807	27.6869	27.6747	27.5322	27.4447	27.2634	27.5667	27.5874	27.7062	27.4834	27.5819			Discard	Discard			0.381424	1	0.111759	0.887398	P20618
27.232	26.0877	26.2371	26.843	26.7414	26.4706	26.631	26.4362	26.138	26.0083	26.1286			Discard	Discard			0.207439	1	0.111208	0.527756	Q07812
23.0181	24.773	24.5645	22.3449	23.8436	23.3622	24.3174	24.3551	24.4113	24.3396	24.6618			Discard	Discard			0.095719	1	0.110594	0.264163	Q7Z417
26.0842	25.9208	22.9557	25.7024	22.4289	26.7567	26.84	26.6162	26.0732	22.9283	26.149			Discard	Discard			0.0238276	1	0.110204	0.0703886	P14406
27.5727	27.6495	27.0259	27.1325	27.2336	27.5753	27.0905	27.6312	27.6785	27.4565	27.5849			Discard	Discard			0.22152	1	0.109878	0.558711	Q9Y5S9
28.0039	28.1384	28.2913	28.2803	28.3942	27.9895	28.3263	28.1425	28.239	28.2109	28.1003			Discard	Discard			0.490631	1	0.10918	1.09579	P62277
27.4071	27.0082	26.7361	26.629	27.1229	27.0561	27.2656	27.3444	26.7866	26.9696	26.6942			Discard	Discard			0.345158	1	0.108541	0.815839	Q9Y376
26.0097	26.8248	27.1303	26.9546	27.2576	26.6675	26.5132	26.5691	27.0704	27.0493	26.9228			Discard	Discard			0.279445	1	0.108509	0.682111	P49821
25.9211	26.6906	27.1396	27.0519	27.4309	26.6155	26.6321	26.5805	27.0014	27.0655	26.9108			Discard	Discard			0.185401	1	0.108139	0.478436	Q96CM8
26.3485	26.4805	26.1773	26.0878	26.221	26.159	26.1863	26.5863	25.9303	25.9649	26.1087			Discard	Discard			0.311304	1	0.10812	0.74767	O95394
22.2072	24.0599	24.7055	23.8386	24.3237	24.1631	23.8989	22.5471	24.0169	24.228	23.0085			Discard	Discard			0.0891027	1	0.107233	0.247297	Q96TC7
26.3936	27.1986	27.278	27.0699	27.2554	26.5493	26.6457	26.5816	27.1108	27.1745	27.3232			Discard	Discard			0.193081	1	0.107029	0.49575	Q86UP2
27.6897	28.219	28.4178	29.0682	28.9514	28.4449	28.0043	28.3225	28.4649	28.413	28.4774			Discard	Discard			0.236217	1	0.10683	0.590596	P48047
27.414	27.571	27.2909	27.4304	27.5728	27.0209	26.9303	27.0744	27.2248	27.5042	27.5843			Discard	Discard			0.239271	1	0.106139	0.597169	P09497
25.138	25.1435	24.9274	25.2711	25.0106	24.6613	24.8938	24.9951	25.2271	25.184	25.3116			Discard	Discard			0.237717	1	0.105987	0.593826	Q13033
29.5569	29.3162	29.2123	29.3335	29.5201	29.2838	29.7264	29.4587	29.3129	29.3413	29.2713			Discard	Discard			0.780014	1	0.105888	1.62096	P26373
24.3903	24.3975	23.9895	24.5703	24.3003	24.3655	24.2313	24.5135	24.4483	24.5859	24.1644			Discard	Discard			0.276109	1	0.105657	0.675159	Q03426
27.3861	27.3173	27.2273	27.0495	27.2899	26.7872	27.0721	27.167	27.2177	27.2195	27.4438			Discard	Discard			0.259769	1	0.105555	0.640852	Q99436
23.3222	25.4991	25.8769	25.2104	25.7176	25.0139	25.1996	25.3819	25.3783	25.5033	25.3114			Discard	Discard			0.176772	1	0.105287	0.458813	O75976
23.0954	24.707	25.2089	24.2122	24.4978	23.1233	23.884	25.4641	23.3562	23.9798	24.0175			Discard	Discard			0.0595143	1	0.104638	0.169647	Q16719
28.1758	28.8209	29.1274	29.1841	29.3509	28.5203	28.3006	28.3386	28.8746	29.008	28.9885			Discard	Discard			0.191762	1	0.10445	0.492787	P00367
25.1652	24.9657	25.4661	25.4992	26.0133	25.462	25.1936	25.197	25.4512	25.2778	25.2835			Discard	Discard			0.151427	1	0.104372	0.400071	P50336
26.304	25.7209	25.3406	26.3063	26.2026	26.0432	25.9385	26.0473	25.7583	25.9203	25.8541			Discard	Discard			0.179709	1	0.104371	0.465512	O14745
24.847	24.5769	23.8208	25.016	23.679	24.1871	24.6396	24.7388	24.3912	24.2036	24.2343			Discard	Discard			0.154224	1	0.104223	0.40664	Q9NR19
28.1969	27.2304	27.225	27.7104	27.2502	27.3071	27.3779	27.2591	28.2837	27.3724	28.0314			Discard	Discard			0.104378	1	0.104131	0.285984	P63165
24.9532	25.0444	24.7421	25.2828	24.9427	24.9657	24.9921	24.9898	24.8904	24.9142	24.7997			Discard	Discard			0.685148	1	0.103775	1.45106	Q9ULV0
25.188	24.5762	23.9662	24.8726	24.6629	25.0642	25.0677	25.1757	24.5465	24.3047	24.6308			Discard	Discard			0.139664	1	0.103719	0.372202	P16930
30.574	30.9402	30.9706	30.2225	30.7975	30.2934	30.5715	31.248	30.8619	30.7303	31.0574			Discard	Discard			0.197035	1	0.103638	0.504609	P21980
27.0533	27.2619	27.2057	27.2149	27.0329	26.4258	26.5119	26.2873	27.1716	27.2752	27.3035			Discard	Discard			0.153185	1	0.102887	0.404204	Q96K17
25.2261	24.7429	24.6756	25.4538	25.3916	25.0752	25.2369	24.9859	24.7371	24.8714	24.7957			Discard	Discard			0.193258	1	0.102742	0.496147	P21283
25.5995	25.4367	25.9006	25.4978	25.6163	25.0222	25.4154	25.125	25.4711	25.3168	25.3833			Discard	Discard			0.178555	1	0.102291	0.462884	Q9Y478
29.3242	29.1418	29.6718	30.2086	30.2983	29.6221	29.3648	29.1267	29.6302	29.5881	29.4692			Discard	Discard			0.134061	1	0.102275	0.358781	P30048
27.0959	27.3812	27.619	27.7749	27.4583	26.8723	26.7096	26.9146	27.4328	27.3674	27.4305			Discard	Discard			0.211925	1	0.101815	0.537664	Q14696
23.177	25.1086	25.5708	26.0252	25.7691	25.1384	24.4735	24.6092	25.7353	25.5019	25.535			Discard	Discard			0.181501	1	0.10113	0.46959	Q9P0J1
26.2891	27.1019	27.4742	27.5797	27.8621	27.2218	27.0988	27.141	27.246	27.3249	27.1898			Discard	Discard			0.186532	1	0.100643	0.480994	P54886
23.9247	24.0237	23.6121	23.1435	23.8774	23.5503	23.7351	23.878	23.3987	23.8793	23.6231			Discard	Discard			0.221222	1	0.100384	0.558062	Q9Y4E8
23.288	24.6859	24.7825	25.7509	25.6322	24.9433	24.9743	23.8305	25.0509	25.2668	25.0984			Discard	Discard			0.144559	1	0.10027	0.383849	Q86SX6
26.0132	26.46	27.0853	26.3393	27.2305	26.3555	26.3434	26.2069	26.6399	26.6495	26.6167			Discard	Discard			0.142248	1	0.100057	0.378358	P47985
28.6101	29.0059	29.0657	28.5638	28.9545	28.4589	28.8795	28.7027	28.9454	28.8483	29.1023			Discard	Discard			0.226187	1	0.099817	0.568882	P62913
24.8659	24.5592	24.5006	24.8346	24.7598	24.0786	24.7433	24.5635	24.6983	24.7602	24.9516			Discard	Discard			0.166675	1	0.0997292	0.435616	Q13907
28.5951	28.7711	28.5539	28.8888	28.8001	28.6132	28.5103	28.7617	28.6318	28.6602	28.7121			Discard	Discard			0.816838	1	0.0994992	1.68673	P63244
28.5109	28.4074	28.2285	28.6449	28.7909	28.5451	28.7553	28.6651	28.4404	28.5717	28.4424			Discard	Discard			0.297409	1	0.0992839	0.719257	P62701
24.8406	24.2207	23.9804	24.6534	24.5757	24.8738	24.9648	24.7873	23.9339	24.167	23.5563			Discard	Discard			0.100014	1	0.0990572	0.275021	Q9NPQ8
23.3659	24.0261	23.9985	24.7793	24.704	24.5096	24.102	24.1496	24.2052	24.3211	24.022			Discard	Discard			0.169607	1	0.098965	0.442379	P21953
27.289	27.1089	27.0922	26.9893	27.202	26.8764	26.8024	26.8902	27.0926	27.1483	27.0263			Discard	Discard			0.609588	1	0.0986838	1.31463	Q13409
24.1854	23.2179	22.7738	24.4422	23.9704	25.0247	23.63	24.6914	23.5695	22.422	23.729			Discard	Discard			0.0480197	1	0.0985905	0.138402	Q5VZK9
24.156	23.5429	23.0197	23.8068	23.6033	23.7797	23.6748	24.2299	23.6601	23.6943	23.5209			Discard	Discard			0.188118	1	0.0984715	0.484578	Q8TF05
22.1614	24.4342	23.957	23.4378	22.7108	23.0862	23.8595	23.4475	24.0712	23.9199	23.5993			Discard	Discard			0.0695573	1	0.0981043	0.196433	P42892
28.1511	28.0048	27.993	28.2024	28.1783	27.939	28.1843	28.093	28.0548	28.0507	27.9421			Discard	Discard			0.905318	1	0.0980778	1.84491	P62851
25.4554	25.1745	25.0601	25.1459	25.1725	25.139	25.0793	25.4506	25.2213	25.0188	25.1492			Discard	Discard			1.24847	1	0.0976345	2.47141	Q06124
30.8234	30.7021	30.345	31.0491	30.7299	30.7064	30.8535	30.7327	30.6641	30.6242	30.7288			Discard	Discard			0.399999	1	0.0975857	0.923533	P60660
26.3622	25.9835	25.7249	26.2867	26.1431	26.0533	26.2436	26.4244	26.0889	25.9618	26.157			Discard	Discard			0.35826	1	0.0975842	0.841856	Q9H6S3
25.4816	25.7414	26.0469	26.6659	26.6087	26.0534	25.7352	25.8949	25.9623	26.0509	25.8753			Discard	Discard			0.166735	1	0.097511	0.435756	P11182
27.2761	26.4783	26.23	26.5495	26.7111	26.5869	26.9036	26.7257	26.5763	26.4806	26.669			Discard	Discard			0.321417	1	0.0969135	0.768185	P54578
24.2072	24.5323	24.3919	24.1834	24.5745	24.5068	24.4373	24.5624	24.4753	24.3726	24.4509			Discard	Discard			1.1229	1	0.0968293	2.23853	A5YKK6
24.2123	24.8134	24.8558	24.2329	23.855	25.0736	24.7432	24.3541	24.327	23.2079	23.8041			Discard	Discard			0.0593104	1	0.0964489	0.169098	P61020
25.859	25.2851	24.9494	24.8758	25.1095	25.1009	25.2661	25.4926	25.2174	25.2141	25.167			Discard	Discard			0.543511	1	0.096175	1.19386	P50224
23.9419	23.5429	22.4696	23.976	23.8363	24.5702	24.3915	24.425	24.0536	23.7341	24.0858			Discard	Discard			0.0618634	1	0.0960011	0.175954	Q9NR30
25.7237	25.99	25.9784	25.6434	25.6795	25.3873	25.6041	25.4847	25.9903	25.7966	26.0023			Discard	Discard			0.196923	1	0.0954741	0.504358	Q9P0K7
23.3928	24.3425	25.2404	26.2615	25.6041	24.5939	24.09	24.6806	25.1919	25.3055	24.6638			Discard	Discard			0.0900345	1	0.0952374	0.249683	P51687
26.2695	27.2321	27.6603	26.5257	27.6052	26.826	26.7304	26.9102	27.3604	27.2405	27.4897			Discard	Discard			0.154826	1	0.0951198	0.408051	P14927
26.747	27.1091	27.6587	27.8886	27.9449	27.0199	26.7866	26.8528	26.8673	27.1861	26.9832			Discard	Discard			0.105555	1	0.0951128	0.288927	Q16891
28.7168	28.8744	28.8772	29.6319	29.7498	29.0972	28.9248	28.764	28.9066	29.2666	29.0872			Discard	Discard			0.138066	1	0.0949155	0.368384	P30084
25.8788	26.0875	25.7383	26.016	26.0894	25.8449	25.799	26.1192	25.9947	25.8628	26.404			Discard	Discard			0.207964	1	0.0947137	0.528917	Q9Y6B6
26.7433	26.0213	26.5121	27.2781	27.5297	26.9519	26.674	26.6053	26.5456	26.7132	26.2395			Discard	Discard			0.0825495	1	0.0946774	0.230421	P30038
25.2034	26.0173	26.1478	25.8052	26.0646	25.7697	25.5784	25.903	26.1651	26.0524	25.981			Discard	Discard			0.403069	1	0.0945943	0.929475	P30533
28.0734	27.2429	27.0961	27.629	27.5516	27.3806	27.5501	27.532	27.3149	27.2674	27.3576			Discard	Discard			0.369832	1	0.094423	0.864677	P13798
25.7149	26.3898	26.8571	26.9134	26.9593	26.1971	25.8634	26.2665	26.4704	26.4431	26.5515			Discard	Discard			0.163745	1	0.0943028	0.428837	O43837
28.5166	28.9632	28.718	28.6468	28.7062	28.7264	28.4311	28.7847	28.8703	28.8251	28.7405			Discard	Discard			0.632933	1	0.0940485	1.35693	P62244
25.1308	24.4771	24.4955	25.1176	25.0163	24.6098	24.9511	24.6958	24.61	24.8267	24.4995			Discard	Discard			0.226429	1	0.093297	0.569409	Q5GLZ8
27.1998	26.6308	26.6123	27.0496	27.0637	26.9888	27.0591	26.95	26.6283	26.5107	26.6141			Discard	Discard			0.210245	1	0.0927493	0.533958	P38606
23.0426	24.955	25.01	24.4745	24.1086	24.125	24.6624	24.028	25.1133	24.666	24.7317			Discard	Discard			0.0986135	1	0.0924824	0.271488	Q13740
26.4825	26.56	26.2665	26.5104	26.4927	26.395	26.3223	26.4211	26.4191	26.4928	26.4408			Discard	Discard			0.644555	1	0.0918161	1.37794	Q9NRV9
27.3713	27.4881	27.9722	28.3862	28.5338	27.6937	27.5219	27.3624	27.7891	27.9268	27.7885			Discard	Discard			0.125728	1	0.0916993	0.338642	P09622
25.2443	25.6531	26.2436	26.1037	26.3575	25.5279	25.4104	25.604	25.9612	26.0144	25.8128			Discard	Discard			0.137402	1	0.0909128	0.366795	O75439
24.911	24.3076	24.0264	23.9883	23.2033	22.9537	23.053	24.629	24.5001	24.4791	24.1925			Discard	Discard			0.0614153	1	0.0907443	0.174753	Q9NV70
26.3831	26.5656	26.3216	25.9267	26.1578	25.9049	25.9403	26.1519	26.1293	26.2199	26.328			Discard	Discard			0.214926	1	0.0906294	0.544266	O95340
29.2049	28.8757	28.8167	29.3451	29.1087	28.8308	29.0438	28.8916	28.8838	28.7649	29.0501			Discard	Discard			0.398282	1	0.0904091	0.920207	P62750
28.7761	29.1224	29.0728	28.9559	29.0984	29.0451	28.9688	29.0295	29.1671	28.9825	29.0559			Discard	Discard			1.58846	1	0.090236	3.13555	P23396
29.9507	31.2058	31.3572	30.7636	31.1275	30.5568	30.573	30.6425	30.9725	31.1138	31.0194			Discard	Discard			0.167295	1	0.0901782	0.437048	P11021
22.8992	24.4648	24.7794	24.7522	25.2268	24.673	24.3788	24.358	24.6481	24.8945	24.4131			Discard	Discard			0.149467	1	0.0899153	0.395457	Q9BZE1
29.1819	28.6298	28.6509	28.7227	28.6791	28.5492	28.6635	28.7954	29.1239	28.6455	29.0403			Discard	Discard			0.188873	1	0.0894744	0.48628	P62263
29.9724	29.4119	29.0773	29.7901	29.6722	29.5309	29.7532	29.7725	29.3948	29.4135	29.5934			Discard	Discard			0.228431	1	0.0891924	0.573756	Q14847
28.2209	28.4054	28.292	27.8657	28.1221	27.8488	27.9715	27.8419	28.2556	28.2047	28.3422			Discard	Discard			0.240439	1	0.0890718	0.599679	Q9NR45
25.121	25.2894	25.6004	25.6951	26.1996	25.7197	25.419	25.535	25.4148	25.3857	25.4765			Discard	Discard			0.130973	1	0.0890226	0.351344	Q9HCN8
27.3274	27.0548	26.737	26.9524	27.0811	27.2199	26.9988	27.0478	27.047	26.9247	27.0062			Discard	Discard			0.31233	1	0.0889891	0.749757	Q9UNM6
26.6959	26.8399	25.968	26.5184	26.5192	26.8891	27.2628	27.036	26.9402	26.6744	27.1792			Discard	Discard			0.0997711	1	0.0887537	0.274409	Q9BQI0
23.0551	26.2029	26.7035	26.267	26.9534	26.3558	26.3563	26.4765	26.3847	26.3836	26.2569			Discard	Discard			0.151952	1	0.088716	0.401307	Q9BXW7
27.2159	26.4145	26.2678	26.944	26.7734	26.6942	26.753	26.8517	26.3011	26.3354	26.3345			Discard	Discard			0.210676	1	0.0883498	0.53491	P53004
28.2673	28.4772	28.0104	28.4875	28.4863	28.358	28.472	28.3959	28.348	28.3883	28.6387			Discard	Discard			0.222845	1	0.0883493	0.561604	P25398
25.8727	25.3181	25.3429	25.539	25.5179	25.2727	25.4932	25.1873	25.207	25.3003	25.1215			Discard	Discard			0.402763	1	0.0883276	0.928884	Q6PCE3
27.9445	28.0926	27.9033	27.6226	27.9172	27.448	27.5666	27.9774	27.5489	27.7938	27.9131			Discard	Discard			0.183854	1	0.0883255	0.474932	P30085
32.6322	32.698	32.8783	33.0132	32.8263	32.988	32.9675	32.9301	33.0271	32.6264	32.5601			Discard	Discard			0.242517	1	0.0872491	0.604136	P68133
29.5472	29.7094	29.4418	29.5338	29.3515	29.289	29.5422	29.7287	29.6046	29.3956	29.7454			Discard	Discard			0.239468	1	0.0872264	0.597591	P18669
24.1088	24.8723	24.5532	23.1626	24.2568	23.943	24.2485	24.3066	25.064	25.0091	25.0707			Discard	Discard			0.0845319	1	0.0870501	0.235545	P55196
24.258	25.4471	25.7342	25.2165	25.4024	25.3427	25.5172	25.5507	25.5972	25.392	25.1126			Discard	Discard			0.214966	1	0.0868886	0.544354	A1L0T0
31.9422	32.0664	32.0226	32.0061	32.0211	31.7022	32.1424	32.3024	31.7519	31.8645	31.8517			Discard	Discard			0.319336	1	0.0862352	0.763974	P00338
24.7717	25.8123	26.0573	26.1533	26.0291	25.7118	25.6407	25.7572	26.0982	26.0063	25.7995			Discard	Discard			0.293102	1	0.0861085	0.710394	Q9BRK5
22.7973	24.8643	25.0624	24.7841	24.9507	24.5743	24.6742	24.7502	24.7625	24.8903	24.5669			Discard	Discard			0.224421	1	0.0857153	0.565039	Q15738
25.6513	25.717	25.5522	25.613	25.9057	25.8059	25.6252	25.7978	25.5633	25.6086	25.6055			Discard	Discard			0.341391	1	0.0856428	0.808325	O15371
23.6787	24.2933	24.1669	24.2819	24.4638	24.766	24.536	24.4132	24.1458	23.8765	24.0526			Discard	Discard			0.132341	1	0.0854406	0.354642	O60264
24.0514	24.5547	24.4669	23.6684	24.2613	24.3639	23.9409	23.0788	24.6622	24.2554	24.5434			Discard	Discard			0.280553	1	0.0853136	0.684416	O94888
24.7987	25.6126	26.0324	26.1242	26.5946	26.0499	25.6643	25.6898	26.0477	25.9647	25.9517			Discard	Discard			0.13301	1	0.0852984	0.356254	Q9Y3D9
24.6981	25.2374	25.4776	25.8496	25.9391	25.6731	25.2397	25.0151	25.2274	25.2906	25.0912			Discard	Discard			0.128143	1	0.0848293	0.344502	P45954
25.4979	25.0323	24.8317	25.0302	25.0422	25.0303	24.9741	25.0908	25.0175	24.8963	25.0254			Discard	Discard			0.684824	1	0.0847403	1.45048	Q9Y315
25.6609	26.0553	26.1253	25.8448	26.3234	26.2777	25.7645	26.1819	26.0967	26.0597	25.8336			Discard	Discard			0.264849	1	0.0843959	0.651565	Q9BWS9
25.7125	25.3854	24.8299	25.4993	25.4845	25.5872	25.6598	25.8649	25.3694	25.2692	25.6302			Discard	Discard			0.1431	1	0.0839844	0.380385	P55210
25.4797	25.657	25.6168	25.3425	25.5675	25.3169	25.5793	25.4025	25.7198	25.5381	25.7864			Discard	Discard			0.283105	1	0.0835212	0.689719	Q96RS6
26.7405	27.1532	27.451	27.966	27.8855	27.4888	27.1164	27.2081	27.3579	27.3292	27.2597			Discard	Discard			0.16501	1	0.0833567	0.431766	P30042
29.0322	29.415	29.3237	29.2475	29.2929	28.957	29.133	29.0038	29.3908	29.3857	29.4652			Discard	Discard			0.245069	1	0.0832938	0.609602	Q15149
26.7125	27.3491	27.0308	27.163	27.0648	26.919	26.5763	26.3974	27.0118	27.3917	26.8934			Discard	Discard			0.20124	1	0.0831518	0.513993	Q96A72
24.8775	24.1201	24.2358	24.2942	24.5186	24.2404	24.2768	24.4701	24.3836	24.16	24.396			Discard	Discard			0.300363	1	0.0827627	0.72532	Q96GG9
27.9538	27.9907	27.849	28.0706	27.9627	27.8086	27.9429	27.8314	27.7852	27.9111	27.7531			Discard	Discard			0.566144	1	0.0824215	1.23542	Q14974
29.0734	29.785	29.1963	30.3008	29.7503	30.0363	30.8633	30.8249	30.0744	30.0428	29.8749			Discard	Discard			0.12042	1	0.0823231	0.325694	P08670
25.3674	25.8883	26.3308	26.6082	26.7893	26.2282	25.9404	25.7541	26.007	26.1687	25.8567			Discard	Discard			0.113683	1	0.0820904	0.309125	O75489
30.677	29.0969	28.2048	29.7606	29.3249	29.6614	30.0135	30.0565	28.9825	29.2014	29.1432			Discard	Discard			0.0789953	1	0.0820902	0.221195	P09936
25.5211	25.3292	25.0898	24.8811	25.3512	25.0424	24.9675	25.3576	25.3413	25.4014	25.501			Discard	Discard			0.245153	1	0.0818965	0.60978	Q9UBV8
27.4336	26.9919	27.0019	26.7494	27.2602	27.0426	27.2208	27.2353	27.0967	26.9595	27.1342			Discard	Discard			0.459415	1	0.0817598	1.03713	P49721
26.9103	27.1619	27.3863	28.1224	28.0475	27.7312	27.5419	27.5266	27.5029	27.5041	27.3362			Discard	Discard			0.126111	1	0.0813451	0.339572	Q99714
24.8977	25.162	25.039	24.8235	24.964	24.9557	24.8575	24.6238	25.2757	25.2019	25.0145			Discard	Discard			0.349168	1	0.0811116	0.823824	P28290
27.0493	26.4536	26.5189	26.7853	27.0067	26.697	26.936	26.9246	26.5201	26.5157	26.5848			Discard	Discard			0.206344	1	0.0810308	0.52533	P21281
28.6743	28.6308	28.6148	28.6557	28.6345	28.2842	28.4957	28.4927	28.7016	28.6831	28.7186			Discard	Discard			0.276335	1	0.0804798	0.67563	P24534
23.2726	24.8386	25.2669	25.2978	25.5841	24.974	24.8842	24.8116	25.2229	25.1837	25.1144			Discard	Discard			0.157245	1	0.0804502	0.413711	Q9BYD1
25.0395	25.2813	25.0687	25.1206	25.2019	25.083	25.1418	25.4181	25.4503	25.3187	25.4532			Discard	Discard			0.256233	1	0.0802271	0.633369	Q7L2H7
26.2091	26.1773	26.2481	26.0382	26.115	25.7329	25.9083	25.934	26.1245	26.095	26.159			Discard	Discard			0.238229	1	0.080169	0.594929	Q9UKK3
25.0241	25.1688	24.7713	24.9647	24.7691	24.7421	25.3184	25.1894	24.6348	24.7233	24.8749			Discard	Discard			0.226297	1	0.079687	0.569122	P41743
25.4618	26.3682	27.1651	26.5863	26.3707	25.6759	26.0937	26.2083	26.5562	26.1435	26.4239			Discard	Discard			0.0760849	1	0.0795924	0.2136	Q7Z7H5
29.1908	29.0307	28.7051	29.1324	28.9615	28.8775	28.9516	29.1943	28.9362	28.9812	29.0228			Discard	Discard			0.394714	1	0.0794802	0.913284	Q01518
23.5989	23.4843	23.5936	23.2102	22.6479	22.5532	22.982	21.7442	22.4422	22.5112	22.4577			Discard	Discard			0.0669237	1	0.079224	0.189453	Q96EL3
25.8853	25.7819	25.9018	25.999	26.1818	26.086	25.8396	26.3052	26.2406	25.8546	26.1142			Discard	Discard			0.218469	1	0.0789603	0.552039	P52434
23.2	22.8569	22.5203	22.6594	22.7585	23.091	22.7814	22.6601	22.6261	22.524	22.5375			Discard	Discard			0.172381	1	0.0789474	0.448759	Q8N0W3
23.0055	23.3464	23.3196	26.0233	26.0413	26.2891	23.0752	25.9966	25.8346	26.0169	24.3573			Discard	Discard			0.0240611	1	0.078393	0.071061	Q15031
25.4039	26.2628	25.8964	25.0115	25.6454	25.4152	25.3752	25.6195	25.7101	25.9569	25.9121			Discard	Discard			0.129866	1	0.077614	0.348671	P49407
25.8736	25.8668	25.6787	25.8108	25.7373	25.7352	25.702	25.647	25.6855	25.6084	25.7226			Discard	Discard			0.637455	1	0.0769951	1.36511	Q8TBC4
26.9506	27.9989	28.2158	27.4745	27.9577	27.454	27.4199	27.6226	27.8727	27.8969	27.8979			Discard	Discard			0.155544	1	0.0769587	0.409733	Q02818
25.4435	26.6407	26.8317	26.2134	26.356	26.3346	26.8596	26.9384	27.0796	26.723	26.5713			Discard	Discard			0.132098	1	0.0769506	0.354056	P06756
26.15	27.2345	27.3821	27.3063	27.5272	26.9063	26.8501	27.2231	27.3152	27.4605	27.3805			Discard	Discard			0.177089	1	0.0766404	0.459538	P34897
26.3922	25.8654	25.6463	25.9859	26.2415	26.1161	26.0951	26.3029	25.9285	26.0063	25.9733			Discard	Discard			0.192665	1	0.0763044	0.494816	Q93052
26.9411	26.806	26.3371	26.746	26.6645	26.7745	26.7238	26.8784	26.6348	26.7493	26.6417			Discard	Discard			0.240749	1	0.0760926	0.600345	P22234
24.8877	25.4326	26.0788	25.8648	26.0485	25.7029	26.1638	26.3251	25.3621	25.2563	25.1164			Discard	Discard			0.0858795	1	0.0757922	0.239019	Q96N66
28.6528	29.1401	29.4905	29.6826	29.8111	29.1715	29.0411	29.0431	29.311	29.4279	29.29			Discard	Discard			0.152313	1	0.0757758	0.402155	P49411
25.3511	24.7087	24.7457	25.8751	25.5854	25.6286	26.1846	25.9674	25.1488	25.1266	24.7869			Discard	Discard			0.0845473	1	0.0756947	0.235585	Q9UDY8
27.745	28.1539	28.8665	29.102	29.2284	28.2266	28.0513	27.8088	28.4457	28.5765	28.4651			Discard	Discard			0.0875196	1	0.0756462	0.243237	Q07021
26.3203	26.0376	26.1391	25.9112	26.2796	25.9063	26.246	26.0295	26.1905	26.1375	26.193			Discard	Discard			0.329188	1	0.0752215	0.783859	O60884
24.4751	24.5249	24.1352	24.6428	24.5194	24.3672	24.5936	24.5439	24.5579	24.5502	24.7841			Discard	Discard			0.176889	1	0.0748895	0.459082	Q9Y2D5
24.7052	24.7949	24.2929	24.9051	24.8447	24.7284	24.5561	24.5635	24.6942	24.8892	24.9032			Discard	Discard			0.16499	1	0.0745111	0.431719	P63098
26.3396	26.1773	26.0972	26.2808	26.1659	26.0126	26.5508	26.9473	26.1324	26.0616	26.1658			Discard	Discard			0.918401	1	0.0742644	1.86835	Q02750
26.6227	26.5154	26.5284	26.922	26.7919	26.5246	26.7493	26.8254	26.2634	26.3011	26.4434			Discard	Discard			0.204581	1	0.0742216	0.521421	P41250
26.8398	26.7255	26.6333	26.7035	26.793	26.7358	26.6659	26.6335	26.5999	26.6576	26.5012			Discard	Discard			0.436431	1	0.0741674	0.993519	P54136
22.8217	23.322	24.009	22.6408	23.6632	22.7323	23.6093	23.5776	23.8551	23.6718	23.7448			Discard	Discard			0.0741507	1	0.0739347	0.208532	O15270
27.7252	27.3454	27.5143	27.6032	27.6777	27.4792	27.5693	27.5699	27.2556	27.2244	27.193			Discard	Discard			0.196246	1	0.0734658	0.502843	Q16851
26.1792	26.3975	25.9883	26.4057	26.2041	26.3292	26.1629	26.369	26.4528	26.3777	26.4169			Discard	Discard			0.219996	1	0.0734461	0.555381	O00487
23.5874	23.8858	23.8924	23.9272	24.2267	23.895	23.2491	23.5858	23.7639	23.7514	24.0038			Discard	Discard			0.221172	1	0.0731241	0.557951	Q02338
26.1248	25.7032	25.6672	25.8518	25.6582	25.4717	25.7223	25.4808	25.8368	25.7386	25.7613			Discard	Discard			0.343569	1	0.0730281	0.812672	P35573
27.0868	27.5491	27.0103	27.2	27.4457	27.5491	27.4656	27.5295	27.3822	27.4917	27.4935			Discard	Discard			0.182259	1	0.0728359	0.471313	P62888
26.9657	27.5851	27.8098	27.9177	27.8916	27.362	27.104	27.1439	27.8252	27.8115	27.7951			Discard	Discard			0.18446	1	0.0726921	0.476306	Q9Y2Q3
23.4946	23.7925	24.0938	24.5186	24.5862	24.2915	24.0815	24.2686	24.3375	24.2661	24.0133			Discard	Discard			0.127438	1	0.0725431	0.342793	Q8WWC4
24.9953	24.9996	24.7503	25.1469	24.7443	24.764	24.9369	25.1664	25.0814	24.9949	24.9681			Discard	Discard			0.255368	1	0.0723948	0.631534	Q9UEW8
26.4367	24.8303	25.3024	25.4937	25.4724	23.9179	24.3987	25.2768	23.4774	24.3425	24.5213			Discard	Discard			0.0415968	1	0.0723275	0.120654	P02511
24.1211	23.5629	23.6466	23.998	23.9831	24.5251	24.0871	23.4655	23.79	23.6624	22.9917			Discard	Discard			0.0661099	1	0.0722357	0.18729	P78346
27.0595	27.549	27.4336	26.8412	27.0178	26.8067	27.3461	27.5973	27.3644	27.2451	27.469			Discard	Discard			0.119288	1	0.071751	0.322922	P36871
25.116	24.5888	24.7746	25.189	24.4085	24.0678	24.3915	25.0062	24.7838	24.5651	24.6816			Discard	Discard			0.128169	1	0.0713862	0.344563	P41227
27.3573	26.8891	26.6274	26.9167	26.7132	26.8747	26.9311	27.0054	26.965	26.654	26.9819			Discard	Discard			0.239235	1	0.0712778	0.597092	P35237
25.7897	26.2224	26.507	26.268	26.7549	26.1782	25.991	26.1817	26.4044	26.5157	26.3579			Discard	Discard			0.168912	1	0.070919	0.44078	P10515
29.9425	30.0969	30.5955	31.157	31.0371	30.3153	30.1301	30.0458	30.3684	30.4699	30.3389			Discard	Discard			0.105242	1	0.0708855	0.288145	P06576
26.8418	26.4062	25.8637	26.5429	26.3675	26.2163	26.6026	26.8186	26.1286	26.6094	26.2307			Discard	Discard			0.136386	1	0.0707855	0.364362	Q9BUF5
26.9931	26.9799	26.7216	26.7186	26.7909	26.9438	26.8437	27.0401	27.1191	26.8528	27.0531			Discard	Discard			0.246468	1	0.0704896	0.612592	P62333
25.3638	25.5126	25.1888	25.1493	25.1128	24.9417	24.5791	25.1583	25.5932	25.6765	25.5362			Discard	Discard			0.110788	1	0.0703742	0.301958	O43815
28.6511	27.7415	27.0979	27.9324	27.7933	28.0818	28.2122	28.0576	27.7266	27.7974	27.7566			Discard	Discard			0.103998	1	0.0703627	0.285031	P49773
26.3098	26.0981	26.028	26.2082	26.0463	25.9545	26.0316	26.2362	26.4082	26.0384	26.4346			Discard	Discard			0.169062	1	0.0703371	0.441124	Q9BXS5
23.2169	24.3346	24.5845	23.5002	23.2567	25.1046	24.5996	24.6567	24.9081	24.3729	22.3233			Discard	Discard			0.0288046	1	0.0701162	0.0846474	O00161
25.5089	25.2235	25.3086	26.1431	25.9826	25.6568	25.5073	25.8273	25.898	25.8305	25.7306			Discard	Discard			0.10545	1	0.0697489	0.288664	O75323
27.0238	26.7709	26.5919	26.8768	26.972	26.8061	26.577	26.8197	26.4599	26.6273	26.6335			Discard	Discard			0.198462	1	0.0695559	0.507798	P25325
26.1392	25.8876	25.7042	26.0127	25.9285	25.8927	25.8002	25.7888	26.0605	25.8314	26.1307			Discard	Discard			0.242639	1	0.0691528	0.604398	Q92905
29.0479	29.4798	29.8647	29.6343	29.8554	29.3832	29.2228	29.3584	29.7979	29.6827	29.6379			Discard	Discard			0.173349	1	0.0689079	0.450978	Q99623
26.0756	25.7296	25.4156	25.5541	25.7543	26.0257	26.0367	25.4338	25.9797	25.8076	25.7627			Discard	Discard			0.15899	1	0.0683274	0.417781	Q96IZ0
24.4475	24.9666	25.4566	25.8433	26.0562	25.5486	25.2816	25.0593	25.318	25.3058	25.2059			Discard	Discard			0.0857682	1	0.0676703	0.238732	Q92552
25.0853	25.6423	26.1405	26.2576	26.0393	25.348	25.0501	25.4876	25.8118	25.8289	25.7376			Discard	Discard			0.115005	1	0.0674017	0.312389	Q16740
27.0067	26.5154	26.5341	27.1513	27.137	26.9904	26.956	26.5273	26.5189	26.6732	26.4283			Discard	Discard			0.109417	1	0.0672604	0.298554	P67870
25.7916	26.5905	27.0305	26.9532	27.2828	26.6915	26.4732	26.7494	26.8844	26.9036	26.7824			Discard	Discard			0.132604	1	0.0671905	0.355276	P36776
30.4796	30.2954	30.0081	30.49	30.3297	30.4379	30.4585	30.4145	30.242	30.2536	30.1878			Discard	Discard			0.253086	1	0.0671555	0.62669	P35579
27.0352	24.8108	24.2345	26.2726	26.2749	26.9342	26.1737	26.2548	25.4311	25.2806	25.3057			Discard	Discard			0.0304208	1	0.0668511	0.0892466	P51688
24.3436	23.6029	23.6854	25.1605	24.8938	24.6549	24.5012	23.6261	23.8541	24.0838	23.7765			Discard	Discard			0.0556277	1	0.0668375	0.159154	Q9BYT8
27.0502	27.3361	27.0979	26.9426	27.0443	26.8599	27.1801	27.3588	26.9739	27.0947	27.1549			Discard	Discard			0.216699	1	0.0662441	0.54816	Q96TA1
25.2538	25.5687	25.9381	26.0312	26.2657	25.4251	23.4614	25.5833	25.6427	25.8394	25.8374			Discard	Discard			0.104799	1	0.0657175	0.287036	Q9UMX5
22.8221	24.958	25.3176	24.1242	25.0187	24.5754	24.1677	24.8774	24.9147	24.8423	24.8576			Discard	Discard			0.133072	1	0.0655958	0.356403	P16144
26.4898	26.6487	26.158	26.3168	26.2528	26.3737	26.5767	26.6768	26.4576	26.5121	26.5059			Discard	Discard			0.185535	1	0.0655746	0.478739	Q9BWD1
25.9402	25.5044	25.7003	26.4757	26.2357	25.824	25.9835	26.2328	25.8956	25.8152	25.9151			Discard	Discard			0.131409	1	0.0649387	0.352396	Q96A49
27.5594	27.6757	27.5222	27.7026	27.6609	27.6713	27.6646	27.7174	27.6125	27.533	27.6132			Discard	Discard			0.685218	1	0.0647941	1.45119	Q13200
23.6216	24.4925	24.68	24.5314	24.928	24.7129	24.1888	24.4627	24.5725	24.6678	24.338			Discard	Discard			0.161363	1	0.0646504	0.423306	P09001
25.4422	25.3129	25.5552	25.2773	25.449	25.1394	25.6017	25.3891	25.6098	25.3057	25.57			Discard	Discard			0.174602	1	0.0646207	0.453851	O75131
26.4	26.947	27.3922	27.1621	27.4288	26.8602	26.5992	26.7784	27.1336	27.1816	26.987			Discard	Discard			0.133357	1	0.0645679	0.357089	Q9NSE4
31.738	31.8461	32.2721	32.4618	31.7455	31.5516	32.2281	31.2638	31.5124	31.6855	31.0386			Discard	Discard			0.0735484	1	0.0643878	0.206951	Q93077
24.5334	25.7579	26.4852	25.3409	25.9295	25.2097	25.3927	25.8811	25.7032	25.7093	25.5259			Discard	Discard			0.0698908	1	0.0643252	0.197314	Q7Z2K6
25.2401	25.0317	24.9252	25.5239	25.017	25.1335	25.5164	25.3967	25.3823	25.0386	25.2206			Discard	Discard			0.201187	1	0.0642069	0.513875	Q9NUQ6
24.7025	24.3774	24.2852	24.7384	24.5717	24.455	24.1601	24.5255	24.3752	24.4749	24.2951			Discard	Discard			0.331787	1	0.0639286	0.789086	O14976
26.8246	27.4548	27.8824	28.008	28.1692	27.4158	27.2497	27.3105	27.4479	27.67	27.539			Discard	Discard			0.0999057	1	0.0638552	0.274748	Q9UJZ1
23.3279	25.3411	23.8345	25.4408	24.6555	25.8344	26.2353	26.4123	25.7276	25.7658	25.2754			Discard	Discard			0.0359327	1	0.063852	0.104822	Q02952
29.5838	29.6403	29.6438	29.5822	29.7925	29.6096	29.6167	29.5152	29.6556	29.6959	29.5808			Discard	Discard			0.586983	1	0.0636142	1.2735	Q00610
26.1994	26.5209	26.5646	26.6732	26.5295	26.764	26.6088	26.5692	26.4912	26.4115	26.0615			Discard	Discard			0.134982	1	0.0634611	0.360994	Q14108
28.1407	27.9824	27.7535	27.9916	27.9903	27.9719	27.9808	28.079	27.9044	27.9607	27.8969			Discard	Discard			0.436709	1	0.0632927	0.994049	P49368
25.7256	25.5263	25.5597	25.1009	25.5066	25.5476	25.4675	25.6605	25.7237	25.4679	25.5158			Discard	Discard			0.439326	1	0.0627883	0.999035	Q8WVM8
28.3647	29.0837	29.2308	29.2911	29.2934	28.7102	28.5268	28.5809	29.056	29.2815	29.1038			Discard	Discard			0.14281	1	0.0627879	0.379695	P14314
28.0717	27.6118	27.2305	28.2303	28.0834	28.2097	28.4176	28.1243	27.5622	27.6713	27.6488			Discard	Discard			0.081193	1	0.0624251	0.226906	Q9UK76
26.2146	25.7276	25.7201	26.1638	25.9663	25.8786	26.1936	26.1186	25.4736	25.4826	25.5599			Discard	Discard			0.148654	1	0.0622253	0.393539	P31150
22.4578	25.2429	25.2799	24.2235	24.8155	24.7883	24.929	25.0222	25.4458	25.3844	24.9711			Discard	Discard			0.100499	1	0.0621541	0.276242	Q6DD88
32.6074	32.7425	32.6811	32.8408	32.7606	32.6246	32.528	32.4207	32.5457	32.6354	32.5429			Discard	Discard			0.40146	1	0.0619558	0.926361	P05783
25.941	26.2914	26.5244	26.5193	26.738	26.2667	26.234	26.1709	26.2991	26.4516	26.2813			Discard	Discard			0.163208	1	0.0618399	0.427591	O75306
27.5518	27.792	27.2997	27.4434	27.6579	27.3795	27.7478	28.0982	27.136	27.3608	27.8279			Discard	Discard			0.101762	1	0.0616568	0.27942	Q15121
24.7255	24.6235	24.2187	23.7199	23.0953	21.958	24.0414	24.2738	24.1044	24.6083	24.7339			Discard	Discard			0.0242788	1	0.061343	0.0716873	Q04828
26.9844	26.8081	26.7856	26.6118	26.6947	26.6486	26.8038	27.1842	26.6356	26.5251	26.6468			Discard	Discard			0.341186	1	0.0612957	0.807914	P21399
29.6395	29.3378	29.5909	29.8219	29.8594	29.406	29.4823	29.3933	29.4967	29.5293	29.4882			Discard	Discard			0.170813	1	0.0610167	0.445156	Q08257
32.0038	32.0554	31.6824	32.076	31.7751	31.9214	32.0721	32.0958	31.8324	31.7436	31.9597			Discard	Discard			0.226112	1	0.0608875	0.568719	P04406
26.7316	22.3622	23.2297	28.1102	27.4554	26.8093	26.6971	25.8116	25.1155	25.9887	23.6413			Discard	Discard			0.0125601	1	0.0604471	0.0375581	Q86XE5
29.7979	29.7381	29.8491	30.1343	30.1521	29.6792	29.8039	29.779	29.7396	29.7671	29.9701			Discard	Discard			0.169044	1	0.0602175	0.441084	P30044
24.6986	24.8853	24.8461	25.236	25.0307	25.1762	24.9876	24.8753	24.6875	24.7207	24.4882			Discard	Discard			0.117153	1	0.0600448	0.317678	Q86X76
25.9281	26.8185	26.8743	25.8558	26.5756	26.2463	26.7739	26.5623	26.1553	26.3495	26.3584			Discard	Discard			0.0919928	1	0.0593174	0.254686	P29966
25.3678	24.9004	25.2771	22.6175	25.8848	25.5177	25.3965	25.2755	25.7162	25.3065	25.6637			Discard	Discard			0.0763382	1	0.0592167	0.214262	Q9Y676
21.8269	26.2924	26.1622	25.4992	25.8925	25.7822	25.8092	26.0424	26.0919	25.8601	26.3288			Discard	Discard			0.121343	1	0.0589507	0.327952	Q99417
28.7818	27.9233	28.0279	28.4467	28.2431	28.3047	28.3423	28.1181	28.2455	28.0231	27.958			Discard	Discard			0.177535	1	0.0588646	0.460556	O60701
23.8554	24.0217	23.8816	24.0358	24.0087	24.1871	23.7187	23.6366	24.0157	23.9929	23.7655			Discard	Discard			0.218392	1	0.0586214	0.551871	Q6IN85
28.9663	29.5109	29.3472	29.6754	29.4959	29.4778	29.569	29.476	29.3926	29.5872	29.2218			Discard	Discard			0.234319	1	0.0579351	0.586501	P05386
23.1467	24.508	25.1938	25.053	25.1441	24.5934	24.6385	25.1498	24.8596	24.6823	24.6486			Discard	Discard			0.0923634	1	0.0576477	0.25563	Q9H3N1
25.4499	25.2096	25.2219	25.4251	25.4137	25.269	25.3587	24.9418	25.1416	25.223	25.0757			Discard	Discard			0.27908	1	0.0576119	0.681351	P19387
27.3107	27.1003	26.7137	26.9472	26.915	27.0664	27.2503	26.8889	27.2406	27.1708	27.161			Discard	Discard			0.14437	1	0.0573346	0.383401	Q15631
23.8124	24.4464	24.8456	24.5563	25.0406	24.4194	24.3725	24.2603	24.5944	24.6663	24.6152			Discard	Discard			0.115885	1	0.0572155	0.314559	Q9H9P8
30.1564	29.1633	29.112	29.8015	29.7206	29.75	29.7975	29.7554	29.2167	29.1747	29.2039			Discard	Discard			0.0890369	1	0.0567166	0.247129	P22314
28.9679	27.4563	27.2934	28.8549	28.6052	29.2165	29.0494	28.9621	27.9351	27.5778	27.6829			Discard	Discard			0.0329728	1	0.0562223	0.0964792	Q71U36
25.5872	25.7171	25.5951	25.5754	25.5925	25.6282	25.801	25.7776	25.5798	25.591	25.4802			Discard	Discard			0.47278	1	0.0561881	1.06232	Q92616
27.0605	27.2318	27.726	28.0829	28.2628	27.5533	27.2027	27.3201	27.469	27.6134	27.501			Discard	Discard			0.0747613	1	0.0561088	0.210134	Q96I99
23.1137	24.4224	23.5897	22.488	23.2	23.6454	24.1966	24.0611	24.6005	24.7866	24.0513			Discard	Discard			0.0391788	1	0.0560708	0.113916	P29992
25.6451	25.7051	26.1709	26.7482	26.6668	26.1232	25.7777	25.4814	26.0545	26.1911	25.8619			Discard	Discard			0.0784343	1	0.0553493	0.219734	Q9BX68
30.961	31.5892	31.4434	31.1072	31.1652	31.0091	31.5051	31.6372	31.1904	31.2566	31.3293			Discard	Discard			0.130304	1	0.0553344	0.349728	P04075
27.4249	27.4734	27.1476	27.5375	27.2942	27.3483	27.6896	27.6328	27.454	27.393	27.5192			Discard	Discard			0.21122	1	0.0551618	0.536108	Q15942
25.451	25.7973	26.3456	26.6002	26.6755	26.0162	25.8138	25.725	26.0591	26.1523	25.975			Discard	Discard			0.0824205	1	0.0550241	0.230088	P23368
27.4529	27.6107	27.5811	27.422	27.3439	27.1165	27.2484	27.4597	27.6342	27.4825	27.7191			Discard	Discard			0.11804	1	0.0547803	0.319858	Q9UQ80
22.9917	24.4992	25.2212	23.4687	24.7183	24.5642	24.6259	24.8145	24.228	24.3292	23.5943			Discard	Discard			0.0455941	1	0.0546079	0.131725	Q6PIU2
23.2315	24.3632	24.3983	23.6129	24.0335	23.7859	24.4625	24.5831	23.9762	24.0261	24.0697			Discard	Discard			0.11063	1	0.0542806	0.301566	Q9Y223
28.0999	28.0603	27.8511	27.8919	27.9636	27.8903	27.8523	28.0115	27.8822	27.8637	28.0532			Discard	Discard			0.322474	1	0.0541256	0.770322	Q6IBS0
28.7224	28.3791	28.1966	28.4592	28.5474	28.4461	28.4662	28.668	28.3023	28.4117	28.3678			Discard	Discard			0.243621	1	0.0540984	0.606503	Q04917
26.5197	26.5153	26.2351	26.5819	26.3055	26.3873	26.3912	26.6287	26.2672	26.3212	26.2913			Discard	Discard			0.299044	1	0.0539171	0.722613	P49591
27.8883	28.2733	28.6119	28.974	29.0954	28.451	28.0735	28.2157	28.3944	28.6094	28.4635			Discard	Discard			0.087659	1	0.0537672	0.243595	P40939
25.986	25.7605	25.4604	25.6116	25.5556	25.7969	25.6123	25.5647	25.8503	25.6681	25.7504			Discard	Discard			0.179431	1	0.053174	0.464879	Q13557
27.056	27.1413	26.8186	26.8224	26.879	26.8336	26.7052	26.8393	26.9027	26.8584	27.1744			Discard	Discard			0.165853	1	0.0530704	0.433716	P55735
28.5134	28.2332	27.9396	28.5195	28.7822	28.5255	28.4374	28.8857	28.174	28.3313	28.5775			Discard	Discard			0.0804192	1	0.0530052	0.224897	P62906
27.9714	27.4942	27.4839	27.5177	27.5833	27.4019	27.4461	27.1339	27.3324	27.4344	27.3481			Discard	Discard			0.314815	1	0.0528911	0.754808	Q9NVA2
27.6621	27.8726	27.9123	27.6895	27.794	27.4092	27.6486	27.5541	27.6283	27.808	27.7199			Discard	Discard			0.139186	1	0.0525958	0.37106	P53618
29.7619	29.3918	28.8358	29.4483	29.3875	29.7131	29.6855	29.859	29.3598	29.4051	29.3567			Discard	Discard			0.0868233	1	0.0520253	0.241447	P26038
28.9123	27.9108	28.1362	28.7689	28.8275	28.8809	28.5129	28.4616	28.2377	28.1223	27.9538			Discard	Discard			0.0547258	1	0.0520204	0.156709	P10253
24.1617	24.0902	24.3145	24.471	23.7718	23.9163	23.4935	24.2876	24.1975	23.7472	23.8939			Discard	Discard			0.105794	1	0.0518592	0.289526	Q12979
25.5914	25.0505	24.8259	25.45	25.3906	25.3404	25.3159	25.344	24.9695	25.0551	25.12			Discard	Discard			0.114683	1	0.0515191	0.311596	O00429
25.6623	25.1622	25.5969	26.0118	26.0625	25.6922	25.4657	25.5331	25.552	25.4111	25.4648			Discard	Discard			0.0789517	1	0.0510132	0.221081	Q9H7Z7
27.4694	27.2622	27.0616	27.0997	27.0131	27.1198	27.1972	27.0748	27.393	27.1003	27.4058			Discard	Discard			0.145364	1	0.0508943	0.385758	P28074
25.1667	24.5352	24.3955	24.9838	25.2096	25.2484	25.0311	25.1994	24.6598	24.7518	24.6078			Discard	Discard			0.0647801	1	0.0506728	0.183749	Q99598
22.8963	22.638	22.5519	23.4452	22.5165	22.7199	22.9689	22.7922	22.7135	22.67	22.35			Discard	Discard			0.176554	1	0.0497365	0.458315	Q9UID3
31.2295	31.4408	31.5292	31.6915	31.4358	31.0129	31.4904	30.9204	31.3082	31.3463	31.4924			Discard	Discard			0.128714	1	0.049736	0.345884	P62979
23.0628	23.3135	23.9277	24.2359	23.9451	23.713	23.378	23.5066	23.7089	23.3217	23.4641			Discard	Discard			0.079487	1	0.0492199	0.222474	P82675
26.6444	26.5963	26.6764	26.5833	26.6572	26.5196	26.4615	26.2919	26.5288	26.5925	26.3913			Discard	Discard			0.255181	1	0.0491683	0.631138	O14980
25.9488	27.1477	26.8774	26.7576	26.7005	26.3731	26.6154	26.7622	26.9942	27.1442	27.1999			Discard	Discard			0.0694794	1	0.0488423	0.196227	O15231
27.4153	27.8046	27.6091	27.6852	27.6347	27.975	28.09	27.8431	27.8477	27.7225	27.5482			Discard	Discard			0.147927	1	0.0486375	0.391821	P62873
27.7038	26.7752	26.4833	27.2099	27.2107	27.2097	26.9711	27.1478	27.0497	26.9846	27.1754			Discard	Discard			0.0770101	1	0.0485821	0.216018	O60888
26.6168	27.2931	27.6219	27.5461	27.8746	27.3842	27.1525	27.2981	27.4529	27.5846	27.3763			Discard	Discard			0.10807	1	0.0484618	0.295204	P08559
25.0831	24.8619	24.5355	24.6302	24.8444	25.2217	25.1016	25.0889	25.3477	25.1481	24.973			Discard	Discard			0.0755226	1	0.0484454	0.212128	Q7Z2W4
27.2248	28.234	28.7131	28.6088	28.6675	28.03	27.7735	28.0247	28.5203	28.5149	28.4448			Discard	Discard			0.0864872	1	0.0482473	0.240583	P05165
28.5896	28.5875	28.8722	28.7681	28.683	28.2834	28.9715	28.632	28.6147	28.5661	28.599			Discard	Discard			0.123821	1	0.048233	0.334	P40429
26.8521	26.6428	26.3471	26.8116	26.9798	26.9033	27.3471	27.1741	26.6251	26.9004	26.6532			Discard	Discard			0.0952327	1	0.0482049	0.262929	P62266
25.1113	24.6929	24.4965	25.012	24.8343	24.8364	24.7978	24.7538	24.6908	24.6854	24.7469			Discard	Discard			0.200156	1	0.048062	0.511577	Q13617
25.547	26.4878	26.9726	26.2791	26.94	26.5127	26.3732	26.437	26.5351	26.2528	26.6871			Discard	Discard			0.079618	1	0.0480124	0.222815	Q9P0L0
26.3249	26.2714	25.9852	26.7132	26.3086	26.3471	26.5657	26.5751	25.725	26.1008	25.782			Discard	Discard			0.0815004	1	0.0479623	0.227703	Q7L1Q6
25.7504	25.3825	25.2265	25.4397	25.3041	25.4316	25.5212	25.7026	25.3686	25.2657	25.2912			Discard	Discard			0.361422	1	0.0479593	0.848105	A0AVT1
22.4951	24.0892	24.6776	25.1083	25.4888	24.8148	24.4967	24.6346	24.4852	24.4902	24.5768			Discard	Discard			0.0463179	1	0.0478908	0.13372	Q9Y2S7
25.4807	25.9026	25.6836	25.5335	25.6189	25.5012	25.7565	25.7672	25.7217	25.7513	25.8636			Discard	Discard			0.160599	1	0.0478527	0.421529	Q9HB71
24.5654	25.1883	25.2917	24.3083	24.7929	24.2769	24.7685	24.5499	25.0984	25.053	25.2946			Discard	Discard			0.0549734	1	0.0475279	0.157381	O94855
26.8181	27.145	27.6881	26.623	27.0652	26.6923	27.204	26.8676	27.0631	26.9968	26.7996			Discard	Discard			0.0620749	1	0.0468933	0.17652	P51572
28.1114	27.9597	27.9187	28.1207	27.9817	27.9032	28.0128	28.0353	27.998	27.8855	28.0251			Discard	Discard			0.557451	1	0.0467192	1.21948	P50990
28.5964	28.3096	28.3454	28.3405	28.0598	27.7056	27.7316	27.7304	28.5779	28.444	28.5811			Discard	Discard			0.0628853	1	0.0467083	0.178689	O75531
26.4436	26.0959	26.0457	25.8145	25.7747	25.8587	26.3286	26.5461	25.9249	25.7473	25.889			Discard	Discard			0.167936	1	0.0466832	0.438528	Q04446
28.2389	27.7199	27.477	27.5259	27.5247	27.6688	27.6785	27.7562	27.8785	27.7488	27.75			Discard	Discard			0.154193	1	0.0465484	0.406568	P11766
27.3977	27.8634	28.0807	27.4216	27.4497	27.1226	27.5756	27.4792	27.9008	27.8324	27.7305			Discard	Discard			0.0605172	1	0.0464218	0.172342	Q14677
25.8085	25.2168	25.3705	25.7617	25.6759	25.5748	25.5727	25.4317	25.1232	25.0629	25.1611			Discard	Discard			0.0846816	1	0.046344	0.235931	Q9UI12
24.2845	23.3788	23.6305	24.0926	24.01	24.2384	24.2208	23.3341	23.6851	23.9317	22.7795			Discard	Discard			0.0396102	1	0.046241	0.115121	O95825
22.4333	24.4391	24.6353	24.4884	24.4992	24.2895	24.7672	24.3373	25.0319	24.9775	24.5399			Discard	Discard			0.0709032	1	0.0461397	0.199988	P24928
22.1134	22.6603	22.5142	22.6354	22.7792	22.9558	22.71	22.7505	22.6673	22.6212	22.5346			Discard	Discard			0.136763	1	0.0458134	0.365265	Q9H0A0
25.9182	25.4221	25.2332	25.8245	25.6264	25.9129	25.8739	25.7051	25.3783	25.1853	25.3903			Discard	Discard			0.0776513	1	0.0451339	0.217692	Q9P000
28.1687	27.8144	27.7232	27.8735	28.1938	27.9877	28.0851	28.5077	27.604	27.8367	27.7559			Discard	Discard			0.101942	1	0.0448818	0.279872	P52566
25.0806	26.1886	26.6249	26.3738	26.5505	25.9362	25.9476	25.9985	26.3807	26.429	26.3236			Discard	Discard			0.0835588	1	0.0448486	0.233032	P21912
23.9626	25.7004	26.0323	25.7973	26.1386	25.675	25.0953	25.4733	25.8265	25.9255	25.7419			Discard	Discard			0.112667	1	0.044783	0.306614	P05166
24.0997	23.8731	23.49	23.98	24.0041	24.174	24.1266	23.9201	23.5987	23.7838	23.6751			Discard	Discard			0.0805525	1	0.0445971	0.225244	Q96KP1
24.692	24.441	24.2867	23.8173	24.374	24.3239	24.385	24.4005	24.2679	24.2664	24.3895			Discard	Discard			0.356435	1	0.0443756	0.838244	O60826
27.2563	27.5468	27.6164	27.4255	27.4882	27.1822	27.2335	27.4447	27.5465	27.5149	27.6181			Discard	Discard			0.134505	1	0.0442789	0.359848	P35606
25.0032	24.7892	24.4601	24.9078	24.9108	24.9908	25.0365	24.8342	24.6463	24.7051	24.7961			Discard	Discard			0.11142	1	0.0440605	0.303527	Q9UIA9
26.4211	26.4749	26.666	26.9643	27.1697	26.8162	26.645	26.4026	26.6799	26.7482	26.693			Discard	Discard			0.0896815	1	0.0439979	0.24878	Q14257
22.9888	24.0513	23.868	22.1702	23.4901	24.2669	24.1283	23.8607	24.0786	23.8031	23.3802			Discard	Discard			0.0571749	1	0.0437881	0.16334	P50148
27.6695	27.9285	27.9289	27.6077	27.7275	27.5427	28.1113	27.8275	27.5663	27.766	27.5508			Discard	Discard			0.114225	1	0.043668	0.310465	P50995
31.6851	31.6447	31.521	31.8287	31.8007	31.6021	31.7492	31.6548	31.4354	31.6305	31.5803			Discard	Discard			0.18098	1	0.0434205	0.468406	P63104
24.3133	24.1624	23.6856	23.2557	23.7488	23.6661	23.7308	23.7857	23.921	23.7712	24.4798			Discard	Discard			0.0606822	1	0.0433598	0.172786	Q9NZD2
25.9553	25.4424	25.4493	26.1478	26.1601	25.6402	25.4384	25.6691	25.2767	25.7394	25.5037			Discard	Discard			0.0635294	1	0.0432611	0.180411	P52758
22.9714	22.9979	22.798	23.5931	24.0468	23.422	22.763	22.9722	23.2269	23.4149	23.8899			Discard	Discard			0.0390073	1	0.0426197	0.113437	A3KMH1
26.5735	25.866	25.8319	26.3472	26.2892	26.3558	26.0958	26.3215	25.9114	25.8778	25.8539			Discard	Discard			0.0813946	1	0.0423689	0.227429	Q8NCW5
26.7801	26.8001	26.7323	26.4367	26.3208	25.9695	26.1849	26.616	26.2557	26.3799	26.5845			Discard	Discard			0.0611703	1	0.042294	0.174096	Q14894
23.9303	24.9452	25.1612	24.8459	25.0109	24.2756	24.5743	24.7087	24.9281	25.0979	25.1422			Discard	Discard			0.0578594	1	0.0421567	0.165188	Q99747
27.7762	27.7813	27.4281	27.9262	28.0808	28.1268	28.1988	28.1583	27.7583	27.8606	27.9101			Discard	Discard			0.0774057	1	0.0420483	0.217051	P62280
28.6918	28.484	28.7539	28.4557	28.455	27.3545	27.8474	27.6512	28.4052	28.6193	28.8971			Discard	Discard			0.0340907	1	0.0419102	0.0996356	P26447
28.2044	28.5572	28.7344	28.1709	28.4758	28.1831	28.2965	28.0298	28.306	28.3871	28.3132			Discard	Discard			0.0998285	1	0.0418765	0.274553	Q96JB5
25.5123	25.6659	24.7223	25.2092	25.1049	25.374	25.4893	25.7224	25.555	25.6702	25.8344			Discard	Discard			0.0445913	1	0.0417433	0.128955	Q8TE68
27.8244	26.8064	27.0027	27.6852	27.7494	27.8031	27.5095	27.2259	26.9322	26.9041	26.7769			Discard	Discard			0.0380877	1	0.0409419	0.110866	P07686
27.1373	26.8348	26.7352	26.9066	26.819	27.0054	26.6438	26.8527	26.9008	26.7296	26.7732			Discard	Discard			0.197883	1	0.0407043	0.506506	P13861
26.5923	26.6804	26.4834	26.2623	26.7414	26.4018	26.6381	26.9878	26.2593	26.5323	26.6629			Discard	Discard			0.103149	1	0.04027	0.282902	P55957
26.6436	26.4041	26.2939	26.4377	26.4535	26.4386	26.5846	26.4103	26.4183	26.4007	26.4088			Discard	Discard			0.445728	1	0.0398072	1.01121	Q92973
24.9461	24.6617	24.497	25.1143	24.665	24.8381	24.7704	25.0898	24.7171	24.8394	24.3943			Discard	Discard			0.103806	1	0.0390865	0.284549	Q9P289
25.0757	25.2422	25.2779	25.2249	25.1066	25.112	25.1525	25.388	25.1385	24.8022	25.3016			Discard	Discard			0.101153	1	0.0390143	0.277888	P49589
23.5804	25.4544	24.8811	24.9845	24.5742	24.7748	25.1386	25.4354	25.0417	25.1439	25.1385			Discard	Discard			0.0566982	1	0.0388117	0.162051	P53602
25.7658	26.6944	27.136	26.5207	26.6071	26.0954	26.1008	26.408	26.7529	26.7149	26.6388			Discard	Discard			0.052583	1	0.0385262	0.150884	Q9NZ08
29.8392	29.4816	29.463	29.5573	29.332	29.5024	29.8698	29.9217	29.356	29.165	29.275			Discard	Discard			0.142282	1	0.0385113	0.37844	P06744
27.4622	27.9945	28.2937	27.2878	28.4849	28.0685	27.7491	28.0641	28.1104	28.1914	28.0788			Discard	Discard			0.100947	1	0.0385081	0.277369	P22695
24.2587	24.3815	24.6829	25.122	25.2296	24.9147	24.9004	25.0446	24.8025	24.8881	24.5787			Discard	Discard			0.0595643	1	0.0384088	0.169781	O75718
26.3164	26.7233	26.6788	26.3528	26.5848	26.2357	26.3867	26.3212	26.4813	26.6237	26.6947			Discard	Discard			0.0982713	1	0.038222	0.270624	O14579
29.496	29.1064	28.7446	29.4432	29.0859	29.2083	29.2624	29.4624	29.0304	29.1042	29.087			Discard	Discard			0.11646	1	0.0381492	0.315974	P18206
26.0182	26.0616	26.7035	27.0386	26.9263	26.3791	26.3655	25.9367	26.3845	26.3199	26.2774			Discard	Discard			0.0544534	1	0.0374519	0.15597	P26440
28.3191	27.8627	27.5609	27.9958	28.0119	28.1065	28.1273	28.2302	28.0027	27.9882	28.0315			Discard	Discard			0.089189	1	0.0373131	0.247519	P59998
26.1207	26.3401	26.9099	26.7292	27.0221	26.2877	26.0372	25.8691	26.5333	26.5389	26.6417			Discard	Discard			0.0572036	1	0.0372804	0.163417	Q4VC31
22.9576	22.3734	22.5542	24.5478	24.3964	24.2588	24.3016	23.499	24.043	24.294	23.1628			Discard	Discard			0.0170146	1	0.0368133	0.0506309	P33316
28.3842	28.077	27.9705	28.4628	28.2324	28.2257	28.3294	28.4126	28.098	28.1587	28.042			Discard	Discard			0.178508	1	0.0365947	0.462775	O15144
30.2321	28.1616	27.9813	29.7284	29.365	29.6693	29.6779	29.4598	28.5268	28.6159	28.3252			Discard	Discard			0.0236045	1	0.0365516	0.0697462	Q13509
28.9977	28.2027	28.2522	28.8832	28.4346	28.426	28.4195	28.6382	28.6181	28.3753	28.4748			Discard	Discard			0.116155	1	0.0363682	0.315225	O15143
24.7205	23.992	24.7318	25.3727	25.6808	24.8781	24.5264	24.6847	25.0092	25.0194	24.8023			Discard	Discard			0.0294721	1	0.0361009	0.0865485	Q86WA6
24.9331	25.6796	25.1185	23.9981	24.7317	25.3192	24.8104	25.129	25.7121	25.2747	25.6412			Discard	Discard			0.04165	1	0.0360815	0.120802	Q8IY67
27.7498	27.71	27.4924	27.6704	27.5397	27.6388	27.5704	28.0135	27.75	27.5125	27.8784			Discard	Discard			0.112205	1	0.0360641	0.305472	P13693
24.4122	24.1059	24.2378	24.3092	24.5757	24.3944	24.3153	24.2814	24.2789	24.3334	24.171			Discard	Discard			0.101674	1	0.035992	0.279199	O75165
22.2414	24.2318	23.472	22.8579	22.9569	23.7223	23.5657	23.7225	24.6233	24.2947	24.1166			Discard	Discard			0.0256151	1	0.0358944	0.0755264	P21589
26.1037	27.2996	27.0268	26.2529	26.5201	26.1425	26.6283	27.1527	27.0207	26.9589	27.5162			Discard	Discard			0.0314639	1	0.0356949	0.0922073	Q96C19
26.4499	26.837	26.966	26.6803	26.8677	26.7666	26.7777	26.7572	27.0664	26.8188	27.0007			Discard	Discard			0.150089	1	0.0356911	0.396922	P19367
23.9893	24.2666	24.7997	24.7528	25.3042	24.6343	24.4737	22.8649	24.6546	24.77	24.6235			Discard	Discard			0.0467899	1	0.0349571	0.13502	P49406
27.9877	27.4862	27.9811	28.9826	29.1735	28.7758	28.7664	28.8069	27.916	28.2224	27.6511			Discard	Discard			0.0228317	1	0.0342981	0.0675181	O94925
24.7219	24.2034	23.4276	24.5815	24.1409	24.3843	24.463	24.6172	24.1012	24.095	24.5515			Discard	Discard			0.0396769	1	0.0339079	0.115307	P41240
29.0775	29.1307	29.1534	29.2181	29.1473	28.9775	28.9527	28.9118	29.0273	29.0565	29.0844			Discard	Discard			0.256802	1	0.0338189	0.634574	Q14764
23.524	23.5279	23.8804	24.2952	24.3693	23.8996	24.4347	23.9056	23.7608	23.837	23.7924			Discard	Discard			0.0555023	1	0.0336274	0.158814	O95822
28.6841	28.4193	28.2971	28.6243	28.5695	28.5131	28.7122	28.5598	28.4134	28.4953	28.4299			Discard	Discard			0.179991	1	0.0335615	0.466156	P07384
23.8699	24.7796	24.8179	24.8659	25.1976	25.3193	24.947	24.8074	24.951	24.9965	24.6366			Discard	Discard			0.0586978	1	0.0334633	0.167449	Q32P28
24.5717	24.8529	24.7299	25.0154	24.9347	25.0962	25.2267	25.2859	24.6668	24.7077	24.6061			Discard	Discard			0.0830049	1	0.0331419	0.2316	Q99816
25.3075	25.544	25.7435	26.0221	26.2335	25.942	25.6922	25.5757	25.898	25.8465	25.9029			Discard	Discard			0.0671672	1	0.0331143	0.1901	P22570
28.2498	27.3303	27.0448	27.5953	27.6862	27.9212	27.9815	28.1304	27.2595	27.1837	27.4195			Discard	Discard			0.0451703	1	0.0330515	0.130555	Q9BRA2
29.2685	29.5465	29.5838	29.5952	29.6052	29.2095	29.4065	29.1695	29.6034	29.6926	29.7233			Discard	Discard			0.0834863	1	0.0327571	0.232845	P08865
24.3224	24.2401	24.5335	23.413	24.4658	23.5464	24.3586	24.7031	24.0885	24.6991	24.1494			Discard	Discard			0.0353988	1	0.0326886	0.103321	O60271
28.4939	28.6754	28.5988	28.4908	28.6392	28.513	28.5975	28.6334	28.6251	28.4982	28.8466			Discard	Discard			0.125161	1	0.0324367	0.337263	P84085
25.0253	25.642	25.4532	25.4817	25.4057	25.6077	25.438	25.6768	25.7625	25.5168	25.7069			Discard	Discard			0.108063	1	0.0322812	0.295186	Q9UPN3
26.7535	26.817	26.9215	26.7403	26.9106	26.7928	26.8445	26.9364	26.9467	26.8173	26.9052			Discard	Discard			0.263911	1	0.032248	0.649589	P55884
28.6998	28.5621	28.5941	28.6719	28.4602	28.3185	28.1807	28.545	28.863	28.6554	28.8168			Discard	Discard			0.0718685	1	0.0322299	0.202532	P63220
25.5291	25.2854	25.0319	25.3344	25.0294	25.22	25.2613	25.1238	25.0318	25.0168	25.0652			Discard	Discard			0.133162	1	0.0320768	0.356619	P22059
26.4458	25.9661	25.7966	26.246	26.3122	26.1893	26.2303	26.4541	25.6732	25.9657	25.8595			Discard	Discard			0.0588233	1	0.0310661	0.167787	Q8TBX8
28.9379	28.8837	28.8082	28.9438	28.9909	28.8245	29.1047	29.0687	28.9571	28.9664	29.0524			Discard	Discard			0.15916	1	0.0309954	0.418178	P36578
24.7088	25.0234	25.0907	24.9884	24.8846	24.992	25.1179	24.8312	24.9478	24.8577	24.7434			Discard	Discard			0.1191	1	0.0309683	0.32246	P78344
25.7039	25.4192	25.4016	25.1758	25.5446	25.905	25.6391	25.4076	25.6367	25.287	25.4166			Discard	Discard			0.0638543	1	0.0309463	0.181279	Q9BV38
25.7105	25.7867	25.6302	25.2722	25.4869	25.6038	25.6062	25.5977	26.4574	26.142	26.1416			Discard	Discard			0.035362	1	0.0309288	0.103217	Q99538
29.4608	29.3953	29.1798	29.3465	29.3739	29.4682	29.6276	29.8003	29.3361	29.321	29.3811			Discard	Discard			0.160988	1	0.0309281	0.422434	P13639
26.3554	26.4488	26.4669	26.6596	26.5015	26.4421	26.5015	26.3126	26.4193	26.3975	26.3965			Discard	Discard			0.478134	1	0.0308185	1.07238	Q99460
25.161	24.9295	25.0716	25.5177	25.667	25.3332	25.3454	25.062	25.0446	25.3395	24.9888			Discard	Discard			0.0482195	1	0.0304639	0.138951	O95302
23.1821	24.2764	24.5533	24.7814	24.7469	24.4081	24.1665	24.3982	24.5094	24.4605	24.5023			Discard	Discard			0.090255	1	0.0298689	0.250247	Q9BRJ2
27.4654	27.9493	28.3544	28.1656	28.3488	27.9725	27.7702	27.7307	28.1935	28.1549	28.0557			Discard	Discard			0.0763352	1	0.0294914	0.214255	Q13011
25.5815	25.4809	25.5023	25.7602	25.8248	25.7152	25.7156	25.814	25.5299	25.6278	25.485			Discard	Discard			0.0960436	1	0.0293004	0.264986	O95373
27.4646	28.1627	27.6448	27.4545	27.6212	28.2539	27.9771	28.2278	27.8289	27.8631	27.6051			Discard	Discard			0.0460184	1	0.0292193	0.132895	Q15185
25.3462	25.0748	22.8927	24.7792	23.1857	25.6111	25.3189	25.6803	25.4546	25.5599	24.1069			Discard	Discard			0.00999022	1	0.0290186	0.0299584	P51153
22.0407	24.4973	24.1362	24.1135	24.1422	24.3247	24.1184	24.7569	24.8114	24.6169	24.7408			Discard	Discard			0.0436902	1	0.0289996	0.126462	Q8IZP0
27.6935	28.3667	28.5655	27.775	28.1058	28.1499	28.3563	28.3371	28.3307	28.1631	28.0771			Discard	Discard			0.0691581	1	0.0288212	0.195377	Q9H0U4
24.4929	24.255	24.1942	23.8229	24.1112	24.072	24.0722	24.1642	24.5512	24.2674	24.5743			Discard	Discard			0.0607228	1	0.0288126	0.172895	Q9C0B1
25.6842	25.7544	25.5137	25.5808	25.5035	25.6336	25.9791	25.8701	25.3044	25.4333	25.3879			Discard	Discard			0.0812557	1	0.0286552	0.227069	P51452
28.3084	28.3741	28.0053	28.3342	28.255	28.2499	28.3585	28.4203	28.4088	28.5084	28.5056			Discard	Discard			0.0685793	1	0.0286196	0.193844	O00151
24.6149	23.9225	24.2372	24.2103	24.7063	24.3351	24.4691	24.563	24.3605	24.3529	24.2798			Discard	Discard			0.0515915	1	0.0284925	0.14818	Q8IYU8
26.9032	26.6574	26.5793	27.1038	26.8875	27.0294	26.8806	26.969	26.6531	26.7061	26.5035			Discard	Discard			0.065307	1	0.0281134	0.185153	Q96CW1
28.6939	28.5526	28.3811	28.481	28.5304	28.5465	28.4206	28.3096	28.5572	28.5687	28.5802			Discard	Discard			0.194003	1	0.0276295	0.497818	O60437
27.7466	27.6301	27.0907	27.3781	27.4561	27.5097	27.7231	27.8582	27.1386	27.3914	27.5307			Discard	Discard			0.0568723	1	0.0276184	0.162522	Q9Y2V2
23.7948	24.6067	24.8182	24.9852	25.1313	24.7639	24.6688	24.6921	24.4394	24.596	24.6153			Discard	Discard			0.0513651	1	0.0274533	0.147562	Q6YP21
28.3552	28.3672	28.413	28.2917	28.4507	28.2398	28.4635	28.3153	28.2431	28.2968	28.3563			Discard	Discard			0.15366	1	0.0271913	0.405316	Q9UL46
26.151	25.6354	25.2857	25.9596	25.7977	25.9754	25.901	25.925	25.9198	25.7625	26.0051			Discard	Discard			0.0450658	1	0.0271405	0.130266	P28676
24.0942	25.1134	24.8737	24.2453	24.083	24.7268	24.2265	24.6462	25.6655	25.0454	25.0624			Discard	Discard			0.0227865	1	0.0268971	0.0673877	A6NHR9
24.9832	24.4972	22.7427	24.7585	23.7234	24.8003	22.5212	25.1996	24.7657	24.4908	25.1748			Discard	Discard			0.0129345	1	0.0266175	0.0386615	Q9NX55
25.2416	25.1516	25.036	25.1696	25.2556	25.5802	25.622	25.9773	24.8469	24.851	24.7656			Discard	Discard			0.0379831	1	0.0264867	0.110573	P49588
26.0962	26.0274	25.9173	25.9914	26.0345	26.0669	26.1123	26.167	25.9119	25.8886	25.9876			Discard	Discard			0.174651	1	0.0261687	0.453962	Q9Y3A5
26.3683	27.4587	27.3219	26.6918	27.1577	26.864	26.7235	27.4608	27.2987	27.232	27.698			Discard	Discard			0.041709	1	0.0260415	0.120966	Q9P2E9
22.2585	23.1128	22.872	23.3619	22.4274	22.4775	22.7607	23.2443	23.0124	23.0165	22.9333			Discard	Discard			0.0392862	1	0.0260334	0.114216	Q8N3F8
29.2147	29.0735	28.9707	28.9687	28.9585	28.8387	28.9097	28.979	29.2203	29.1452	29.2782			Discard	Discard			0.070202	1	0.0258795	0.198136	P26641
27.1746	26.4124	26.4491	26.6534	26.7133	26.542	26.5356	26.9069	26.666	26.5086	26.7862			Discard	Discard			0.0782536	1	0.0257551	0.219263	O75348
26.2668	26.224	25.989	25.7928	26.0105	26.0246	26.136	26.1954	25.9778	26.0137	26.1544			Discard	Discard			0.11995	1	0.0253421	0.324543	O15212
25.4274	25.3631	26.1121	26.2973	26.4132	25.6322	25.8007	25.2765	25.8888	25.9249	25.7852			Discard	Discard			0.0300045	1	0.0247413	0.0880633	Q92506
28.3139	28.26	28.0916	28.3636	28.2525	28.2737	28.3612	28.3068	28.3112	28.2243	28.4101			Discard	Discard			0.114077	1	0.0246069	0.310099	P31948
26.9198	27.1895	27.3588	27.0226	27.1757	26.8605	26.9849	26.9838	27.0587	27.0996	27.1497			Discard	Discard			0.0678416	1	0.0241644	0.191889	P53621
30.2876	30.4129	30.773	30.6245	30.2836	31.1005	31.6843	31.4746	30.8202	30.0263	30.026			Discard	Discard			0.0234063	1	0.0240908	0.069175	Q99880
29.2166	29.2626	28.9853	29.4415	29.2951	29.3709	29.2222	29.2588	29.2672	29.2741	29.3734			Discard	Discard			0.0790999	1	0.0240509	0.221467	P19105
26.8059	27.1273	27.0206	26.6375	26.7506	26.6634	26.7396	26.5952	26.717	26.8246	26.8563			Discard	Discard			0.0594811	1	0.0237451	0.169557	O94979
24.9106	24.4147	23.8104	23.6672	24.4799	24.8513	24.9417	24.4571	24.3108	24.4061	24.445			Discard	Discard			0.0313088	1	0.0235828	0.0917674	O60645
22.9809	23.8843	23.2604	24.4488	24.054	24.4852	23.7121	23.9245	24.0026	23.9737	24.1104			Discard	Discard			0.0253219	1	0.0228634	0.0746849	Q8IYM9
31.2364	31.1699	31.1544	31.2147	31.1994	31.0398	31.2026	31.3393	30.8391	30.9498	31.0423			Discard	Discard			0.0748174	1	0.0228346	0.210281	Q06830
26.2786	26.1399	26.005	25.9162	26.0604	26.2643	26.295	26.1722	25.959	25.8932	25.9593			Discard	Discard			0.0764325	1	0.0226669	0.214509	Q13126
26.1832	26.3886	26.4919	26.3877	26.2366	26.181	26.2841	26.2938	26.4499	26.3055	26.3646			Discard	Discard			0.0875461	1	0.0226382	0.243304	P60228
23.2098	23.9236	24.2714	24.4009	24.2796	24.2264	23.5968	24.1334	24.5085	24.2958	24.0647			Discard	Discard			0.050773	1	0.0226329	0.145945	Q9BYD2
26.8001	26.5075	26.3824	26.7226	26.5868	26.6409	26.6634	26.8149	26.4547	26.4308	26.5209			Discard	Discard			0.111363	1	0.022603	0.303384	Q14651
23.3832	24.0649	23.6998	24.2266	23.8447	24.4439	24.2131	23.9815	24.324	23.9027	24.1751			Discard	Discard			0.0343631	1	0.0224929	0.100404	Q9GZL7
26.3306	26.0599	26.2826	26.1779	26.2407	25.9913	26.1136	25.9305	26.2516	26.3409	26.0321			Discard	Discard			0.0681247	1	0.0223859	0.19264	O14737
24.8857	24.5093	24.3375	24.8999	24.9288	25.2407	25.3722	24.9805	24.8828	24.8129	24.614			Discard	Discard			0.0303918	1	0.0223645	0.0891644	O76021
25.1796	24.9973	24.7897	25.2344	25.0145	25.2505	25.2048	24.7149	25.0032	24.8969	24.9941			Discard	Discard			0.0673717	1	0.0222327	0.190643	Q9NY12
27.2162	27.5531	27.4964	27.0485	27.3678	27.2364	27.2763	27.4221	27.4464	27.4439	27.5578			Discard	Discard			0.0845618	1	0.0221354	0.235622	P48444
28.2993	28.2502	28.0124	28.2434	28.1954	28.2364	28.4092	28.1907	28.0729	28.1674	28.1869			Discard	Discard			0.112352	1	0.022047	0.305834	Q99832
23.942	25.6223	25.3327	22.6218	24.5612	24.9634	25.0641	25.0985	25.6626	25.3051	25.4402			Discard	Discard			0.0225412	1	0.0217018	0.0666796	O15031
27.833	28.1271	28.3459	27.1548	27.4049	27.8558	27.4561	23.5563	28.5928	27.6448	28.2333			Discard	Discard			0.0210596	1	0.0216921	0.0623955	P17096
28.1838	27.6705	27.8831	28.1639	28.1995	28.0039	28.5165	28.2063	27.9627	27.7204	28.0829			Discard	Discard			0.0472716	1	0.0216028	0.136346	P61254
29.6025	27.5371	27.7098	29.5477	29.2258	29.6634	29.229	28.746	27.8313	27.8226	27.5152			Discard	Discard			0.00923097	1	0.0203377	0.027705	P27487
25.5939	25.9157	25.5929	25.8076	25.8417	25.7992	25.8143	25.9396	25.6489	25.8512	25.8839			Discard	Discard			0.0706014	1	0.0203126	0.199191	Q9UBQ5
28.7359	29.0001	28.9084	28.8496	28.8082	28.7292	28.8137	28.9207	28.995	28.8305	29.1885			Discard	Discard			0.0554623	1	0.0203118	0.158706	P39019
25.3007	25.7123	26.1705	26.0224	26.2842	25.8254	25.6829	25.6334	25.9641	25.9652	25.905			Discard	Discard			0.0428301	1	0.0203083	0.124078	P23786
27.5948	27.572	27.6176	27.7138	28.1714	28.0105	27.7146	27.9778	27.5559	27.7382	27.6183			Discard	Discard			0.0343258	1	0.0202367	0.100299	P18077
28.2582	27.127	27.4022	28.0157	28.0176	28.3907	27.8361	27.6709	27.0238	26.9537	26.7323			Discard	Discard			0.0129721	1	0.0197318	0.0387725	P16278
25.2821	25.1323	25.3145	22.9372	24.7678	25.0899	25.1015	24.6556	25.424	25.2718	24.677			Discard	Discard			0.0286366	1	0.019714	0.0841684	P35269
26.3909	26.509	26.5226	26.5044	25.2165	26.0523	26.3344	26.9102	26.6589	25.7945	26.0648			Discard	Discard			0.0155429	1	0.0195916	0.0463257	P61586
27.7388	28.3711	28.596	28.8486	28.7617	29.0724	28.8764	28.3662	28.2209	28.3406	27.7182			Discard	Discard			0.0181715	1	0.0194418	0.0540059	P11279
23.7064	23.5442	23.2641	23.3778	23.3088	23.3503	23.3765	23.6737	23.4987	23.5963	23.5144			Discard	Discard			0.0629849	1	0.0193095	0.178956	Q6PGP7
28.7071	28.4342	28.2759	28.5845	28.3792	28.4778	28.5226	28.4923	28.3424	28.3618	28.3486			Discard	Discard			0.132525	1	0.019262	0.355085	P48643
28.0732	27.5481	27.3668	28.0638	27.8238	27.8709	27.9482	28.1241	27.7419	27.7279	27.7761			Discard	Discard			0.0450713	1	0.019194	0.130281	P18621
23.8222	23.4298	24.2865	24.7388	24.4079	24.1223	23.721	24.5209	24.3324	23.7979	23.9441			Discard	Discard			0.0220544	1	0.0190193	0.0652733	Q5XKP0
26.1385	26.3348	26.2622	26.1858	26.1733	26.1291	26.3856	26.2218	26.3566	26.3746	26.312			Discard	Discard			0.085994	1	0.0187615	0.239313	P52594
25.4522	24.4366	23.2082	24.9615	24.6666	25.137	25.0723	24.8802	24.1675	24.564	24.7108			Discard	Discard			0.0122204	1	0.0185699	0.0365558	O43813
23.9032	24.2165	23.7223	23.1871	23.6799	24.3031	24.0777	23.96	24.2566	24.1377	23.9668			Discard	Discard			0.0295179	1	0.0185405	0.086679	Q9BQG0
31.8286	31.3959	31.1044	31.6557	31.3808	31.7003	31.8615	31.7184	31.3887	31.4123	31.2635			Discard	Discard			0.0422614	1	0.0183781	0.1225	P68363
25.6869	25.1587	24.8776	24.9614	25.0236	25.3284	25.1939	24.8922	25.1145	25.1085	25.0087			Discard	Discard			0.0539299	1	0.0181392	0.154548	Q9HB21
22.8431	24.1058	24.4892	24.7899	25.0091	24.9003	24.7951	24.7237	24.6918	24.5485	24.3998			Discard	Discard			0.0234201	1	0.0177574	0.0692149	Q6UB35
24.4239	24.0205	23.9853	24.4689	24.0958	23.8674	22.6117	23.6132	23.7689	23.4095	24.5146			Discard	Discard			0.021051	1	0.0175352	0.0623706	P49789
22.1813	22.4702	23.2849	22.6119	22.6468	21.9036	23.662	22.3143	22.6134	22.6749	22.3738			Discard	Discard			0.0170183	1	0.0174853	0.0506417	Q9H6R4
29.2322	28.5563	28.0862	28.8766	28.7081	29.0009	28.7921	29.1547	28.4619	28.293	28.8519			Discard	Discard			0.0221884	1	0.0174621	0.0656607	P62942
27.7831	27.979	28.4499	28.8593	28.7572	28.2033	28.1504	28.0539	28.3026	28.3707	28.2929			Discard	Discard			0.0291572	1	0.0170368	0.0856519	P11177
25.452	25.4057	25.1725	25.4598	25.2373	25.3324	25.4492	25.4596	25.0193	25.1374	25.1734			Discard	Discard			0.0550486	1	0.016846	0.157585	Q92882
25.4955	27.4336	27.2874	25.051	26.0005	25.3944	25.748	26.4462	26.6675	26.8158	27.2373			Discard	Discard			0.00893615	1	0.0168451	0.026829	Q03169
27.1561	26.7124	26.5965	27.3347	27.2272	27.4211	27.053	27.1928	26.898	26.9074	26.7915			Discard	Discard			0.0232981	1	0.0167651	0.0688632	Q9UBQ7
27.5138	27.596	27.3952	27.275	27.4382	27.5414	27.5427	27.472	27.5145	27.494	27.5675			Discard	Discard			0.103203	1	0.0166764	0.283037	P43686
26.722	26.7165	26.7127	26.6167	26.6245	26.6606	26.7394	26.7762	26.772	26.7807	26.5968			Discard	Discard			0.103791	1	0.0166572	0.284512	Q99613
25.1305	25.2381	24.9939	24.7505	24.5265	24.8155	24.5277	25.3047	25.3306	25.007	25.2464			Discard	Discard			0.0228812	1	0.0160279	0.0676608	P11234
28.334	28.2589	28.1747	28.3345	28.1669	28.1744	28.2586	28.2319	28.1295	28.0997	28.229			Discard	Discard			0.129494	1	0.0156401	0.347769	P40227
23.6367	23.9038	23.8455	23.4332	23.5666	23.8547	23.7674	23.8236	24.0746	23.6988	23.9322			Discard	Discard			0.0388979	1	0.015559	0.113132	P84022
25.2304	24.5689	24.6126	24.8827	24.8839	25.2191	25.3417	25.0595	24.9531	24.6522	24.6618			Discard	Discard			0.0267227	1	0.0155557	0.0787004	Q96A65
26.2353	25.9218	25.7677	26.0635	26.122	26.1999	26.1806	26.33	25.7676	25.8996	25.8198			Discard	Discard			0.037008	1	0.0154158	0.107841	Q9H4M9
27.1809	26.794	26.5235	26.5931	26.7972	26.8855	26.8303	26.9321	26.5233	26.6072	26.7432			Discard	Discard			0.0428535	1	0.0149956	0.124143	Q6XQN6
27.7425	27.8094	27.5833	27.7964	27.8067	27.8173	27.9396	27.9595	27.6742	27.6151	27.9784			Discard	Discard			0.0445724	1	0.014908	0.128903	O00764
25.0842	24.6215	24.452	24.2065	24.4165	24.7174	24.7429	23.1772	25.1575	24.6708	25.0284			Discard	Discard			0.0213714	1	0.0146985	0.063298	Q9UNP9
27.9392	27.7468	27.2113	28.2553	27.823	28.2372	28.2737	28.1507	27.959	27.9872	27.879			Discard	Discard			0.0181227	1	0.0142369	0.0538639	Q15417
25.2223	24.6741	24.1971	24.8851	24.58	25.5199	25.1319	25.1596	25.1195	24.5316	24.8602			Discard	Discard			0.0129403	1	0.0139901	0.0386787	P53582
23.7725	24.2517	24.167	24.0407	24.0956	24.1	24.0464	24.0153	24.1809	24.2912	24.0908			Discard	Discard			0.0736364	1	0.0137691	0.207182	Q15477
26.484	26.6017	26.2744	26.5267	26.3876	26.5728	26.4063	26.4	26.6695	26.6096	26.7004			Discard	Discard			0.035951	1	0.0136638	0.104873	P62191
23.9146	23.8449	24.4819	24.5536	25.1027	24.408	24.1036	23.8895	24.3278	24.4615	24.2953			Discard	Discard			0.0145288	1	0.0134587	0.0433511	Q9Y2Z4
25.4094	25.359	25.3199	25.3012	25.0293	24.9546	24.7028	24.7336	25.0029	25.2055	24.9886			Discard	Discard			0.0320976	1	0.0132623	0.094003	Q8TCD5
27.8174	27.432	27.3519	27.3435	27.4131	27.4509	27.4186	27.55	27.6007	27.5242	27.5477			Discard	Discard			0.0647572	1	0.0132488	0.183688	P28070
29.6647	29.9178	30.361	30.5482	30.6784	30.203	30.0605	29.968	30.1283	30.2126	30.1366			Discard	Discard			0.0225856	1	0.0132147	0.0668078	P25705
27.5602	27.8086	28.0373	27.3935	27.4237	27.5505	28.112	27.5475	27.7763	27.8266	27.2111			Discard	Discard			0.0188068	1	0.0131451	0.0558558	O95197
25.7358	26.5999	26.5888	26.0894	26.214	26.1126	26.1551	26.3088	26.5142	26.482	26.5361			Discard	Discard			0.0270558	1	0.0128207	0.0796535	Q15075
27.8547	27.6053	27.5468	27.6498	27.6519	27.9239	27.8397	27.6692	27.5982	27.568	27.3839			Discard	Discard			0.0322315	1	0.0127756	0.094382	O94973
24.9395	25.0473	25.0035	25.1285	24.7568	24.8642	25.0597	24.6267	24.6665	24.4468	24.929			Discard	Discard			0.0243428	1	0.0126521	0.0718713	Q9Y2T2
26.7809	26.5512	26.4967	26.8448	26.6103	26.6517	26.7826	26.6599	26.5582	26.5232	26.5713			Discard	Discard			0.106245	1	0.0125523	0.290651	O43242
25.884	25.6056	25.517	25.5878	25.6379	25.5997	25.8002	25.6229	25.4541	25.5419	25.5551			Discard	Discard			0.086865	1	0.0124779	0.241554	Q9NQW7
23.0956	25.5329	25.7813	25.8944	25.7897	25.8671	26.1836	26.2286	25.9465	25.794	25.5333			Discard	Discard			0.0320515	1	0.0124431	0.0938723	P26006
27.1752	26.6925	26.4751	26.8731	26.9953	27.0373	26.8634	26.9949	26.6944	26.6816	26.9326			Discard	Discard			0.0244771	1	0.0124097	0.0722575	P62714
25.5648	25.715	25.5512	25.5543	25.8132	25.6745	25.3932	25.652	25.8403	25.8809	26.0023			Discard	Discard			0.0339113	1	0.01229	0.0991295	P23919
23.5871	22.9531	23.3934	23.1615	23.4197	23.1537	23.7034	23.2486	23.3305	23.1421	23.1998			Discard	Discard			0.0300049	1	0.0121665	0.0880645	Q2M389
25.3496	25.4005	26.144	26.6442	26.5235	26.1639	25.9597	25.7183	26.0219	25.8881	25.6836			Discard	Discard			0.0133113	1	0.0120707	0.0397715	P12694
23.4843	23.6624	23.9097	24.082	23.8044	23.7386	24.0059	23.6305	23.6116	23.8349	23.2402			Discard	Discard			0.0217844	1	0.0119348	0.0644929	Q15904
25.8474	26.413	26.873	26.6469	27.0734	26.621	26.3349	26.0142	26.4159	26.6211	26.374			Discard	Discard			0.0180224	1	0.0117734	0.0535715	Q96HS1
28.2115	28.1088	27.6464	28.0892	28.0676	28.2516	27.9447	28.2013	27.9736	28.1016	28.1534			Discard	Discard			0.0244657	1	0.0117254	0.072225	P46940
28.6965	28.66	28.8062	28.4826	28.4847	28.3517	28.4983	28.4521	28.3642	28.2899	28.5174			Discard	Discard			0.0255343	1	0.0116204	0.0752945	Q71UM5
27.3089	26.9832	26.7255	27.15	27.2632	27.2197	27.4643	27.6759	27.165	27.1399	27.4192			Discard	Discard			0.0200418	1	0.0110426	0.0594446	Q99439
26.447	25.6338	25.4211	25.8731	26.2376	26.0982	26.1109	26.1545	25.1904	25.3681	25.8177			Discard	Discard			0.0112893	1	0.0110189	0.0338054	P35754
28.3209	28.3924	28.3478	28.4809	28.4115	28.4746	28.3417	28.2616	28.1789	28.1746	28.2694			Discard	Discard			0.0386699	1	0.0109812	0.112494	Q15008
31.2554	31.8263	32.2889	31.8874	31.6578	31.5497	31.8825	31.5331	31.744	31.9075	31.1809			Discard	Discard			0.0129188	1	0.0109735	0.0386155	P33778
26.2798	25.9294	25.6446	25.7797	25.728	25.8975	25.8889	26.3111	25.7441	25.6128	26.0033			Discard	Discard			0.0296805	1	0.0109215	0.0871416	Q9UNH7
27.381	25.8722	26.1558	27.3633	27.2148	27.5122	27.0794	26.7233	26.0155	26.1821	25.5784			Discard	Discard			0.00574281	1	0.0104044	0.0173035	P17050
27.7209	27.0549	26.7547	27.5042	27.2035	27.5941	27.4377	27.2685	27.2918	27.1902	27.1558			Discard	Discard			0.0153968	1	0.00968424	0.0458975	Q9Y6U3
24.4061	24.25	24.6488	24.6755	24.7739	24.5688	24.4955	24.4977	24.3848	24.2879	24.3344			Discard	Discard			0.0192828	1	0.00959603	0.0572403	Q8NBN7
27.5898	28.1164	28.1987	27.7979	28.2334	28.0737	28.1814	28.0712	28.0509	28.1664	28.057			Discard	Discard			0.0553048	1	0.00959444	0.158279	P32969
24.2381	24.1846	24.2138	23.5512	23.7341	23.8174	24.1377	24.493	24.6951	24.2079	24.5443			Discard	Discard			0.00998602	1	0.00872389	0.029946	Q14919
26.3665	26.3834	26.3671	26.2016	25.8866	26.2058	26.1596	26.3254	26.2675	26.1777	25.9322			Discard	Discard			0.0173574	1	0.00849231	0.0516318	Q13442
23.0353	23.6381	24.0743	23.8238	24.6094	24.2427	23.7019	24.2538	24.0723	24.1454	23.9305			Discard	Discard			0.0113058	1	0.00838041	0.0338543	P82930
32.2611	32.0807	31.9675	32.1779	32.1186	32.2025	32.371	32.2896	31.8759	31.9719	31.925			Discard	Discard			0.0290306	1	0.0083135	0.0852913	P14618
25.5668	25.9558	26.103	27.2892	26.4141	25.8252	25.6098	25.8545	25.8083	26.0508	26.2255			Discard	Discard			0.0152275	1	0.00826057	0.0454013	Q96C01
26.9307	26.5638	26.3867	26.706	26.5546	26.6287	26.8358	26.6921	26.2638	26.395	26.4008			Discard	Discard			0.0249897	1	0.00794681	0.0737311	O60547
26.2232	26.1936	26.3183	26.2255	26.1756	25.963	26.206	26.0159	26.0731	26.1642	26.114			Discard	Discard			0.0279466	1	0.00757837	0.0821995	P50851
28.1595	27.8458	27.8637	27.9044	27.8983	27.6931	27.7921	27.9265	27.6356	27.708	27.8787			Discard	Discard			0.0281835	1	0.00738049	0.0828757	Q92734
26.0002	25.3765	25.1391	25.7155	25.4803	25.7768	25.5312	25.699	25.5831	25.4512	25.5246			Discard	Discard			0.0144652	1	0.007044	0.0431645	Q04323
24.633	25.1278	25.2165	24.8195	24.7433	24.3058	24.4469	24.133	24.7388	25.1241	24.8054			Discard	Discard			0.0087738	1	0.00700887	0.0263464	O00194
24.3733	24.7583	24.5939	24.1921	24.377	24.815	24.7328	24.1482	24.8716	24.8217	24.4175			Discard	Discard			0.0136746	1	0.0069418	0.0408406	Q8WX92
26.1767	26.0022	25.9256	26.4661	25.888	25.982	26.2634	26.2914	26.1119	25.9511	26.1181			Discard	Discard			0.0298144	1	0.0064915	0.0875226	O60925
26.6017	26.4947	26.5852	26.2266	26.4076	26.1382	26.1683	26.607	26.556	26.4763	26.7197			Discard	Discard			0.0137948	1	0.00623719	0.041194	O43237
27.868	27.2048	26.9306	27.3627	27.2989	27.5873	27.4388	27.7303	27.1753	27.1043	27.2597			Discard	Discard			0.0117217	1	0.00589466	0.0350834	O43776
28.2391	28.598	28.6398	28.5317	28.4624	28.3775	28.5156	28.3915	28.4293	28.497	28.4492			Discard	Discard			0.0247825	1	0.00573905	0.0731355	P52907
28.0794	27.7013	27.7429	27.8874	27.932	27.9942	28.0232	27.8392	27.8509	27.8161	27.7377			Discard	Discard			0.0198263	1	0.00533152	0.058819	P63010
25.7569	25.1663	24.4384	24.885	24.3487	26.2952	25.9982	25.6667	25.0992	25.0439	23.6869			Discard	Discard			0.00254331	1	0.00529289	0.00769105	Q9NXV6
23.944	22.407	23.3894	22.6343	23.1802	22.5695	23.3134	22.8036	22.5897	22.6671	22.2555			Discard	Discard			0.00505455	1	0.00524728	0.0152416	Q16850
27.2676	26.6367	26.2214	27.0656	26.5956	26.9834	26.8025	26.9696	26.5453	26.4882	26.6579			Discard	Discard			0.0085033	1	0.00485563	0.0255418	P17174
30.3079	30.698	30.5051	30.3514	30.4299	30.49	30.6484	30.6329	30.6383	30.535	30.8056			Discard	Discard			0.0145572	1	0.00483402	0.0434347	P67936
26.7447	26.646	26.4254	26.5001	26.723	26.7459	26.6984	26.5354	26.4548	26.6225	26.6189			Discard	Discard			0.0154749	1	0.0047458	0.0461265	Q14203
26.4363	26.7833	26.6125	26.3665	26.4076	26.3872	26.522	26.6913	26.2744	26.3454	26.5905			Discard	Discard			0.0100913	1	0.00457239	0.030258	P54577
26.5875	26.9263	26.6002	26.6164	26.7054	26.8242	26.6103	26.9648	26.8301	26.8365	27.0062			Discard	Discard			0.0113882	1	0.0038236	0.0340979	P33176
27.2831	27.4088	27.3377	27.0627	27.1034	27.0235	27.077	27.1519	27.2521	27.247	27.396			Discard	Discard			0.0101807	1	0.0037152	0.0305232	O43399
21.7083	22.5599	23.2042	22.8295	23.4454	23.078	23.5663	22.5769	23.0995	23.143	22.7			Discard	Discard			0.00476503	1	0.00364971	0.0143733	Q9BW92
29.1769	28.6634	28.4946	28.7406	28.7629	28.8212	28.8466	28.8682	28.473	28.5543	28.649			Discard	Discard			0.0100081	1	0.00331148	0.0300116	P30041
25.7936	25.0786	25.0298	25.5274	25.6456	25.607	25.6136	25.9617	25.3007	25.3358	25.3815			Discard	Discard			0.00522468	1	0.00310262	0.0157515	Q9H074
26.3262	26.3105	26.4462	26.3227	26.2836	26.0389	26.1568	26.2071	26.5119	26.47	26.5086			Discard	Discard			0.00630422	1	0.00271813	0.0189831	O15372
25.4951	25.3198	25.278	25.6089	25.5352	25.6146	25.699	25.639	25.4018	25.3947	25.3777			Discard	Discard			0.00908063	1	0.00269969	0.0272584	Q13045
26.2003	25.9451	26.2921	26.3104	26.3774	26.2508	25.9916	25.7952	26.0193	25.8584	26.0444			Discard	Discard			0.00509	1	0.00250038	0.0153478	P08236
25.9139	25.4609	25.5304	25.3418	25.6973	25.8452	25.608	25.8679	25.8143	25.6182	25.6272			Discard	Discard			0.00630826	1	0.00223478	0.0189951	O94903
29.3014	29.113	28.9565	28.7827	29.215	29.2517	29.5103	30.08	29.051	28.8696	29.4188			Discard	Discard			0.00466472	1	0.00220124	0.0140723	P15121
25.8243	25.841	25.7931	25.8777	25.7171	25.4853	25.8603	25.745	25.4772	25.6623	25.7665			Discard	Discard			0.00451806	1	0.00165844	0.0136321	P27361
26.5836	27.7112	27.8687	27.875	27.3534	27.346	27.5147	27.0459	27.7231	27.8733	27.2895			Discard	Discard			0.00237534	1	0.00154416	0.00718448	Q71UI9
27.0808	27.0864	26.6475	26.3653	26.77	27.0879	26.7806	26.9277	27.0537	27.0016	27.1377			Discard	Discard			0.00290234	1	0.00136534	0.00877316	P62330
30.5792	30.2327	29.9421	30.2672	30.2311	30.1579	30.4713	30.3997	29.9883	30.1778	30.32			Discard	Discard			0.00368718	1	0.00127586	0.0111356	P31947
27.9908	27.7272	27.6919	27.7513	27.7535	27.7021	27.7218	27.4998	27.644	27.7801	27.6539			Discard	Discard			0.00994702	1	0.00124534	0.0298303	Q16181
28.3915	28.5737	28.5254	28.5196	28.5292	28.3253	28.565	28.4085	28.5479	28.661	28.6852			Discard	Discard			0.00356883	1	0.0010589	0.0107796	P46781
27.7687	27.9726	27.7854	27.9529	27.8088	27.9947	27.8077	27.8096	27.8691	27.8989	27.8523			Discard	Discard			0.00355011	1	0.000703971	0.0107233	P46783
30.249	29.7763	29.7783	30.0534	29.9517	29.9134	30.0153	29.9519	29.8123	29.8813	29.8114			Discard	Discard			0.0039602	1	0.000692368	0.0119565	P61981
25.0664	25.9242	26.2679	26.0733	26.4815	26.0725	25.7061	26.3457	26.2691	26.2379	26.319			Discard	Discard			0.00128281	1	0.0005819	0.00388485	Q5JRX3
25.8733	26.5655	27.0767	26.9734	27.1305	26.6753	26.4638	26.4669	26.7309	26.8927	26.5898			Discard	Discard			0.000546086	0.999716	0.000316461	0.00165516	P28331
24.9536	24.7302	24.7019	24.7636	24.5405	24.8053	24.9459	25.1822	24.6136	24.5791	24.4252			Discard	Discard			0.000836212	1	0.000271956	0.00253367	O60443
23.1504	27.4142	27.5335	24.9265	26.0148	25.2561	26.1061	26.7341	26.7017	27.0322	27.0185			Discard	Discard			8.03248e-05	1	0.00016578	0.000243591	P35613
24.0059	26.2607	27.0138	26.2401	26.8102	26.0559	26.2786	26.4331	25.8089	26.372	25.7312			Discard	Discard			2.73575e-05	0.999987	3.35375e-05	8.29687e-05	Q15165
29.8705	29.3446	29.4624	29.6231	29.8188	29.5331	29.4719	29.4444	29.1792	29.3588	29.4371			Discard	Discard			0.000609751	1	-0.000306606	-0.00184799	P40121
26.0868	25.9051	25.817	25.9981	25.9587	26.1148	26.0172	26.0652	25.8446	25.9129	25.7678			Discard	Discard			0.00113576	1	-0.000326316	-0.00344011	O14744
24.7174	24.6414	24.0592	24.6776	24.231	24.6205	24.6009	24.7426	24.5735	24.6413	24.6082			Discard	Discard			0.00055675	1	-0.000334104	-0.00168746	Q5VYK3
28.2833	28.9627	29.1705	28.8802	28.9677	28.9443	28.854	28.8865	29.1157	29.1474	28.802			Discard	Discard			0.0020841	1	-0.000705083	-0.00630568	P50454
25.2942	25.9178	25.9211	25.3025	25.4621	25.6607	25.5639	25.5993	26.0602	25.7279	25.9474			Discard	Discard			0.00172958	1	-0.000903606	-0.00523516	P49915
26.3089	26.3889	26.3574	26.1919	26.4303	26.4728	26.5086	26.4235	26.3572	26.3862	26.3561			Discard	Discard			0.00868507	1	-0.000965118	-0.0260825	O43747
26.6127	26.8103	26.7804	26.3312	26.5593	26.6755	26.486	26.6521	26.6513	26.5353	26.7083			Discard	Discard			0.00478499	1	-0.00124693	-0.0144331	P41252
25.3641	25.8923	25.9703	25.7956	25.9745	26.2669	26.3995	25.9773	26.0298	25.9691	25.6608			Discard	Discard			0.00276168	1	-0.00125392	-0.00834932	Q9BSJ8
26.1182	25.7847	25.8826	26.1386	26.1105	26.057	26.0812	25.8548	25.8359	25.9097	25.7975			Discard	Discard			0.00419935	1	-0.00134405	-0.012675	O43681
23.5106	24.4129	24.0655	25.0246	24.9622	25.0681	24.4489	24.2996	24.543	24.975	24.4558			Discard	Discard			0.00180457	1	-0.00169373	-0.00546167	Q9H9J2
26.3924	26.3179	26.4187	26.0146	26.4041	26.3217	26.3108	26.5331	26.3191	26.3024	26.3534			Discard	Discard			0.0177427	1	-0.00202958	-0.0527561	Q9Y6Q5
26.4092	27.1212	27.449	28.0152	27.8348	27.4455	27.06	27.0968	27.319	27.5971	27.2171			Discard	Discard			0.00354694	1	-0.00215054	-0.0107138	P52815
26.9757	26.3978	26.0579	26.6366	26.7197	26.879	26.9324	27.0689	26.2701	26.4455	26.4765			Discard	Discard			0.0031942	1	-0.00219933	-0.00965219	P26639
25.1615	25.9889	26.3485	26.73	26.4942	26.1214	25.8091	25.3641	26.1992	26.2445	26.2044			Discard	Discard			0.00558887	1	-0.00226911	-0.0168426	Q9P2R7
23.4392	24.649	24.481	23.693	24.3435	24.9333	25.0292	24.9136	24.7924	24.815	24.1602			Discard	Discard			0.00336131	1	-0.00237815	-0.0101552	Q8IWA5
23.394	24.6426	24.9664	24.1606	23.484	22.8028	24.4	24.4798	24.7363	24.8229	24.5681			Discard	Discard			0.00117103	1	-0.00242408	-0.00354679	Q9UEE9
25.541	25.3762	25.285	25.5256	25.2657	25.4404	25.4484	25.4824	25.5408	25.3932	25.4684			Discard	Discard			0.0101303	1	-0.00249577	-0.0303737	Q7L5N1
28.2311	27.8872	27.5743	27.8586	27.7904	27.9414	28.0672	28.0964	27.6596	27.8127	27.7979			Discard	Discard			0.00791909	1	-0.00251643	-0.0238025	O60664
27.0597	26.7771	26.9183	26.8839	27.0521	27.0368	26.8542	27.0098	27.023	26.8669	26.9918			Discard	Discard			0.0108665	1	-0.00278648	-0.0325545	P47897
25.2246	25.3262	25.1057	25.1414	25.1453	25.1996	25.1699	24.9283	24.9231	25.1084	25.1236			Discard	Discard			0.0092296	1	-0.00279665	-0.0277009	Q86X55
24.9347	25.0344	25.1577	24.837	25.1798	24.8769	25.1293	25.1746	25.0648	25.0293	25.3196			Discard	Discard			0.00807188	1	-0.0028464	-0.0242576	Q9UH65
28.6321	28.509	28.5089	28.2591	28.4531	28.3402	28.3906	28.3702	28.5403	28.498	28.6683			Discard	Discard			0.0124499	1	-0.00305796	-0.037233	P25786
25.7622	26.3733	26.7507	26.5797	26.8897	26.7945	27.0926	27.1253	26.6866	26.706	26.361			Discard	Discard			0.00615989	1	-0.00318734	-0.0185515	P05556
23.0322	22.5008	23.6819	23.8934	24.0787	23.2214	22.5647	23.0058	22.5741	22.8504	22.4642			Discard	Discard			0.00203598	1	-0.00325839	-0.00616043	Q8NFF5
24.2949	23.0858	23.0086	24.0149	23.7529	23.4986	23.5877	22.9271	22.7927	22.9245	23.4241			Discard	Discard			0.00393528	1	-0.00348012	-0.0118816	Q9UM22
27.0355	26.5614	26.3323	26.7462	26.2957	26.5119	26.8424	26.5965	26.7558	26.4417	26.8805			Discard	Discard			0.00730454	1	-0.00394408	-0.0219705	O60739
28.3974	27.8638	27.8923	28.4543	28.0941	28.2211	28.4423	28.314	27.9027	27.9224	27.7943			Discard	Discard			0.0107532	1	-0.00399844	-0.0322191	O15145
26.6728	27.7722	29.1188	26.4887	27.9139	26.6165	26.6096	27.0433	27.7415	27.724	27.7942			Discard	Discard			0.00229698	1	-0.00422001	-0.0069481	Q9Y6N5
28.0269	28.1455	28.0008	27.8982	28.0244	28.1058	27.8964	28.1577	27.9846	28.0518	28.0654			Discard	Discard			0.0317301	1	-0.00445382	-0.0929619	P26640
25.5443	25.2182	25.0041	25.2695	25.1422	25.2866	25.1239	25.2565	25.2423	25.0826	25.4482			Discard	Discard			0.0123102	1	-0.00447448	-0.0368208	Q9Y6G9
24.4783	24.7607	24.6115	24.4408	24.5178	24.6374	24.6359	24.7579	24.5874	24.4975	24.7604			Discard	Discard			0.0181578	1	-0.00474215	-0.0539661	Q9UHB9
27.8772	27.581	27.4188	27.5221	27.5054	27.6624	27.5816	27.6549	27.6702	27.6019	27.6782			Discard	Discard			0.0199781	1	-0.00479269	-0.0592598	Q9UHD8
24.9501	25.3878	25.3022	24.8356	25.0096	25.1176	25.0192	25.3966	25.3767	25.2988	25.3328			Discard	Discard			0.013497	1	-0.00479937	-0.0403181	P61011
27.0543	26.8642	26.7447	26.8856	26.7854	27.0814	27.0145	26.8146	26.7009	26.6651	26.6638			Discard	Discard			0.0141238	1	-0.00522868	-0.0421614	P51665
26.4797	26.6278	26.6309	26.6442	26.5361	26.8332	26.7961	26.9002	26.6786	26.5187	26.4956			Discard	Discard			0.0187751	1	-0.005445	-0.0557636	Q13492
32.0318	31.908	31.7627	31.9091	31.7614	31.8394	32.0878	32.0601	31.6542	31.7926	31.7257			Discard	Discard			0.0277293	1	-0.00553004	-0.0815787	P06733
23.916	24.5087	25.0984	25.1802	25.3226	25.0614	24.3944	24.8508	25.1871	24.8822	25.0049			Discard	Discard			0.00851374	1	-0.00557343	-0.0255729	Q9BYD6
29.5279	29.3449	29.2548	29.4344	29.3289	29.5244	29.6094	29.5139	29.3411	29.3001	29.2961			Discard	Discard			0.0261613	1	-0.00557741	-0.0770926	P17987
27.498	27.6503	27.7123	27.1452	27.3806	27.3948	27.4536	27.3016	27.5978	27.4055	27.6816			Discard	Discard			0.0155171	1	-0.00568517	-0.0462501	Q9UN86
28.6034	28.6338	28.519	28.4235	28.4483	28.4155	28.4349	28.8563	28.472	28.5427	28.6184			Discard	Discard			0.0287025	1	-0.00586541	-0.0843563	Q15181
29.5642	28.8523	28.8234	29.3616	29.1387	29.2522	29.3922	29.4113	28.6697	28.8046	28.6913			Discard	Discard			0.0108414	1	-0.00601641	-0.0324802	O75083
27.906	27.5132	27.4256	27.6508	27.5413	27.7835	27.7511	27.6763	27.3616	27.4006	27.3038			Discard	Discard			0.0159613	1	-0.00631364	-0.0475512	Q86VP6
26.4114	26.7539	26.375	23.435	26.1383	26.6516	26.5467	26.5518	27.0647	26.9753	26.6331			Discard	Discard			0.00795517	1	-0.00646178	-0.02391	P42345
22.2947	25.6124	25.9083	25.9505	25.8571	25.7999	26.1503	26.0356	26.0206	25.851	25.7869			Discard	Discard			0.0210119	1	-0.00650422	-0.0622574	P11908
26.4593	26.0763	25.7759	25.8276	26.1826	26.2215	26.1902	26.0181	25.8168	26.014	26.1161			Discard	Discard			0.0153019	1	-0.00660531	-0.0456195	O43488
25.5362	25.4435	25.3849	25.438	25.434	25.5561	25.1778	25.5866	25.5301	25.3998	25.5631			Discard	Discard			0.0370321	1	-0.00677093	-0.107908	Q9UJW0
25.1512	25.3206	25.7483	23.439	25.9267	25.5544	25.3361	24.9583	25.5394	25.5621	25.5471			Discard	Discard			0.0156165	1	-0.00739972	-0.0465414	O00217
26.7411	27.2993	27.8197	27.7877	28.0647	27.6372	27.5075	27.4894	27.6837	27.7605	27.5444			Discard	Discard			0.0132671	1	-0.00788005	-0.0396413	P42704
27.8969	28.0251	27.8058	28.177	27.5589	27.9641	27.8648	27.698	28.3031	27.9289	28.1823			Discard	Discard			0.0129769	1	-0.00791121	-0.0387865	P62314
27.0723	26.6005	26.5386	27.0098	26.818	26.819	26.9096	27.0905	26.6455	26.7054	26.721			Discard	Discard			0.0309364	1	-0.00801833	-0.090711	O00499
26.898	27.0253	27.0012	26.7693	26.8207	27.0752	26.9465	26.7798	27.1367	26.948	26.985			Discard	Discard			0.0332692	1	-0.00813866	-0.0973166	Q16531
25.55	25.2037	25.2547	25.3021	25.195	25.2731	25.3167	25.0858	25.3953	25.2706	25.2933			Discard	Discard			0.0520812	1	-0.0082949	-0.149516	Q13564
26.068	25.7592	26.0047	25.726	25.8283	26.0253	26.3457	25.9932	25.8329	25.5572	25.6736			Discard	Discard			0.0200908	1	-0.00839249	-0.0595869	O60841
31.4795	31.6279	31.3894	31.5754	31.4357	31.6494	31.6317	31.8488	31.3711	31.4944	31.414			Discard	Discard			0.0308398	1	-0.00857004	-0.0904367	P68104
25.2646	25.5047	25.5642	24.9795	25.4994	25.3311	25.3489	25.209	25.3774	25.4998	25.4827			Discard	Discard			0.0454715	1	-0.00893005	-0.131386	Q9Y6Y8
28.4494	27.8886	27.8633	28.0807	28.003	28.1775	28.3527	28.4728	27.798	27.7704	27.8118			Discard	Discard			0.025947	1	-0.00919644	-0.0764783	P55786
25.3759	25.3458	25.254	25.5	25.2568	25.2734	25.5806	25.0743	25.0166	25.3258	25.0101			Discard	Discard			0.0274472	1	-0.00944487	-0.0807727	P53041
27.8751	27.4973	27.4273	27.5953	27.5884	27.5965	27.6025	27.5298	27.3844	27.5365	27.4384			Discard	Discard			0.0483876	1	-0.00959555	-0.139412	Q15019
27.9498	27.754	27.5249	27.9041	27.706	27.7816	27.7604	27.8503	27.6954	27.7171	27.8899			Discard	Discard			0.0370748	1	-0.00992775	-0.108028	P63208
23.3631	23.9021	23.8838	23.7227	24.1345	24.2468	23.9226	23.7913	23.8594	23.9676	23.8033			Discard	Discard			0.025316	1	-0.0100581	-0.0746681	O15455
30.9429	31.0379	30.9715	30.958	30.9281	30.9293	30.7671	30.6639	30.8708	30.8591	31.0628			Discard	Discard			0.054143	1	-0.0100773	-0.155127	P29401
28.8359	28.4227	28.3552	27.6906	27.9093	28.4602	27.856	28.07	28.4322	28.2798	27.9648			Discard	Discard			0.0180094	1	-0.0102722	-0.0535337	Q9Y2L1
23.7111	23.9375	23.7466	24.0212	23.7769	24.1578	23.5946	24.0959	24.0034	24.0618	23.7005			Discard	Discard			0.025015	1	-0.0107551	-0.0738036	O43708
30.3434	30.3214	30.3737	30.223	30.0955	30.1796	30.0844	30.1209	30.3342	30.1724	30.3212			Discard	Discard			0.0445019	1	-0.0113675	-0.128708	P37837
24.6551	24.9039	24.6754	24.796	24.5117	24.4284	24.5978	24.3031	24.656	24.9207	24.7867			Discard	Discard			0.0266885	1	-0.0122817	-0.0786024	O00148
22.0295	24.3106	24.6493	23.5878	24.1821	24.6471	24.6204	24.8119	24.9967	24.4756	24.2633			Discard	Discard			0.0175569	1	-0.0124059	-0.052214	Q86Y82
26.7908	26.2066	25.914	26.2656	26.5805	26.9703	27.0246	27.1315	25.902	26.0259	26.0589			Discard	Discard			0.0126317	1	-0.0125685	-0.0377692	P52788
25.3745	25.2052	24.9523	25.1938	25.1536	25.2814	25.4949	25.4895	25.0799	25.1684	25.2336			Discard	Discard			0.0482046	1	-0.0126677	-0.13891	P61221
27.6181	26.992	26.9436	27.2658	27.2492	27.3485	27.5721	27.3887	27.1954	27.2639	27.0774			Discard	Discard			0.0347133	1	-0.0128071	-0.101391	Q99733
26.5015	26.5036	26.2905	26.3924	26.4021	26.5193	26.4914	26.6506	26.5375	26.57	26.5958			Discard	Discard			0.0499841	1	-0.0128194	-0.143788	P50552
26.3123	26.3662	26.4118	26.1858	26.3287	26.4001	26.3252	26.2993	26.2803	26.2932	26.2469			Discard	Discard			0.0894831	1	-0.0129498	-0.248272	Q92900
23.0872	25.2899	25.6608	25.039	25.0627	24.8494	25.0647	25.2347	25.3489	25.1844	25.2947			Discard	Discard			0.0216217	1	-0.0134999	-0.0640224	Q92896
26.1914	27.9439	27.7418	24.492	26.6551	26.1854	27.0009	27.6577	27.2072	27.2917	27.9127			Discard	Discard			0.00847232	1	-0.0141451	-0.0254496	P29373
25.2527	25.8326	26.0627	25.4627	25.5775	25.8141	22.492	26.0596	25.9049	25.5369	25.7298			Discard	Discard			0.0316253	1	-0.0142161	-0.0926649	O15258
27.5116	28.0753	27.8525	27.5104	27.4139	27.382	27.6294	27.4335	28.1901	28.199	28.1965			Discard	Discard			0.0158092	1	-0.01438	-0.0471058	P58107
25.9558	25.9356	25.8099	26.0464	25.9354	26.0858	26.1636	26.1497	25.7632	25.8432	25.8309			Discard	Discard			0.0555885	1	-0.0143916	-0.159048	P30520
25.8638	26.436	26.1785	25.9216	25.9244	26.0423	26.1381	26.3519	26.3321	26.3179	26.4426			Discard	Discard			0.0297214	1	-0.0144828	-0.0872581	Q15437
23.717	24.2556	24.5726	24.588	25.297	25.1548	24.5179	25.0258	24.4059	24.8743	24.0686			Discard	Discard			0.012754	1	-0.0147443	-0.0381298	Q7L0Y3
26.2293	26.2415	26.0517	26.2563	26.3823	26.6092	26.3799	26.1883	26.192	26.3077	26.18			Discard	Discard			0.0349951	1	-0.0152359	-0.102185	P49720
26.3301	26.269	26.3688	26.1332	26.2619	26.1522	26.3751	26.051	26.0041	26.0268	26.2266			Discard	Discard			0.047462	1	-0.0152841	-0.136869	Q9UKK9
23.2243	24.5897	25.1563	23.6629	24.9736	24.629	24.4218	24.263	24.3248	24.1378	24.6567			Discard	Discard			0.0179349	1	-0.0155797	-0.0533165	Q16134
24.4788	24.5086	24.6606	24.8517	24.4482	24.1801	24.7282	24.4419	24.5283	24.6378	24.5654			Discard	Discard			0.0410082	1	-0.0159744	-0.119017	Q92538
25.98	25.6667	25.7493	25.8831	25.6832	25.8052	25.8428	25.5633	25.7603	25.5404	25.7826			Discard	Discard			0.0750256	1	-0.0159856	-0.210827	Q9BT78
25.9254	26.1015	26.2196	26.0338	25.8945	25.574	25.6228	25.7215	25.8581	26.2028	25.8738			Discard	Discard			0.0286774	1	-0.0162106	-0.0842845	P54619
27.9238	27.6864	27.3329	27.3307	27.4338	27.6868	27.6193	27.9499	27.5213	27.4143	27.8195			Discard	Discard			0.037485	1	-0.0162147	-0.109178	O75347
26.6755	25.7069	25.6937	25.9515	25.716	25.7041	25.9445	25.8934	25.8802	25.602	26.1359			Discard	Discard			0.0374071	1	-0.0162458	-0.10896	Q96DG6
25.2923	25.2684	25.1746	25.1126	25.2861	25.3334	25.1484	25.1092	25.263	25.2614	25.3854			Discard	Discard			0.109411	1	-0.0162506	-0.298539	Q9GZS3
28.6686	28.5	27.8946	28.3039	28.1266	28.3993	28.4826	28.907	27.89	28.0501	28.4099			Discard	Discard			0.0259865	1	-0.0162973	-0.0765914	P21266
28.1142	27.897	27.7426	28.0323	27.9259	27.9441	28.0641	28.0819	27.8418	27.9208	28.0137			Discard	Discard			0.0860937	1	-0.0170916	-0.23957	P78371
27.6134	27.6996	27.6573	28.2747	27.8333	27.9484	28.3555	27.9929	28.0613	27.9272	27.9943			Discard	Discard			0.0469598	1	-0.0170938	-0.135488	P61353
28.8671	28.9822	28.8646	28.9309	28.8556	28.8515	28.9241	28.7825	28.835	28.9908	28.9259			Discard	Discard			0.117932	1	-0.0172442	-0.319593	O00231
22.9557	23.609	24.4822	24.5881	24.7602	24.252	24.2176	23.9221	24.3292	24.3035	23.9627			Discard	Discard			0.0189202	1	-0.0173353	-0.0561857	Q99797
27.7517	27.7964	28.3199	28.5524	28.6913	28.2029	27.8383	27.8425	28.1008	28.2836	28.0481			Discard	Discard			0.0255888	1	-0.0174367	-0.0754509	P55084
27.1938	27.1039	26.9835	27.1056	27.2818	27.4022	27.3567	27.6801	27.2118	27.2124	27.2685			Discard	Discard			0.0544991	1	-0.0174856	-0.156094	P62829
27.3409	26.9532	26.9869	26.9964	27.2289	27.3408	27.3841	27.0372	27.0111	27.16	26.8407			Discard	Discard			0.041844	1	-0.017711	-0.121341	Q13155
25.437	25.388	25.2093	25.1442	25.1762	25.3381	25.2343	24.893	25.2944	25.2791	25.3899			Discard	Discard			0.0940858	1	-0.0179106	-0.260015	Q7Z3B4
28.5295	27.9973	27.8407	28.3427	28.1263	28.343	28.4394	28.5355	28.3076	28.1	28.364			Discard	Discard			0.0382777	1	-0.0182174	-0.111397	Q99584
25.9874	25.3821	25.1011	25.5826	25.6431	26.218	26.2985	25.9007	25.3704	25.4237	25.1919			Discard	Discard			0.0201319	1	-0.0184882	-0.0597063	O43795
24.6914	24.7631	24.8527	23.0269	24.6043	24.7715	24.7027	24.8449	24.7649	24.8296	24.4636			Discard	Discard			0.0561639	1	-0.0185758	-0.160606	Q9H3S7
28.4184	28.5774	28.4002	28.3815	28.4517	28.8315	28.8676	28.7356	28.6698	28.5724	28.5363			Discard	Discard			0.0552106	1	-0.018808	-0.158024	P62879
23.9606	24.2312	24.2203	23.601	24.0331	24.3542	24.3233	23.919	24.2218	24.2079	23.9411			Discard	Discard			0.0570099	1	-0.0188532	-0.162894	P57740
24.2314	24.4128	25.004	24.6563	25.1602	24.6605	24.4028	24.7041	24.7456	24.8289	24.6736			Discard	Discard			0.0315236	1	-0.0188802	-0.0923766	Q96DV4
27.8865	28.0553	28.1841	28.1856	28.0739	28.1303	28.1674	28.2058	28.1857	28.0097	28.1713			Discard	Discard			0.120227	1	-0.0188893	-0.325222	P62081
26.7223	26.9459	26.835	26.5675	26.6983	26.7867	26.7798	26.6976	26.7438	26.8638	26.7747			Discard	Discard			0.101493	1	-0.0190322	-0.278743	P62195
24.0124	25.4313	25.9185	25.6806	26.2302	25.6063	25.5743	25.6157	25.796	26.0263	25.8029			Discard	Discard			0.0298513	1	-0.0193232	-0.0876277	Q969Z0
27.476	27.4188	27.5044	27.0582	27.4028	27.2624	27.4579	27.086	27.3682	27.4128	27.4842			Discard	Discard			0.107176	1	-0.0193556	-0.292974	Q9H444
25.9642	26.5908	26.5535	25.6771	25.9396	26.0464	26.0264	26.1236	26.679	26.3619	26.7288			Discard	Discard			0.0254514	1	-0.0195629	-0.0750566	Q9Y6M1
26.5638	26.3471	26.2911	26.017	26.1166	25.9828	26.0921	26.2929	26.1572	26.2288	26.4044			Discard	Discard			0.0571682	1	-0.0197616	-0.163322	P62993
29.575	29.6196	29.4702	29.4985	29.3989	29.467	29.5103	29.4726	29.4781	29.546	29.5923			Discard	Discard			0.113198	1	-0.0200095	-0.307928	P55072
26.2603	26.4498	26.5055	26.1418	26.4029	26.3632	26.414	26.3698	26.4825	26.5134	26.4782			Discard	Discard			0.168632	1	-0.0200124	-0.440133	Q14152
25.5888	24.7928	24.5815	25.1954	25.0737	25.5955	25.4291	25.4334	24.8836	24.781	24.7897			Discard	Discard			0.0249289	1	-0.0202104	-0.0735563	Q9H993
26.2773	26.2289	26.0655	26.0703	26.201	26.1917	26.2258	26.195	25.9283	26.1051	26.1962			Discard	Discard			0.0814668	1	-0.0202382	-0.227616	P62495
27.3846	27.2885	26.8912	27.2958	26.7789	27.2918	27.2561	27.5916	27.3815	27.1979	27.2988			Discard	Discard			0.0358967	1	-0.020246	-0.104721	Q9Y3U8
28.3823	26.9458	27.0769	27.8445	27.5331	27.8603	27.4586	27.7512	27.1969	26.8816	27.1634			Discard	Discard			0.0236601	1	-0.0202502	-0.0699064	Q9UBR2
28.6709	27.9964	27.9352	28.3505	28.2694	28.4198	28.5269	28.4281	27.921	28.0331	27.9424			Discard	Discard			0.0435185	1	-0.0203997	-0.125987	P50395
23.1793	23.8839	23.9939	24.0156	23.9581	24.0438	23.5945	23.6846	24.0193	24.2198	23.641			Discard	Discard			0.0492037	1	-0.0208537	-0.14165	O43615
27.6655	28.2547	28.6761	28.7341	28.6962	28.3047	28.0102	28.0621	28.4039	28.5323	28.3779			Discard	Discard			0.0503206	1	-0.021146	-0.144708	Q99798
25.2652	25.1806	25.5407	24.6266	24.9962	24.9192	24.898	24.7199	25.3063	24.9631	25.3059			Discard	Discard			0.0383739	1	-0.0212242	-0.111667	Q96DH6
25.5141	25.5521	25.4841	26.1802	25.865	25.3147	25.4015	25.2447	25.3939	25.6883	26.0134			Discard	Discard			0.0346746	1	-0.0214926	-0.101282	Q9Y3B8
26.1616	26.3346	26.4034	26.2725	26.3131	26.2443	26.4078	26.3106	26.2491	26.2615	26.3729			Discard	Discard			0.158995	1	-0.0215799	-0.417793	Q9Y262
30.7362	29.9045	30.0764	30.6988	30.6353	30.7647	30.4853	30.3435	30.0751	30.0854	29.9807			Discard	Discard			0.0261907	1	-0.0218147	-0.0771767	P07339
25.3716	26.4647	26.9743	26.524	26.6091	26.4464	26.8152	26.9664	26.7756	26.6842	26.4487			Discard	Discard			0.0457524	1	-0.0219393	-0.132161	P18564
26.2323	26.245	26.2458	26.0273	26.0345	26.1645	26.1559	26.25	26.3908	26.1917	26.3798			Discard	Discard			0.0758985	1	-0.0220372	-0.213112	O00303
27.3937	27.6153	27.6671	27.5342	27.4396	27.4413	27.565	27.5241	27.4002	27.4367	27.4835			Discard	Discard			0.0943378	1	-0.0221127	-0.260656	P05198
27.3284	27.4458	27.3659	27.2177	27.2514	27.3425	27.3837	27.3493	27.4316	27.3839	27.5018			Discard	Discard			0.122678	1	-0.0222198	-0.331213	Q13347
27.7259	27.3103	27.2632	27.6674	27.3529	27.3612	27.3601	27.0564	27.0627	27.305	27.1287			Discard	Discard			0.0845571	1	-0.0225547	-0.23561	Q99536
25.8253	26.1252	26.2625	25.8038	25.8439	25.8509	25.9955	26.1428	26.3811	26.1478	26.2964			Discard	Discard			0.0442849	1	-0.0226337	-0.128108	O76094
27.9216	26.6424	27.1063	27.7856	27.8418	27.938	27.4491	27.3988	26.9046	26.649	26.9163			Discard	Discard			0.0170962	1	-0.022812	-0.0508694	P04066
34.4435	34.2612	34.2619	34.5508	34.2879	34.4448	34.4779	34.3332	34.1559	34.2161	34.1089			Discard	Discard			0.0925723	1	-0.0229232	-0.256163	P63261
25.7917	25.855	25.7395	25.8528	25.6346	25.532	25.8361	25.7509	25.4134	25.6082	25.7501			Discard	Discard			0.0661039	1	-0.02315	-0.187274	Q9Y371
27.092	26.7466	26.5982	26.7052	26.7532	26.9182	27.157	26.9692	26.7915	26.7939	26.8381			Discard	Discard			0.104682	1	-0.0233224	-0.286745	Q15691
31.3051	30.6458	30.4541	30.7954	30.6558	30.5588	30.7697	30.7495	30.4817	30.5069	30.9525			Discard	Discard			0.0581025	1	-0.023609	-0.165844	P10599
27.6046	27.6249	27.6786	27.6078	27.5461	27.541	27.6526	27.4183	27.7295	27.6279	27.7831			Discard	Discard			0.11969	1	-0.0241375	-0.323906	P11940
24.0006	24.2265	24.2413	24.7711	24.4809	24.5281	24.3999	24.2582	24.7424	24.5326	24.7279			Discard	Discard			0.0488691	1	-0.0242062	-0.140733	O14561
25.3059	25.4507	25.364	25.0401	25.0627	25.2432	24.9709	24.9437	25.2792	25.1903	25.3566			Discard	Discard			0.0816278	1	-0.0243347	-0.228034	O94874
27.4128	27.2692	27.3679	27.3432	27.2311	27.1765	27.7084	27.7484	27.1082	27.3096	27.0555			Discard	Discard			0.0965416	1	-0.0245423	-0.266248	P68366
27.1428	26.4118	26.2354	26.5926	26.6185	26.7934	26.9436	26.8579	26.3047	26.4499	26.4005			Discard	Discard			0.0545984	1	-0.024807	-0.156363	P55263
28.1968	28.1053	28.1781	28.2783	28.1092	27.9786	27.9461	28.0562	28.1627	28.1932	28.2524			Discard	Discard			0.128089	1	-0.0248361	-0.344369	P60900
27.0972	26.4016	26.3304	26.8304	26.7138	26.8484	27.0049	26.9432	26.3345	26.4211	26.4328			Discard	Discard			0.0514751	1	-0.0248756	-0.147863	Q8WUM4
23.7237	24.7181	25.2523	24.9728	25.3653	25.3312	24.775	24.9218	25.3102	25.5677	24.4731			Discard	Discard			0.0255735	1	-0.0248822	-0.075407	Q6PI48
27.094	27.3137	27.537	27.2071	27.215	27.1719	27.2539	27.2022	27.5182	27.4164	27.3704			Discard	Discard			0.0760655	1	-0.0249559	-0.213549	Q9UHB6
23.8081	24.6838	24.9243	23.8389	24.3968	24.4976	24.745	24.9292	24.7596	24.7912	24.3409			Discard	Discard			0.0475727	1	-0.025087	-0.137174	Q8N766
22.9296	24.5557	24.3536	24.2093	24.1045	24.3679	24.4608	24.2875	24.4899	24.7007	24.2117			Discard	Discard			0.0514254	1	-0.0251091	-0.147727	Q9UKS6
31.9246	32.3785	32.4261	31.8939	31.9008	31.8437	32.1641	32.1476	32.1942	32.0883	32.3752			Discard	Discard			0.0444848	1	-0.0254817	-0.12866	P60174
23.2035	23.9288	24.6954	24.7518	25.2302	24.5623	24.1	24.3602	24.566	24.6337	24.5107			Discard	Discard			0.0272771	1	-0.0255289	-0.0802866	Q96RP9
28.9597	28.5699	28.4708	28.669	28.6399	28.7196	28.8393	28.7273	28.56	28.544	28.7279			Discard	Discard			0.120307	1	-0.0256683	-0.325418	Q99497
28.1328	27.8032	27.4393	28.1322	27.7132	28.1178	27.9346	28.0768	27.9492	27.7303	28.103			Discard	Discard			0.0442378	1	-0.0257529	-0.127977	P06753
26.2883	25.9287	25.4927	26.0681	25.8576	25.9546	25.8048	25.8472	25.5338	25.7003	26.049			Discard	Discard			0.049662	1	-0.0257769	-0.142906	Q9BW04
26.1798	26.2964	26.6572	26.7374	26.8355	26.4041	26.1772	26.1015	26.4622	26.5572	26.6108			Discard	Discard			0.0614286	1	-0.0259368	-0.174788	P11310
30.1001	29.6383	29.516	29.7599	29.6986	29.9761	30.0119	29.841	29.509	29.5717	29.5014			Discard	Discard			0.064941	1	-0.026011	-0.184178	P32119
27.3257	27.2384	27.4492	27.4173	27.2394	27.3137	27.2433	27.3289	27.3383	27.1829	27.2465			Discard	Discard			0.133491	1	-0.0260652	-0.357411	P25789
26.9537	27.2205	27.4925	27.4028	27.4665	27.0919	27.0762	27.5667	27.0213	27.2474	27.218			Discard	Discard			0.0634671	1	-0.026385	-0.180245	Q9BVK6
25.682	25.3246	25.161	24.9364	25.2942	25.6408	25.6616	25.8309	25.459	25.2424	25.5005			Discard	Discard			0.0687841	1	-0.026944	-0.194387	Q9H223
25.0466	25.5113	24.9191	24.4258	24.2544	24.9978	24.7504	24.8341	25.4229	25.0613	25.3814			Discard	Discard			0.0255107	1	-0.0270432	-0.0752268	P39748
28.9376	28.0723	28.1169	28.5482	28.2306	28.3871	28.4354	28.4006	28.0886	28.0266	28.1006			Discard	Discard			0.0967443	1	-0.0273177	-0.266761	P16152
28.1638	27.9396	28.1399	28.0335	28.2916	28.3869	28.7297	28.0567	28.0782	27.9671	28.0291			Discard	Discard			0.0704986	1	-0.0276575	-0.19892	O75367
28.0012	27.2868	26.8816	27.5377	27.5698	27.9835	27.7525	27.9812	27.1097	27.2364	27.2978			Discard	Discard			0.0321314	1	-0.0277243	-0.0940985	O95372
22.7252	24.1084	26.2448	24.8513	25.0637	24.9509	25.1483	25.4146	25.2193	25.2035	22.9006			Discard	Discard			0.0105724	1	-0.0278064	-0.0316838	Q13586
24.5614	25.8474	25.3074	22.6446	24.428	24.8644	25.0589	25.3684	25.7977	25.4711	25.8991			Discard	Discard			0.0202237	1	-0.027836	-0.0599726	Q00653
27.2545	27.1279	27.0336	27.1536	27.0939	27.1978	27.3609	27.0403	27.0727	27.1132	27.1595			Discard	Discard			0.256914	1	-0.0278813	-0.634812	P62140
24.7623	25.2488	25.6023	24.8056	25.1616	24.8873	25.2261	25.0824	25.2274	25.3564	25.1187			Discard	Discard			0.0544691	1	-0.0285958	-0.156012	P40616
29.0141	28.9649	28.9802	28.7885	28.8666	28.6216	28.5949	28.5809	28.9128	28.9218	29.2503			Discard	Discard			0.0656116	1	-0.0287207	-0.185964	P30626
28.1738	28.4837	28.3079	28.1179	28.2874	28.7261	28.5107	28.4642	28.5733	28.4556	28.418			Discard	Discard			0.0812867	1	-0.0287517	-0.227149	P05455
27.9765	27.9858	27.9361	28.1648	27.9659	28.0828	28.0918	28.0097	27.8561	27.9657	27.8744			Discard	Discard			0.180265	1	-0.0288213	-0.466779	P50991
25.7808	24.5359	24.4187	23.4801	24.5346	25.0463	24.6667	25.0552	25.0802	24.5513	24.9682			Discard	Discard			0.0424353	1	-0.0291796	-0.122983	O95219
28.8334	28.4895	28.3299	28.6713	28.6149	28.8103	28.7442	28.673	28.3482	28.5282	28.3858			Discard	Discard			0.0732159	1	-0.0293549	-0.206078	P61158
23.5927	23.335	23.8737	23.0296	24.223	24.2738	23.6209	23.6739	23.9632	23.5226	23.8092			Discard	Discard			0.035184	1	-0.0294455	-0.102716	O60306
25.8883	25.8294	25.8131	25.6936	25.642	25.8454	25.827	25.8463	25.9167	25.8111	25.8333			Discard	Discard			0.165591	1	-0.0296728	-0.43311	Q9NSD9
27.9301	27.9231	27.9525	27.4466	27.5856	27.5745	27.7277	27.8667	27.327	27.5677	27.4719			Discard	Discard			0.0542243	1	-0.0297397	-0.155348	P30740
25.6601	25.2694	25.3621	25.6346	25.4973	25.4016	25.4267	25.5824	25.3088	25.3419	25.4476			Discard	Discard			0.177019	1	-0.0298554	-0.459378	P14735
25.2203	24.8746	24.8575	25.1059	25.2497	25.4025	25.1922	25.1386	25.013	24.9299	25.1141			Discard	Discard			0.0623821	1	-0.0302375	-0.177343	Q9BW91
26.2553	26.2535	26.1888	26.5748	26.5841	26.5254	26.7667	26.1726	26.0516	26.4241	26.1686			Discard	Discard			0.0641687	1	-0.0303144	-0.182118	Q9UHV9
24.1335	24.4432	24.4712	24.0212	24.2928	24.5356	24.245	24.0366	24.1831	24.237	24.104			Discard	Discard			0.081134	1	-0.0305753	-0.226753	Q9NRG9
23.5964	23.4816	23.4405	23.6384	23.3935	23.8022	23.6957	23.5069	23.4789	23.529	23.1561			Discard	Discard			0.0679617	1	-0.0306309	-0.192208	Q9NWU2
27.472	27.767	27.4057	27.3396	27.389	27.8676	27.6695	27.5548	27.961	27.9584	27.7145			Discard	Discard			0.0536838	1	-0.0308997	-0.153879	Q9BTT0
25.9914	26.1201	25.8986	26.386	25.9061	26.1238	26.0631	25.973	25.9309	26.1124	25.9316			Discard	Discard			0.12793	1	-0.0309091	-0.343985	Q92747
27.0105	26.9659	26.9841	26.9641	26.9484	26.9685	27.0083	26.913	26.8915	26.9329	26.9791			Discard	Discard			0.618748	1	-0.0309394	-1.33125	P17980
27.1239	27.1976	27.2703	27.0658	27.1504	26.9688	27.0263	27.1925	27.2325	27.2356	27.4229			Discard	Discard			0.0991083	1	-0.0309483	-0.272737	Q9Y5K6
25.2768	25.277	25.5263	24.5054	24.7232	25.1878	25.2776	24.52	25.3773	25.0316	24.8824			Discard	Discard			0.0458371	1	-0.031222	-0.132395	O43172
26.1472	25.9197	25.7391	26.1729	25.8423	25.9103	26.1302	26.0919	25.8711	25.9983	25.9886			Discard	Discard			0.16305	1	-0.03138	-0.427224	P49023
26.9933	27.3014	27.3539	26.8574	26.9502	27.2037	27.069	27.1575	27.5256	27.2501	27.3543			Discard	Discard			0.0761265	1	-0.0314399	-0.213709	Q13363
28.8708	28.4663	28.2475	28.9828	28.8332	28.6069	28.7212	28.753	28.4421	28.7768	28.817			Discard	Discard			0.0592705	1	-0.0315143	-0.168991	P62424
26.6824	28.6775	29.1322	25.9322	27.8572	27.3122	27.4196	27.9632	28.1481	28.0559	28.5364			Discard	Discard			0.0214544	1	-0.0316213	-0.0635384	Q96RQ9
24.0776	24.0476	23.6217	23.122	23.3368	23.7058	23.7922	22.5227	24.0534	23.9518	24.0976			Discard	Discard			0.0460821	1	-0.0316256	-0.13307	Q9H008
23.8557	24.1548	24.6523	24.6271	25.0135	24.505	24.4321	24.6362	24.7591	24.8248	24.7144			Discard	Discard			0.0483299	1	-0.0316399	-0.139254	Q9H2W6
26.0867	25.8584	25.592	25.8456	25.6871	25.9639	26.0777	25.9928	25.6106	25.5782	25.8679			Discard	Discard			0.0876686	1	-0.0318335	-0.243619	P12955
26.6353	26.0371	25.6201	25.9131	25.766	25.9994	25.8655	26.0817	25.8238	25.859	26.1525			Discard	Discard			0.0759529	1	-0.0321019	-0.213254	Q9H0W9
27.1756	27.2632	27.0991	27.165	27.1068	27.3265	27.4972	27.4483	27.2469	27.2031	27.3234			Discard	Discard			0.160886	1	-0.0323785	-0.422196	Q32MZ4
27.772	26.7918	26.6917	26.7851	26.9322	26.7752	27.2023	27.2684	26.4102	26.7421	26.7664			Discard	Discard			0.0881836	1	-0.0324211	-0.244941	Q08623
25.7212	25.87	26.0026	25.4124	25.5326	25.3866	25.3199	25.4049	25.6151	25.6059	25.826			Discard	Discard			0.0641643	1	-0.0326972	-0.182107	O60784
24.0989	23.88	24.1049	24.1965	24.1454	24.0245	23.8877	24.3507	23.8701	24.0827	23.7801			Discard	Discard			0.103222	1	-0.0328711	-0.283087	Q05397
31.3779	30.7961	30.3705	30.9278	30.6473	31.169	31.1564	31.3079	30.741	30.7372	30.7679			Discard	Discard			0.0589292	1	-0.0330246	-0.168072	P68371
23.0236	26.005	26.8717	23.8958	25.829	25.5453	25.7555	25.9973	25.9793	25.645	25.8214			Discard	Discard			0.0309688	1	-0.0331047	-0.0908028	Q9NZ01
25.8907	25.6308	25.6704	25.4347	25.4771	25.7776	25.7774	25.8006	25.2304	25.3619	25.1071			Discard	Discard			0.0566811	1	-0.033178	-0.162005	P42574
25.7845	25.2073	25.1562	25.4399	25.3941	25.4609	25.2627	25.3899	25.1854	25.301	25.2642			Discard	Discard			0.133732	1	-0.0332737	-0.357992	Q9BQA1
24.9484	25.6345	26.0965	25.5395	25.8055	25.5348	25.8138	25.7222	25.6188	25.8395	25.4074			Discard	Discard			0.0615848	1	-0.0332953	-0.175207	Q5JPE7
25.2279	25.6913	25.3809	25.2363	25.2526	25.6759	25.6647	25.4728	25.4272	25.6161	25.2886			Discard	Discard			0.0777409	1	-0.0333289	-0.217926	P63092
25.244	25.0613	24.7075	25.2042	24.9787	25.209	25.2349	25.5161	25.0466	25.2167	25.1164			Discard	Discard			0.0834587	1	-0.0335476	-0.232773	O14964
27.6301	27.323	27.4764	27.4937	27.2902	27.2232	27.4367	27.209	27.347	27.4462	27.2695			Discard	Discard			0.170756	1	-0.0337726	-0.445025	P46060
28.6149	27.9674	28.3313	28.9671	28.7132	28.6853	28.6531	28.0534	28.4477	28.3654	28.258			Discard	Discard			0.0552775	1	-0.0338707	-0.158205	Q08380
26.1653	25.8087	25.6599	26.1856	25.8475	26.3598	26.0996	25.9505	25.7352	25.645	25.6599			Discard	Discard			0.0565601	1	-0.0340118	-0.161678	Q9Y2X3
27.5454	27.7703	27.7073	27.3274	27.4963	27.5867	27.6668	27.5478	27.6243	27.6383	27.7257			Discard	Discard			0.171987	1	-0.0341716	-0.447852	P35998
27.1264	25.7747	25.9779	26.9331	26.874	26.8033	27.0426	26.895	26.2202	26.3037	26.211			Discard	Discard			0.034876	1	-0.034334	-0.101849	Q14192
26.597	26.3673	26.3669	26.2316	26.5521	26.8413	26.5153	26.3579	26.6356	26.454	26.5484			Discard	Discard			0.0891099	1	-0.0343439	-0.247316	Q9Y224
25.2136	23.8511	23.4765	24.73	24.7924	25.2311	25.7346	25.1002	25.1215	24.7604	25.023			Discard	Discard			0.0205686	1	-0.0344262	-0.0609727	Q15050
28.584	28.5286	28.4442	28.2574	28.4671	28.6366	28.4482	28.5619	28.4531	28.4966	28.493			Discard	Discard			0.268094	1	-0.0347144	-0.658386	P29590
24.7517	24.7562	24.1173	24.628	24.5875	25.1935	24.8333	25.0446	24.757	24.7071	24.9225			Discard	Discard			0.0438412	1	-0.0348543	-0.12688	Q13619
27.8931	27.564	27.7902	27.5152	27.7242	27.5963	27.724	27.6327	27.2961	27.4109	27.4558			Discard	Discard			0.0871873	1	-0.035216	-0.242383	P28072
22.7534	25.6225	26.0456	24.9944	25.2775	24.8981	25.0656	25.4228	25.39	25.4363	25.4811			Discard	Discard			0.0419138	1	-0.0352592	-0.121535	O95479
23.2748	23.3847	22.9333	22.7196	23.0844	23.6947	23.3896	23.4543	23.2516	23.257	23.2172			Discard	Discard			0.062196	1	-0.0353141	-0.176845	Q86W42
24.9652	25.0584	25.6544	26.088	25.9866	25.6803	25.3532	25.3749	25.3408	25.3916	25.2627			Discard	Discard			0.0471817	1	-0.0353177	-0.136098	P22033
25.5433	25.6959	26.5084	25.4128	26.3284	25.3091	26.389	25.2754	25.4592	26.2253	25.4109			Discard	Discard			0.0293409	1	-0.0356013	-0.086175	P07919
28.9496	28.274	28.5887	28.6296	28.5867	27.9301	28.2284	27.8286	28.2284	28.3251	28.7532			Discard	Discard			0.0545135	1	-0.0362822	-0.156133	Q01469
22.9493	26.0075	26.049	24.0813	24.777	24.6191	24.7864	25.1897	26.1962	25.972	26.1465			Discard	Discard			0.0217105	1	-0.0364181	-0.0642793	P28289
26.6831	26.7235	26.5611	26.5999	26.4473	26.9171	26.5989	26.7031	26.7706	26.612	26.6451			Discard	Discard			0.105894	1	-0.0366521	-0.289774	Q9UMS4
25.1191	24.9164	24.8982	22.126	24.6776	24.7918	22.7769	24.9106	24.6422	24.7714	24.6669			Discard	Discard			0.152128	1	-0.0366832	-0.40172	Q5VV41
26.1057	27.9461	28.6055	26.9893	27.5301	26.6752	26.4811	26.8606	27.8412	27.9323	28.0241			Discard	Discard			0.0253648	1	-0.0368074	-0.074808	P05091
24.9231	26.3844	26.743	22.9077	25.7941	25.7797	25.8359	26.0066	26.1818	26.1012	26.0054			Discard	Discard			0.0453577	1	-0.0372378	-0.131072	P61009
27.3088	26.9636	26.5596	27.1047	27.0998	27.5792	27.1179	27.3616	26.9399	27.0057	27.0099			Discard	Discard			0.0521642	1	-0.0375338	-0.149743	P27816
26.9859	26.8516	27.1485	27.312	27.2974	27.1341	26.9844	26.856	27.14	27.12	27.133			Discard	Discard			0.127627	1	-0.0375568	-0.34325	P49419
30.0961	29.744	29.4813	30.332	30.0081	30.248	30.1055	30.1409	29.5587	29.8287	29.6737			Discard	Discard			0.0596019	1	-0.0376418	-0.169882	P27348
25.3541	25.521	25.5477	25.5591	25.4215	25.5399	25.7033	25.6502	25.3214	25.3668	25.3824			Discard	Discard			0.196075	1	-0.0378763	-0.502462	Q9Y5X1
25.287	25.1796	25.7218	25.8521	25.9641	25.666	25.3897	25.1659	25.6399	25.8459	25.2969			Discard	Discard			0.0564454	1	-0.0381093	-0.161368	Q96RQ3
27.6277	27.6459	27.768	27.3722	27.5746	27.6921	27.6697	27.5861	27.5889	27.5122	27.5929			Discard	Discard			0.220064	1	-0.0381742	-0.555531	P14868
25.612	27.0124	27.2452	24.6079	25.7631	25.1213	22.898	26.1502	25.978	26.4273	26.3641			Discard	Discard			0.0211651	1	-0.0382802	-0.0627008	P15104
26.9413	25.2209	25.6535	26.6783	26.6151	26.7903	26.2695	25.9368	25.3371	25.4524	25.1582			Discard	Discard			0.0235358	1	-0.0392248	-0.0695482	Q9BTY2
27.1437	27.268	27.1623	27.0889	26.8822	26.9935	27.1263	27.4068	27.3438	27.2536	27.4064			Discard	Discard			0.0900051	1	-0.0392645	-0.249608	Q96HC4
24.3531	24.2337	24.2818	24.2368	24.4728	24.5816	24.4296	24.3394	24.1805	24.3743	24.1055			Discard	Discard			0.105215	1	-0.0401325	-0.288077	Q13616
27.6771	27.77	27.4448	27.4968	27.6965	27.9175	27.9699	27.9422	27.6765	27.6001	28.0562			Discard	Discard			0.0862118	1	-0.0403182	-0.239874	P58546
24.7904	24.7713	24.7823	24.8034	24.7755	24.8936	24.8187	24.8893	24.8106	24.7821	24.8469			Discard	Discard			0.546065	1	-0.0404639	-1.19856	P60510
25.0632	25.7198	26.0803	25.5241	25.4706	25.5022	25.5761	25.58	26.1552	25.6325	26.0748			Discard	Discard			0.0583519	1	-0.0405749	-0.166516	Q5TFE4
27.3912	27.1402	27.2123	27.0884	27.1092	27.2566	27.6399	27.6888	27.166	27.057	27.1909			Discard	Discard			0.323988	1	-0.0407236	-0.77338	P23381
27.2493	27.7234	27.5688	27.0428	27.0192	27.0663	27.255	27.8016	27.6576	27.5409	27.8544			Discard	Discard			0.0528097	1	-0.040825	-0.151501	P14324
28.3603	28.3133	28.4217	28.2605	28.1718	28.7614	28.4218	28.1935	28.4953	28.3465	27.9409			Discard	Discard			0.0673895	1	-0.0408392	-0.19069	Q07955
25.8857	25.9353	25.9656	26.0652	26.1234	26.24	26.1655	26.1457	26.0728	26.0898	26.0447			Discard	Discard			0.193589	1	-0.0411814	-0.496889	P48556
27.3957	27.8965	27.9237	27.3659	27.4793	27.4978	27.5428	27.6115	27.7667	27.7556	27.8455			Discard	Discard			0.10033	1	-0.0414926	-0.275816	Q7KZF4
26.1837	26.2501	26.8199	26.4264	26.4162	26.155	26.3838	25.9628	26.4467	26.3507	26.3248			Discard	Discard			0.0847849	1	-0.0416242	-0.236198	Q16563
25.0096	25.142	25.0088	24.4264	24.4973	24.8098	24.9387	24.62	25.0442	24.8782	25.0483			Discard	Discard			0.0830419	1	-0.0417705	-0.231695	Q99567
26.2608	26.1654	26.3392	26.3196	26.2267	26.5615	26.5266	26.3426	26.5803	26.1639	26.3996			Discard	Discard			0.105275	1	-0.0419134	-0.288228	Q9UHA4
31.5377	31.0434	30.7959	31.026	31.0042	31.1522	31.263	31.1731	30.9571	31.039	31.1884			Discard	Discard			0.14986	1	-0.0423589	-0.396382	P62937
24.8463	24.1081	24.1737	24.3859	24.2115	24.3871	24.4744	24.5003	24.2204	24.1691	24.1618			Discard	Discard			0.240865	1	-0.0429424	-0.600593	Q93034
25.7668	25.3634	25.5483	25.6672	25.7592	25.4969	25.6823	25.6526	25.4148	25.6056	25.5722			Discard	Discard			0.152745	1	-0.0433154	-0.40317	Q9BUL8
24.0714	23.9777	24.3427	24.789	24.4272	24.3316	24.2916	23.5949	24.1577	24.2274	24.0227			Discard	Discard			0.114371	1	-0.0435643	-0.310826	Q86TX2
27.356	27.7864	28.3976	28.1913	28.5355	28.1736	28.0205	27.837	28.2101	28.2155	28.0979			Discard	Discard			0.0797251	1	-0.043829	-0.223094	O95831
27.6392	27.004	26.8021	27.3615	27.3101	27.5472	27.4583	27.3269	26.7793	26.9037	27.0472			Discard	Discard			0.0662279	1	-0.043911	-0.187604	Q13630
24.3752	24.2739	24.6723	24.3907	24.0797	24.2686	24.2023	23.8145	24.3259	23.576	24.5658			Discard	Discard			0.0515114	1	-0.0441957	-0.147962	Q8NFH4
23.0942	24.406	23.9876	22.0246	22.6711	23.7978	23.9541	23.633	24.0746	23.3353	23.9255			Discard	Discard			0.0316774	1	-0.0443536	-0.0928124	P07948
23.6831	24.1772	24.1104	23.7417	23.6206	23.9195	23.6737	23.9567	24.0556	24.021	23.9316			Discard	Discard			0.107902	1	-0.0444605	-0.294784	Q05655
26.1437	25.4294	24.9239	25.6675	25.4994	26.0775	25.8125	25.8897	25.5725	25.6593	25.5191			Discard	Discard			0.0546511	1	-0.0445107	-0.156506	A0MZ66
34.1629	33.3859	33.1801	33.9682	33.8969	34.0551	34.1342	33.9512	33.3291	33.4293	33.6639			Discard	Discard			0.0588798	1	-0.044836	-0.167939	P62328
25.2346	24.4068	24.3215	25.4075	25.0344	25.3083	25.4356	25.1613	24.4301	24.6057	24.44			Discard	Discard			0.0501187	1	-0.0451058	-0.144156	Q9NQ88
29.0651	28.9882	28.9548	28.9486	29.0919	29.3431	29.5671	28.8527	28.78	29.0255	28.671			Discard	Discard			0.090546	1	-0.0452916	-0.250991	P47914
26.7178	26.7657	26.7884	26.9022	26.8555	26.7627	27.0395	26.7227	26.8631	26.9315	27.0118			Discard	Discard			0.244434	1	-0.045457	-0.608242	Q9NYL9
24.8015	25.5794	25.0807	24.7061	24.5485	24.9798	24.9628	25.1284	25.7494	25.5112	25.7815			Discard	Discard			0.0411392	1	-0.045879	-0.119381	Q92614
26.6364	25.6726	25.5535	26.0664	26.0513	26.4925	26.3003	26.4562	25.8052	25.6687	25.8411			Discard	Discard			0.0608824	1	-0.0459116	-0.173323	Q9NQR4
26.0293	26.2843	26.1239	25.9262	25.8012	26.1527	25.9994	25.781	26.361	26.2664	26.2375			Discard	Discard			0.11191	1	-0.0463092	-0.304739	P37198
24.7662	25.3386	25.8253	25.7704	25.9176	25.1757	25.1202	24.9564	25.4402	25.6733	25.7731			Discard	Discard			0.0712677	1	-0.0463864	-0.200949	Q9BSH5
25.3911	25.0844	24.9914	25.0348	24.7078	25.0315	23.6634	24.9966	25.1233	24.8208	25.23			Discard	Discard			0.115219	1	-0.0465991	-0.312918	O00625
25.4826	26.0303	26.048	25.0198	25.341	25.7969	25.8624	25.9811	26.1668	25.8903	25.8379			Discard	Discard			0.0752258	1	-0.0472417	-0.211351	P30490
24.0555	23.7283	23.8283	24.0783	23.7008	23.8322	23.7932	24.1588	23.9287	23.9348	23.7373			Discard	Discard			0.247869	1	-0.0472447	-0.615582	Q9NZ32
24.8872	24.6933	25.4372	24.2782	24.8478	25.1097	24.872	24.6673	25.1504	24.7723	24.4589			Discard	Discard			0.0607167	1	-0.0473728	-0.172878	P61225
27.3654	26.8733	27.071	27.1218	27.3944	27.1897	27.3738	27.0251	26.9659	27.1289	27.1117			Discard	Discard			0.12849	1	-0.0474644	-0.34534	Q9UBQ0
27.5444	27.4944	27.3733	27.3778	27.4411	27.7341	27.7319	27.8417	27.3959	27.4878	27.37			Discard	Discard			0.176104	1	-0.0474936	-0.457287	P17858
23.4813	21.856	23.0653	25.1528	25.5179	23.9274	24.6581	22.5056	24.3905	24.671	24.2133			Discard	Discard			0.0161907	1	-0.0477538	-0.0482226	Q9Y399
24.1183	25.7531	26.1354	25.9903	26.3484	25.6944	25.3812	23.2176	25.1627	26.0821	25.2997			Discard	Discard			0.0453954	1	-0.0481846	-0.131176	O43678
31.3444	31.0688	30.9915	31.331	31.1724	31.3318	31.2562	31.1669	31.0065	31.1009	31.0997			Discard	Discard			0.201691	1	-0.0484012	-0.514998	P11142
24.1919	24.2385	24.3617	24.2388	24.4831	24.6778	24.3851	24.3833	24.0792	24.1264	24.096			Discard	Discard			0.0937949	1	-0.0485215	-0.259276	Q9Y295
22.5444	24.2312	24.7393	24.7986	24.8455	24.5249	24.196	24.5896	24.7077	24.7646	24.545			Discard	Discard			0.102682	1	-0.0486331	-0.281732	Q9BYD3
25.3317	25.6954	26.2437	25.888	25.7486	25.2583	25.2528	25.0362	25.8852	26.1451	25.654			Discard	Discard			0.0625433	1	-0.0488569	-0.177774	Q9BT09
24.4378	24.5429	25.172	25.0601	25.0305	24.9185	24.5086	24.2628	24.9878	24.8156	24.7054			Discard	Discard			0.101782	1	-0.0491524	-0.27947	P51970
23.7776	24.0467	24.6302	24.732	24.6269	24.1354	23.7527	23.9355	24.1449	24.156	24.3665			Discard	Discard			0.0873028	1	-0.0491927	-0.24268	Q9NVH6
25.4991	25.4207	25.5663	26.0439	25.7624	25.8482	25.7126	25.6378	25.0381	25.4073	25.0036			Discard	Discard			0.0637242	1	-0.0492689	-0.180931	Q96P70
26.8993	26.2474	26.0909	26.395	26.2692	26.6334	26.3549	26.2008	26.181	26.1777	26.2255			Discard	Discard			0.127017	1	-0.0492951	-0.34177	Q96C23
24.3474	23.5523	23.5972	22.3731	23.5359	23.9436	23.3294	23.0471	23.6163	23.5034	23.4261			Discard	Discard			0.135271	1	-0.0494146	-0.361688	Q16706
25.2672	25.4575	23.1985	25.1192	25.3013	25.4427	25.3277	25.1381	23.448	25.2091	25.291			Discard	Discard			0.0202311	1	-0.0497093	-0.059994	O00170
28.1693	27.9096	27.5891	27.5982	27.7799	28.2118	27.8972	27.8904	28.1434	27.8869	28.2897			Discard	Discard			0.0856262	1	-0.0500711	-0.238366	P62316
28.3677	28.3501	28.0349	28.539	28.3184	28.5717	28.2969	28.6293	28.3456	28.5078	28.4385			Discard	Discard			0.130471	1	-0.0501645	-0.350131	P30050
26.6227	26.8316	26.9643	26.3198	26.5669	26.899	26.7252	26.6396	27.0759	26.9845	26.6524			Discard	Discard			0.121833	1	-0.0502439	-0.329151	Q9P258
24.9118	24.4747	24.1689	24.5945	24.6146	24.6478	24.7096	24.7163	24.2294	24.6181	24.5255			Discard	Discard			0.115609	1	-0.0504827	-0.313878	P42226
26.7888	26.9792	26.9649	26.8203	26.9213	26.9952	26.9503	27.0817	26.98	27.0518	27.0309			Discard	Discard			0.88355	1	-0.0504982	-1.80595	Q04637
22.7656	23.3401	23.8506	24.111	24.426	23.9991	23.3637	23.7472	24.0195	23.8331	24.2343			Discard	Discard			0.0621386	1	-0.0506872	-0.176691	Q9HD33
28.2037	27.8054	27.7121	27.8901	27.701	27.9731	28.0929	28.0351	27.5887	27.6572	27.656			Discard	Discard			0.192316	1	-0.0512252	-0.49403	P31939
25.8723	25.3005	25.5776	25.6471	25.7121	25.996	25.981	25.4573	25.6491	25.5029	25.3446			Discard	Discard			0.0947393	1	-0.0513555	-0.261676	O43765
27.2605	26.6559	26.3004	26.9445	26.7176	27.265	27.0809	27.3276	26.5899	26.6078	26.6505			Discard	Discard			0.0760039	1	-0.0514263	-0.213388	Q9NTK5
28.2051	27.597	27.4429	28.0104	27.6735	27.9508	28.2287	27.8776	27.4373	27.6295	27.4604			Discard	Discard			0.127068	1	-0.0516237	-0.341894	P56537
29.7439	29.8039	29.6125	29.7612	29.6755	29.7239	29.9658	29.6931	29.5345	29.6914	29.8642			Discard	Discard			0.228619	1	-0.051685	-0.574164	O00299
25.5295	25.2308	24.966	25.0899	25.1614	25.5348	25.1381	25.5175	25.1365	25.1904	25.221			Discard	Discard			0.138288	1	-0.0518041	-0.368914	O60610
31.0229	30.9688	30.9726	31.2041	31.0763	31.1756	31.3809	31.2535	30.8416	30.9593	30.9489			Discard	Discard			0.243642	1	-0.0518641	-0.606547	P08238
26.8933	27.0614	27.3702	26.7477	27.0731	26.6203	26.9247	26.8387	26.7325	27.0107	27.0291			Discard	Discard			0.0919703	1	-0.0519444	-0.254628	P61923
22.7399	24.7346	25.1305	23.751	24.6994	24.5861	24.2883	24.3113	24.4157	24.5229	24.435			Discard	Discard			0.0921445	1	-0.0520622	-0.255073	Q96HY6
28.4224	28.0175	28.0905	28.1962	28.2076	28.338	28.4219	28.4205	28.1164	28.1333	28.1019			Discard	Discard			0.254705	1	-0.0520765	-0.630128	P30153
29.255	29.1847	29.3497	29.1532	29.1806	29.1535	29.3339	29.3853	29.1403	29.1348	29.2452			Discard	Discard			0.376873	1	-0.0522648	-0.878494	Q06323
28.6355	27.9727	28.6666	28.2694	28.0536	28.3291	28.5132	27.9739	28.0978	28.1196	27.2595			Discard	Discard			0.051124	1	-0.0523437	-0.146904	P53999
30.9683	31.0791	31.0947	30.7368	30.8222	30.9058	30.7441	30.6819	30.8744	30.8637	31.0473			Discard	Discard			0.225852	1	-0.0526309	-0.568153	P08107
29.1495	28.7105	28.8279	29.064	28.9599	28.9907	29.1691	29.0007	28.7826	28.8022	28.8616			Discard	Discard			0.272306	1	-0.0529329	-0.667213	P61160
27.3415	26.7871	26.824	27.008	26.8716	27.0699	27.1778	27.0749	26.4982	26.6026	26.5921			Discard	Discard			0.120216	1	-0.0531788	-0.325194	O95861
26.1031	26.4264	25.9842	25.7408	25.8574	26.5656	25.9392	25.5849	26.2078	26.3789	25.9398			Discard	Discard			0.0839745	1	-0.0532568	-0.234106	O43670
24.8855	26.7898	27.6568	26.5685	27.1049	26.2427	26.4348	26.6118	26.3483	26.8099	26.4951			Discard	Discard			0.0453817	1	-0.0535014	-0.131138	Q07065
27.5332	27.0367	26.9432	27.3289	27.2363	27.52	27.3951	27.409	27.1822	27.1191	27.2391			Discard	Discard			0.131702	1	-0.0536081	-0.353102	Q9UM54
23.0162	22.446	23.5889	22.9959	23.1469	22.9796	23.2924	23.1635	22.9033	22.6451	22.3302			Discard	Discard			0.0518189	1	-0.0538578	-0.148801	Q8NE86
25.5006	25.3325	25.4339	24.6805	25.0257	25.5151	25.2464	25.2554	25.7886	25.2992	25.4969			Discard	Discard			0.101201	1	-0.0540009	-0.27801	Q9P013
27.7861	28.0401	27.9604	27.7865	27.8004	28.0629	27.8653	27.9895	28.0587	27.953	28.1055			Discard	Discard			0.265468	1	-0.054033	-0.652867	P37108
25.2443	25.1725	25.144	24.8562	24.5988	24.7772	24.9199	24.9026	24.9782	24.7196	25.2431			Discard	Discard			0.0942493	1	-0.0544774	-0.260431	Q96BW5
25.1439	25.4866	25.6775	25.3702	25.2857	25.5623	25.3423	25.2861	25.7463	25.5167	25.4865			Discard	Discard			0.171476	1	-0.0545308	-0.44668	Q93009
26.2109	25.6116	25.3919	25.3645	25.6118	25.887	26.0255	26.1607	25.5218	25.5208	25.7455			Discard	Discard			0.154812	1	-0.0545562	-0.408018	Q9BRF8
25.3295	24.8756	24.9294	25.3662	25.1557	25.464	25.2689	25.015	24.9843	24.9198	24.9262			Discard	Discard			0.116169	1	-0.0546659	-0.315257	Q13098
27.8391	28.9527	28.984	28.1223	27.8932	28.0435	28.434	28.303	28.4902	28.4663	28.5082			Discard	Discard			0.0561908	1	-0.0551031	-0.160679	P09972
30.6654	30.4685	30.7444	30.3033	30.7819	30.6291	30.6754	30.6898	30.3269	30.4785	30.4727			Discard	Discard			0.153826	1	-0.0553776	-0.405706	P04792
25.533	25.6577	25.7669	25.2823	25.6747	25.5637	25.701	25.5931	25.2526	25.4853	25.5194			Discard	Discard			0.153019	1	-0.0555078	-0.403813	Q9Y5P6
26.006	26.0834	26.1156	25.8838	25.9335	26.1573	26.1043	26.1973	26.1339	26.0118	26.1386			Discard	Discard			0.376092	1	-0.0555469	-0.876964	Q14258
27.2983	26.7465	26.5868	26.9144	26.8767	27.185	27.0362	26.9291	26.3353	26.5976	26.4645			Discard	Discard			0.0850446	1	-0.0556655	-0.236868	P07741
27.4477	27.4277	27.2325	26.7757	26.8709	27.3129	27.0245	27.3739	27.5427	27.2807	27.5201			Discard	Discard			0.108724	1	-0.056119	-0.29683	Q96EP5
29.2343	29.165	29.356	29.2683	29.0989	29.045	29.1808	29.0603	29.173	29.0593	29.3487			Discard	Discard			0.21391	1	-0.0566276	-0.542033	P28066
29.7531	29.3721	29.3358	29.2238	29.3244	29.5333	29.5876	29.5008	29.3429	29.3481	29.3961			Discard	Discard			0.460215	1	-0.0568953	-1.03864	O75874
25.2438	25.1622	24.9743	24.9072	25.0192	25.161	24.9551	25.0099	25.0867	25.147	25.3027			Discard	Discard			0.266922	1	-0.0568988	-0.655923	Q9BVL2
26.9796	26.8385	26.8158	26.7437	26.773	27.0696	26.7969	26.9575	26.7653	26.7777	26.7341			Discard	Discard			0.252472	1	-0.0570238	-0.625387	P56192
26.7158	26.6133	26.9329	26.6411	26.4681	26.5606	26.7902	26.2737	26.8449	26.6651	26.6389			Discard	Discard			0.165003	1	-0.0572826	-0.431749	O14974
27.0218	26.6439	26.3295	26.5855	26.0655	26.8464	26.6391	26.528	26.5252	26.4414	26.2587			Discard	Discard			0.0972842	1	-0.0574497	-0.268128	O43865
21.7104	21.851	22.5692	22.7541	23.1181	22.9381	22.7152	22.3349	22.559	22.5772	22.1846			Discard	Discard			0.0568294	1	-0.0579259	-0.162406	Q5T160
28.4889	28.5926	28.5119	27.8114	27.8963	28.5773	28.3598	28.0129	28.5266	28.4529	28.0439			Discard	Discard			0.0893924	1	-0.0580179	-0.248039	P62995
27.5434	27.4155	27.3202	26.7834	27.3563	27.363	27.2859	27.5239	27.4069	27.5324	27.5884			Discard	Discard			0.30905	1	-0.0580893	-0.743079	P63279
24.019	24.6275	24.5738	22.8813	24.199	24.2084	24.2446	24.3518	24.3962	24.5515	24.5293			Discard	Discard			0.151516	1	-0.0582113	-0.400282	A0FGR8
24.0527	24.2179	24.2912	24.2262	24.6785	24.8656	24.5591	24.2253	23.9064	24.5303	23.6161			Discard	Discard			0.0558021	1	-0.0582131	-0.159627	O15160
25.0828	24.3479	25.1095	25.1143	24.7715	24.3484	24.5309	23.2778	24.309	24.4114	24.2684			Discard	Discard			0.0798633	1	-0.0582662	-0.223453	Q9BUP3
25.1803	24.916	24.9369	25.2732	25.2088	25.3294	26.0754	25.8114	25.1894	25.3346	25.0511			Discard	Discard			0.155046	1	-0.0582763	-0.408567	Q15404
27.0149	25.443	25.6737	26.8597	26.6481	27.3834	26.9069	26.475	25.7463	25.5179	25.4422			Discard	Discard			0.0319369	1	-0.0584795	-0.0935478	O00754
26.9595	27.0724	26.7902	26.8329	26.7971	26.97	27.0254	27.1958	26.8215	26.9739	27.0901			Discard	Discard			0.22593	1	-0.0590269	-0.568323	P06730
24.7307	23.6816	23.7075	24.1744	24.0324	24.1906	24.3447	24.4016	23.9313	23.9857	23.881			Discard	Discard			0.152113	1	-0.0594311	-0.401684	O00471
25.2547	25.2477	25.7883	23.8254	25.4067	25.2982	25.4152	25.7427	25.6769	25.4079	25.5187			Discard	Discard			0.137033	1	-0.0595172	-0.365913	O00264
27.2705	26.8219	27.0476	26.9955	26.8762	26.8781	26.8516	26.9449	26.9717	26.7864	27.0864			Discard	Discard			0.265695	1	-0.0596954	-0.653344	Q15369
27.535	26.7209	26.747	27.0683	27.1117	27.1892	27.1368	26.9419	26.6679	26.7793	26.8578			Discard	Discard			0.133374	1	-0.059848	-0.357129	P00568
26.7217	26.6847	26.6531	26.6679	26.5181	26.6081	26.7482	26.8578	26.6092	26.6523	26.742			Discard	Discard			0.517437	1	-0.0598542	-1.14569	Q9Y3F4
24.4754	24.471	24.741	24.8082	24.6288	24.721	24.4349	24.2709	24.194	24.5717	23.9308			Discard	Discard			0.0863295	1	-0.0598666	-0.240177	Q8IW45
23.593	23.7476	24.1549	23.8888	24.2416	24.2149	23.753	24.0711	24.1174	24.2706	23.7414			Discard	Discard			0.116915	1	-0.0599066	-0.317093	Q9Y606
26.3038	26.5196	26.5512	26.1008	26.2847	26.6429	26.4517	26.2807	26.6019	26.4231	26.4979			Discard	Discard			0.250981	1	-0.0600467	-0.622214	Q15029
28.4789	28.9401	28.6734	28.1835	28.3598	28.3559	28.2632	28.4118	28.4871	28.4629	29.1318			Discard	Discard			0.0864052	1	-0.0603383	-0.240372	P60866
30.0181	30.391	30.5027	30.1377	30.2388	30.0645	30.1967	30.1021	30.2836	30.4407	30.4515			Discard	Discard			0.186717	1	-0.0603547	-0.481413	Q7Z406
27.853	27.7347	27.7098	27.7124	27.7216	27.9384	27.9684	27.658	27.6507	27.7252	27.6789			Discard	Discard			0.35085	1	-0.0607276	-0.827165	P34932
27.3426	27.4655	27.4295	27.1885	27.2972	27.4613	27.4903	27.3909	27.3509	27.3622	27.4749			Discard	Discard			0.541397	1	-0.0607882	-1.18996	Q9UNZ2
25.6282	26.2253	26.8494	26.6914	26.6798	26.4325	26.206	26.2728	26.6874	26.6266	26.4588			Discard	Discard			0.133144	1	-0.0609736	-0.356575	Q12931
25.7255	26.1592	26.0169	25.6583	25.7008	25.9828	26.0188	25.6613	25.5455	25.7649	25.6878			Discard	Discard			0.125383	1	-0.0612688	-0.337802	Q9NX46
24.5953	25.3705	25.898	25.6517	26.0506	25.4718	25.0371	25.6086	25.4776	25.9216	25.4855			Discard	Discard			0.0967276	1	-0.0613643	-0.266719	P51553
25.2769	25.2946	26.0183	25.8588	25.6801	25.4938	25.6387	24.9619	25.4092	25.3082	25.2704			Discard	Discard			0.0990449	1	-0.0613721	-0.272577	P61966
25.8893	26.0357	25.9198	25.726	25.7856	26.1828	25.8102	26.0732	25.9576	25.8598	25.9898			Discard	Discard			0.238887	1	-0.0617102	-0.596343	Q9P2J5
26.7696	26.7614	26.8198	26.669	26.7044	26.816	27.1459	26.8038	26.8022	26.7774	26.8579			Discard	Discard			0.999527	1	-0.0618151	-2.01419	Q9UMX0
24.0469	24.811	24.6219	23.4183	23.659	23.8035	24.4418	24.4974	24.3515	24.2558	24.6616			Discard	Discard			0.0592425	1	-0.0618803	-0.168915	Q13541
27.6589	26.9778	26.7171	27.225	27.2156	27.741	27.7042	27.9775	26.77	26.8896	26.8513			Discard	Discard			0.0743202	1	-0.0619359	-0.208977	P11413
26.0848	26.3944	26.482	26.0084	26.1167	26.2241	26.1395	26.1416	26.4784	26.3326	26.5308			Discard	Discard			0.197635	1	-0.0624932	-0.505951	P46459
25.7778	25.2689	25.1581	25.4793	25.5551	25.7269	25.7777	25.887	25.1042	25.3252	25.2776			Discard	Discard			0.127096	1	-0.062568	-0.341964	Q12765
26.6935	25.9439	25.8346	26.4359	26.3198	26.6134	26.7633	26.6642	26.1821	26.3203	26.0769			Discard	Discard			0.105264	1	-0.0627146	-0.288201	P55209
25.3414	25.2195	25.5177	25.2113	25.2075	25.1882	25.3972	25.1873	25.2498	25.164	25.2843			Discard	Discard			0.266543	1	-0.062919	-0.655128	Q8TAT6
27.8058	27.5662	27.593	27.496	27.594	27.7277	27.5895	27.6919	27.4845	27.5948	27.5298			Discard	Discard			0.502948	1	-0.0631289	-1.11877	P07814
28.3551	28.0285	27.7505	27.9123	27.8638	28.166	28.1121	28.3719	27.8011	27.7677	28.1609			Discard	Discard			0.16206	1	-0.0634696	-0.424925	P14550
28.0888	27.0407	27.2426	27.5593	27.2499	27.3357	27.5563	27.6073	27.1466	27.2167	27.0424			Discard	Discard			0.297939	1	-0.0636274	-0.720344	P10768
26.1577	25.6208	25.8956	25.6385	25.6675	25.7575	25.8001	25.3724	25.9324	25.6022	25.9602			Discard	Discard			0.200544	1	-0.0636479	-0.512444	Q8NDH3
27.2572	26.5639	26.2105	26.9583	26.7427	27.2844	26.9957	27.3111	26.5976	26.6807	26.6181			Discard	Discard			0.0860718	1	-0.0636965	-0.239514	P60983
25.3739	24.9334	24.7166	24.992	25.0181	25.5861	25.2521	25.4716	24.9278	24.8431	24.9494			Discard	Discard			0.101342	1	-0.0640572	-0.278363	Q9ULC4
30.9638	31.5392	31.4678	30.8503	30.7887	31.0372	31.4392	31.7439	31.1269	31.0686	31.2902			Discard	Discard			0.1084	1	-0.0643581	-0.296023	P00558
23.7278	23.652	23.7052	23.3569	23.8088	23.8839	24.0068	23.7115	23.5991	23.6846	23.7302			Discard	Discard			0.36585	1	-0.0643748	-0.856839	Q8TC07
25.3936	25.5657	25.7366	25.1334	25.1173	25.0435	25.3272	25.7023	25.4713	25.3353	25.6813			Discard	Discard			0.10554	1	-0.0643854	-0.28889	Q9NP61
23.6553	25.9546	26.2806	25.7365	25.6824	25.4982	25.637	25.8778	25.7054	25.7842	25.8183			Discard	Discard			0.116012	1	-0.0645234	-0.314871	P16615
26.5492	25.6316	25.4733	26.4867	25.9756	26.6594	26.2703	26.3033	25.907	25.6992	25.7795			Discard	Discard			0.0717446	1	-0.0647821	-0.202206	Q99426
25.5158	24.8847	25.2992	25.202	25.4493	25.3046	25.4632	25.1168	24.9056	24.961	25.0139			Discard	Discard			0.127647	1	-0.0647858	-0.343298	Q9UK41
30.6408	30.6308	31.2494	30.4017	30.5816	30.4225	30.853	30.619	30.6348	30.6343	30.4164			Discard	Discard			0.101595	1	-0.0649009	-0.278999	P09525
28.0454	28.2291	28.2578	27.697	27.7341	27.9805	28.1426	27.923	28.3728	28.2374	28.2325			Discard	Discard			0.135503	1	-0.0650509	-0.362245	Q12906
25.175	26.2247	26.6007	25.2431	25.4998	25.3971	25.6959	25.4499	26.1042	26.0765	25.9577			Discard	Discard			0.066161	1	-0.0650832	-0.187426	P57735
28.8197	28.1754	28.2455	28.6786	28.3855	28.6724	28.5059	28.3449	28.1839	28.1363	28.2009			Discard	Discard			0.161221	1	-0.06554	-0.422975	P23526
25.486	25.0261	24.6238	25.2605	25.0506	25.383	25.156	25.1438	24.8548	24.7212	25.4435			Discard	Discard			0.0913568	1	-0.0657174	-0.253063	Q5VW32
26.4136	25.9574	25.7538	26.0839	25.8603	26.1819	26.185	26.3128	25.7738	25.9012	25.8826			Discard	Discard			0.22747	1	-0.0660586	-0.571671	Q9H4A4
25.058	24.6754	24.6845	24.8853	25.0132	25.4873	25.2667	24.7104	25.1682	24.9131	24.9892			Discard	Discard			0.103157	1	-0.0662751	-0.282922	Q09161
23.379	24.4109	24.4526	24.2618	24.1598	24.0271	23.9394	24.5953	24.0441	24.3102	24.2949			Discard	Discard			0.185156	1	-0.0662851	-0.477882	Q9BRR6
30.6847	30.6679	30.4592	30.4518	30.3505	30.5739	30.7793	30.8769	30.1749	30.3751	30.4482			Discard	Discard			0.199449	1	-0.0663638	-0.510002	P14174
25.4134	25.2214	25.3107	25.0985	25.2459	25.3648	25.4549	25.4094	25.2492	25.309	25.2364			Discard	Discard			1.03173	1	-0.0664043	-2.0724	Q9UNS2
26.3702	26.6637	26.5732	26.2301	26.0411	26.3348	26.1619	26.5328	26.7166	26.5822	26.6713			Discard	Discard			0.123077	1	-0.0665963	-0.332187	P55010
25.0428	25.547	25.8756	25.595	25.6835	25.5935	25.6236	25.5625	25.6232	25.5418	25.7275			Discard	Discard			0.291229	1	-0.0667028	-0.706531	O75534
28.1023	28.2401	27.9764	28.0506	27.9097	28.4543	27.9675	27.9557	28.3356	28.0683	28.4152			Discard	Discard			0.139927	1	-0.0667739	-0.37283	P62318
29.0972	28.9152	29.3226	28.7852	29.0919	28.8687	29.0261	28.9469	29.0785	29.1336	29.0565			Discard	Discard			0.21869	1	-0.0668147	-0.552522	P35268
27.7331	27.6161	27.559	27.5395	27.5349	27.8113	28.1234	27.8906	27.4342	27.5527	27.4582			Discard	Discard			0.274211	1	-0.0669208	-0.671197	Q15056
28.7729	28.9468	28.689	28.0662	28.0444	28.9802	28.597	28.5933	28.9954	28.6991	28.5483			Discard	Discard			0.0859362	1	-0.0669651	-0.239165	P84103
26.327	26.6384	26.6299	26.0551	26.0967	26.5774	26.5184	26.5727	26.6569	26.4865	26.43			Discard	Discard			0.1565	1	-0.0669951	-0.411968	O14672
26.444	26.9564	27.3089	27.1622	27.0618	27.1223	27.0434	27.0938	27.1009	27.1095	26.8873			Discard	Discard			0.250718	1	-0.0672951	-0.621654	O94905
26.0596	26.1825	26.1679	26.0384	26.0911	26.1974	26.2308	26.27	26.0248	26.1539	26.1495			Discard	Discard			0.812545	1	-0.0677085	-1.67907	Q9NUU7
27.8041	27.7537	27.6468	27.2144	27.6256	27.8382	27.7909	27.9221	27.6373	27.6954	27.7797			Discard	Discard			0.499289	1	-0.0678298	-1.11195	P68036
26.286	27.417	27.7034	25.5455	26.524	26.6031	26.5843	26.5262	27.3869	27.2157	27.1871			Discard	Discard			0.0663586	1	-0.0680087	-0.187951	O95716
28.2016	27.9037	28.109	27.9874	27.9261	28.0446	28.014	28.0198	28.011	27.9303	27.9766			Discard	Discard			0.584017	1	-0.0681872	-1.26809	O14818
24.9117	25.0522	25.1803	24.7833	24.8024	24.9558	24.7924	24.9607	24.952	24.7354	25.1436			Discard	Discard			0.197124	1	-0.0682381	-0.504809	Q9GZT8
27.4431	27.5513	27.4587	27.3832	27.3922	27.7176	27.454	27.3485	27.6131	27.6405	27.5319			Discard	Discard			0.32835	1	-0.0683155	-0.782172	P35580
29.2572	28.5118	28.4338	28.8704	28.653	28.9657	29.0534	29.0328	28.507	28.5751	28.5281			Discard	Discard			0.183711	1	-0.0684455	-0.474607	P52565
27.9035	27.6697	27.9107	27.6725	27.7866	27.9391	27.9461	27.7071	28.083	27.8563	27.9535			Discard	Discard			0.262395	1	-0.0685221	-0.646395	Q16576
24.8469	25.6284	25.3604	24.5516	25.3647	25.1383	25.7472	26.0754	25.3496	25.7066	25.8599			Discard	Discard			0.122343	1	-0.0687064	-0.330394	Q99961
24.606	24.3237	24.4114	24.2117	23.9752	23.9213	23.839	23.861	24.0026	24.2179	24.1274			Discard	Discard			0.17391	1	-0.0689816	-0.452265	Q3YEC7
23.841	23.1647	23.795	23.5998	23.615	23.5702	24.2368	23.6008	23.3222	23.1891	23.191			Discard	Discard			0.122629	1	-0.0690064	-0.331094	Q14738
30.3466	29.5368	29.0396	29.8254	29.7007	30.1242	30.0774	30.5249	29.3991	29.4358	29.8595			Discard	Discard			0.0853703	1	-0.0692697	-0.237707	Q9H299
27.261	27.2984	27.3656	27.2109	27.1799	27.3975	27.4228	27.4915	27.383	27.221	27.4434			Discard	Discard			0.402117	1	-0.0697707	-0.927633	P41091
27.6189	26.8949	26.5337	26.8509	26.8049	27.0797	27.0963	27.3753	26.8056	26.9226	27.0849			Discard	Discard			0.173589	1	-0.0700701	-0.45153	P15374
24.6885	24.7695	24.8529	24.4363	24.5784	24.9427	24.7005	24.9907	24.9684	24.7528	24.8205			Discard	Discard			0.272236	1	-0.0701311	-0.667068	Q13057
27.6861	27.2822	27.444	27.6403	27.5312	27.6055	27.723	27.2372	27.0728	27.2507	27.162			Discard	Discard			0.1662	1	-0.0701933	-0.434519	P49189
25.0815	25.5229	25.4728	24.7592	24.8409	25.1848	24.8493	25.5309	25.507	25.3147	25.4697			Discard	Discard			0.127253	1	-0.070216	-0.342343	P33121
27.1301	27.764	28.2304	27.6537	28.1323	27.7928	27.5323	27.6303	27.9396	28.1312	27.9105			Discard	Discard			0.185555	1	-0.0709133	-0.478784	P36957
30.5549	30.5431	30.439	30.3531	30.112	30.4273	30.4081	30.576	30.5531	30.5332	30.4958			Discard	Discard			0.225864	1	-0.0711075	-0.56818	P07858
26.5042	26.484	26.6158	26.1665	26.0765	26.729	26.5331	26.1415	26.6009	26.3678	26.1205			Discard	Discard			0.12692	1	-0.0711412	-0.341536	O00193
30.2499	30.6392	30.4485	30.054	30.0407	29.9724	29.9684	30.2721	29.8894	29.9499	30.6754			Discard	Discard			0.0905152	1	-0.0717729	-0.250912	P04080
25.6195	25.5397	25.7646	25.5039	25.5582	25.2005	25.3938	25.3329	25.0949	25.4498	25.4629			Discard	Discard			0.145389	1	-0.0718815	-0.385816	P04424
30.0414	29.9109	29.9947	29.7175	29.6147	29.6928	29.7994	30.1797	29.6516	29.6802	29.8232			Discard	Discard			0.249006	1	-0.0719968	-0.618009	P17931
25.6067	25.2042	25.1875	25.2813	25.243	25.0979	25.2687	25.2203	24.9154	25.2438	25.2472			Discard	Discard			0.319662	1	-0.073243	-0.764635	Q13596
25.6825	25.5358	25.6818	25.6759	25.6228	25.6569	25.8521	25.6836	25.3859	25.646	25.3704			Discard	Discard			0.292869	1	-0.0739352	-0.709914	O00203
26.378	27.1982	27.3271	26.3857	26.6596	26.5564	26.5915	26.8232	27.0296	27.0765	27.1858			Discard	Discard			0.113761	1	-0.0740077	-0.309318	Q00341
26.5398	26.8987	26.8775	26.3666	26.5116	26.8154	26.7233	26.6488	26.9619	26.8104	26.9579			Discard	Discard			0.239858	1	-0.0745799	-0.598431	P26196
25.6599	25.5954	25.5038	25.4328	25.3681	25.915	25.9095	25.7454	25.6194	25.5238	25.4671			Discard	Discard			0.208518	1	-0.0747449	-0.530143	P61201
26.554	25.802	25.6043	26.1781	25.9491	26.4041	26.3453	26.1686	25.6646	25.7424	25.7703			Discard	Discard			0.125619	1	-0.0750942	-0.338375	Q15257
25.4981	25.7788	26.2175	25.9061	26.3794	26.1951	25.7716	25.6427	25.9341	26.0176	25.9951			Discard	Discard			0.175748	1	-0.0755607	-0.456474	Q02252
24.0514	23.5601	23.4015	23.5247	23.5898	24.1444	23.9638	23.7074	23.5552	23.6285	23.4037			Discard	Discard			0.137691	1	-0.0761423	-0.367486	Q9NXF1
25.1238	25.2174	25.7131	25.8848	26.0462	25.9246	25.5208	25.302	25.6132	25.7288	25.4415			Discard	Discard			0.12171	1	-0.0763439	-0.328849	Q9HCC0
25.4831	25.6086	25.5647	25.4239	25.3193	25.5118	25.4104	25.4293	25.4431	25.6457	25.4113			Discard	Discard			0.356709	1	-0.0763903	-0.838787	Q9Y5K5
26.3653	25.9068	25.8702	25.8504	25.9044	26.4146	26.0995	26.0524	26.0529	25.843	25.9966			Discard	Discard			0.18286	1	-0.0764095	-0.472677	P10155
27.3608	25.9157	25.8049	27.2381	27.3083	28.235	27.7548	27.8062	26.5025	26.2806	26.2874			Discard	Discard			0.0363011	1	-0.0764624	-0.105857	P61916
25.737	25.9504	25.7771	26.2346	25.8579	26.1318	26.2572	25.9025	25.6184	25.8061	25.8287			Discard	Discard			0.241211	1	-0.0770221	-0.601335	P48729
25.9961	25.2694	25.0455	26.0467	25.6734	25.8707	25.9389	26.3856	25.5377	25.4049	25.9629			Discard	Discard			0.104183	1	-0.0775037	-0.285494	O95999
26.2789	25.199	25.3834	25.8096	25.8251	26.6572	26.1527	25.8424	25.3073	24.9138	25.1307			Discard	Discard			0.0553265	1	-0.0775237	-0.158338	P09417
27.0647	26.6171	26.1371	26.5851	26.503	27.1404	26.6355	27.0526	27.118	26.7234	27.2954			Discard	Discard			0.080977	1	-0.078018	-0.226346	P09234
25.9501	25.7056	25.572	26.0317	25.7708	26.0231	26.1938	26.1184	25.4735	25.7081	25.6096			Discard	Discard			0.216752	1	-0.0782587	-0.548277	P12081
28.0122	26.8606	26.5468	27.8093	27.3217	27.6701	27.8246	27.7359	26.8728	26.9976	27.1744			Discard	Discard			0.0942819	1	-0.0788453	-0.260514	Q9P1F3
28.0156	27.2574	27.2861	27.7173	27.6653	28.089	28.0211	27.9187	27.2885	27.3047	27.2513			Discard	Discard			0.110102	1	-0.0790804	-0.300256	Q9NY33
26.4839	26.3322	26.5626	26.7571	26.3307	26.6003	26.3636	26.2854	26.2424	26.1217	26.2401			Discard	Discard			0.221296	1	-0.0794051	-0.558223	P53680
23.8364	25.1501	24.9213	25.3579	24.9068	25.163	25.2066	25.5925	24.861	25.0869	25.0372			Discard	Discard			0.350736	1	-0.0794565	-0.826939	Q9GZZ1
29.9698	29.4587	29.1153	29.2652	29.4523	29.8513	29.7037	29.7323	29.3839	29.3359	29.7425			Discard	Discard			0.14657	1	-0.0796585	-0.388612	P00441
25.4985	24.0684	24.5974	24.8071	24.8959	26.0386	26.06	25.8001	25.1076	24.1115	24.3337			Discard	Discard			0.0478065	1	-0.0796955	-0.137816	P12004
26.3609	26.4891	26.4249	26.4994	26.318	26.4622	26.4786	26.5754	26.2335	26.2735	26.546			Discard	Discard			0.369994	1	-0.0797591	-0.864996	P61960
28.279	28.086	28.1464	27.7259	27.5326	28.2385	27.8458	28.0081	28.1716	27.9956	27.6594			Discard	Discard			0.132441	1	-0.079912	-0.354883	Q16629
26.7187	25.6555	26.043	26.5323	26.4576	26.8126	26.539	26.3899	25.9748	25.7951	25.7862			Discard	Discard			0.0826716	1	-0.079923	-0.230737	Q9UHL4
27.294	27.4193	27.6802	27.2584	27.4027	27.3295	27.5251	27.2839	27.3352	27.4741	27.379			Discard	Discard			0.361609	1	-0.079958	-0.848474	Q10567
26.4445	26.2346	26.378	26.0948	26.242	26.4571	26.5431	26.2536	26.2808	26.2396	26.2551			Discard	Discard			0.590896	1	-0.0799859	-1.28063	P31689
28.3414	28.664	28.261	28.0789	28.0879	28.6659	28.1031	28.6232	28.6502	28.5443	28.7191			Discard	Discard			0.152127	1	-0.0802056	-0.401718	P49458
27.7958	26.8861	26.3883	27.3802	27.104	27.5056	27.5281	27.6725	26.8941	27.1038	27.1694			Discard	Discard			0.103066	1	-0.0803693	-0.282694	P13489
26.9651	26.3798	26.4002	26.5822	26.4856	26.8614	26.9963	26.9099	26.2685	26.2886	26.2835			Discard	Discard			0.182606	1	-0.080428	-0.472099	Q13177
26.9198	27.1829	27.0686	26.9276	26.6691	27.4412	27.1504	26.9407	27.4277	27.0557	27.1299			Discard	Discard			0.14032	1	-0.0805674	-0.373768	P51532
26.7897	26.9427	26.9617	26.827	26.843	27.0291	27.0831	26.9122	26.9867	27.0899	26.9391			Discard	Discard			0.712662	1	-0.0807966	-1.50044	O75822
25.7571	25.2418	25.2981	25.7073	25.4358	25.5643	25.763	25.5619	25.2407	25.3641	25.3217			Discard	Discard			0.387905	1	-0.0809646	-0.900043	Q9NVD7
25.4182	25.2288	25.6518	25.8664	25.6403	25.5047	25.9558	25.6432	25.2739	25.414	25.2776			Discard	Discard			0.224536	1	-0.081015	-0.56529	Q16864
24.9223	24.8421	24.7366	24.7721	24.4695	24.8582	24.874	25.0418	24.5419	24.6967	24.504			Discard	Discard			0.253583	1	-0.0810483	-0.627747	P36507
24.6524	24.8726	24.8458	24.5827	24.7407	24.8574	24.9573	24.8698	24.6108	24.807	24.7805			Discard	Discard			0.55809	1	-0.0812979	-1.22065	Q9Y2A7
25.018	25.3075	25.3971	25.5532	24.9282	25.1848	25.2611	25.0268	25.3125	25.134	25.341			Discard	Discard			0.253938	1	-0.0814602	-0.6285	O95793
25.9395	26.6051	26.6959	25.6022	26.0849	26.4038	26.3145	26.6134	26.4871	26.246	26.5505			Discard	Discard			0.180885	1	-0.0816642	-0.468189	O75396
27.5857	27.1476	27.05	27.123	27.1071	27.4734	27.4005	27.3491	27.2127	27.0827	27.346			Discard	Discard			0.269809	1	-0.0822182	-0.661983	P00491
26.8398	26.565	26.7406	26.6301	26.6129	26.9321	26.7416	26.4182	26.7927	26.629	26.6549			Discard	Discard			0.349655	1	-0.0822803	-0.824792	Q92499
26.7305	26.2684	26.0908	26.0783	26.0084	26.4346	26.6298	26.6005	26.2824	26.1606	26.3889			Discard	Discard			0.269311	1	-0.0823072	-0.660938	Q9Y2Z0
24.4658	24.1532	23.867	24.3801	24.2779	24.7028	24.6025	24.3279	23.7983	24.147	23.9183			Discard	Discard			0.118621	1	-0.0823293	-0.321284	Q9UPT5
26.7144	26.4994	26.5046	26.5381	26.5257	26.7497	26.5152	26.597	26.3612	26.5256	26.3988			Discard	Discard			0.362357	1	-0.0825693	-0.849952	Q12904
25.4735	25.3312	25.4972	25.5572	25.5363	25.6441	25.5714	25.5981	25.3207	25.3405	25.4351			Discard	Discard			0.372752	1	-0.0831577	-0.870412	O95782
24.1582	25.0454	25.2019	23.118	24.5163	24.6834	24.9389	25.0599	24.4355	24.7052	24.4054			Discard	Discard			0.121764	1	-0.0832435	-0.32898	P17252
25.8676	26.0565	26.1422	25.3035	25.5641	25.8014	26.0287	25.7739	25.8961	25.7791	25.9663			Discard	Discard			0.208644	1	-0.08334	-0.530422	Q96QR8
26.4371	25.7055	25.4096	26.0686	25.8405	26.4494	26.2161	25.9883	25.6956	25.6461	25.8172			Discard	Discard			0.115322	1	-0.0833743	-0.313171	P46926
27.3803	26.9812	27.0451	27.669	27.3812	27.5794	27.2867	27.3607	27.0079	27.1418	27.0619			Discard	Discard			0.17486	1	-0.0836229	-0.454442	P28838
24.9456	24.9498	25.1699	24.6109	24.7491	25.1108	24.8593	24.8998	25.146	24.8885	24.9585			Discard	Discard			0.277939	1	-0.0836277	-0.678976	Q8WUM0
28.6112	28.515	28.6263	28.7531	28.4789	28.7516	28.6876	28.6975	28.4592	28.4721	28.4221			Discard	Discard			0.40395	1	-0.0836719	-0.931177	P47755
25.6374	25.0921	25.0329	25.0579	25.007	25.3634	25.3383	25.4514	24.8436	24.9383	24.9249			Discard	Discard			0.249505	1	-0.0839647	-0.619071	P48147
27.1066	27.0425	26.7806	27.2053	27.0316	27.1412	27.0065	27.3901	26.9547	27.2183	27.2343			Discard	Discard			0.267278	1	-0.083972	-0.656672	P68402
24.0815	24.4049	24.4524	24.1476	23.9836	24.3469	24.213	23.9061	24.3576	24.236	24.2982			Discard	Discard			0.279952	1	-0.0846435	-0.683166	Q12769
24.117	24.3538	24.4504	24.1044	24.0852	24.4757	24.4749	24.1025	24.5912	24.3533	24.4334			Discard	Discard			0.274592	1	-0.0848158	-0.671993	Q6NXG1
26.7095	27.4197	27.3247	26.6165	26.6525	26.837	26.817	26.6087	27.3564	27.3954	27.3542			Discard	Discard			0.122064	1	-0.08494	-0.329714	P15924
24.1901	24.1912	24.0317	22.6316	23.9989	24.2716	23.8785	24.1735	23.8643	23.9599	24.1524			Discard	Discard			0.315061	1	-0.0857228	-0.755306	Q5TDH0
25.2637	25.5357	25.5077	25.1091	25.1621	25.1165	25.0563	25.2947	25.2916	25.3647	25.6739			Discard	Discard			0.201368	1	-0.0859138	-0.514279	P19388
23.776	25.1777	26.0499	24.0212	24.5628	24.4394	25.0169	25.5817	25.0014	24.6373	24.8732			Discard	Discard			0.0669552	1	-0.0860044	-0.189537	Q96A26
27.6481	27.2512	27.016	27.3043	27.1805	27.6493	27.6497	27.6823	27.2564	27.298	27.2987			Discard	Discard			0.220385	1	-0.0860931	-0.556231	Q9Y490
27.7475	27.471	27.4149	27.3787	27.3661	27.5214	27.3286	27.5851	27.5295	27.5859	27.645			Discard	Discard			0.558223	1	-0.0862878	-1.2209	O00515
26.9661	26.5102	26.4093	26.5845	26.6991	26.9505	26.9981	26.7474	26.3619	26.3987	26.6823			Discard	Discard			0.192043	1	-0.0864684	-0.493417	P48637
29.7234	29.1168	29.0472	29.7757	29.3529	29.6188	29.5766	29.6342	29.1914	29.2864	29.2753			Discard	Discard			0.228347	1	-0.0865631	-0.573574	P22392
27.4376	26.9393	27.0997	27.2264	27.2184	27.164	27.2807	27.2448	26.797	27.0367	26.986			Discard	Discard			0.320501	1	-0.0867214	-0.766331	Q9BR76
25.8382	25.4334	25.3075	25.1685	24.8669	25.1092	25.3637	25.2972	25.6255	25.4606	25.7071			Discard	Discard			0.135183	1	-0.0874934	-0.361476	Q99627
28.1266	27.6195	27.8047	28.1349	27.9838	28.1094	27.5001	27.7436	27.6312	27.7041	27.7131			Discard	Discard			0.233637	1	-0.0879982	-0.585028	O14773
29.3353	29.1422	29.0781	28.9477	28.9207	29.184	29.2109	29.3055	28.9664	29.0616	29.0682			Discard	Discard			0.621347	1	-0.0882152	-1.33596	Q96KP4
27.8834	27.8541	28.017	27.2673	27.4435	27.6809	27.7965	27.5107	28.0809	27.8406	27.9917			Discard	Discard			0.192902	1	-0.0897163	-0.495346	Q1KMD3
25.4564	25.5104	25.7053	25.0685	25.3162	25.3851	25.3401	25.3015	25.4382	25.4734	25.4816			Discard	Discard			0.418342	1	-0.0897851	-0.958908	Q9Y5S2
28.9369	28.9768	28.9748	28.9347	28.8751	29.1027	28.8523	28.6348	28.9474	28.9046	29.1095			Discard	Discard			0.652915	1	-0.0898035	-1.39303	P00390
25.1416	26.1635	26.2364	26.1618	26.0343	25.7633	25.6648	26.1326	25.9196	26.1185	26.3978			Discard	Discard			0.207932	1	-0.0898565	-0.528846	Q9H8Y8
29.8508	29.8491	29.7285	29.7969	29.6223	29.9361	30.0424	29.9287	29.8079	29.7863	29.9503			Discard	Discard			0.458516	1	-0.0905102	-1.03543	P07900
26.9947	27.1295	27.1405	26.92	26.8452	26.974	27.0573	26.9858	26.9121	26.9663	27.1308			Discard	Discard			0.435434	1	-0.0906647	-0.991619	P55036
25.9994	25.5111	25.2804	25.8226	25.5942	25.782	25.6276	25.534	25.5484	25.6114	25.8967			Discard	Discard			0.227105	1	-0.0913752	-0.570878	Q9ULZ3
25.0569	25.1523	25.2665	24.6684	24.7969	25.2975	24.9438	24.8132	25.346	25.0799	25.1165			Discard	Discard			0.248001	1	-0.091698	-0.615864	O75694
24.5013	24.637	24.8465	24.5914	24.4655	24.4468	24.5808	24.5887	24.7802	24.8139	24.7708			Discard	Discard			0.283789	1	-0.0919291	-0.691139	P23258
22.9931	23.4044	22.8643	22.6943	22.8541	23.9147	23.2585	23.5939	23.196	23.2278	22.967			Discard	Discard			0.108492	1	-0.0919339	-0.296252	Q9BVP2
23.4924	23.6617	24.2723	24.4413	24.6211	24.3204	24.2152	23.8794	24.12	24.206	24.1099			Discard	Discard			0.147308	1	-0.0929033	-0.39036	Q8IXM3
23.0699	24.0617	24.4401	24.2952	24.5546	24.5675	23.9332	24.129	24.0906	24.2534	24.0537			Discard	Discard			0.192368	1	-0.0930212	-0.494149	Q16540
25.5912	25.9109	25.8043	25.4743	25.5722	25.8823	25.8363	25.7181	25.4852	25.7433	25.5669			Discard	Discard			0.28413	1	-0.0930959	-0.691845	Q96IJ6
26.5754	26.722	26.6237	26.1906	26.0932	26.3939	26.4583	26.2855	26.5554	26.5361	26.6465			Discard	Discard			0.214821	1	-0.0931943	-0.544037	Q14166
23.0436	24.7867	25.344	25.2138	25.3222	24.7924	24.7585	24.6613	24.8554	25.258	24.9308			Discard	Discard			0.17073	1	-0.0932064	-0.444964	Q9Y3B7
25.5032	25.7912	25.8066	25.8297	25.6148	25.9994	25.9782	25.8227	25.5442	25.744	25.4254			Discard	Discard			0.244905	1	-0.0937587	-0.609249	Q15833
22.5345	22.5386	22.3877	23.8281	22.7287	23.0282	22.8814	23.2365	22.4132	22.504	22.6967			Discard	Discard			0.201645	1	-0.0940024	-0.514894	P55039
26.7684	26.4787	26.0748	26.2893	26.0757	26.4612	26.3911	26.4865	26.4117	26.5701	26.5583			Discard	Discard			0.215113	1	-0.0940857	-0.544678	Q16555
27.0892	27.5091	27.4407	26.9119	26.8326	27.3763	27.0919	27.0226	27.5205	27.4016	27.3078			Discard	Discard			0.189572	1	-0.0942224	-0.487855	Q13242
26.6956	27.2159	27.1696	26.7928	26.7633	27.056	27.1511	27.0488	27.084	26.9495	27.2865			Discard	Discard			0.272109	1	-0.0943453	-0.666801	Q02790
26.3917	26.0739	25.7585	26.1442	25.7965	26.6263	26.5049	27.2122	26.1099	26.1025	25.8646			Discard	Discard			0.14664	1	-0.0945781	-0.38878	P63000
24.7746	24.7001	24.7863	24.9036	24.8921	25.2095	24.1809	25.0335	24.6817	24.8962	24.52			Discard	Discard			0.210213	1	-0.0950174	-0.533887	P30876
25.1996	24.7122	24.488	24.7257	24.7449	24.9787	24.9855	25.236	24.6218	24.7979	24.8879			Discard	Discard			0.303971	1	-0.0951579	-0.732707	Q9Y570
27.222	26.5107	26.1524	26.1455	26.0651	27.1175	26.6109	26.4861	26.5381	26.5043	26.0929			Discard	Discard			0.114701	1	-0.0954779	-0.311641	Q13595
28.8499	28.4396	28.2565	28.4648	28.6502	28.8586	28.9211	29.0555	28.5747	28.7066	28.7803			Discard	Discard			0.226708	1	-0.0956445	-0.570014	P63241
27.0339	27.0479	26.9258	26.8147	26.6963	26.902	27.0284	26.7371	26.837	26.9629	27.0365			Discard	Discard			0.463308	1	-0.0963885	-1.04448	O95865
24.9856	25.0156	24.9841	24.6641	24.7415	25.0195	24.9733	24.8515	24.7019	24.8632	24.7982			Discard	Discard			0.408766	1	-0.0965695	-0.940478	Q6P1M3
26.3462	26.6339	26.621	26.0474	26.2792	26.7423	26.5083	26.3629	26.7552	26.6429	26.6055			Discard	Discard			0.324887	1	-0.0968192	-0.775195	O75643
26.6327	27.1358	27.9182	27.6598	27.915	27.6456	27.4561	27.0737	27.4706	27.5461	27.3071			Discard	Discard			0.152653	1	-0.0970788	-0.402952	Q4G176
23.1677	25.3032	24.8348	23.3926	23.2345	23.3551	25.136	25.2251	25.1538	25.0653	25.3884			Discard	Discard			0.0435175	1	-0.097082	-0.125984	P40855
27.867	27.4739	27.7216	27.0817	27.1718	27.9772	27.6347	27.3811	27.6943	27.553	26.9243			Discard	Discard			0.122679	1	-0.0973751	-0.331216	Q9Y383
25.4722	24.4738	24.9519	24.9215	25.0302	25.0695	24.7805	24.7123	25.1892	25.0648	24.8944			Discard	Discard			0.202469	1	-0.0974186	-0.516728	Q9H0E2
27.0147	27.0416	27.055	26.8649	26.9666	27.3528	26.9953	27.4146	27.2442	27.1372	27.1813			Discard	Discard			0.418246	1	-0.0974426	-0.958725	Q14444
28.9339	28.6954	28.733	29.0113	28.8546	29.0795	29.1788	29.0828	28.7006	28.8049	28.7737			Discard	Discard			0.41352	1	-0.0976025	-0.949637	P60842
23.2403	23.5676	24.6267	23.2269	23.9572	23.3481	23.6372	24.2153	23.4757	23.7171	23.3675			Discard	Discard			0.0945528	1	-0.0980296	-0.261202	Q13724
23.2012	24.6066	24.7408	22.3084	22.9236	22.7684	23.7448	23.9124	24.3852	24.2312	24.5399			Discard	Discard			0.0495952	1	-0.0982674	-0.142723	Q92828
25.5793	25.2453	25.1062	24.8769	25.1587	25.709	25.4861	25.3996	25.503	25.5208	25.2665			Discard	Discard			0.215431	1	-0.0982755	-0.545377	Q9P2K5
24.7552	24.7456	24.9499	23.3335	22.8203	22.644	24.2066	24.7745	24.7319	24.3961	24.8015			Discard	Discard			0.0411865	1	-0.0986311	-0.119513	P51570
28.2182	27.7123	27.5035	27.3338	27.5059	27.8083	27.6472	27.7635	27.4952	27.573	27.7956			Discard	Discard			0.391763	1	-0.0989865	-0.907551	P30043
22.9318	25.5266	26.3524	22.7918	25.2632	26.2311	25.7043	25.6124	25.2653	26.0059	23.2152			Discard	Discard			0.0384619	1	-0.099487	-0.111913	Q9NS69
26.5783	25.4908	25.4059	26.4989	26.074	26.6238	26.4233	26.0938	25.6411	25.7216	25.5886			Discard	Discard			0.103171	1	-0.0996601	-0.282957	Q9UJ70
26.1452	25.9198	26.1351	25.9526	26.0699	26.1771	26.3525	26.1536	26.0483	26.0268	26.1113			Discard	Discard			0.904329	1	-0.0999209	-1.84314	Q92598
24.4024	24.3322	24.0547	24.2391	24.0906	23.8193	24.29	24.31	23.0529	23.802	24.0247			Discard	Discard			0.108392	1	-0.0999401	-0.296004	Q66K14
27.8332	27.445	27.5855	28.3374	27.8576	28.2122	28.2462	27.862	27.8455	27.9111	27.5563			Discard	Discard			0.179838	1	-0.100239	-0.465808	Q16643
25.4969	25.1457	25.09	25.332	25.1324	25.309	25.3253	25.2382	25.3475	25.4251	25.4126			Discard	Discard			0.401336	1	-0.100638	-0.926122	Q9UJC3
25.6688	25.4925	25.7247	25.603	25.5067	25.5832	25.7301	25.5758	25.5711	25.6386	25.5499			Discard	Discard			1.00974	1	-0.100642	-2.03264	Q92783
26.9399	26.8018	26.7669	26.4346	26.6447	26.9574	26.7873	26.5743	26.9893	26.9052	27.0224			Discard	Discard			0.418864	1	-0.101003	-0.959911	O95777
24.7779	25.1904	25.0524	24.263	24.6567	25.2141	25.0606	25.0144	25.1999	25.1626	25.0385			Discard	Discard			0.25883	1	-0.101221	-0.638867	Q8WWY3
29.7729	30.1253	30.3543	30.3329	29.6768	29.872	30.5573	29.5468	29.9244	30.0045	29.8108			Discard	Discard			0.22379	1	-0.101548	-0.563665	P62158
30.6483	30.0044	29.947	30.2649	30.0552	30.4386	30.4901	30.335	30.0049	30.218	29.8888			Discard	Discard			0.274495	1	-0.101618	-0.67179	P55060
23.0082	25.2827	25.7757	26.161	25.7914	25.7211	25.3273	25.3806	25.5109	25.7443	25.2788			Discard	Discard			0.216215	1	-0.10163	-0.547098	Q9NP92
26.2324	26.9923	27.5536	27.5368	27.3953	27.0385	26.8258	26.8123	27.3248	27.4503	27.3152			Discard	Discard			0.243759	1	-0.101948	-0.606797	Q6NVY1
26.4418	24.9835	25.8377	26.2385	26.4384	26.4792	26.2654	25.8308	25.1299	25.1467	25.0143			Discard	Discard			0.0646678	1	-0.102196	-0.183449	P15289
26.085	25.6108	25.5267	25.8974	25.9345	26.5049	26.2193	25.9786	25.792	25.6777	25.8166			Discard	Discard			0.144096	1	-0.102354	-0.382749	O60832
28.1453	27.9679	28.2374	27.9876	27.9836	28.3192	28.4564	28.1016	28.151	28.1202	27.8704			Discard	Discard			0.345726	1	-0.102602	-0.816971	Q13765
27.3153	27.4848	27.2416	27.308	27.1442	27.4535	27.3192	27.6222	27.62	27.6534	27.7274			Discard	Discard			0.234177	1	-0.102665	-0.586195	P08708
23.8985	23.9084	24.4338	24.4768	24.6532	24.0872	24.1388	24.2352	24.3437	24.4619	24.6349			Discard	Discard			0.174799	1	-0.102686	-0.454301	Q92947
27.8123	27.0201	27.1091	27.3719	27.2134	27.4056	27.6089	27.4209	27.1707	27.1509	27.2844			Discard	Discard			0.491907	1	-0.102765	-1.09817	Q9UGI8
26.0059	25.835	25.5634	25.1509	25.2775	25.7381	25.6501	25.9122	25.8392	25.7584	25.9541			Discard	Discard			0.223947	1	-0.102917	-0.564006	Q8N1G4
25.7754	25.0763	24.9136	24.9807	24.8911	25.327	25.6176	25.5154	24.9355	25.0666	24.9754			Discard	Discard			0.376294	1	-0.10301	-0.87736	Q96AT9
26.468	26.2853	26.2258	26.632	26.3374	26.8601	26.775	26.012	25.8903	26.0206	25.9896			Discard	Discard			0.145532	1	-0.10305	-0.386156	Q00169
26.5905	26.0564	26.0338	26.2387	26.3759	26.753	26.6587	26.4654	26.2839	26.2882	26.2955			Discard	Discard			0.210802	1	-0.103899	-0.535186	P22087
26.6183	26.375	26.3488	26.212	26.4141	26.5898	26.691	26.4071	26.1881	26.4731	26.3078			Discard	Discard			0.488075	1	-0.104142	-1.09101	P15170
25.346	25.27	25.408	25.1881	25.1448	25.421	25.6037	25.3413	25.3146	25.3096	25.2505			Discard	Discard			0.779597	1	-0.104161	-1.62021	Q7L576
25.1495	24.7928	24.8725	24.9917	24.8327	25.2469	25.1225	25.0312	24.8244	24.8716	24.6939			Discard	Discard			0.31609	1	-0.104595	-0.757395	Q9NP79
27.6625	27.2166	26.9158	27.7312	27.4812	27.8292	28.0626	27.7971	27.0119	27.4435	27.1768			Discard	Discard			0.15446	1	-0.10476	-0.407193	Q9BQE3
27.1133	26.5127	26.567	26.7944	26.6652	26.7922	26.8762	26.7913	26.4406	26.3618	26.8567			Discard	Discard			0.300637	1	-0.104912	-0.725882	Q9Y5Z4
25.9342	26.0646	26.0202	25.8396	25.8768	26.253	26.033	25.9054	26.0603	26.1157	26.0332			Discard	Discard			0.592014	1	-0.104935	-1.28267	Q6P2Q9
26.5504	26.8883	26.9333	26.4079	26.5702	27.0281	26.7632	26.5507	26.9119	26.7739	26.8461			Discard	Discard			0.404674	1	-0.105203	-0.932578	Q15393
25.5799	25.5442	25.8163	25.3596	25.4297	26.0295	25.7038	25.4441	25.8658	25.614	25.4151			Discard	Discard			0.219067	1	-0.10549	-0.553349	Q6UXN9
27.859	27.5791	27.182	27.819	27.541	28.0202	28.0107	27.7106	27.3492	27.7278	27.4518			Discard	Discard			0.184926	1	-0.105659	-0.47736	P20810
26.3461	26.3807	26.3788	26.2488	26.2802	26.6099	26.5051	26.3627	26.4345	26.4818	26.4128			Discard	Discard			0.702698	1	-0.105712	-1.48257	Q13310
26.7176	27.0867	26.7948	26.607	26.7924	27.1891	26.9154	26.8363	26.9179	27.191	26.9775			Discard	Discard			0.333515	1	-0.105785	-0.792555	P62304
24.1884	23.3864	23.2809	24.1006	23.8774	24.3191	24.093	23.7514	23.5637	23.7888	23.4718			Discard	Discard			0.134715	1	-0.105988	-0.360353	Q8IXQ6
27.2334	27.293	27.2728	26.8033	26.9736	27.3153	26.9955	27.1321	27.2429	27.2054	27.3105			Discard	Discard			0.548538	1	-0.106182	-1.20311	O43143
25.589	25.3716	25.4137	25.2659	25.2648	25.49	25.4506	25.4559	25.3634	25.4722	25.3819			Discard	Discard			1.29989	1	-0.106201	-2.56842	Q709C8
24.541	24.1276	23.2887	24.2302	23.4601	25.4619	24.7125	25.1088	23.9501	23.5464	23.5141			Discard	Discard			0.0603096	1	-0.10683	-0.171785	Q5JTH9
30.8027	30.456	30.3745	29.7094	29.6308	30.326	30.3307	30.2218	30.7198	30.4659	30.3369			Discard	Discard			0.145549	1	-0.106972	-0.386197	P09429
24.3407	23.0263	23.7038	23.7038	23.5966	23.9506	23.8055	23.7428	23.6782	23.6853	22.8232			Discard	Discard			0.116513	1	-0.107033	-0.316105	Q99611
27.7216	27.6703	27.5858	27.3613	27.5327	27.9134	27.6499	27.8556	27.4996	27.6095	27.5897			Discard	Discard			0.455362	1	-0.107066	-1.02947	Q00688
28.4967	28.6133	28.4669	28.2811	28.2812	28.9444	28.6071	28.4642	28.6476	28.5491	28.5241			Discard	Discard			0.269607	1	-0.10714	-0.661559	Q12905
30.7807	30.2465	29.9784	30.5043	30.1316	30.5524	30.5901	30.3426	29.838	30.1646	30.0245			Discard	Discard			0.233318	1	-0.107953	-0.584339	P07195
25.8641	24.6091	24.5198	25.0997	25.1512	25.856	25.3878	25.0992	24.9816	24.9472	24.7661			Discard	Discard			0.107105	1	-0.108303	-0.292798	P54802
23.6046	25.6348	26.0269	24.9764	25.3245	25.0895	24.8233	24.7282	25.4058	25.3323	25.806			Discard	Discard			0.155402	1	-0.108619	-0.4094	Q9H4A6
26.1617	25.6791	25.6417	26.2763	25.813	26.163	26.1766	26.1535	25.8071	25.7743	25.9219			Discard	Discard			0.334044	1	-0.10883	-0.793616	O76003
24.7267	24.7147	25.747	26.0918	25.8801	25.3471	25.1347	24.6052	25.3031	25.3284	25.2104			Discard	Discard			0.129367	1	-0.108973	-0.347463	Q13405
23.8566	24.6823	25.2248	24.7634	25.1197	24.9596	24.4855	24.6538	24.8285	24.9608	24.7979			Discard	Discard			0.300926	1	-0.10898	-0.726474	Q16795
26.5647	26.826	26.6146	26.4602	26.4751	27.0993	26.7283	26.5047	26.8423	26.7203	26.8603			Discard	Discard			0.280646	1	-0.109137	-0.68461	P14678
26.7041	26.3144	26.2931	25.978	25.9544	26.3433	26.4727	26.3842	26.6513	26.8143	26.2133			Discard	Discard			0.181804	1	-0.109308	-0.47028	O75934
26.2708	26.3211	26.4769	25.9015	25.8162	26.0577	26.1363	25.9209	26.4677	26.2121	26.5029			Discard	Discard			0.209134	1	-0.110703	-0.531504	P15927
25.4521	24.629	24.7826	25.1415	24.5923	25.0774	25.0566	25.0958	24.4118	24.4839	24.2768			Discard	Discard			0.202567	1	-0.110834	-0.516947	Q00535
26.7341	26.2969	26.4385	26.6703	26.493	26.4969	26.4984	26.6196	26.456	26.3881	26.7814			Discard	Discard			0.418921	1	-0.110948	-0.96002	Q13561
26.9029	26.5187	26.6589	26.2833	26.4308	26.4958	26.6472	26.6846	26.4171	26.4958	26.6158			Discard	Discard			0.978609	1	-0.111053	-1.97649	Q8TE77
28.4323	28.3432	28.4063	28.4897	28.3559	28.466	28.591	28.5196	28.3464	28.4475	28.5201			Discard	Discard			1.97129	1	-0.111501	-3.96556	P47756
28.0712	28.3071	28.5152	28.3527	28.3027	28.5282	28.5792	28.3372	28.4062	28.3766	28.3847			Discard	Discard			0.996636	1	-0.112469	-2.00898	P67809
27.451	27.0406	27.2068	27.0411	27.1793	27.4367	27.2581	27.1379	27.2556	27.2001	27.2408			Discard	Discard			0.619125	1	-0.112598	-1.33193	Q9Y3I0
25.7399	24.9462	24.5855	25.2244	24.973	25.2425	24.9533	25.4431	24.8557	25.0307	25.2949			Discard	Discard			0.234471	1	-0.113416	-0.58683	Q9NTX5
27.4192	26.7257	26.8765	26.8002	26.8207	27.3382	27.6538	27.0446	26.9176	26.7607	26.7645			Discard	Discard			0.275339	1	-0.113607	-0.673552	P35080
26.0808	26.0388	26.1649	26.0869	25.9003	26.1677	26.0846	26.0765	26.066	26.0685	26.0604			Discard	Discard			1.02251	1	-0.113667	-2.05573	Q9NZB2
31.5592	31.281	30.9389	30.9965	31.0969	31.4033	31.5642	31.5697	30.9915	31.154	31.4519			Discard	Discard			0.299372	1	-0.113899	-0.723287	P07737
23.1917	26.4949	26.6218	24.7007	25.4083	26.14	26.0099	26.017	26.6468	26.3777	26.0497			Discard	Discard			0.116724	1	-0.113959	-0.316625	O94826
24.649	24.6916	24.6046	25.2478	24.7732	24.9282	25.1214	24.781	24.4292	24.5497	24.8992			Discard	Discard			0.331076	1	-0.114082	-0.787656	Q9UHY1
25.5628	25.97	25.8678	24.9636	25.5343	26.0234	25.8701	25.5296	25.7766	25.8608	25.7458			Discard	Discard			0.393902	1	-0.114117	-0.911708	Q2TAY7
27.1479	26.8772	27.0056	26.6213	26.6369	26.9757	26.8614	26.8614	26.8214	26.7205	26.8688			Discard	Discard			0.530913	1	-0.114161	-1.17063	P09960
31.0057	30.9408	31.0263	31.0793	30.9025	31.0038	31.037	30.8073	30.7509	30.8687	31.0172			Discard	Discard			0.851373	1	-0.114298	-1.74843	P62258
27.3031	26.5361	27.0137	27.3876	27.0751	27.3167	26.9127	26.7525	26.7546	26.614	26.6675			Discard	Discard			0.189993	1	-0.114382	-0.488804	P06865
29.0057	28.0716	28.4603	28.7169	28.6413	28.5341	28.2703	28.025	27.9694	28.147	28.2261			Discard	Discard			0.219805	1	-0.114439	-0.554962	P53634
27.126	26.6831	26.5606	26.5992	26.6867	27.1593	26.9627	26.9776	26.7095	26.8344	26.6768			Discard	Discard			0.310079	1	-0.114663	-0.745176	P45974
26.3081	26.503	26.568	26.177	26.4508	26.7279	26.4684	26.3781	26.3138	26.4347	26.4196			Discard	Discard			0.538438	1	-0.114988	-1.18451	Q15046
27.5978	27.3624	27.5226	27.4562	27.5861	27.8526	27.6549	27.7152	27.4114	27.4927	27.4054			Discard	Discard			0.383204	1	-0.115002	-0.890876	O00571
28.6867	28.7635	28.7035	28.4614	28.4205	28.6169	28.5473	28.5775	28.5118	28.6663	28.7349			Discard	Discard			0.583113	1	-0.115147	-1.26644	P50502
24.8676	25.3801	26.0673	25.5676	25.5283	25.2927	25.3874	25.4601	25.4742	25.5376	25.4081			Discard	Discard			0.222974	1	-0.115558	-0.561885	Q8IV08
22.464	24.9576	25.3574	25.632	25.3596	24.9486	24.9891	22.2481	24.6717	25.3936	24.7488			Discard	Discard			0.17843	1	-0.11579	-0.462598	Q9BYN8
24.4449	22.7582	23.0027	24.3143	23.7222	24.1391	23.8841	24.272	24.0579	23.768	23.6049			Discard	Discard			0.0978852	1	-0.11587	-0.269648	Q99933
26.9268	27.0853	27.0035	26.7493	26.7004	27.2299	27.0432	26.666	27.3996	27.1797	27.2976			Discard	Discard			0.25332	1	-0.115902	-0.627188	Q09028
26.3492	26.5253	26.7572	26.0534	26.1352	26.9141	26.7992	26.1189	26.6931	26.6736	25.9238			Discard	Discard			0.148462	1	-0.115937	-0.393086	Q9NYF8
24.5861	24.1554	24.1279	24.3458	24.0389	24.7612	24.3463	23.9786	24.6083	24.3981	24.251			Discard	Discard			0.211751	1	-0.117035	-0.537278	A6NDB9
23.3982	23.409	23.2335	22.9977	23.0843	23.533	23.8607	23.5564	23.0855	23.5182	22.9552			Discard	Discard			0.255195	1	-0.117052	-0.631168	Q9UJY5
25.7592	25.952	25.889	25.2587	25.5095	26.1929	25.8641	25.4346	25.9557	25.915	25.6944			Discard	Discard			0.275942	1	-0.11706	-0.674812	Q8WVV9
23.0565	22.0491	23.1893	24.4588	24.3558	23.2159	23.8377	23.6882	23.9752	24.0441	23.8591			Discard	Discard			0.0632911	1	-0.117103	-0.179774	P10109
24.1757	22.9384	24.3726	22.8571	23.731	24.296	23.1146	23.8805	24.279	23.2764	23.1218			Discard	Discard			0.0826817	1	-0.117232	-0.230764	Q8WXA9
24.4354	24.7272	24.7506	24.4098	24.2923	24.4018	24.4588	24.6281	24.2691	24.5466	24.4883			Discard	Discard			0.322092	1	-0.11729	-0.76955	Q9UKE5
23.5489	25.562	26.497	23.47	25.0432	24.2235	25.2508	24.7871	27.2065	27.0444	26.4533			Discard	Discard			0.0441279	1	-0.117327	-0.127673	Q8WXI7
24.452	25.6685	25.5878	24.4649	24.8551	25.5505	25.3506	25.2048	25.7917	25.5076	25.5777			Discard	Discard			0.184369	1	-0.117484	-0.476098	Q9Y624
26.8998	26.699	26.798	26.7423	26.8491	26.7391	27.0521	26.8517	26.7651	26.9295	27.0896			Discard	Discard			0.54249	1	-0.117992	-1.19198	O60684
28.3365	28.2869	28.3685	28.2596	28.1576	28.6607	28.0996	28.2044	28.2013	28.0815	28.2226			Discard	Discard			0.330927	1	-0.118073	-0.787358	P12956
24.4031	24.3123	24.3508	24.0006	23.9774	24.2357	24.2348	24.2806	24.6388	24.484	24.6398			Discard	Discard			0.250548	1	-0.118088	-0.621293	Q9BYG5
27.495	27.427	28.1539	23.1872	27.7443	27.7437	22.8049	27.2845	27.6873	27.5754	27.4788			Discard	Discard			0.244901	1	-0.118419	-0.609242	P12074
25.231	25.3548	25.3143	24.9929	25.0357	25.5034	25.584	25.6763	25.1903	25.2259	25.2049			Discard	Discard			0.473271	1	-0.118505	-1.06325	Q7Z6Z7
24.7504	24.3188	24.4577	23.5215	24.3369	24.6033	24.1992	24.374	24.6466	24.4607	24.6897			Discard	Discard			0.473682	1	-0.118731	-1.06402	Q96T60
27.191	26.9933	26.9252	26.9931	26.7723	27.1189	27.0965	26.9506	26.8941	26.9986	26.9793			Discard	Discard			0.796194	1	-0.118953	-1.64986	P11586
25.8499	26.7922	27.9507	25.6806	26.9512	26.6013	26.9043	26.8281	26.8949	26.7287	26.7128			Discard	Discard			0.115572	1	-0.118953	-0.313786	Q00325
26.4886	25.8474	25.9629	26.3042	26.3798	26.9697	26.6425	26.4119	25.9843	26.025	25.8004			Discard	Discard			0.130402	1	-0.119021	-0.349965	P35270
27.0844	26.8249	26.8494	27.0189	26.8853	27.2545	27.1332	27.0265	26.8957	26.893	26.9543			Discard	Discard			0.484789	1	-0.119113	-1.08486	Q9Y230
25.0133	24.5329	23.761	24.3102	24.1755	25.058	25.2357	24.9822	24.3284	24.5326	24.5074			Discard	Discard			0.136238	1	-0.119117	-0.364007	Q15126
26.7266	26.9133	26.5101	26.6266	26.3418	26.6099	26.7928	26.6752	26.5004	26.7488	26.9508			Discard	Discard			0.268146	1	-0.119749	-0.658495	Q9H910
30.0765	30.0515	30.1062	30.0818	30.0488	30.2953	30.3166	30.1178	29.9048	30.1034	29.9835			Discard	Discard			0.653389	1	-0.12035	-1.39388	P62826
25.9694	25.0615	25.2275	25.9468	25.4859	25.7937	25.8101	25.7402	25.2507	25.3613	25.1632			Discard	Discard			0.245987	1	-0.120365	-0.611563	P42224
28.9257	28.557	28.5152	29.1049	28.4699	28.7974	28.6931	28.2283	28.8023	28.6199	28.9899			Discard	Discard			0.34321	1	-0.120815	-0.811956	P63167
26.976	26.2963	26.2787	26.6822	26.4685	26.8788	26.8293	26.9201	26.294	26.402	26.3371			Discard	Discard			0.29552	1	-0.121182	-0.715373	O75351
26.3476	25.1444	24.9887	25.6396	25.5031	26.0496	25.954	25.9421	25.2842	25.2918	25.3971			Discard	Discard			0.16665	1	-0.121244	-0.435558	P30566
25.0361	25.084	24.9789	24.8075	24.9208	25.3314	25.315	25.1626	24.964	25.239	24.8948			Discard	Discard			0.407723	1	-0.121404	-0.938465	Q9Y6E2
25.2685	25.0513	25.3683	25.7653	25.0558	25.3136	25.3971	25.0485	25.2725	25.1863	25.1236			Discard	Discard			0.625216	1	-0.121407	-1.34297	O75569
28.3064	28.1869	28.2419	28.2544	28.1497	28.4236	28.4241	28.2021	28.1261	28.1941	28.2432			Discard	Discard			0.974259	1	-0.121436	-1.96866	Q14247
27.5252	27.7261	27.7917	27.3953	27.4406	27.9456	27.7169	27.5107	27.7884	27.6598	27.6966			Discard	Discard			0.460654	1	-0.121751	-1.03947	P38919
23.2167	24.2371	24.6386	24.035	24.6846	24.7432	24.4974	24.7482	24.7819	24.8407	24.5365			Discard	Discard			0.317252	1	-0.121886	-0.759752	Q6P1L8
25.8729	26.4454	26.5694	25.6339	25.921	26.4321	26.486	26.2983	26.3033	26.1976	26.1819			Discard	Discard			0.292752	1	-0.122018	-0.709673	P61019
28.075	28.5651	28.4139	27.6747	28.0133	28.2219	28.2793	28.2238	28.4259	28.4639	28.7285			Discard	Discard			0.268019	1	-0.122241	-0.658228	Q9Y696
25.8536	25.7954	25.9434	25.3973	25.3007	26.1309	25.9083	25.5336	26.0172	25.7635	25.4688			Discard	Discard			0.196092	1	-0.122249	-0.5025	Q08945
24.6655	24.3815	23.8729	24.563	23.587	24.7747	24.5564	24.4142	24.9428	24.2381	24.8217			Discard	Discard			0.105842	1	-0.123071	-0.289644	P36954
26.7599	26.7432	26.7898	26.5395	26.4983	26.6672	26.6292	26.7229	26.5962	26.6768	26.8107			Discard	Discard			0.805939	1	-0.123582	-1.66727	P53367
27.4193	27.3567	27.9634	27.4197	27.5116	27.7688	28.207	27.4077	27.5233	27.3063	27.3141			Discard	Discard			0.2496	1	-0.124293	-0.619274	P16104
24.2181	25.2642	25.7515	24.8688	25.4437	25.3829	25.337	25.3583	24.9244	25.0334	25.1737			Discard	Discard			0.219889	1	-0.124611	-0.555147	P16435
30.1102	28.4699	28.9128	29.7627	29.5526	29.693	29.1442	29.0929	28.5432	28.6977	28.6161			Discard	Discard			0.110918	1	-0.124637	-0.302282	Q13510
27.6355	27.3173	27.2786	27.7364	27.3621	27.3544	27.5862	27.5078	27.0111	27.3416	27.448			Discard	Discard			0.569153	1	-0.125495	-1.24093	Q13404
28.2013	27.7779	27.7566	27.6668	27.4559	28.1397	27.899	27.789	27.932	27.6972	27.7976			Discard	Discard			0.31587	1	-0.1258	-0.75695	P55769
31.5532	31.3868	31.6519	31.6033	31.5405	31.5262	31.7656	31.6237	31.2372	31.4927	31.3878			Discard	Discard			0.599935	1	-0.126505	-1.29708	P31949
26.2074	25.9873	26.0321	25.8984	25.9115	26.3696	26.4266	26.2217	26.0365	26.0964	25.9215			Discard	Discard			0.483717	1	-0.126509	-1.08285	O43252
23.6853	26.2643	26.383	25.1003	25.392	24.7926	25.6022	25.7587	25.8564	26.2484	26.4327			Discard	Discard			0.0894466	1	-0.126567	-0.248178	Q96NY7
23.6681	26.223	27.3787	23.3323	26.0843	25.8804	26.2528	26.3753	26.4678	26.2167	26.0645			Discard	Discard			0.113302	1	-0.126689	-0.308184	P53007
31.2514	30.1322	30.0477	30.4475	30.2193	30.9195	30.699	30.6275	30.2497	30.2111	30.1308			Discard	Discard			0.209077	1	-0.126848	-0.531378	Q15102
27.2356	25.9882	26.0451	26.5015	26.3995	26.4675	26.7624	26.8165	26.0282	26.1335	26.4175			Discard	Discard			0.323391	1	-0.127269	-0.772174	O14907
26.0087	27.2854	27.5303	25.6962	26.5202	26.9441	26.9263	26.7894	27.2883	27.0959	27.0642			Discard	Discard			0.188646	1	-0.127323	-0.485769	P61106
25.3992	24.9278	25.103	23.5259	25.451	25.4154	25.3299	25.3381	24.5754	25.0192	24.9118			Discard	Discard			0.201111	1	-0.127613	-0.513707	P52735
30.9536	30.5578	30.5676	30.8424	30.5707	30.9287	30.9234	30.8884	30.5816	30.6625	30.6339			Discard	Discard			0.635491	1	-0.12813	-1.36156	P31946
26.0484	26.666	26.6838	26.016	26.0376	26.1859	26.2545	26.454	26.6276	26.7204	26.6986			Discard	Discard			0.222978	1	-0.128418	-0.561893	Q9C0C2
26.6161	26.6338	26.7124	26.3555	26.5564	26.8778	26.8754	26.8315	26.6274	26.7287	26.6189			Discard	Discard			0.951819	1	-0.128602	-1.9283	Q07960
26.9671	26.8376	26.9306	27.2084	27.1212	27.1997	27.1282	27.0114	26.6157	27.0329	26.7848			Discard	Discard			0.339414	1	-0.128808	-0.804372	O75436
27.2934	26.9223	26.8743	26.8299	27.0132	27.4525	27.5128	27.5261	26.8033	26.9494	26.8911			Discard	Discard			0.314694	1	-0.128893	-0.754562	Q9UKY7
25.4413	24.6682	24.5681	24.89	24.7262	24.8365	24.7351	24.2895	24.5957	24.887	24.8786			Discard	Discard			0.635539	1	-0.129197	-1.36165	Q93099
25.9871	26.188	26.3364	25.9036	25.994	26.3705	26.2523	26.3985	26.2934	26.1614	26.2834			Discard	Discard			0.667278	1	-0.129433	-1.41891	P20042
27.1618	26.9942	27.099	26.956	26.9718	27.1851	27.2934	27.267	27.1147	27.1308	27.2104			Discard	Discard			1.37611	1	-0.129437	-2.71425	Q9Y266
25.2377	25.1106	24.9868	25.0978	24.8339	25.2624	25.3065	25.3121	24.9322	25.0291	25.0788			Discard	Discard			0.612557	1	-0.130322	-1.32002	O95747
24.2399	23.6413	23.8786	23.9815	24.0419	24.1187	24.003	23.4205	23.5051	23.8081	23.6338			Discard	Discard			0.300369	1	-0.130368	-0.725332	P52435
25.6108	24.8078	24.391	23.5008	24.774	25.3526	25.0413	25.5827	24.7898	24.9981	24.9447			Discard	Discard			0.220708	1	-0.131006	-0.556938	Q9Y3C8
25.2363	24.9635	24.8935	24.6083	24.5708	25.0526	24.9289	25.2126	24.9687	24.8457	25.0701			Discard	Discard			0.449166	1	-0.131111	-1.01773	P46109
23.1448	22.6428	23.0817	23.3423	23.3162	23.3159	23.1943	23.088	22.9151	23.0697	22.8899			Discard	Discard			0.277651	1	-0.131292	-0.678376	Q460N5
31.0702	30.5482	30.5053	30.8281	30.63	30.963	31.1644	30.9507	30.408	30.6998	30.473			Discard	Discard			0.395063	1	-0.131529	-0.913963	P07437
26.5945	25.6035	25.6564	25.9656	25.8036	26.1004	26.1799	25.8524	25.669	25.6642	25.8733			Discard	Discard			0.431303	1	-0.131539	-0.983735	P46108
26.7693	26.9008	26.9334	26.4102	26.457	26.9583	26.7703	27.156	27.1787	26.9354	27.0813			Discard	Discard			0.301704	1	-0.131566	-0.728069	P63173
23.9182	23.1772	23.1592	23.8683	23.58	24.0016	23.7055	23.4593	23.2953	23.4483	23.3209			Discard	Discard			0.218622	1	-0.131675	-0.552375	Q86X83
25.553	25.1414	24.9571	25.2747	25.2043	25.8628	25.6778	25.5004	25.0905	25.112	25.1765			Discard	Discard			0.218134	1	-0.131718	-0.551304	Q9UHY7
26.6947	26.6866	26.7107	26.5787	26.6047	26.9556	27.0856	26.8053	26.828	26.7943	26.8924			Discard	Discard			0.751558	1	-0.13182	-1.57009	P12268
24.7368	24.646	24.742	24.5854	24.6582	24.764	24.7943	24.5793	24.8234	24.8768	24.9829			Discard	Discard			0.781574	1	-0.13216	-1.62374	O95487
26.4698	26.1503	26.3141	26.4542	26.0784	26.5276	26.2905	26.1691	26.2234	26.1455	26.1445			Discard	Discard			0.530893	1	-0.132225	-1.17059	O43324
29.862	29.7806	29.9527	29.7136	29.6874	30.0401	29.7528	29.4141	29.9954	29.9549	29.866			Discard	Discard			0.722914	1	-0.132298	-1.51882	Q01105
27.7066	27.1422	27.2966	27.5619	27.5564	27.8695	27.7715	27.4654	27.1585	27.2272	27.2813			Discard	Discard			0.253863	1	-0.132953	-0.628341	Q96QK1
27.287	27.2727	27.2787	26.9441	26.8866	27.1235	26.9961	27.1898	27.0965	27.0833	27.3899			Discard	Discard			0.473963	1	-0.133602	-1.06455	P61081
28.443	28.5262	28.8528	28.2732	28.5563	28.2186	28.2853	28.663	28.619	28.619	29.1131			Discard	Discard			0.237126	1	-0.133765	-0.592555	P18085
28.436	28.163	28.3103	28.141	27.9032	28.6561	28.5024	28.041	28.3064	28.2249	27.8408			Discard	Discard			0.242764	1	-0.133835	-0.604665	Q13247
24.3663	24.6638	24.5232	24.3307	24.0776	24.1511	24.2133	23.9933	24.4849	24.6628	24.8353			Discard	Discard			0.239161	1	-0.134366	-0.596932	O14639
25.5865	25.007	25.0063	24.9646	25.0028	25.4207	25.3733	25.2292	25.3556	25.1694	25.4285			Discard	Discard			0.368159	1	-0.134417	-0.861386	O00273
27.8171	28.0381	27.893	27.6499	27.6235	28.2838	28.1355	27.9333	28.0864	28.07	27.9568			Discard	Discard			0.360517	1	-0.134948	-0.846318	Q08211
25.425	25.3928	25.2929	25.5045	25.1893	25.6838	25.7305	25.6853	25.2917	25.439	25.2894			Discard	Discard			0.505531	1	-0.134972	-1.12357	P63151
24.7099	24.4149	24.7183	24.8998	24.4105	24.4687	24.7132	24.4306	24.4912	24.5664	24.5427			Discard	Discard			1.02255	1	-0.135179	-2.0558	Q9NSK0
25.786	25.1758	25.4364	25.6367	25.2947	25.6047	25.6129	25.5674	25.2991	25.248	25.2785			Discard	Discard			0.610254	1	-0.135304	-1.31584	Q3LXA3
24.7928	24.3643	24.616	22.7613	24.3766	24.6445	24.4987	24.7685	24.7842	24.6387	24.6758			Discard	Discard			0.527063	1	-0.135375	-1.16351	Q9Y6W5
26.3567	25.2415	25.478	26.2284	26.0131	26.5097	26.1311	26.005	25.7107	25.8248	25.3495			Discard	Discard			0.14118	1	-0.135419	-0.375817	P13473
25.0878	25.5339	25.7604	24.2888	25.5344	25.8896	25.7468	25.8579	25.7314	25.8741	25.4189			Discard	Discard			0.421615	1	-0.135824	-0.965191	Q8NBX0
27.9052	26.897	26.6615	27.2555	26.9114	27.4028	27.4417	27.3986	26.914	26.9787	27.1302			Discard	Discard			0.308769	1	-0.13583	-0.742507	O94760
27.7025	26.9897	27.4047	26.5319	27.6094	27.5775	27.9814	26.9912	26.7877	26.9394	27.1382			Discard	Discard			0.20023	1	-0.13606	-0.511743	Q15843
24.7059	24.1377	24.2994	24.2847	24.4327	24.4884	24.4071	24.2608	24.1081	24.3783	24.2827			Discard	Discard			0.613355	1	-0.136076	-1.32146	Q9H269
27.2358	27.0756	27.1794	27.2687	27.0442	27.4159	27.5399	27.4066	27.1565	27.1175	27.2002			Discard	Discard			0.804282	1	-0.136174	-1.66431	P43487
26.7115	26.6959	26.7255	26.1903	26.4085	26.6502	26.3078	26.3947	26.7041	26.8436	26.7371			Discard	Discard			0.6845	1	-0.136271	-1.4499	P26583
25.2748	25.8736	25.9998	25.3182	25.5093	25.9556	25.8569	25.5464	25.8628	25.7667	25.8187			Discard	Discard			0.516008	1	-0.136637	-1.14304	P56545
25.1547	25.565	23.2903	25.0842	22.9379	24.9013	25.2156	24.6703	24.7641	25.1115	24.9336			Discard	Discard			0.0583157	1	-0.136877	-0.166419	Q8WUH6
26.4944	26.0258	26.0625	26.1142	25.9814	26.5598	26.3245	25.859	26.2559	26.1772	26.0993			Discard	Discard			0.386354	1	-0.137023	-0.897021	O43684
27.8422	27.1269	26.9171	27.2233	27.2382	27.8105	27.5808	27.7773	27.2513	27.2795	27.3634			Discard	Discard			0.251899	1	-0.137142	-0.624167	P21964
26.6863	26.2811	26.3062	26.2032	26.4187	26.7188	26.7073	26.6214	25.7835	26.1314	26.0382			Discard	Discard			0.227586	1	-0.137537	-0.571923	O15305
23.4018	24.6177	24.1401	24.8765	24.8731	25.6965	25.1361	24.618	24.2735	24.6733	24.3933			Discard	Discard			0.118401	1	-0.137699	-0.320746	O94776
24.3838	24.221	24.5792	24.4451	23.8758	24.181	24.4817	24.4325	24.4659	24.1038	24.438			Discard	Discard			0.293199	1	-0.137909	-0.710594	Q8N8N7
27.7886	28.3829	28.3229	28.1056	28.0263	28.0971	28.0063	27.7848	27.8877	28.28	28.2498			Discard	Discard			0.447941	1	-0.1385	-1.01541	P09496
25.5853	25.4801	25.5276	25.8655	25.7006	25.939	26.0175	25.608	25.5707	25.5913	25.8333			Discard	Discard			0.488319	1	-0.138943	-1.09146	Q99471
27.4427	26.3854	26.1894	26.0929	26.4027	26.8644	26.896	26.75	26.3863	26.4597	26.6092			Discard	Discard			0.353948	1	-0.139228	-0.833314	O75223
29.4067	28.932	28.9172	28.995	28.9562	29.4518	29.403	29.5319	28.9139	28.9436	28.9808			Discard	Discard			0.401367	1	-0.1393	-0.926182	P15531
23.1599	23.3433	23.4764	22.5244	23.0564	23.7658	23.5775	23.3589	23.7211	23.2989	23.5133			Discard	Discard			0.292936	1	-0.140028	-0.710052	Q8IXT5
24.96	24.7421	25.4382	22.2682	24.9637	25.24	24.9261	25.0463	25.0331	24.6451	24.8932			Discard	Discard			0.257722	1	-0.141142	-0.636522	Q9UHQ9
24.8292	24.8051	25.346	25.8269	25.9489	25.6361	25.2405	25.044	24.9965	25.5321	25.0528			Discard	Discard			0.162446	1	-0.141543	-0.425822	P82673
26.1044	25.9469	26.3372	26.7873	26.4029	26.4909	25.8202	26.0843	26.5016	26.5443	26.3307			Discard	Discard			0.391211	1	-0.141991	-0.906479	O75208
23.1214	24.4231	25.337	24.8067	25.0136	25.2231	23.695	24.6211	24.7032	24.3521	24.5092			Discard	Discard			0.166317	1	-0.142042	-0.434789	Q92575
25.4373	24.6126	24.8176	25.077	25.0473	25.2878	25.2692	25.2006	24.9138	24.999	24.8959			Discard	Discard			0.375168	1	-0.142145	-0.875152	Q9NVZ3
25.3823	25.6101	25.6984	25.519	25.4817	25.6617	25.9901	26.0638	25.4575	25.5818	25.6931			Discard	Discard			1.42017	1	-0.142311	-2.79978	Q9Y6D6
25.1844	25.148	25.4002	25.026	24.8211	25.0655	25.2357	25.3479	24.9386	24.915	25.0664			Discard	Discard			0.429957	1	-0.142564	-0.981162	P48739
25.4994	25.6616	26.6483	25.9762	25.7249	25.6954	25.9262	25.5752	25.9044	25.6594	25.622			Discard	Discard			0.184491	1	-0.142642	-0.476374	P12931
27.9422	27.2029	27.2074	27.4969	27.3136	27.533	27.42	27.4864	27.2969	27.3193	27.5961			Discard	Discard			0.59252	1	-0.142794	-1.28359	P78417
22.7212	24.2052	24.559	25.5422	25.2437	25.6352	25.6378	25.6998	24.6142	24.5926	24.5352			Discard	Discard			0.131182	1	-0.142823	-0.351849	Q9Y6Y0
26.3345	24.5531	25.0717	26.2641	25.9881	25.947	25.9232	25.876	24.6014	25.0068	24.7359			Discard	Discard			0.10393	1	-0.142833	-0.284862	P17900
28.6762	29.1394	29.8553	28.7133	28.9563	29.0522	29.0353	28.8468	29.3611	29.278	28.999			Discard	Discard			0.227355	1	-0.143828	-0.571421	Q9NQC3
22.7387	21.9974	25.4054	24.6013	25.0853	24.8258	24.774	25.2523	24.7568	23.5188	22.6155			Discard	Discard			0.045241	1	-0.144884	-0.13075	Q3ZCQ8
24.1377	24.4983	24.7363	24.8667	24.8247	25.0809	24.7842	24.4365	24.3307	24.5824	24.3866			Discard	Discard			0.28135	1	-0.145331	-0.686074	Q9Y2Q5
31.0356	30.9913	30.8571	31.033	30.8791	31.3424	31.0339	31.0141	30.902	30.9782	31.1007			Discard	Discard			0.522568	1	-0.145464	-1.15519	P09211
26.855	25.8909	25.6024	26.1365	26.0901	26.5048	26.281	26.7096	25.744	26.0399	26.07			Discard	Discard			0.25209	1	-0.145933	-0.624575	P61086
28.4357	28.3453	28.5026	28.2738	28.3801	28.5113	28.5942	28.4257	28.2483	28.3376	28.5329			Discard	Discard			1.17893	1	-0.146546	-2.34179	Q16543
27.0515	25.7756	26.3167	27.1699	27.0026	27.3516	27.0462	26.6396	26.5598	26.298	26.4051			Discard	Discard			0.128637	1	-0.146832	-0.345696	P09668
25.7081	25.4087	25.6104	25.6798	25.2012	25.5578	25.9775	25.4737	25.6655	25.5865	25.5338			Discard	Discard			0.595561	1	-0.147043	-1.28913	Q9BY32
27.9978	27.2926	27.4926	27.798	27.7417	27.9733	27.9006	27.7567	27.2556	27.503	27.3416			Discard	Discard			0.292583	1	-0.147667	-0.709324	Q12792
26.2321	26.6883	26.8517	26.0968	26.7747	27.145	27.0222	27.9544	26.5808	26.6798	26.6417			Discard	Discard			0.457294	1	-0.1483	-1.03312	O60488
25.8359	25.6383	26.1514	24.0992	24.7081	25.4125	25.8271	25.4407	25.9084	25.1617	25.5411			Discard	Discard			0.141903	1	-0.148345	-0.377539	P35659
27.546	27.199	27.3469	27.4125	27.1237	27.6065	27.48	27.3045	27.3988	27.2946	27.308			Discard	Discard			0.624639	1	-0.148498	-1.34192	P54920
27.1783	26.8957	27.0307	26.9674	26.7303	26.9865	26.9523	27.0764	26.9397	26.9625	27.0364			Discard	Discard			1.31394	1	-0.148794	-2.5951	Q9UJU6
26.3034	26.173	26.3128	25.9091	25.8637	26.2644	26.3969	26.3337	26.3632	26.325	26.2277			Discard	Discard			0.545067	1	-0.14919	-1.19672	O96019
22.5512	22.5804	23.1609	22.48	22.1079	22.4176	22.3472	22.3816	22.3922	22.3343	22.1267			Discard	Discard			0.201914	1	-0.149723	-0.515493	Q9BV86
26.4848	26.6009	26.5257	26.3255	26.2834	26.8021	26.72	26.2692	26.7068	26.6472	26.7453			Discard	Discard			0.528906	1	-0.149725	-1.16692	O43809
26.2677	26.3479	26.4808	26.2427	26.3554	26.7193	26.4468	26.1545	26.4312	26.4739	26.438			Discard	Discard			0.928407	1	-0.149861	-1.88628	Q9UBT2
26.1673	26.5272	26.4548	26.1439	26.0661	26.2463	26.2061	26.2448	26.3092	26.4979	26.6041			Discard	Discard			0.46765	1	-0.14998	-1.05267	P25685
24.9829	24.5867	24.7834	24.7268	24.7449	25.2853	24.8551	22.7571	24.9791	24.6621	24.9502			Discard	Discard			0.339807	1	-0.149987	-0.805159	Q14671
25.8458	24.8619	25.3219	25.9051	25.6755	25.9682	26.0758	25.9086	25.487	25.4893	25.1868			Discard	Discard			0.204351	1	-0.150095	-0.52091	Q63HN8
25.7935	25.4892	25.5945	25.6714	25.6159	26.2005	25.8281	25.7024	25.7316	25.5866	25.6706			Discard	Discard			0.348033	1	-0.150831	-0.821564	Q9H0D6
29.2263	29.5575	29.6384	28.9663	29.0016	29.4925	29.3308	29.042	29.5703	29.5493	29.4302			Discard	Discard			0.395006	1	-0.151119	-0.913852	P13010
27.3921	26.8704	27.0984	27.1205	27.0243	27.142	27.1637	26.9402	26.9426	27.0817	27.0657			Discard	Discard			1.80941	1	-0.151167	-3.60209	Q9UNF0
24.7271	26.2709	26.3244	25.3894	25.3968	25.75	25.7793	25.6198	26.2638	26.2613	26.1785			Discard	Discard			0.207125	1	-0.151388	-0.527061	Q14126
26.1125	25.8204	25.8579	25.6217	25.5605	25.9939	26.0337	26.1836	25.6201	25.66	25.7619			Discard	Discard			0.666828	1	-0.151424	-1.4181	Q14376
24.519	23.8001	24.1287	24.4644	24.4697	24.7755	24.435	24.5677	24.1255	24.1971	24.0337			Discard	Discard			0.23804	1	-0.151982	-0.594522	Q8TDB6
26.3712	26.5548	26.6792	26.2253	26.1977	26.6655	26.4711	26.3575	26.6172	26.5538	26.5389			Discard	Discard			0.600929	1	-0.152749	-1.29889	O75533
23.6342	24.4223	25.1914	24.9595	25.1816	24.8535	24.7992	24.6191	24.5127	25.035	24.354			Discard	Discard			0.204043	1	-0.152915	-0.520227	P82912
24.9084	24.5615	24.3253	24.3179	23.4263	24.3263	23.1915	24.3966	24.29	23.9455	24.385			Discard	Discard			0.191804	1	-0.152928	-0.49288	Q9H1Y0
31.2879	30.8277	30.8289	31.128	30.8052	31.0508	31.1859	31.2041	30.7082	30.8507	31.0036			Discard	Discard			1.06011	1	-0.153118	-2.12389	P23528
27.9065	27.2571	27.1065	27.4191	27.1785	27.6905	27.7413	27.6103	27.0125	27.2218	27.1914			Discard	Discard			0.396802	1	-0.153184	-0.917337	Q96FW1
24.3431	25.1395	25.1321	23.7832	24.4811	25.1896	24.5445	24.8515	25.3466	24.9175	25.3299			Discard	Discard			0.257755	1	-0.153228	-0.636591	O60341
26.5624	25.6818	25.8971	26.7223	26.3848	26.5384	26.191	26.7997	26.7375	26.4531	26.7987			Discard	Discard			0.172106	1	-0.153798	-0.448127	O14908
25.1184	25.3181	25.2772	25.2828	24.8564	25.2097	25.341	24.9294	25.0637	25.0772	25.3704			Discard	Discard			0.522895	1	-0.154207	-1.1558	Q9BUQ8
25.7902	25.8423	25.9054	25.8369	25.9294	26.1467	25.7467	25.7969	25.9331	26.2156	25.9556			Discard	Discard			0.816655	1	-0.154274	-1.68641	P63172
26.2622	26.0324	26.2996	26.1711	26.1769	26.7334	26.5219	26.4342	26.3388	26.2817	26.0334			Discard	Discard			0.34929	1	-0.154347	-0.824065	P09543
29.0241	28.2804	28.1315	28.4305	28.2738	28.795	28.6221	28.7147	28.1327	28.3099	28.2975			Discard	Discard			0.381637	1	-0.154493	-0.887815	P40925
28.2822	27.6718	27.631	27.753	27.82	28.0288	27.8445	27.7849	27.6925	27.9486	27.9228			Discard	Discard			0.661172	1	-0.154727	-1.40791	P54727
23.0188	23.2395	23.4437	24.342	23.0236	23.2337	22.7895	23.3502	23.4963	23.4404	23.515			Discard	Discard			0.519128	1	-0.15507	-1.14882	Q9Y3A3
24.8568	24.1962	24.0537	24.5265	24.4631	25.1396	24.8188	24.7316	23.957	24.2712	23.9781			Discard	Discard			0.17655	1	-0.155236	-0.458306	O00442
25.6466	25.7705	25.7565	25.4826	25.3431	25.648	25.4733	25.2935	25.9663	25.9497	26.0406			Discard	Discard			0.353329	1	-0.155387	-0.832087	Q9P2M7
26.4792	26.8605	26.5558	26.514	26.5161	27.2636	26.8541	27.7054	26.8736	26.9734	26.8294			Discard	Discard			0.325853	1	-0.155491	-0.777142	P08134
26.0785	25.7636	25.7942	26.0527	25.9581	26.5668	26.0415	26.1975	25.9663	26.0447	25.8047			Discard	Discard			0.292054	1	-0.156593	-0.708233	P61289
22.8453	28.5516	29.2882	21.7833	27.0331	26.2072	27.1329	27.9394	27.8123	27.9335	28.3934			Discard	Discard			0.0650421	1	-0.156594	-0.184447	Q14002
25.385	23.4691	24.5709	25.2213	24.7411	25.7019	25.33	24.6263	25.0852	24.5159	23.5655			Discard	Discard			0.0851768	1	-0.156714	-0.237208	O75146
27.4658	27.6297	27.7206	27.0178	27.2496	27.7735	27.5125	27.5035	27.7574	27.7461	27.5692			Discard	Discard			0.509688	1	-0.156764	-1.1313	Q13148
25.8706	22.8162	23.9777	25.1622	25.2881	24.8713	25.3481	24.7195	24.4887	24.4611	24.1108			Discard	Discard			0.086663	1	-0.157546	-0.241035	Q9UK22
25.3659	24.948	25.1814	25.2748	25.0945	25.1365	24.8714	25.1512	24.829	25.073	25.0679			Discard	Discard			1.09843	1	-0.157581	-2.19373	Q9ULA0
26.1806	25.6158	25.7736	26.2212	25.527	25.9573	25.9837	26.2935	26.0412	25.6734	26.1403			Discard	Discard			0.376239	1	-0.158176	-0.877252	Q9NWV4
25.4838	25.9486	25.842	25.9994	25.785	26.2697	25.9094	25.6812	25.8177	25.938	25.9849			Discard	Discard			0.633193	1	-0.158242	-1.3574	Q9Y333
23.2915	26.1521	25.9544	25.0686	25.0783	25.1525	25.4239	26.184	25.9994	26.1105	26.3902			Discard	Discard			0.141507	1	-0.158655	-0.376595	Q6P996
23.882	23.3998	23.2401	23.7001	23.3742	24.0659	23.825	23.8635	23.4457	23.4805	23.4752			Discard	Discard			0.317445	1	-0.158842	-0.760144	Q9UL15
23.6002	25.7383	25.8405	25.5278	25.4844	25.9619	26.1744	25.9417	25.9263	25.9426	25.7562			Discard	Discard			0.608179	1	-0.158956	-1.31207	Q9BRZ2
26.2435	26.4382	26.2232	25.6839	25.6818	26.3871	26.0596	26.296	26.2221	26.2322	26.2502			Discard	Discard			0.348201	1	-0.159121	-0.821899	Q06787
26.1017	25.811	25.7425	25.5958	25.5136	25.8949	25.7411	25.7817	25.6407	25.704	25.9162			Discard	Discard			0.80278	1	-0.159254	-1.66163	Q16401
26.9686	27.2799	27.2867	26.538	26.775	27.2735	26.9583	26.973	27.2804	27.2609	27.2639			Discard	Discard			0.509228	1	-0.159435	-1.13045	Q12874
25.4348	25.2833	25.5513	24.9372	25.3377	25.6408	25.5237	25.5463	25.3542	25.2869	25.4597			Discard	Discard			0.852141	1	-0.15959	-1.7498	P46379
24.3629	24.9661	25.0506	23.774	24.0417	24.4834	24.1817	24.5877	25.0832	24.7635	25.1301			Discard	Discard			0.190658	1	-0.159882	-0.490303	P23497
24.3919	25.0815	25.3066	24.9367	25.1771	25.6531	25.4609	25.1983	25.2318	25.3294	25.0057			Discard	Discard			0.43805	1	-0.1602	-0.996605	Q8IVT2
26.6598	25.9243	25.7165	26.0022	25.6923	26.2867	26.2629	26.3016	25.9395	25.969	26.078			Discard	Discard			0.456626	1	-0.160494	-1.03186	P34896
24.5499	24.7248	25.3533	24.1863	24.5466	24.6959	24.4745	24.5755	24.7305	24.6671	24.5958			Discard	Discard			0.311767	1	-0.160724	-0.748613	Q13505
27.2051	26.5892	26.8924	26.6002	26.7738	27.102	27.0178	27.3074	26.7329	26.7247	26.7189			Discard	Discard			0.64533	1	-0.160883	-1.37934	O60869
25.9781	26.7062	26.897	26.0041	26.2106	26.8791	26.7551	26.753	26.6729	26.6211	26.3661			Discard	Discard			0.340235	1	-0.160946	-0.806015	P51148
28.0379	27.7181	28.0469	27.6596	27.5358	27.8011	27.6532	27.4221	27.6331	27.6264	27.6899			Discard	Discard			0.641553	1	-0.162076	-1.37252	P25788
25.6368	25.3069	25.4427	25.518	25.3493	25.8886	25.9276	25.8967	25.4405	25.4461	25.3331			Discard	Discard			0.484762	1	-0.162077	-1.08481	O95433
23.2532	25.0366	26.2349	25.1712	25.5693	25.236	25.5457	25.202	25.363	25.2475	25.2218			Discard	Discard			0.195818	1	-0.162118	-0.501887	Q9BWM7
23.648	25.5976	25.7024	24.7817	23.0827	23.2116	23.6889	23.4514	25.4453	24.6268	25.9432			Discard	Discard			0.0566495	1	-0.162478	-0.16192	Q8IYJ3
22.6119	22.3042	22.1247	22.3208	22.9124	22.7715	23.0928	22.4865	22.3713	22.2679	23.6032			Discard	Discard			0.143315	1	-0.162535	-0.380896	O43264
28.3464	28.0771	27.9807	27.9386	27.9661	28.2572	28.2855	28.1441	27.7993	28.026	28.1805			Discard	Discard			0.768629	1	-0.163598	-1.60061	P61088
23.4252	24.1445	23.9194	23.2494	23.6411	23.8319	23.8077	23.9709	23.1628	23.7355	23.7662			Discard	Discard			0.276951	1	-0.163805	-0.676916	Q14155
29.4508	28.9302	29.1645	29.1054	28.9956	29.3623	29.4374	28.7911	28.5776	28.9359	28.5304			Discard	Discard			0.282906	1	-0.163811	-0.689306	P16403
26.503	26.7749	26.5978	26.3587	26.393	26.9834	26.7584	26.7827	26.7938	26.7437	26.9464			Discard	Discard			0.478231	1	-0.163887	-1.07256	O43504
23.5197	22.9392	22.8121	23.5114	23.0653	23.1932	23.5744	23.6193	22.9004	23.1542	23.3703			Discard	Discard			0.513529	1	-0.164153	-1.13844	Q9H0A8
24.6275	25.1027	25.2332	24.0648	24.3502	24.7181	24.9447	24.6001	25.0496	25.1543	24.8904			Discard	Discard			0.272614	1	-0.164884	-0.667858	Q8WWM7
27.0673	25.9522	25.8044	26.0078	25.8729	26.615	26.4465	26.4716	25.9011	25.8795	25.9955			Discard	Discard			0.313228	1	-0.164887	-0.751584	Q96IU4
24.0896	24.4912	24.4794	24.2638	24.1912	24.4276	24.5542	24.0439	24.1917	24.392	24.5279			Discard	Discard			0.893085	1	-0.165334	-1.82301	Q9H9Q2
28.9223	29.3156	29.5129	28.4484	28.7313	29.0314	28.7827	28.8044	29.0868	29.1579	29.1381			Discard	Discard			0.376387	1	-0.165514	-0.877543	P51858
24.9425	23.9868	23.7155	24.3196	24.1038	24.9313	24.4386	24.8859	24.1733	24.1997	24.1677			Discard	Discard			0.217599	1	-0.165623	-0.550132	Q96AC1
24.6384	23.1056	24.3619	24.3703	24.5551	24.5678	24.4514	24.6755	24.0807	24.2288	23.1594			Discard	Discard			0.1186	1	-0.165659	-0.321233	Q5VWZ2
26.6557	26.2557	26.2624	26.2855	25.953	26.4696	26.3931	26.45	26.3187	26.1589	26.4774			Discard	Discard			0.575945	1	-0.166314	-1.25335	Q9HC38
25.1194	24.8177	24.8668	25.0532	24.7499	25.2242	25.3364	25.218	24.8207	24.9911	24.7683			Discard	Discard			0.662871	1	-0.166513	-1.41098	P22102
27.0972	27.572	27.6036	26.9562	27.093	27.5879	27.5395	27.4654	27.5649	27.5655	27.5507			Discard	Discard			0.575244	1	-0.166969	-1.25207	P14923
23.3871	23.1153	23.4467	23.9031	23.04	23.1997	23.1116	23.3247	23.379	23.3277	23.407			Discard	Discard			0.743679	1	-0.167222	-1.55599	Q0VDF9
22.9917	22.6259	23.9374	22.5286	23.1069	22.9348	23.1616	22.8707	22.483	22.4616	22.2899			Discard	Discard			0.13441	1	-0.167316	-0.359621	Q5VZ89
23.5455	23.314	23.5755	23.3031	23.6191	23.9921	23.7446	23.4691	23.8128	23.7206	23.7144			Discard	Discard			0.470768	1	-0.1687	-1.05854	Q68E01
24.1945	24.6969	24.7157	23.8445	23.9052	24.5598	24.5713	24.0243	24.8186	24.8712	24.4232			Discard	Discard			0.257408	1	-0.168876	-0.635857	P46063
25.1792	25.3688	26.0037	26.0943	26.2329	26.0201	25.8245	25.7929	25.8177	26.0659	25.8127			Discard	Discard			0.323501	1	-0.169134	-0.772396	P43897
25.0344	25.1781	25.1963	25.12	25.0419	25.6307	25.3416	25.116	25.3552	25.2729	25.3446			Discard	Discard			0.574435	1	-0.169379	-1.25059	Q12996
26.7877	25.5828	25.487	25.7304	25.5955	26.3874	26.2317	26.327	25.7192	25.7297	25.6049			Discard	Discard			0.29033	1	-0.169736	-0.704676	O43598
25.9745	25.9628	25.9302	25.773	25.5661	26.2796	25.9377	25.9264	26.2624	26.0621	26.1287			Discard	Discard			0.38607	1	-0.169752	-0.896466	O95758
26.5724	26.9115	27.0232	26.3493	26.4274	27.16	27.258	26.9066	26.8801	26.764	26.6918			Discard	Discard			0.399769	1	-0.17008	-0.923089	P04899
28.4337	28.1457	28.1176	28.1183	28.0807	28.6714	28.3405	28.19	28.1605	28.323	28.0842			Discard	Discard			0.470093	1	-0.170125	-1.05727	P27695
25.4993	25.3787	25.6893	25.0481	24.9999	25.5025	25.3167	25.2895	25.6819	25.4461	25.4581			Discard	Discard			0.417655	1	-0.170506	-0.95759	Q8N1F7
27.1836	27.6306	28.0459	26.9876	27.4375	27.8019	28.184	27.8148	27.607	27.5565	27.512			Discard	Discard			0.495261	1	-0.170716	-1.10444	P61026
27.9249	27.4625	27.287	27.7484	27.5307	28.1006	27.917	27.9555	27.3275	27.4405	27.6162			Discard	Discard			0.335135	1	-0.170881	-0.795804	P30046
22.6204	23.4764	23.8514	23.5297	22.5459	23.1643	23.1676	23.9145	23.4524	23.1426	23.1609			Discard	Discard			0.204874	1	-0.171577	-0.522071	P67812
29.0952	28.4618	27.9558	28.4176	28.3013	28.6548	28.8469	28.4877	28.2095	28.619	28.7547			Discard	Discard			0.320351	1	-0.171915	-0.766028	P52943
25.3198	23.846	23.8979	24.5445	24.3671	24.467	24.1404	24.1957	23.3797	23.5798	24.2003			Discard	Discard			0.205177	1	-0.171994	-0.522743	Q05193
26.0456	26.2114	26.0291	25.6954	25.4851	26.1564	25.9457	26.046	26.155	26.0886	26.2167			Discard	Discard			0.365721	1	-0.172211	-0.856586	Q01085
25.3985	25.7904	25.6327	24.792	24.8502	25.6358	25.5073	25.2147	25.622	25.669	25.4361			Discard	Discard			0.28305	1	-0.172513	-0.689605	Q92621
25.8128	25.7486	25.9979	25.5301	25.4928	25.7863	25.9331	25.745	25.7268	25.7506	25.7803			Discard	Discard			0.87921	1	-0.172703	-1.79819	Q9NZL9
23.3268	24.4579	24.69	23.9064	24.0139	24.3545	24.5364	24.4382	24.0812	24.2454	24.1384			Discard	Discard			0.411673	1	-0.172717	-0.946082	O15260
27.489	27.7606	27.7794	26.888	27.2835	27.817	27.6082	27.3514	27.5876	27.5824	27.6877			Discard	Discard			0.605716	1	-0.172728	-1.30759	Q15717
25.0008	24.9553	24.8673	25.2103	24.3582	25.1621	25.3463	24.9696	24.7995	25.0399	24.439			Discard	Discard			0.298409	1	-0.172735	-0.721311	P29144
22.9584	25.8825	26.3044	25.9341	26.2628	26.2483	25.9593	25.6549	25.9551	26.2126	26.0608			Discard	Discard			0.712196	1	-0.173038	-1.49961	Q9NP81
26.6617	26.3773	26.3868	26.4214	26.254	26.7887	26.818	26.4627	26.5622	26.3746	26.7336			Discard	Discard			0.519304	1	-0.173084	-1.14915	Q96C90
26.9837	27.1429	26.9698	26.3619	26.5643	27.1662	26.7988	27.1874	27.1801	26.9387	27.4678			Discard	Discard			0.330377	1	-0.173207	-0.786252	Q8NC51
25.6801	23.5281	22.8393	24.6313	24.322	25.9108	24.8601	24.4888	24.1532	24.2231	23.7242			Discard	Discard			0.0782546	1	-0.173268	-0.219265	O76027
24.3001	25.7299	26.7686	25.227	26.0864	25.8346	25.761	25.7601	25.6538	25.8959	25.4879			Discard	Discard			0.198647	1	-0.173399	-0.508211	Q5JTV8
31.1955	31.2387	31.2977	30.8834	30.7782	31.2272	31.0156	30.8248	31.1279	31.2033	31.1595			Discard	Discard			0.67644	1	-0.17369	-1.4354	P02545
25.4101	25.7932	25.8986	25.0773	25.5397	26.2106	25.9391	25.4847	25.9376	25.7533	25.8596			Discard	Discard			0.517367	1	-0.173695	-1.14556	Q14839
24.5809	25.3284	23.2383	23.9337	22.9133	25.167	24.9696	24.6971	25.1934	24.941	25.2623			Discard	Discard			0.0713072	1	-0.173766	-0.201053	Q96PU8
25.9569	25.5669	25.5842	25.1731	25.2444	25.9534	25.8126	25.9544	25.5941	25.6378	25.3943			Discard	Discard			0.463775	1	-0.173955	-1.04536	O15067
28.7273	27.5386	27.7225	27.9941	27.9716	28.5491	28.2968	28.4063	27.2617	27.3002	27.4875			Discard	Discard			0.182713	1	-0.174196	-0.472343	P00918
26.0832	25.1106	24.6801	25.2184	25.209	25.884	25.7215	25.8072	25.1668	25.2038	25.5775			Discard	Discard			0.22503	1	-0.174239	-0.566366	P36405
26.7159	26.843	26.5022	25.796	25.973	27.0587	26.4556	26.6995	27.095	26.6772	27.0091			Discard	Discard			0.211789	1	-0.174793	-0.537363	P08621
29.4281	28.5937	28.4887	29.0088	28.6201	29.1836	29.0698	29.1569	28.5448	28.7324	28.6416			Discard	Discard			0.432922	1	-0.175391	-0.986826	P52209
24.9072	24.8533	24.977	24.3618	24.2992	25.0278	24.509	24.6613	25.1271	24.8108	24.9268			Discard	Discard			0.353744	1	-0.175752	-0.83291	Q8WYA6
24.3303	23.8864	24.0126	23.883	23.598	23.8161	24.1654	24.2113	23.6499	23.8829	23.8386			Discard	Discard			0.95971	1	-0.176092	-1.94248	Q9BZV1
27.0901	26.9191	27.2586	26.7216	26.9078	27.2529	27.2691	27.2243	27.2056	26.9952	27.2431			Discard	Discard			0.760208	1	-0.176612	-1.58556	Q13283
26.1055	26.1373	26.0506	25.9423	25.5979	26.1276	25.787	25.936	26.4267	26.3056	26.4388			Discard	Discard			0.324661	1	-0.176694	-0.774738	P23193
26.4604	26.8147	26.8928	26.6922	26.6907	27.3739	27.367	26.5731	26.7532	27.06	26.3926			Discard	Discard			0.299864	1	-0.176993	-0.724297	Q92688
26.9947	27.2499	27.2707	26.9787	26.871	27.4068	27.2008	26.9942	27.3161	27.3013	27.3124			Discard	Discard			0.691631	1	-0.177125	-1.46271	Q9UHX1
26.0851	26.9739	26.9108	26.3751	26.2096	26.6125	26.5483	26.2349	26.5611	26.757	26.7603			Discard	Discard			0.388094	1	-0.178587	-0.900412	P55327
23.9715	24.1895	24.3548	24.4036	24.1856	24.9167	24.5834	24.2464	24.4656	24.4957	24.0683			Discard	Discard			0.337965	1	-0.178653	-0.801474	P42285
22.8346	22.7078	23.0482	22.5966	23.066	23.4011	23.2689	22.8402	23.173	23.1298	23.0659			Discard	Discard			0.533037	1	-0.17901	-1.17455	P41223
26.5219	25.6211	25.8249	25.9261	25.7735	26.1223	26.0665	26.0904	25.8628	25.8879	25.8923			Discard	Discard			0.905114	1	-0.179402	-1.84454	Q9NR46
26.2645	25.9231	26.1442	25.5235	25.8099	26.3183	26.0857	25.7654	26.1746	25.9282	26.207			Discard	Discard			0.634669	1	-0.180217	-1.36007	Q9NXG2
26.1458	26.4141	26.3776	26.3339	26.5421	27.3853	27.211	26.8023	26.5596	26.798	26.1813			Discard	Discard			0.225704	1	-0.180273	-0.567832	P16422
25.953	25.3231	24.9402	25.718	25.367	25.8729	25.7519	25.9007	25.4881	25.6301	25.8497			Discard	Discard			0.283639	1	-0.180454	-0.690827	O00233
25.9339	26.0176	26.1053	25.3315	25.5606	26.1862	26.1951	25.9236	26.1842	25.9999	26.115			Discard	Discard			0.499842	1	-0.180788	-1.11298	Q96I24
25.6149	24.9594	25.244	25.4181	25.0262	25.3877	25.1363	25.6737	25.1276	25.0505	25.1921			Discard	Discard			0.972688	1	-0.180831	-1.96583	Q6GMV3
26.0067	26.2307	26.1331	25.6681	25.7482	26.6331	26.2242	26.0986	26.2983	26.1068	26.2211			Discard	Discard			0.379847	1	-0.181115	-0.884315	Q96DI7
26.1169	26.632	26.5601	25.9043	25.7289	26.0235	25.9704	25.9595	26.3435	26.5486	26.5318			Discard	Discard			0.272474	1	-0.181175	-0.667565	Q9Y446
26.753	26.7459	26.4481	26.3276	26.3517	27.2513	26.7802	26.8028	26.6937	26.7776	26.6375			Discard	Discard			0.335931	1	-0.181541	-0.797401	P78527
24.4447	24.0336	23.809	23.5686	22.276	23.022	23.8601	23.3759	24.3171	23.9069	24.1579			Discard	Discard			0.109584	1	-0.181728	-0.29897	Q12929
25.4763	25.4999	25.3481	25.5019	25.2149	25.3709	25.3563	25.4811	25.096	25.2803	25.8108			Discard	Discard			0.462461	1	-0.182248	-1.04288	Q92890
25.9517	26.0612	26.2806	25.4814	25.5652	26.06	25.7976	25.876	26.2466	26.1779	26.0419			Discard	Discard			0.439601	1	-0.182417	-0.999558	Q7L014
25.8153	25.3651	25.3049	25.6019	25.0077	25.5553	25.186	25.1413	25.5554	25.6556	25.4518			Discard	Discard			0.511188	1	-0.18252	-1.13409	O00115
27.4657	27.4489	27.1166	27.1976	27.2799	27.8565	27.3479	27.6508	27.4116	27.5301	27.7488			Discard	Discard			0.39954	1	-0.182882	-0.922644	O60506
27.8817	26.8257	26.5287	27.2139	27.0437	27.7015	27.9857	27.8598	26.664	27.0572	26.8251			Discard	Discard			0.238123	1	-0.183663	-0.5947	Q9BVA1
29.1915	28.1516	27.9359	28.597	28.4667	29.2136	29.1574	29.121	28.1352	28.3501	28.24			Discard	Discard			0.215801	1	-0.183777	-0.546189	P60981
27.0803	27.2568	27.1302	26.5904	26.7335	27.2785	26.9756	27.1289	27.2627	27.3121	27.3519			Discard	Discard			0.52893	1	-0.183845	-1.16696	O00425
27.4737	27.6893	27.6298	27.1602	27.0805	27.8046	27.4458	27.2976	27.7876	27.6823	27.6953			Discard	Discard			0.422928	1	-0.183906	-0.967709	Q96AE4
26.9338	27.0371	27.1815	26.7046	26.6399	26.9904	26.8723	26.3734	26.9852	27.2209	26.8927			Discard	Discard			0.613353	1	-0.184004	-1.32146	Q15427
25.3474	26.5629	27.2508	25.8988	26.0859	26.2633	26.551	26.8541	26.7544	26.6175	26.4754			Discard	Discard			0.24542	1	-0.184004	-0.610352	P16070
22.4969	22.935	22.6011	22.4207	22.5736	23.4458	22.8074	22.9113	22.4703	22.6869	22.6407			Discard	Discard			0.284173	1	-0.184009	-0.691935	Q96JB2
23.0992	23.98	24.2227	24.1106	24.0086	24.4701	23.8351	23.4749	24.0031	24.2053	23.8275			Discard	Discard			0.532213	1	-0.184174	-1.17303	Q8IY81
30.2227	29.5379	29.5833	29.4953	29.3868	29.7359	29.7311	29.9664	29.7843	29.5751	30.122			Discard	Discard			0.453104	1	-0.184427	-1.0252	Q04760
26.253	26.5852	26.6371	26.2454	26.064	26.5108	26.42	26.0659	26.3882	26.2854	26.6877			Discard	Discard			0.500279	1	-0.18443	-1.11379	O43148
25.0192	24.8185	24.862	25.1703	24.6453	25.4753	25.1399	24.8099	25.1603	24.9627	24.9382			Discard	Discard			0.38053	1	-0.184825	-0.885652	Q8IZL8
25.1246	25.3798	25.3562	24.7267	24.7476	25.2581	25.0116	24.623	25.4181	25.3248	25.5276			Discard	Discard			0.414797	1	-0.184869	-0.952096	Q9NQG5
26.4602	28.1258	28.4565	26.6776	26.7812	27.166	27.5792	27.5303	28.2009	28.0363	27.8964			Discard	Discard			0.139723	1	-0.186179	-0.372343	P05023
26.5021	26.5204	26.9401	26.2395	26.2927	26.4426	26.4316	26.2969	26.7941	26.7133	26.7934			Discard	Discard			0.481058	1	-0.186608	-1.07787	Q9BZK7
24.99	24.4741	24.6048	24.6694	24.3204	24.7795	24.7974	24.5777	24.3279	24.4347	24.4252			Discard	Discard			0.845672	1	-0.186896	-1.73824	O15116
25.7414	25.1405	25.4333	25.5743	25.3197	25.8002	25.6883	25.5841	25.1005	25.1413	25.1222			Discard	Discard			0.41622	1	-0.187354	-0.954832	Q9NUQ9
26.7808	26.2949	26.5144	26.5816	26.2451	26.7032	26.4649	26.2382	26.1275	26.1142	26.3103			Discard	Discard			0.549062	1	-0.188044	-1.20407	Q9Y2S2
23.1686	25.1096	25.6828	23.4517	24.4335	24.5243	24.6368	25.09	25.5279	25.1427	25.4977			Discard	Discard			0.180414	1	-0.188176	-0.467118	Q08379
26.2614	24.9867	25.0403	26.1326	25.6843	26.0362	26.0059	25.6239	25.0894	25.5561	25.1341			Discard	Discard			0.230836	1	-0.188224	-0.578971	P55212
22.5331	22.2711	23.0458	22.5545	23.3454	22.8564	23.2684	22.4982	22.6398	23.0857	22.7742			Discard	Discard			0.277215	1	-0.188396	-0.677467	Q6ZNJ1
27.9676	28.4335	28.6146	27.3625	27.5036	28.1607	28.0466	27.683	28.4929	28.2794	28.2733			Discard	Discard			0.262126	1	-0.188612	-0.645828	P20700
24.0895	23.5702	23.4904	24.0444	23.9388	24.2635	24.3529	24.1334	23.797	24.0444	24.0309			Discard	Discard			0.377693	1	-0.18865	-0.8801	Q9NPH2
26.0748	26.4379	26.368	25.6772	25.8005	26.5013	26.5286	26.3765	26.3976	26.4517	26.2843			Discard	Discard			0.462813	1	-0.189337	-1.04355	O00159
28.7247	28.9279	28.7776	28.4304	28.3034	29.0891	28.7499	28.8016	28.9546	28.8763	28.9324			Discard	Discard			0.4297	1	-0.190212	-0.980672	P26599
25.5382	25.7952	25.9596	25.3529	25.367	26.0501	25.7349	25.6437	25.9604	25.7963	25.7879			Discard	Discard			0.518717	1	-0.190901	-1.14806	O75400
23.0798	24.1105	25.0989	25.0103	25.0432	24.8043	24.7696	24.3789	24.456	24.641	24.3696			Discard	Discard			0.268957	1	-0.191888	-0.660197	Q96EY7
25.5551	25.1706	24.5756	24.3244	25.0364	26.4809	25.904	25.4935	25.4598	25.4723	25.1283			Discard	Discard			0.149498	1	-0.192003	-0.395529	Q92522
23.4057	23.2898	23.5433	23.5237	23.7523	24.0344	23.722	23.6364	23.5074	23.6702	23.586			Discard	Discard			0.497629	1	-0.192008	-1.10885	Q96Q11
27.3419	27.0333	27.1483	27.1687	26.9482	27.4307	27.2386	27.1462	27.1075	27.0833	27.2249			Discard	Discard			0.979276	1	-0.192172	-1.97769	Q9Y265
25.6931	26.9429	27.7862	26.6477	26.7264	26.5866	26.6238	26.6154	26.844	27.0587	26.6894			Discard	Discard			0.23646	1	-0.192472	-0.591119	P00387
26.4026	26.6988	26.9713	26.7877	26.7102	26.897	26.8176	26.9168	26.7493	26.993	26.7866			Discard	Discard			1.71683	1	-0.192523	-3.40272	P61224
23.7266	26.0205	27.1582	25.177	26.1837	25.7411	25.8194	26.2931	25.6124	25.9774	25.6501			Discard	Discard			0.169235	1	-0.192839	-0.441523	P39656
25.8073	25.5686	25.5733	25.676	25.4495	26.0459	25.7872	25.5748	25.6147	25.5715	25.7629			Discard	Discard			0.656807	1	-0.194116	-1.40005	Q9HB07
27.9092	27.6662	27.6551	27.365	27.3268	27.5956	27.3438	27.382	27.8883	27.8309	28.2046			Discard	Discard			0.396602	1	-0.194464	-0.916948	Q13938
28.0671	27.9387	27.8066	27.4563	27.5106	28.4681	28.0344	27.8731	28.1491	27.9188	28.0494			Discard	Discard			0.356175	1	-0.194603	-0.837728	Q15233
25.4101	25.0402	25.0172	25.3595	24.7036	25.4999	25.222	25.2441	25.0928	24.9685	25.0758			Discard	Discard			0.494516	1	-0.194802	-1.10304	P09488
22.5552	22.603	23.6527	22.8271	22.5688	22.6755	22.5586	22.5451	22.1297	22.3215	21.8671			Discard	Discard			0.159436	1	-0.195333	-0.418821	Q9P260
24.0434	24.3123	24.5932	23.7673	23.7739	24.4919	24.495	24.3051	24.8089	24.3982	24.4927			Discard	Discard			0.321726	1	-0.195606	-0.76881	P43246
28.6784	28.5704	28.4963	28.2506	27.9742	28.6828	28.3932	28.4019	28.7407	28.7625	28.5552			Discard	Discard			0.411223	1	-0.195757	-0.945215	P39687
24.7584	24.1786	24.3636	24.2468	24.1163	24.6415	24.7441	24.5035	24.3199	24.2833	24.3145			Discard	Discard			0.875748	1	-0.195805	-1.79199	Q08752
25.2604	25.2438	25.3379	25.0908	25.0355	25.525	25.0732	24.9497	25.2847	25.2415	25.4335			Discard	Discard			1.00695	1	-0.196485	-2.0276	P49903
25.9922	25.6315	25.7196	25.6013	25.5484	26.2389	26.2435	26.1164	25.7664	25.7516	25.6712			Discard	Discard			0.541149	1	-0.196537	-1.18951	Q9Y5X3
27.5061	27.3889	27.3872	27.4221	27.1252	27.6935	27.549	27.4406	27.2399	27.4309	27.2827			Discard	Discard			0.781308	1	-0.197232	-1.62327	Q15366
26.84	25.9657	26.0312	26.1367	26.0692	26.6592	26.5805	26.6371	26.0065	25.9472	26.2082			Discard	Discard			0.46207	1	-0.197634	-1.04215	O95336
24.1264	23.7821	24.3054	23.016	23.7772	23.8986	24.3573	24.4747	24.0219	23.942	24.0867			Discard	Discard			0.73892	1	-0.197803	-1.54748	Q8NBF2
25.1517	24.6268	25.0114	25.109	24.936	25.3296	25.205	24.9933	24.8025	24.8848	24.7194			Discard	Discard			0.526824	1	-0.197864	-1.16307	P10644
24.6585	25.6215	26.45	24.5226	25.2728	25.1207	25.4403	25.0022	25.2359	25.5336	25.1943			Discard	Discard			0.207022	1	-0.19788	-0.526833	Q9BRX8
27.2042	27.2339	27.0387	26.8616	27.0336	27.9174	27.259	27.2488	27.1275	27.1332	27.2311			Discard	Discard			0.348731	1	-0.198459	-0.822953	P18754
28.0683	27.72	28.2609	27.6236	27.3968	28.3311	28.0449	27.8007	28.0391	27.8486	27.2289			Discard	Discard			0.235694	1	-0.198728	-0.589469	Q01130
26.1308	25.9755	25.9658	25.8125	25.5293	26.0223	26.188	26.1661	25.8005	25.881	25.9994			Discard	Discard			0.843357	1	-0.198732	-1.7341	Q15435
22.4263	24.9713	25.0249	24.0494	24.3523	24.7412	25.1668	25.0453	24.6839	24.6925	25.015			Discard	Discard			0.488999	1	-0.199259	-1.09274	P20339
25.3673	25.5527	25.7822	24.8253	25.1962	25.9098	25.495	25.6408	25.9165	25.6073	25.7192			Discard	Discard			0.468158	1	-0.199469	-1.05362	Q14498
25.923	26.1607	26.0354	25.265	25.1409	26.0042	25.8057	25.6388	26.2161	26.026	26.0893			Discard	Discard			0.278594	1	-0.199484	-0.68034	P27694
23.9519	23.632	23.1176	24.1195	23.1443	23.9827	24.2017	23.3803	23.5171	23.8348	23.5877			Discard	Discard			0.327366	1	-0.199551	-0.780192	O43301
25.5507	25.0003	25.2241	24.711	24.8998	25.6798	25.5515	25.3228	25.5665	25.2146	25.305			Discard	Discard			0.400065	1	-0.200341	-0.923661	P09874
26.1619	26.0251	26.0654	26.0993	26.043	26.6676	26.5195	26.2291	25.6724	25.9127	25.8104			Discard	Discard			0.340822	1	-0.20052	-0.807188	Q00796
31.3683	31.2483	31.3018	31.0484	30.9309	31.6382	31.439	31.3157	31.3692	31.3541	31.2409			Discard	Discard			0.618894	1	-0.200958	-1.33151	P06748
26.9284	26.7836	26.7462	26.5945	26.745	27.0713	26.8515	26.8094	26.7079	27.0487	26.9196			Discard	Discard			1.11739	1	-0.200983	-2.22843	P20290
26.5866	25.8795	26.2063	26.398	26.3382	26.6895	26.6003	26.4156	25.9036	26.1307	25.9451			Discard	Discard			0.387063	1	-0.202472	-0.898402	P40763
26.4315	26.5567	26.7498	26.2717	26.0075	26.2944	26.7236	26.5968	26.4476	26.7266	26.3883			Discard	Discard			0.455707	1	-0.202512	-1.03012	P23588
22.5552	25.2811	24.8898	24.6872	25.1476	25.8129	25.8703	26.6903	23.3501	24.5387	23.9419			Discard	Discard			0.10642	1	-0.202896	-0.291088	P07738
26.2287	26.3096	26.3701	25.7098	25.6636	26.4308	26.0655	25.9357	26.4188	26.3961	26.1378			Discard	Discard			0.41711	1	-0.203043	-0.956542	Q9UKV3
26.9244	26.9738	27.4266	26.8785	26.9033	27.09	27.1854	27.1318	27.0503	27.1151	27.087			Discard	Discard			0.970292	1	-0.203869	-1.96152	Q9UDY2
26.7086	26.0512	26.0123	26.0312	26.0402	26.5789	26.4217	26.4981	26.0762	26.0382	26.4098			Discard	Discard			0.563499	1	-0.203926	-1.23057	O60493
24.9945	25.1648	25.1433	23.2736	24.1262	24.757	24.612	24.4125	25.365	24.9694	25.4923			Discard	Discard			0.219464	1	-0.205166	-0.554217	Q9UEY8
30.4891	30.629	30.6449	30.1707	30.1459	30.7511	30.5605	30.1666	30.6374	30.6328	30.6772			Discard	Discard			0.698437	1	-0.205758	-1.47493	P09651
24.9203	25.0307	24.8739	24.6153	24.106	25.2979	25.0696	24.7449	24.6114	24.4534	24.5302			Discard	Discard			0.262008	1	-0.20621	-0.645579	O94992
23.8232	23.7095	23.7449	24.0026	23.9265	23.9882	24.1834	24.1684	22.9544	23.6873	23.5253			Discard	Discard			0.317488	1	-0.206296	-0.76023	Q16774
29.0047	28.8141	28.8652	28.7526	28.6816	29.2148	29.0467	29.0376	28.8516	28.904	28.9716			Discard	Discard			1.00134	1	-0.206501	-2.01748	Q15365
24.9316	25.3087	25.8949	25.0143	25.2946	25.7198	25.7279	24.9714	25.2011	25.245	25.0395			Discard	Discard			0.37166	1	-0.206666	-0.868268	Q7Z739
27.3932	27.129	27.4873	27.4744	27.0241	27.3341	27.5231	27.2354	27.1457	27.2171	27.1877			Discard	Discard			1.20512	1	-0.206946	-2.39041	Q15370
26.7277	26.9563	27.2174	26.2524	26.525	27.2875	27.0023	26.9514	26.9658	26.7863	26.8022			Discard	Discard			0.462935	1	-0.207681	-1.04378	P51149
26.6899	25.0632	25.6956	26.4233	25.682	25.9797	26.2258	26.0177	25.6137	25.3927	25.5777			Discard	Discard			0.414196	1	-0.208468	-0.95094	O95436
26.1358	26.4575	26.0965	25.7359	25.5705	26.5467	26.3876	26.3002	26.6581	26.5969	26.5099			Discard	Discard			0.274332	1	-0.208795	-0.67145	P49321
26.3912	26.5349	26.568	26.31	26.182	26.9287	26.5761	26.3769	26.6209	26.6057	26.52			Discard	Discard			0.620987	1	-0.209689	-1.3353	Q8N163
23.7274	24.6685	24.5026	24.0909	24.0529	24.206	24.3439	24.3384	23.8143	24.5638	24.2807			Discard	Discard			0.382101	1	-0.209689	-0.888722	Q16513
25.5867	25.4528	25.4722	24.9649	24.9771	25.3558	25.2207	25.0648	25.4777	25.6065	25.6164			Discard	Discard			0.6341	1	-0.210188	-1.35905	P35611
26.5483	25.9776	26.5362	25.7705	25.6351	25.9264	25.7858	25.6509	26.4059	26.228	26.1772			Discard	Discard			0.380045	1	-0.210735	-0.884701	P62312
[truncated: 455 more rows]

## Sheet: Sheet1
Conditions	Samples
CTR	1	4	7	8
CM	3	6	10	11
EV	2	5	9
